# Supplementary material for: Transgenic mice overexpressing miR-137 in the brain show schizophrenia-associated behavioral deficits and transcriptome profiles
Source: PLoS One. 2019 Jul 30;14(7):e0220389. doi: 10.1371/journal.pone.0220389 (PMC6667145; doi:10.1371/journal.pone.0220389)
Supplement: S1 Table — (XLSX) [file pone.0220389.s001.xlsx]

## Sheet: mPFC
Symbol	EntrezGene ID	Description	Imported ID	Fold Change	T-test	Mean1	Mean2	Rank
3110052M02Rik	73229	RIKEN cDNA 3110052M02 gene	3110052M02Rik	-5.35	0.0046	3.464	0.648	1
Gm14794	667903	predicted gene 14794	Gm14794	4.83	0.034	1.595	7.708	2
Gm5977	546752	predicted gene 5977	Gm5977	-4.63	0.027	3.765	0.814	3
Mir546	723882	microRNA 546	Mir546	-4.62	0.014	87.604	18.959	4
Nme4	56520	NME/NM23 nucleoside diphosphate kinase 4	Nme4	4.38	0.034	1.016	4.454	5
Zfp930	234358	zinc finger protein 930	Zfp930	-4.2	0.0097	4.459	1.062	6
Gm11507	574528	ubiquitin-conjugating enzyme MHR6BN pseudogene	Gm11507	-3.96	0.034	2.342	0.592	7
Zfp433	73610	RIKEN cDNA 1700123A16 gene	Zfp433	-3.93	0.0057	2.528	0.643	8
Lmbrd2	320506	LMBR1 domain containing 2	Lmbrd2	-3.67	0.033	3.047	0.831	9
Htr2c	15560	5-hydroxytryptamine (serotonin) receptor 2C	Htr2c	-3.6	0.027	2.769	0.77	10
Nxf7	170722	nuclear RNA export factor 7	Nxf7	-3.55	0.0085	2.21	0.622	11
Zfp946	74149	zinc finger protein 946	Zfp946	-3.44	0.01	3.493	1.016	12
Gm10086	100042557	ribosomal protein L34 pseudogene	Gm10086	3.41	0.0081	1.037	3.536	13		Mean1: WT mice
Zfp825	235956	zinc finger protein 825	Zfp825	-3.39	0.011	4.496	1.328	14		Mean2: miR-137 Tg mice
Gm6501	624395	NS1-associated protein 1 pseudogene	Gm6501	-3.37	0.0036	4.189	1.243	15
Gm15843	100416317	ribosomal protein L17 pseudogene	Gm15843	3.37	0.047	1.293	4.354	15
Ngb	64242	neuroglobin	Ngb	3.34	0.011	2.181	7.276	17
C1galt1	94192	core 1 synthase, glycoprotein-N-acetylgalactosamine 3-beta-galactosyltransferase, 1	C1galt1	-3.29	0.0052	2.098	0.638	18
Batf3	381319	basic leucine zipper transcription factor, ATF-like 3	Batf3	3.27	0.0078	1.119	3.657	19
Arhgap5	11855	Rho GTPase activating protein 5	Arhgap5	-3.25	0.0098	9.778	3.006	20
Rpl21-ps6	433125	ribosomal protein L21, pseudogene 6	Rpl21-ps6	-3.22	0.0079	7.81	2.425	21
Tmem196	217951	transmembrane protein 196	Tmem196	-3.19	0.016	6.437	2.02	22
Gm12038	100042035	predicted gene 12038	Gm12038	-3.16	0.05	3.557	1.125	23
Gm11868	667251	cytochrome b5 reductase 4 pseudogene	Gm11868	-3.15	0.012	2.22	0.706	24
Zfp738	408068	zinc finger protein 738	Zfp738	-3.13	0.0029	3.481	1.11	25
Gm10037	328280	predicted gene 10037	Gm10037	-3.11	0.039	2.037	0.654	26
Prr22	100504446	proline rich 22	Prr22	3.11	0.015	0.571	1.774	26
Zfp955b	100043468	zinc finger protein 955B	Zfp955b	-3.07	0.0071	3.005	0.977	28
Cdh19	227485	cadherin 19, type 2	Cdh19	-3.04	0.036	2.192	0.72	29
Tmem74	239408	transmembrane protein 74	Tmem74	-3	0.022	2.386	0.795	30
Gm13094	100041882	predicted gene 13094	Gm13094	2.97	0.041	0.602	1.786	31
Gm4795	215974	glyceraldehyde-3-phosphate dehydrogenase pseudogene	Gm4795	-2.89	0.013	2.278	0.788	32
9430031J16Rik	241134	RIKEN cDNA 9430031J16 gene	NYAP2	-2.88	0.0044	3.915	1.36	33
Gm14391	665001	predicted gene 14391	Gm14391	-2.88	0.017	5.079	1.762	33
Zfp775	243372	zinc finger protein 775	Zfp775	2.87	0.034	0.699	2.007	35
Zfp800	627049	zinc finger protein 800	Zfp800	-2.85	0.0011	2.43	0.851	36
Zfp518a	72672	zinc finger protein 518A	Zfp518a	-2.82	0.0034	1.584	0.561	37
Abcb7	11306	ATP-binding cassette, sub-family B (MDR/TAP), member 7	Abcb7	-2.81	0.021	4.557	1.624	38
Eps8l1	67425	EPS8-like 1	Eps8l1	2.79	0.025	3.264	9.121	39
Gm5678	435489	carbonyl reductase 1 pseudogene	Gm5678	2.79	0.025	0.69	1.923	39
Gm8750	667662	archain 1 pseudogene	Gm8750	-2.79	0.046	2.51	0.9	39
Tenm1	23963	teneurin transmembrane protein 1	Tenm1	-2.78	0.045	1.864	0.67	42
Nmb	68039	neuromedin B	Nmb	2.78	0.04	1.639	4.559	42
Csgalnact2	78752	chondroitin sulfate N-acetylgalactosaminyltransferase 2	Csgalnact2	-2.78	0.0047	4.51	1.624	42
4930503L19Rik	269033	RIKEN cDNA 4930503L19 gene	4930503L19Rik	-2.78	0.016	2.179	0.785	42
Itgb8	320910	integrin beta 8	Itgb8	-2.78	0.015	4.796	1.724	42
Zfp53	24132	zinc finger protein 53	Zfp53	-2.77	0.022	1.548	0.559	47
Gm14253	628707	programmed cell death 10 pseudogene	Gm14253	-2.77	0.0053	9.431	3.406	47
Cd7	12516	CD7 antigen	Cd7	2.76	0.0027	1.562	4.313	49
Trim59	66949	tripartite motif-containing 59	Trim59	-2.75	0.012	3.043	1.106	50
Zfp955a	77652	zinc finger protein 955A	Zfp955a	-2.75	0.0096	2.18	0.793	50
Olfm3	229759	olfactomedin 3	Olfm3	-2.75	0.011	6.212	2.261	50
St8sia4	20452	ST8 alpha-N-acetyl-neuraminide alpha-2,8-sialyltransferase 4	St8sia4	-2.74	0.015	1.847	0.675	53
Ugt8a	22239	UDP galactosyltransferase 8A	Ugt8a	-2.73	0.0044	5.28	1.933	54
Ncam2	17968	neural cell adhesion molecule 2	Ncam2	-2.72	0.015	4.573	1.679	55
Kitl	17311	kit ligand	Kitl	-2.71	0.0094	3.898	1.438	56
Kctd12	239217	potassium channel tetramerisation domain containing 12	Kctd12	-2.71	0.047	21.437	7.915	56
Gm6132	620143	predicted pseudogene 6132	Gm6132	-2.71	0.0065	3.05	1.126	56
BC048507	408058	cDNA sequence BC048507	BC048507	2.7	0.024	0.759	2.047	59
Cbln1	12404	cerebellin 1 precursor protein	Cbln1	2.69	0.023	1.751	4.705	60
Gm9320	668724	ribosomal protein S24 pseudogene	Gm9320	-2.69	0.028	5.199	1.936	60
Zfp942	73233	zinc finger protein 942	Zfp942	-2.68	0.022	5.323	1.985	62
4430402I18Rik	381218	RIKEN cDNA 4430402I18 gene	4430402I18Rik	2.68	0.025	1.917	5.134	62
1700020I14Rik	66602	RIKEN cDNA 1700020I14 gene	1700020I14Rik	-2.67	0.0036	37.439	14.022	64
Osbpl8	237542	oxysterol binding protein-like 8	Osbpl8	-2.67	0.033	10.717	4.016	64
Gm14418	668066	novel KRAB box and zinc finger, C2H2 type domain containing protein	Gm14418	-2.67	0.0004	4.453	1.667	64
Ankrd29	225187	ankyrin repeat domain 29	Ankrd29	-2.66	0.0081	6.588	2.476	67
Gm13363	433406	predicted gene 13363	Gm13363	-2.66	0.0099	4.428	1.666	67
Gm12013	100042644	predicted gene 12013	Gm12013	-2.66	0.0046	85.895	32.257	67
Zfp109	56869	zinc finger protein 109	Zfp109	-2.65	0.0075	1.866	0.703	70
Gm4322	100043261	predicted gene 4322	Gm4322	2.65	0.041	1.713	4.534	70
Fcho2	218503	FCH domain only 2	Fcho2	-2.64	0.0004	5.569	2.111	72
Gm16399	100041785	cytochrome c oxidase, subunit VIc pseudogene	Gm16399	-2.64	0.016	3.06	1.16	72
Pnpt1	71701	polyribonucleotide nucleotidyltransferase 1	Pnpt1	-2.63	0.038	6.852	2.601	74
A530054K11Rik	212281	RIKEN cDNA A530054K11 gene	A530054K11Rik	-2.63	0.019	1.555	0.59	74
Ptpn4	19258	protein tyrosine phosphatase, non-receptor type 4	Ptpn4	-2.61	0.0036	5.966	2.283	76
Tmem56	99887	transmembrane protein 56	Tmem56	-2.6	0.01	7.753	2.977	77
Cast	12380	calpastatin	Cast	-2.59	0.026	1.492	0.576	78
1700023F06Rik	69441	RIKEN cDNA 1700023F06 gene	1700023F06Rik	2.59	0.028	0.751	1.947	78
Gm13502	207933	predicted gene 13502	Gm13502	-2.59	0.026	6.758	2.605	78
Rps15a-ps3	677027	ribosomal protein S15A, pseudogene 3	Rps15a-ps3	-2.59	0.0045	15.168	5.862	78
Mfap2	17150	microfibrillar-associated protein 2	Mfap2	2.58	0.0007	2.216	5.716	82
Gpn2	100210	GPN-loop GTPase 2	Gpn2	2.58	0.013	2.701	6.973	82
Clec3b	21922	C-type lectin domain family 3, member b	Clec3b	2.57	0.042	1.351	3.475	84
Zfp445	235682	zinc finger protein 445	Zfp445	-2.57	0.043	15.71	6.106	84
C2cd4c	237397	C2 calcium-dependent domain containing 4C	C2cd4c	2.57	0.015	3.062	7.859	84
0610010B08Rik	100039060	RIKEN cDNA 0610010B08 gene	Gm2026	-2.57	0.022	6.416	2.492	84
Anln	68743	anillin, actin binding protein	Anln	-2.56	0.035	2.452	0.956	88
Cdh12	215654	cadherin 12	Cdh12	-2.56	0.041	1.338	0.523	88
Gm14403	433520	predicted gene 14403	Gm14403	-2.56	0.048	2.594	1.013	88
Chml	12663	choroideremia-like	Chml	-2.55	0.036	1.812	0.71	91
Nudt12	67993	nudix (nucleoside diphosphate linked moiety X)-type motif 12	Nudt12	-2.55	0.017	3.012	1.183	91
Itgav	16410	integrin alpha V	Itgav	-2.54	0.023	15.309	6.019	93
Scai	320271	suppressor of cancer cell invasion	Scai	-2.53	0.0055	3.968	1.567	94
Yes1	22612	Yamaguchi sarcoma viral (v-yes) oncogene homolog 1	Yes1	-2.52	0.046	2.038	0.81	95
Zfp119b	240120	zinc finger protein 119b	Zfp119b	-2.52	0.022	1.367	0.542	95
Fut9	14348	fucosyltransferase 9	Fut9	-2.51	0.011	6.547	2.61	97
Trove2	20822	TROVE domain family, member 2	Trove2	-2.51	0.013	3.845	1.532	97
Sh3bgrl	56726	SH3-binding domain glutamic acid-rich protein like	Sh3bgrl	-2.51	0.0016	18.304	7.301	97
Klhl4	237010	kelch-like 4 (Drosophila)	Klhl4	-2.51	0.0071	2.563	1.02	97
Bicd1	12121	bicaudal D homolog 1 (Drosophila)	Bicd1	-2.5	0.0025	3.369	1.348	101
Hnrnph1	59013	heterogeneous nuclear ribonucleoprotein H1	Hnrnph1	-2.5	0.0091	173.72	69.417	101
Ranbp2	19386	RAN binding protein 2	Ranbp2	-2.49	0.0075	7.25	2.906	103
Aspa	11484	aspartoacylase	Aspa	-2.48	0.0065	4.434	1.785	104
Sema3a	20346	sema domain, immunoglobulin domain (Ig), short basic domain, secreted, (semaphorin) 3A	Sema3a	-2.48	0.0006	3.953	1.592	104
Dazl	13164	deleted in azoospermia-like	Dazl	-2.47	0.015	1.46	0.59	106
Amn1	232566	antagonist of mitotic exit network 1	Amn1	-2.47	0.016	8.47	3.428	106
Zfp938	237411	zinc finger protein 938	Zfp938	-2.47	0.0063	7.621	3.082	106
Birc3	11796	baculoviral IAP repeat-containing 3	Birc3	-2.46	0.0011	1.667	0.677	109
Aldh16a1	69748	aldehyde dehydrogenase 16 family, member A1	Aldh16a1	2.46	0.027	1.513	3.728	109
Gm6039	572559	protein phosphatase 4, regulatory subunit 2 pseudogene	Gm6039	-2.46	0.011	2.38	0.966	109
Eif4g2	13690	eukaryotic translation initiation factor 4, gamma 2	Eif4g2	-2.44	0.0091	169.907	69.713	112
Hap1	15114	huntingtin-associated protein 1	Hap1	2.44	0.0044	26.802	65.416	112
Gpx3	14778	glutathione peroxidase 3	Gpx3	2.43	0.0029	2.734	6.642	114
Zfp62	22720	zinc finger protein 62	Zfp62	-2.43	0.0034	7.149	2.944	114
Zbtb8b	215627	zinc finger and BTB domain containing 8b	Zbtb8b	-2.43	0.0073	3.867	1.594	114
Tmtc3	237500	transmembrane and tetratricopeptide repeat containing 3	Tmtc3	-2.43	0.018	1.949	0.802	114
Gm16485	791396	predicted gene 16485	Gm16485	-2.43	0.023	2.678	1.103	114
Haus3	231123	HAUS augmin-like complex, subunit 3	Haus3	-2.42	0.04	2.492	1.03	119
Jhdm1d	338523	jumonji C domain-containing histone demethylase 1 homolog D (S. cerevisiae)	Kdm7a	-2.42	0.022	3.804	1.571	119
Rgs4	19736	regulator of G-protein signaling 4	Rgs4	-2.41	0.019	126.252	52.364	121
Ttc14	67120	tetratricopeptide repeat domain 14	Ttc14	-2.41	0.011	8.574	3.565	121
Exph5	320051	exophilin 5	Exph5	-2.41	0.022	1.569	0.651	121
Cox18	231430	COX18 cytochrome c oxidase assembly homolog (S. cerevisiae)	Cox18	2.4	0.034	8.447	20.269	124
Gm6293	622178	predicted pseudogene 6293	Gm6293	-2.4	0.003	23.585	9.814	124
Tac2	21334	tachykinin 2	Tac2	2.39	0.012	5.513	13.177	126
March7	57438	membrane-associated ring finger (C3HC4) 7	March7	-2.39	0.009	17.64	7.393	126
Tmx3	67988	thioredoxin-related transmembrane protein 3	Tmx3	-2.39	0.021	10.925	4.579	126
Zfp932	69504	zinc finger protein 932	Zfp932	-2.39	0.025	14.543	6.073	126
Klhl15	236904	kelch-like 15 (Drosophila)	Klhl15	-2.39	0.015	2.012	0.843	126
2010315B03Rik	630836	RIKEN cDNA 2010315B03 gene	2010315B03Rik	-2.39	0.031	4.863	2.032	126
Acy3	71670	aspartoacylase (aminoacylase) 3	Acy3	2.38	0.013	0.803	1.913	132
Fbxo30	71865	F-box protein 30	Fbxo30	-2.38	0.011	1.361	0.571	132
Lrrc55	241528	leucine rich repeat containing 55	Lrrc55	-2.38	0.0091	5.589	2.35	132
Gm1862	100040260	predicted pseudogene 1862	Gm1862	-2.38	0.0072	1.286	0.541	132
Col11a1	12814	collagen, type XI, alpha 1	Col11a1	-2.37	0.029	1.675	0.706	136
Atrx	22589	alpha thalassemia/mental retardation syndrome X-linked homolog (human)	Atrx	-2.37	0.012	13.098	5.526	136
Akap9	100986	A kinase (PRKA) anchor protein (yotiao) 9	Akap9	-2.37	0.0091	16.595	6.991	136
Lcorl	209707	ligand dependent nuclear receptor corepressor-like	Lcorl	-2.37	0.0025	3.132	1.321	136
A830080D01Rik	382252	RIKEN cDNA A830080D01 gene	A830080D01Rik	-2.37	0.0011	3.648	1.541	136
Krt77	406220	keratin 77	Krt77	2.37	0.0052	1.82	4.315	136
Slc30a4	22785	solute carrier family 30 (zinc transporter), member 4	Slc30a4	-2.34	0.038	11.686	4.994	142
Taf13	99730	TAF13 RNA polymerase II, TATA box binding protein (TBP)-associated factor	Taf13	-2.34	0.021	13.426	5.734	142
Akt2-ps	111116	thymoma viral proto-oncogene 2, pseudogene	Akt2-ps	-2.34	0.0061	7.573	3.23	142
Fap	14089	fibroblast activation protein	Fap	-2.33	0.022	1.747	0.751	145
Gm7927	666097	ribosomal protein L6 pseudogene	Gm7927	2.33	0.023	0.551	1.284	145
Wdr44	72404	WD repeat domain 44	Wdr44	-2.32	0.033	4.189	1.807	147
Zfp758	224598	zinc finger protein 758	Zfp758	-2.32	0.0017	2.671	1.149	147
Chuk	12675	conserved helix-loop-helix ubiquitous kinase	Chuk	-2.31	0.032	21.065	9.108	149
Fmr1	14265	fragile X mental retardation syndrome 1	Fmr1	-2.31	0.019	14.35	6.224	149
Pik3ca	18706	phosphatidylinositol 3-kinase, catalytic, alpha polypeptide	Pik3ca	-2.3	0.012	13.184	5.741	151
Ppip5k2	227399	diphosphoinositol pentakisphosphate kinase 2	Ppip5k2	-2.3	0.023	4.976	2.159	151
Gca	227960	grancalcin	Gca	-2.3	0.02	3.348	1.457	151
Gm7099	633030	predicted gene 7099	Gm7099	-2.3	0.034	1.572	0.684	151
AA987161	100416706	expressed sequence AA987161	AA987161	-2.3	0.006	2.041	0.888	151
Gm11007	100504325	zinc finger protein 709-like	Gm11007	-2.3	0.04	7.807	3.401	151
Ang	11727	angiogenin, ribonuclease, RNase A family, 5	Ang	-2.29	0.0019	2.336	1.022	157
Rab30	75985	RAB30, member RAS oncogene family	Rab30	-2.29	0.0088	4.366	1.902	157
Pcmtd1	319263	protein-L-isoaspartate (D-aspartate) O-methyltransferase domain containing 1	Pcmtd1	-2.29	0.015	16.603	7.239	157
9330179D12Rik	77558	RIKEN cDNA 9330179D12 gene	9330179D12Rik	-2.28	0.028	3.088	1.355	160
Ccdc88a	108686	coiled coil domain containing 88A	Ccdc88a	-2.28	0.0065	5.556	2.437	160
Ado	211488	2-aminoethanethiol (cysteamine) dioxygenase	Ado	-2.28	0.0033	9.228	4.04	160
Zbtb41	226470	zinc finger and BTB domain containing 41 homolog	Zbtb41	-2.28	0.0036	1.851	0.812	160
Serac1	321007	serine active site containing 1	Serac1	-2.28	0.025	5.614	2.461	160
Zfp943	74670	zinc finger prtoein 943	Zfp943	-2.27	0.021	7.499	3.297	165
Zfp266	77519	zinc finger protein 266	Zfp266	-2.27	0.026	5.097	2.243	165
Gm4887	233637	predicted gene 4887	Gm4887	-2.27	0.04	1.311	0.578	165
Plch1	269437	phospholipase C, eta 1	Plch1	-2.27	0.006	2.388	1.05	165
Far1	67420	fatty acyl CoA reductase 1	Far1	-2.26	0.0031	22.948	10.144	169
Cml5	69049	camello-like 5	Cml5	-2.26	0.011	1.613	0.714	169
Zufsp	72580	zinc finger with UFM1-specific peptidase domain	Zufsp	-2.26	0.016	1.734	0.767	169
Gm5529	433326	solute carrier family 25 (mitochondrial carrier, adenine nucleotide translocator), member 5 pseudogene	Gm5529	-2.26	0.0039	5.47	2.425	169
Ube2nl	620934	ubiquitin-conjugating enzyme E2N-like	Ube2nl	-2.26	0.018	3.441	1.523	169
Gm6710	626832	predicted gene 6710	Gm6710	-2.26	0.024	5.361	2.369	169
Bmi1	12151	Bmi1 polycomb ring finger oncogene	Bmi1	-2.25	0.0085	11.107	4.936	175
Slc35a5	74102	solute carrier family 35, member A5	Slc35a5	-2.25	0.0029	12.854	5.715	175
Pcdh20	219257	protocadherin 20	Pcdh20	-2.25	0.041	2.588	1.15	175
Manea	242362	mannosidase, endo-alpha	Manea	-2.25	0.021	5.858	2.601	175
Galnt13	271786	UDP-N-acetyl-alpha-D-galactosamine:polypeptide N-acetylgalactosaminyltransferase 13	Galnt13	-2.25	0.039	2.838	1.264	175
Zcchc16	619287	zinc finger, CCHC domain containing 16	Zcchc16	-2.25	0.033	1.208	0.537	175
Rpl18a-ps1	665366	ribosomal protein L18A, pseudogene 1	Rpl18a-ps1	-2.25	0.018	25.551	11.34	175
Cacnb4	12298	calcium channel, voltage-dependent, beta 4 subunit	Cacnb4	-2.24	0.02	22.899	10.226	182
Ccdc101	75565	coiled-coil domain containing 101	Ccdc101	2.24	0.016	12.5	28.051	182
Ermn	77767	ermin, ERM-like protein	Ermn	-2.24	0.014	6.464	2.89	182
4930447M23Rik	108871	RIKEN cDNA 4930447M23 gene	4930447M23Rik	-2.24	0.014	4.008	1.79	182
Uba6	231380	ubiquitin-like modifier activating enzyme 6	Uba6	-2.24	0.019	2.411	1.074	182
Hspa4l	18415	heat shock protein 4 like	Hspa4l	-2.23	0.0009	22.922	10.263	187
Mtdh	67154	metadherin	Mtdh	-2.23	0.044	24.137	10.819	187
Pds5a	71521	PDS5, regulator of cohesion maintenance, homolog A (S. cerevisiae)	Pds5a	-2.23	0.032	4.581	2.056	187
3110003A17Rik	73112	RIKEN cDNA 3110003A17 gene	Abracl	-2.23	0.011	11.489	5.146	187
8030462N17Rik	212163	RIKEN cDNA 8030462N17 gene	8030462N17Rik	-2.23	0.014	4.451	1.996	187
Kcnt2	240776	potassium channel, subfamily T, member 2	Kcnt2	-2.23	0.015	4.205	1.89	187
Gm3510	100041781	predicted gene 3510	Gm3510	-2.23	0.038	3.362	1.509	187
Slc23a3	22626	solute carrier family 23 (nucleobase transporters), member 3	Slc23a3	2.22	0.031	0.809	1.798	194
1700007K13Rik	69327	RIKEN cDNA 1700007K13 gene	1700007K13Rik	2.22	0.029	1.898	4.206	194
Fbxo33	70611	F-box protein 33	Fbxo33	-2.22	0.0066	20.199	9.093	194
Nphp3	74025	nephronophthisis 3 (adolescent)	Nphp3	-2.22	0.038	4.732	2.134	194
Trim23	81003	tripartite motif-containing 23	Trim23	-2.22	0.035	12.145	5.468	194
Xpo1	103573	exportin 1, CRM1 homolog (yeast)	Xpo1	-2.22	0.037	13.475	6.076	194
Myh7	140781	myosin, heavy polypeptide 7, cardiac muscle, beta	Myh7	2.22	0.037	3.36	7.449	194
Zfp711	245595	zinc finger protein 711	Zfp711	-2.22	0.013	2.863	1.29	194
AI593442	330941	expressed sequence AI593442	AI593442	-2.22	0.03	31.375	14.107	194
Zfp780b	338354	zinc finger protein 780B	Zfp780b	-2.22	0.04	1.424	0.643	194
Gm14117	100418259	ATP synthase mitochondrial F1 complex assembly factor 1 pseudogene	Gm14117	-2.22	0.02	7.778	3.499	194
Calb2	12308	calbindin 2	Calb2	2.21	0.01	5.168	11.396	205
Ccnd3	12445	cyclin D3	Ccnd3	2.21	0.036	5.26	11.62	205
Scn1a	20265	sodium channel, voltage-gated, type I, alpha	Scn1a	-2.21	0.0048	11.041	4.996	205
Mro	71263	maestro	Mro	-2.21	0.028	5.756	2.606	205
1700016K19Rik	74230	RIKEN cDNA 1700016K19 gene	1700016K19Rik	2.21	0.034	3.045	6.739	205
Gbf1	107338	golgi-specific brefeldin A-resistance factor 1	Gbf1	2.21	0.026	16.098	35.565	205
Wwp1	107568	WW domain containing E3 ubiquitin protein ligase 1	Wwp1	-2.21	0.034	4.927	2.233	205
Dzip3	224170	DAZ interacting protein 3, zinc finger	Dzip3	-2.21	0.013	17.622	7.975	205
Paqr3	231474	progestin and adipoQ receptor family member III	Paqr3	-2.21	0.019	4.178	1.886	205
Fam84b	399603	family with sequence similarity 84, member B	Fam84b	-2.21	0.03	1.649	0.748	205
Gm14434	668039	predicted gene 14434	Gm14434	-2.21	0.0055	5.471	2.481	205
Plekhh1	211945	pleckstrin homology domain containing, family H (with MyTH4 domain) member 1	Plekhh1	-2.2	0.023	2.927	1.328	216
Gm4790	215208	predicted gene 4790	Gm4790	-2.2	0.015	2.094	0.953	216
Gm12261	668157	high mobility group box 1-like pseudogene	Gm12261	-2.2	0.038	1.822	0.83	216
Lig3	16882	ligase III, DNA, ATP-dependent	Lig3	-2.19	0.033	9.043	4.131	219
Abcc9	20928	ATP-binding cassette, sub-family C (CFTR/MRP), member 9	Abcc9	-2.19	0.0073	1.098	0.502	219
Acbd5	74159	acyl-Coenzyme A binding domain containing 5	Acbd5	-2.19	0.027	12.296	5.624	219
Neto2	74513	neuropilin (NRP) and tolloid (TLL)-like 2	Neto2	-2.19	0.02	10.382	4.736	219
Zmym2	76007	zinc finger, MYM-type 2	Zmym2	-2.19	0.011	9.689	4.423	219
9330132A10Rik	319609	RIKEN cDNA 9330132A10 gene	9330132A10Rik	-2.19	0.01	10.232	4.673	219
Ppp1r2-ps4	623488	protein phosphatase 1, regulatory (inhibitor) subunit 2, pseudogene 4	Ppp1r2-ps4	-2.19	0.02	6.764	3.082	219
Gm13031	100126227	predicted gene 13031	Gm13031	2.19	0.016	1.599	3.507	219
Hcn2	15166	hyperpolarization-activated, cyclic nucleotide-gated K+ 2	Hcn2	-2.18	0.0059	55.269	25.392	227
Stag2	20843	stromal antigen 2	Stag2	-2.18	0.023	6.38	2.923	227
Jsrp1	71912	junctional sarcoplasmic reticulum protein 1	Jsrp1	2.18	0.046	5.536	12.052	227
Gm14322	626802	predicted gene 14322	Gm14322	-2.18	0.021	4.449	2.044	227
Cav2	12390	caveolin 2	Cav2	-2.17	0.0087	12.9	5.953	231
Zfml	18139	zinc finger, matrin-like	Zfml	-2.17	0.0003	10.182	4.7	231
Calcrl	54598	calcitonin receptor-like	Calcrl	-2.17	0.038	1.169	0.538	231
Thap2	66816	THAP domain containing, apoptosis associated protein 2	Thap2	-2.17	0.012	1.882	0.868	231
Fnip1	216742	folliculin interacting protein 1	Fnip1	-2.17	0.028	6.538	3.016	231
Rps15a-ps4	664903	ribosomal protein S15A, pseudogene 4	Rps15a-ps4	-2.17	0.022	20.764	9.555	231
Gm8098	666427	predicted gene 8098	Gm8098	-2.17	0.0022	1.254	0.579	231
Nktr	18087	natural killer tumor recognition sequence	Nktr	-2.16	0.016	32.097	14.883	238
Tes3-ps	54339	testis derived transcript 3, pseudogene	Tes3-ps	-2.16	0.046	3.059	1.413	238
Pkn2	109333	protein kinase N2	Pkn2	-2.16	0.028	4.427	2.054	238
Zbtb7c	207259	zinc finger and BTB domain containing 7C	Zbtb7c	2.16	0.019	0.756	1.632	238
BC022687	217887	cDNA sequence BC022687	BC022687	2.16	0.039	5.628	12.145	238
Hectd2	226098	HECT domain containing 2	Hectd2	-2.16	0.015	3.945	1.829	238
Gm3636	100041151	predicted gene 3636	Gm3636	-2.16	0.031	1.858	0.859	238
Pdss1	56075	prenyl (solanesyl) diphosphate synthase, subunit 1	Pdss1	-2.15	0.043	7.201	3.344	245
Bhlha9	320522	basic helix-loop-helix family, member a9	Bhlha9	2.15	0.013	0.757	1.632	245
Gm8775	100417855	heterogeneous nuclear ribonucleoprotein H2 pseudogene	Gm8775	-2.15	0.001	9.025	4.199	245
Edil3	13612	EGF-like repeats and discoidin I-like domains 3	Edil3	-2.14	0.046	17.598	8.209	248
Gstm3	14864	glutathione S-transferase, mu 3	Gstm3	-2.14	0.041	2.31	1.078	248
Nck1	17973	non-catalytic region of tyrosine kinase adaptor protein 1	Nck1	-2.14	0.027	11.839	5.535	248
Plp1	18823	proteolipid protein (myelin) 1	Plp1	-2.14	0.043	207.841	97.196	248
A230006K03Rik	27493	RIKEN cDNA A230006K03 gene	A230006K03Rik	-2.14	0.048	2.573	1.201	248
Rbm7	67010	RNA binding motif protein 7	Rbm7	-2.14	0.042	15.434	7.209	248
Ttc14	67120	tetratricopeptide repeat domain 14	Ttc14	-2.14	0.023	12.482	5.823	248
Dock11	75974	dedicator of cytokinesis 11	Dock11	-2.14	0.0084	1.949	0.913	248
Tfeb	21425	transcription factor EB	Tfeb	2.13	0.012	1.828	3.902	256
Sirt1	93759	sirtuin 1 (silent mating type information regulation 2, homolog) 1 (S. cerevisiae)	Sirt1	-2.13	0.0098	3.751	1.758	256
Phf20l1	239510	PHD finger protein 20-like 1	Phf20l1	-2.13	0.0034	6.823	3.201	256
Gm12183	432554	DEAD (Asp-Glu-Ala-Asp) box polypeptide 5 pseudogene	Gm12183	-2.13	0.016	37.176	17.491	256
Gm10179	100043075	ring finger protein 141 pseudogene	Gm10179	-2.13	0.046	2.132	1.001	256
Gm13217	100417571	solute carrier family 25, member 36 pseudogene	Gm13217	-2.13	0.042	2.223	1.042	256
Gm14539	100503459	upregulated during skeletal muscle growth 5 pseudogene	Gm14539	-2.13	0.0078	89.794	42.159	256
Barx2	12023	BarH-like homeobox 2	Barx2	2.12	0.035	1.042	2.207	263
Ccng2	12452	cyclin G2	Ccng2	-2.12	0.018	12.42	5.866	263
Msx1	17701	homeobox, msh-like 1	Msx1	2.12	0.02	1.052	2.228	263
B630005N14Rik	101148	RIKEN cDNA B630005N14 gene	B630005N14Rik	-2.12	0.028	5.517	2.608	263
Zfp760	240034	zinc finger protein 760	Zfp760	-2.12	0.0033	1.932	0.911	263
Dmxl1	240283	Dmx-like 1	Dmxl1	-2.12	0.024	3.194	1.507	263
Purb	19291	purine rich element binding protein B	Purb	-2.11	0.02	45.728	21.709	269
Rgs7bp	52882	regulator of G-protein signalling 7 binding protein	Rgs7bp	-2.11	0.021	27.874	13.226	269
Trpm7	58800	transient receptor potential cation channel, subfamily M, member 7	Trpm7	-2.11	0.0048	11.219	5.319	269
Rictor	78757	RPTOR independent companion of MTOR, complex 2	Rictor	-2.11	0.027	4.509	2.136	269
Stxbp5l	207227	syntaxin binding protein 5-like	Stxbp5l	-2.11	0.036	3.231	1.529	269
Luzp2	233271	leucine zipper protein 2	Luzp2	-2.11	0.044	22.152	10.505	269
6030422M02Rik	240697	RIKEN cDNA 6030422M02 gene	Mcmdc2	-2.11	0.05	1.583	0.75	269
Gm973	381260	predicted gene 973	Gm973	-2.11	0.01	5.098	2.416	269
Gabra1	14394	gamma-aminobutyric acid (GABA) A receptor, subunit alpha 1	Gabra1	-2.1	0.007	57.337	27.273	277
Pik3c2a	18704	phosphatidylinositol 3-kinase, C2 domain containing, alpha polypeptide	Pik3c2a	-2.1	0.012	2.203	1.049	277
Polr3f	70408	polymerase (RNA) III (DNA directed) polypeptide F	Polr3f	-2.1	0.026	5.775	2.749	277
Pnck	93843	pregnancy upregulated non-ubiquitously expressed CaM kinase	Pnck	2.1	0.038	28.324	59.415	277
Rsbn1	229675	rosbin, round spermatid basic protein 1	Rsbn1	-2.1	0.016	4.209	2.007	277
Setx	269254	senataxin	Setx	-2.1	0.036	5.869	2.791	277
Gm4724	100043915	predicted gene 4724	Gm4724	-2.1	0.025	5.485	2.615	277
Gm14278	100417440	N-myc downstream regulated gene 3 pseudogene	Gm14278	-2.1	0.0019	3.743	1.786	277
Zfp110	65020	zinc finger protein 110	Zfp110	-2.09	0.032	4.177	1.999	285
Pno1	66249	partner of NOB1 homolog (S. cerevisiae)	Pno1	-2.09	0.0037	12.041	5.751	285
Cd248	70445	CD248 antigen, endosialin	Cd248	2.09	0.027	1.277	2.676	285
Nebl	74103	nebulette	Nebl	-2.09	0.0085	12.408	5.925	285
Lsm10	116748	U7 snRNP-specific Sm-like protein LSM10	Lsm10	2.09	0.048	7.602	15.898	285
Tmem47	192216	transmembrane protein 47	Tmem47	-2.09	0.006	20.802	9.965	285
Gm6030	547267	predicted gene 6030	Gm6030	-2.09	0.023	25.701	12.322	285
Gm4076	100042862	predicted gene 4076	Gm4076	-2.09	0.023	122.042	58.288	285
Casp2	12366	caspase 2	Casp2	-2.08	0.027	4.759	2.286	293
Gabrg1	14405	gamma-aminobutyric acid (GABA) A receptor, subunit gamma 1	Gabrg1	-2.08	0.014	4.194	2.015	293
Zfp763	73451	zinc finger protein 763	Zfp763	-2.08	0.028	3.602	1.733	293
4930447C04Rik	75801	RIKEN cDNA 4930447C04 gene	4930447C04Rik	-2.08	0.0097	16.674	8.014	293
Ipo7	233726	importin 7	Ipo7	-2.08	0.036	16	7.704	293
Nae1	234664	NEDD8 activating enzyme E1 subunit 1	Nae1	-2.08	0.0091	24.218	11.659	293
Gm2223	100039419	predicted pseudogene 2223	Gm2223	-2.08	0.0098	7.563	3.628	293
Gm14305	100043387	predicted gene 14305	Gm14305	-2.08	0.0055	8.872	4.273	293
Cd2ap	12488	CD2-associated protein	Cd2ap	-2.07	0.0068	4.484	2.169	301
Gpm6b	14758	glycoprotein m6b	Gpm6b	-2.07	0.009	215.098	103.993	301
Tubd1	56427	tubulin, delta 1	Tubd1	-2.07	0.014	3.359	1.626	301
Oxld1	66431	oxidoreductase like domain containing 1	Oxld1	2.07	0.0081	3.224	6.666	301
Tmem168	101118	transmembrane protein 168	Tmem168	-2.07	0.036	3.028	1.461	301
Tlr3	142980	toll-like receptor 3	Tlr3	-2.07	0.021	2.199	1.062	301
St6gal2	240119	beta galactoside alpha 2,6 sialyltransferase 2	St6gal2	-2.07	0.018	7.963	3.841	301
Prpf39	328110	PRP39 pre-mRNA processing factor 39 homolog (yeast)	Prpf39	-2.07	0.013	10.118	4.89	301
Gm2694	100040294	predicted gene 2694	Gm2694	2.07	0.014	3.966	8.22	301
Ptprz1	19283	protein tyrosine phosphatase, receptor type Z, polypeptide 1	Ptprz1	-2.06	0.026	16.824	8.176	310
Rrp9	27966	RRP9, small subunit (SSU) processome component, homolog (yeast)	Rrp9	2.06	0.006	8.978	18.473	310
Fam175a	70681	family with sequence similarity 175, member A	Fam175a	-2.06	0.022	2.188	1.063	310
2610008E11Rik	72128	RIKEN cDNA 2610008E11 gene	2610008E11Rik	-2.06	0.02	4.262	2.071	310
Hecw1	94253	HECT, C2 and WW domain containing E3 ubiquitin protein ligase 1	Hecw1	-2.06	0.014	6.68	3.244	310
Galntl6	270049	UDP-N-acetyl-alpha-D-galactosamine:polypeptide N-acetylgalactosaminyltransferase-like 6	Galntl6	-2.06	0.018	5.298	2.574	310
Zfp182	319535	zinc finger protein 182	Zfp182	-2.06	0.019	2.3	1.116	310
Gria2	14800	glutamate receptor, ionotropic, AMPA2 (alpha 2)	Gria2	-2.05	0.0093	75.817	36.905	317
Mob1b	68473	MOB kinase activator 1B	Mob1b	-2.05	0.023	3.847	1.876	317
Zfp317	244713	zinc finger protein 317	Zfp317	-2.05	0.015	5.926	2.891	317
Vps13a	271564	vacuolar protein sorting 13A (yeast)	Vps13a	-2.05	0.0086	2.721	1.329	317
N4bp2l2	381695	NEDD4 binding protein 2-like 2	N4bp2l2	-2.05	0.023	8.44	4.12	317
Gm10240	100503563	ribosomal protein L21 pseudogene	Gm10240	-2.05	0.0042	9.986	4.883	317
Kif5b	16573	kinesin family member 5B	Kif5b	-2.04	0.0091	24.715	12.112	323
Sacs	50720	sacsin	Sacs	-2.04	0.014	3.689	1.811	323
Atad2	70472	ATPase family, AAA domain containing 2	Atad2	-2.04	0.028	2.012	0.985	323
Alkbh4	72041	alkB, alkylation repair homolog 4 (E. coli)	Alkbh4	2.04	0.0027	2.192	4.471	323
Nabp1	109019	nucleic acid binding protein 1	Nabp1	-2.04	0.031	3.617	1.773	323
Gm5446	432730	predicted gene 5446	Gm5446	-2.04	0.032	3.851	1.892	323
Lrrc8b	433926	leucine rich repeat containing 8 family, member B	Lrrc8b	-2.04	0.035	10.035	4.925	323
Pcf11	74737	cleavage and polyadenylation factor subunit homolog (S. cerevisiae)	Pcf11	-2.03	0.0016	5.195	2.559	330
Jrkl	77532	jerky homolog-like (mouse)	Jrkl	-2.03	0.021	2.423	1.194	330
Usp53	99526	ubiquitin specific peptidase 53	Usp53	-2.03	0.011	2.538	1.25	330
Gjc3	118446	gap junction protein, gamma 3	Gjc3	-2.03	0.016	7.281	3.581	330
Bmp2k	140780	BMP2 inducible kinase	Bmp2k	-2.03	0.008	2.645	1.301	330
Grp	225642	gastrin releasing peptide	Grp	2.03	0.031	9.441	19.148	330
Vps54	245944	vacuolar protein sorting 54 (yeast)	Vps54	-2.03	0.013	9.292	4.574	330
Zfp960	449000	zinc finger protein 960	Zfp960	-2.03	0.02	1.247	0.615	330
Chm	12662	choroidermia	Chm	-2.02	0.032	7.174	3.551	338
Clgn	12745	calmegin	Clgn	-2.02	0.049	2.901	1.434	338
Hsp90aa1	15519	heat shock protein 90, alpha (cytosolic), class A member 1	Hsp90aa1	-2.02	0.036	441.252	218.269	338
Sypl	19027	synaptophysin-like protein	Sypl	-2.02	0.0097	12.5	6.185	338
Sult2b1	54200	sulfotransferase family, cytosolic, 2B, member 1	Sult2b1	2.02	0.041	7.101	14.377	338
Zfp397	69256	zinc finger protein 397	Zfp397	-2.02	0.0021	4.046	1.998	338
Ttll7	70892	tubulin tyrosine ligase-like family, member 7	Ttll7	-2.02	0.028	40.606	20.096	338
Cep97	74201	centrosomal protein 97	Cep97	-2.02	0.015	1.439	0.713	338
Fer	103921	ferris	Fer	-2.02	0.0036	3.982	1.969	338
Mbnl2	105559	muscleblind-like 2	Mbnl2	-2.02	0.011	32.775	16.186	338
D14Abb1e	218850	DNA segment, Chr 14, Abbott 1 expressed	Fam208a	-2.02	0.035	3.656	1.809	338
Fem1c	240263	fem-1 homolog c (C.elegans)	Fem1c	-2.02	0.049	3.657	1.813	338
Tox2	269389	TOX high mobility group box family member 2	Tox2	2.02	0.0072	5.547	11.208	338
Gm5829	545326	GABA(A) receptor-associated protein like 2 pseudogene 1_652.1	Gm5829	-2.02	0.021	19.774	9.799	338
Chrna7	11441	cholinergic receptor, nicotinic, alpha polypeptide 7	Chrna7	-2.01	0.019	2.526	1.258	352
M6pr-ps	17114	mannose-6-phosphate receptor, pseudogene	M6pr-ps	-2.01	0.0047	4.401	2.194	352
Mal	17153	myelin and lymphocyte protein, T cell differentiation protein	Mal	-2.01	0.017	38.537	19.184	352
Prpf4b	19134	PRP4 pre-mRNA processing factor 4 homolog B (yeast)	Prpf4b	-2.01	0.0063	14.349	7.128	352
Orc4	26428	origin recognition complex, subunit 4	Orc4	-2.01	0.011	15.605	7.748	352
Rpp14	67053	ribonuclease P 14 subunit (human)	Rpp14	-2.01	0.021	22.219	11.038	352
Zfp420	233058	zinc finger protein 420	Zfp420	-2.01	0.0093	5.366	2.669	352
Gm7335	654468	Scoc pseudogene	Gm7335	-2.01	0.032	20.765	10.322	352
Htr2a	15558	5-hydroxytryptamine (serotonin) receptor 2A	Htr2a	-2	0.039	3.029	1.518	360
Matr3	17184	matrin 3	Matr3	-2	0.0027	144.664	72.412	360
Chac2	68044	ChaC, cation transport regulator 2	Chac2	-2	0.0008	7.852	3.921	360
Fnbp1l	214459	formin binding protein 1-like	Fnbp1l	-2	0.0079	23.763	11.87	360
Fsd1l	319636	fibronectin type III and SPRY domain containing 1-like	Fsd1l	-2	0.023	3.151	1.575	360
Fndc9	320116	fibronectin type III domain containing 9	Fndc9	2	0.0048	1.06	2.12	360
Pcm1	18536	pericentriolar material 1	Pcm1	-1.99	0.0004	7.053	3.553	366
S100a4	20198	S100 calcium binding protein A4	S100a4	1.99	0.023	1.731	3.439	366
Zfp386	56220	zinc finger protein 386 (Kruppel-like)	Zfp386	-1.99	0.002	8.963	4.505	366
Kansl1l	68691	KAT8 regulatory NSL complex subunit 1-like	Kansl1l	-1.99	0.001	1.866	0.938	366
Zfp597	71063	zinc finger protein 597	Zfp597	-1.99	0.0045	3.307	1.66	366
Spata24	71242	spermatogenesis associated 24	Spata24	1.99	0.018	3.226	6.414	366
Tmem229a	319832	transmembrane protein 229A	Tmem229a	-1.99	0.012	6.446	3.239	366
Rpl21-ps4	382843	ribosomal protein L21, pseudogene 4	Rpl21-ps4	-1.99	0.0022	2.719	1.367	366
Gm14541	100503771	60S ribosomal protein L39-like	Gm14541	-1.99	0.027	17.724	8.926	366
Stk30	26448	serine/threonine kinase 30	MOK	1.98	0.019	2.384	4.725	375
Ddx3y	26900	DEAD (Asp-Glu-Ala-Asp) box polypeptide 3, Y-linked	Ddx3y	-1.98	0.02	9.797	4.936	375
Zfp292	30046	zinc finger protein 292	Zfp292	-1.98	0.028	2.352	1.185	375
Diap2	54004	diaphanous homolog 2 (Drosophila)	Diap2	-1.98	0.015	2.224	1.123	375
Swt1	66875	SWT1 RNA endoribonuclease homolog (S. cerevisiae)	Swt1	-1.98	0.015	3.789	1.918	375
Ogt	108155	O-linked N-acetylglucosamine (GlcNAc) transferase (UDP-N-acetylglucosamine:polypeptide-N-acetylglucosaminyl transferase)	Ogt	-1.98	0.038	53.207	26.852	375
Hook3	320191	hook homolog 3 (Drosophila)	Hook3	-1.98	0.023	4.399	2.222	375
Gm10557	383374	cadherin 11 pseudogene	Gm10557	-1.98	0.047	8.471	4.285	375
Gm15365	546321	predicted gene 15365	Gm15365	-1.98	0.033	4.656	2.358	375
Gm6285	622098	predicted gene 6285	Gm6285	-1.98	0.0029	20.934	10.595	375
Gm7781	665773	predicted gene 7781	Gm7781	-1.98	0.025	1.173	0.594	375
Psmc6	67089	proteasome (prosome, macropain) 26S subunit, ATPase, 6	Psmc6	-1.97	0.034	32.945	16.72	386
Zfand4	67492	zinc finger, AN1-type domain 4	Zfand4	-1.97	0.027	1.705	0.867	386
Vcpip1	70675	valosin containing protein (p97)/p47 complex interacting protein 1	Vcpip1	-1.97	0.019	5.311	2.691	386
Sars2	71984	seryl-aminoacyl-tRNA synthetase 2	Sars2	1.97	0.02	3.756	7.39	386
Zfp944	319615	zinc finger protein 944	Zfp944	-1.97	0.039	2.681	1.363	386
Gm12097	666452	predicted gene 12097	Gm12097	-1.97	0.021	2.007	1.017	386
Gm14337	100043912	predicted gene 14337	Gm14337	1.97	0.013	15.778	31.006	386
Gm13370	100046290	ribosomal protein L21 pseudogene	Gm13370	-1.97	0.021	10.858	5.499	386
Pstpip2	19201	proline-serine-threonine phosphatase-interacting protein 2	Pstpip2	-1.96	0.0047	2.598	1.326	394
Fam107b	66540	family with sequence similarity 107, member B	Fam107b	-1.96	0.011	1.608	0.82	394
Limd2	67803	LIM domain containing 2	Limd2	1.96	0.049	33.666	65.822	394
Arhgap42	71544	Rho GTPase activating protein 42	Arhgap42	-1.96	0.014	2.814	1.435	394
Snx29	74478	sorting nexin 29	Snx29	-1.96	0.024	3.799	1.938	394
Strn3	94186	striatin, calmodulin binding protein 3	Strn3	-1.96	0.01	15.021	7.666	394
Zfp87	170763	zinc finger protein 87	Zfp87	-1.96	0.047	6.345	3.23	394
Ugp2	216558	UDP-glucose pyrophosphorylase 2	Ugp2	-1.96	0.017	31.496	16.052	394
Ccdc85a	216613	coiled-coil domain containing 85A	Ccdc85a	-1.96	0.023	13.342	6.806	394
Ubxn2a	217379	UBX domain protein 2A	Ubxn2a	-1.96	0.028	9.132	4.657	394
Zfp280d	235469	zinc finger protein 280D	Zfp280d	-1.96	0.0044	14.926	7.627	394
Slitrk2	245450	SLIT and NTRK-like family, member 2	Slitrk2	-1.96	0.04	4.816	2.455	394
Ccni	12453	cyclin I	Ccni	-1.95	0.035	71.051	36.421	406
Cnr1	12801	cannabinoid receptor 1 (brain)	Cnr1	-1.95	0.017	26.04	13.358	406
Smc2	14211	structural maintenance of chromosomes 2	Smc2	-1.95	0.007	0.998	0.512	406
Uba3	22200	ubiquitin-like modifier activating enzyme 3	Uba3	-1.95	0.049	19.984	10.237	406
Zfp26	22688	zinc finger protein 26	Zfp26	-1.95	0.036	2.76	1.412	406
G2e3	217558	G2/M-phase specific E3 ubiquitin ligase	G2e3	-1.95	0.024	1.559	0.799	406
Zfp160	224585	zinc finger protein 160	Zfp160	-1.95	0.0022	3.858	1.976	406
Atpaf1	230649	ATP synthase mitochondrial F1 complex assembly factor 1	Atpaf1	-1.95	0.0038	15.944	8.176	406
Pdap1	231887	PDGFA associated protein 1	Pdap1	1.95	0.022	47.076	91.836	406
Gpr158	241263	G protein-coupled receptor 158	Gpr158	-1.95	0.036	18.262	9.366	406
Tceal3	594844	transcription elongation factor A (SII)-like 3	Tceal3	1.95	0.031	51.516	100.563	406
Gm7094	632802	predicted pseudogene 7094	Gm7094	-1.95	0.032	2.15	1.102	406
Rock1	19877	Rho-associated coiled-coil containing protein kinase 1	Rock1	-1.94	0.01	2.969	1.534	418
Zfp2	22678	zinc finger protein 2	Zfp2	-1.94	0.0066	6.727	3.466	418
Yme1l1	27377	YME1-like 1 (S. cerevisiae)	Yme1l1	-1.94	0.024	15.067	7.756	418
Nup160	59015	nucleoporin 160	Nup160	1.94	0.045	2.034	3.938	418
Mrps28	66230	mitochondrial ribosomal protein S28	Mrps28	1.94	0.01	6.891	13.358	418
Erap1	80898	endoplasmic reticulum aminopeptidase 1	Erap1	-1.94	0.029	1.552	0.801	418
BC003331	226499	cDNA sequence BC003331	BC003331	-1.94	0.046	13.37	6.885	418
Mrap2	244958	melanocortin 2 receptor accessory protein 2	Mrap2	1.94	0.0048	1.998	3.883	418
Gm11759	627312	predicted gene 11759	Gm11759	-1.94	0.027	4.007	2.063	418
Gm15535	100042125	predicted gene 15535	Gm15535	-1.94	0.046	2.208	1.139	418
Gm4631	100043764	predicted gene 4631	Gm4631	-1.94	0.028	1.951	1.004	418
Clk4	12750	CDC like kinase 4	Clk4	-1.93	0.022	40.065	20.79	429
Eif4ebp1	13685	eukaryotic translation initiation factor 4E binding protein 1	Eif4ebp1	1.93	0.015	4.546	8.782	429
Usp34	17847	ubiquitin specific peptidase 34	Usp34	-1.93	0.0083	25.656	13.267	429
Vps37a	52348	vacuolar protein sorting 37A (yeast)	Vps37a	-1.93	0.024	5.678	2.936	429
Plek	56193	pleckstrin	Plek	-1.93	0.019	3.313	1.718	429
Rpl11	67025	ribosomal protein L11	Rpl11	1.93	0.019	120.868	233.833	429
Arap2	212285	ArfGAP with RhoGAP domain, ankyrin repeat and PH domain 2	Arap2	-1.93	0.019	19.529	10.138	429
Mbip	217588	MAP3K12 binding inhibitory protein 1	Mbip	-1.93	0.014	9.15	4.745	429
Pdik1l	230809	PDLIM1 interacting kinase 1 like	Pdik1l	-1.93	0.022	2.837	1.472	429
Cntn4	269784	contactin 4	Cntn4	-1.93	0.033	11.34	5.881	429
Gm10033	378466	predicted gene 10033	Gm10033	-1.93	0.014	2.457	1.276	429
Adcy1	432530	adenylate cyclase 1	Adcy1	-1.93	0.012	64.754	33.614	429
Cxadr	13052	coxsackie virus and adenovirus receptor	Cxadr	-1.92	0.0062	5.362	2.794	441
Ddx3x	13205	DEAD/H (Asp-Glu-Ala-Asp/His) box polypeptide 3, X-linked	Ddx3x	-1.92	0.047	30.797	16.065	441
Wrn	22427	Werner syndrome homolog (human)	Wrn	-1.92	0.01	1.347	0.703	441
Rnf13	24017	ring finger protein 13	Rnf13	-1.92	0.022	29.155	15.172	441
Skap2	54353	src family associated phosphoprotein 2	Skap2	-1.92	0.019	3.735	1.944	441
Panx1	55991	pannexin 1	Panx1	1.92	0.0012	6.758	12.947	441
Sfrs18	66625	serine/arginine-rich splicing factor 18	Pnisr	-1.92	0.0057	67.171	34.966	441
Tab3	66724	TGF-beta activated kinase 1/MAP3K7 binding protein 3	Tab3	-1.92	0.0048	2.52	1.313	441
Fndc3b	72007	fibronectin type III domain containing 3B	Fndc3b	-1.92	0.0043	2.352	1.225	441
Rmi1	74386	RMI1, RecQ mediated genome instability 1, homolog (S. cerevisiae)	Rmi1	-1.92	0.043	3.078	1.601	441
Jmjd1c	108829	jumonji domain containing 1C	Jmjd1c	-1.92	0.0089	10.233	5.335	441
Fam126b	213056	family with sequence similarity 126, member B	Fam126b	-1.92	0.013	7.432	3.872	441
Rapgef5	217944	Rap guanine nucleotide exchange factor (GEF) 5	Rapgef5	-1.92	0.041	9.705	5.045	441
Zmym5	219105	zinc finger, MYM-type 5	Zmym5	-1.92	0.0054	8.02	4.188	441
Mib1	225164	mindbomb homolog 1 (Drosophila)	Mib1	-1.92	0.048	21.957	11.449	441
Ankrd26	232339	ankyrin repeat domain 26	Ankrd26	-1.92	0.03	2.123	1.106	441
Gm5778	544705	heterogeneous nuclear ribonucleoprotein A2/B1 pseudogene	Gm5778	-1.92	0.05	16.692	8.682	441
Arntl	11865	aryl hydrocarbon receptor nuclear translocator-like	Arntl	-1.91	0.022	14.46	7.567	458
Bak1	12018	BCL2-antagonist/killer 1	Bak1	1.91	0.012	5.588	10.665	458
Gpr27	14761	G protein-coupled receptor 27	Gpr27	1.91	0.0054	2.893	5.534	458
Tnks	21951	tankyrase, TRF1-interacting ankyrin-related ADP-ribose polymerase	Tnks	-1.91	0.048	4.384	2.298	458
Abcd2	26874	ATP-binding cassette, sub-family D (ALD), member 2	Abcd2	-1.91	0.013	6.456	3.376	458
Hs6st2	50786	heparan sulfate 6-O-sulfotransferase 2	Hs6st2	-1.91	0.019	7.008	3.66	458
Mospd1	70380	motile sperm domain containing 1	Mospd1	-1.91	0.0046	3.074	1.613	458
Usp45	77593	ubiquitin specific petidase 45	Usp45	-1.91	0.026	5.533	2.898	458
Ccp110	101565	centriolar coiled coil protein 110	Ccp110	-1.91	0.026	10.105	5.285	458
Gm15454	667466	predicted gene 15454	Gm15454	1.91	0.031	3.611	6.896	458
Erbb4	13869	v-erb-a erythroblastic leukemia viral oncogene homolog 4 (avian)	Erbb4	-1.9	0.028	3.613	1.901	468
Atp2b1	67972	ATPase, Ca++ transporting, plasma membrane 1	Atp2b1	-1.9	0.035	69.965	36.892	468
Mzt1	76789	mitotic spindle organizing protein 1	Mzt1	-1.9	0.035	24.737	12.988	468
D930016D06Rik	100662	RIKEN cDNA D930016D06 gene	D930016D06Rik	-1.9	0.0011	5.463	2.873	468
Kcnh7	170738	potassium voltage-gated channel, subfamily H (eag-related), member 7	Kcnh7	-1.9	0.0094	6.487	3.41	468
Dnajc11	230935	DnaJ (Hsp40) homolog, subfamily C, member 11	Dnajc11	1.9	0.014	13.497	25.603	468
Guf1	231279	GUF1 GTPase homolog (S. cerevisiae)	Guf1	-1.9	0.029	7.877	4.153	468
Syt14	329324	synaptotagmin XIV	Syt14	-1.9	0.042	1.864	0.982	468
Gm12338	654359	cytochrome c oxidase, subunit VIIc pseudogene	Gm12338	-1.9	0.036	129.585	68.298	468
Tmem181c-ps	100040525	transmembrane protein 181C, pseudogene	Tmem181c-ps	-1.9	0.04	2.909	1.528	468
Crh	12918	corticotropin releasing hormone	Crh	1.89	0.025	2.949	5.568	478
Smarcad1	13990	SWI/SNF-related, matrix-associated actin-dependent regulator of chromatin, subfamily a, containing DEAD/H box 1	Smarcad1	-1.89	0.027	3.85	2.033	478
Frzb	20378	frizzled-related protein	Frzb	-1.89	0.041	4.686	2.481	478
Vbp1	22327	von Hippel-Lindau binding protein 1	Vbp1	-1.89	0.047	16.162	8.557	478
Dhx36	72162	DEAH (Asp-Glu-Ala-His) box polypeptide 36	Dhx36	-1.89	0.016	10.915	5.789	478
Zfp74	72723	zinc finger protein 74	Zfp74	-1.89	0.018	3.97	2.098	478
Mudeng	74385	MU-2/AP1M2 domain containing, death-inducing	Ap5m1	-1.89	0.0054	2.877	1.526	478
Chrdl1	83453	chordin-like 1	Chrdl1	-1.89	0.029	5.358	2.838	478
Grik4	110637	glutamate receptor, ionotropic, kainate 4	Grik4	1.89	0.029	5.344	10.096	478
Zfp367	238673	zinc finger protein 367	Zfp367	-1.89	0.021	7.211	3.816	478
A730060N03Rik	320516	RIKEN cDNA A730060N03 gene	A730060N03Rik	-1.89	0.035	1.259	0.665	478
Frmpd4	333605	FERM and PDZ domain containing 4	Frmpd4	-1.89	0.011	6.994	3.708	478
Gm9796	544809	predicted gene 9796	Gm9796	-1.89	0.041	1.467	0.777	478
Bdp1	544971	B double prime 1, subunit of RNA polymerase III transcription initiation factor IIIB	Bdp1	-1.89	0.036	3.479	1.838	478
Ifit2	15958	interferon-induced protein with tetratricopeptide repeats 2	Ifit2	-1.88	0.017	2.127	1.129	492
Sqstm1	18412	sequestosome 1	Sqstm1	1.88	0.037	168.411	316.892	492
Thbs4	21828	thrombospondin 4	Thbs4	-1.88	0.01	1.054	0.562	492
Zfp148	22661	zinc finger protein 148	Zfp148	-1.88	0.017	9.748	5.188	492
Zfp97	22759	zinc finger protein 97	Zfp97	-1.88	0.028	1.324	0.704	492
Hnrnpu	51810	heterogeneous nuclear ribonucleoprotein U	Hnrnpu	-1.88	0.048	36.922	19.618	492
Fxyd6	59095	FXYD domain-containing ion transport regulator 6	Fxyd6	1.88	0.034	45.091	84.71	492
2810025M15Rik	69953	RIKEN cDNA 2810025M15 gene	2810025M15Rik	-1.88	0.02	33.06	17.61	492
BC016423	105203	cDNA sequence BC016423	Fam208b	-1.88	0.015	2.69	1.434	492
Ahcyl1	229709	S-adenosylhomocysteine hydrolase-like 1	Ahcyl1	-1.88	0.027	113.874	60.415	492
Gm10254	545524	splicing factor, arginine/serine-rich 10 pseudogene	Gm10254	-1.88	0.0029	14.41	7.659	492
Gm13841	665032	ribosomal protein L29	Gm13841	1.88	0.047	23.881	45.016	492
Amd2	100041585	S-adenosylmethionine decarboxylase 2	Amd2	-1.88	0.035	9.612	5.123	492
Exosc5	27998	exosome component 5	Exosc5	1.87	0.044	3.652	6.845	505
2010106G01Rik	66552	RIKEN cDNA 2010106G01 gene	Sppl2A	-1.87	0.031	6.168	3.304	505
Rps6ka6	67071	ribosomal protein S6 kinase polypeptide 6	Rps6ka6	-1.87	0.013	0.977	0.522	505
2310039H08Rik	67101	RIKEN cDNA 2310039H08 gene	2310039H08Rik	1.87	0.045	2.992	5.601	505
Jagn1	67767	jagunal homolog 1 (Drosophila)	Jagn1	1.87	0.02	10.384	19.429	505
Gcc2	70297	GRIP and coiled-coil domain containing 2	Gcc2	-1.87	0.021	20.501	10.978	505
Fmnl2	71409	formin-like 2	Fmnl2	-1.87	0.023	11.312	6.033	505
Zmym6	100177	zinc finger, MYM-type 6	Zmym6	-1.87	0.025	9.1	4.876	505
Snx13	217463	sorting nexin 13	Snx13	-1.87	0.012	10.08	5.387	505
Atp13a3	224088	ATPase type 13A3	Atp13a3	-1.87	0.029	6.779	3.628	505
AI504432	229694	expressed sequence AI504432	AI504432	-1.87	0.0066	6.043	3.23	505
Ranbp6	240614	RAN binding protein 6	Ranbp6	-1.87	0.042	5.585	2.983	505
Zfp385b	241494	zinc finger protein 385B	Zfp385b	-1.87	0.012	8.511	4.554	505
Cwf19l2	244672	CWF19-like 2, cell cycle control (S. pombe)	Cwf19l2	-1.87	0.011	2	1.069	505
Gm5511	433221	heat shock protein 90, alpha (cytosolic), class A member 1 pseudogene	Gm5511	-1.87	0.022	22.532	12.078	505
Gm7816	665839	DnaJ (Hsp40) homolog, subfamily A, member 1 pseudogene	Gm7816	-1.87	0.043	21.216	11.32	505
Mpdz	17475	multiple PDZ domain protein	Mpdz	-1.86	0.018	15.891	8.565	521
Gria3	53623	glutamate receptor, ionotropic, AMPA3 (alpha 3)	Gria3	-1.86	0.011	47.017	25.304	521
Hacl1	56794	2-hydroxyacyl-CoA lyase 1	Hacl1	-1.86	0.026	2.958	1.586	521
Zfp329	67230	zinc finger protein 329	Zfp329	-1.86	0.035	8.575	4.615	521
Eri2	71151	exoribonuclease 2	Eri2	-1.86	0.032	2.995	1.611	521
Fpgt	75540	fucose-1-phosphate guanylyltransferase	Fpgt	-1.86	0.023	5.741	3.086	521
Slc24a2	76376	solute carrier family 24 (sodium/potassium/calcium exchanger), member 2	Slc24a2	-1.86	0.0076	30.331	16.316	521
Sec24a	77371	Sec24 related gene family, member A (S. cerevisiae)	Sec24a	-1.86	0.0094	2.683	1.445	521
Nr3c2	110784	nuclear receptor subfamily 3, group C, member 2	Nr3c2	-1.86	0.032	5.348	2.879	521
Larp4	207214	La ribonucleoprotein domain family, member 4	Larp4	-1.86	0.037	4.673	2.517	521
Arhgap29	214137	Rho GTPase activating protein 29	Arhgap29	-1.86	0.039	3.948	2.122	521
Zfp874a	238692	zinc finger protein 874a	Zfp874a	-1.86	0.022	3.271	1.756	521
3110057O12Rik	269423	RIKEN cDNA 3110057O12 gene	3110057O12Rik	-1.86	0.038	6.056	3.253	521
Gm17066	100502987	predicted gene 17066	Gm17066	-1.86	0.05	4.312	2.323	521
Ccng1	12450	cyclin G1	Ccng1	-1.85	0.0042	14.945	8.061	535
Ddx5	13207	DEAD (Asp-Glu-Ala-Asp) box polypeptide 5	Ddx5	-1.85	0.026	185.782	100.456	535
Dr1	13486	down-regulator of transcription 1	Dr1	-1.85	0.032	7.424	4.023	535
Srsf10	14105	serine/arginine-rich splicing factor 10	Srsf10	-1.85	0.027	13.181	7.107	535
Man1a	17155	mannosidase 1, alpha	Man1a	-1.85	0.04	8.273	4.479	535
Pcdh7	54216	protocadherin 7	Pcdh7	-1.85	0.046	13.676	7.401	535
Tcea1-ps1	56645	transcription elongation factor A (SII) 1, pseudogene 1	Tcea1-ps1	-1.85	0.029	7.374	3.991	535
Zfp788	67607	zinc finger protein 788	Zfp788	-1.85	0.0021	8.55	4.624	535
Cenpl	70454	centromere protein L	Cenpl	-1.85	0.04	1.128	0.609	535
Setd7	73251	SET domain containing (lysine methyltransferase) 7	Setd7	-1.85	0.018	17.211	9.287	535
Hbp1	73389	high mobility group box transcription factor 1	Hbp1	-1.85	0.028	7.53	4.072	535
Pds5b	100710	PDS5, regulator of cohesion maintenance, homolog B (S. cerevisiae)	Pds5b	-1.85	0.03	13.25	7.145	535
Gm17296	212728	predicted gene, 17296	Gm17296	-1.85	0.0055	1.211	0.653	535
Atf7	223922	activating transcription factor 7	Atf7	1.85	0.044	5.877	10.853	535
Gm8738	667631	predicted gene 8738	Gm8738	1.85	0.03	4.186	7.764	535
Gm4596	100043702	ubiquitin-conjugating enzyme E2D 3 (UBC4/5 homolog, yeast) pseudogene	Gm4596	-1.85	0.0083	3.518	1.9	535
Rnf2	19821	ring finger protein 2	Rnf2	-1.84	0.015	10.537	5.712	551
Top1	21969	topoisomerase (DNA) I	Top1	-1.84	0.0036	17.396	9.473	551
Zmym4	67785	zinc finger, MYM-type 4	Zmym4	-1.84	0.017	7.747	4.213	551
4930430F08Rik	68281	RIKEN cDNA 4930430F08 gene	4930430F08Rik	-1.84	0.039	5.32	2.885	551
Mier1	71148	mesoderm induction early response 1 homolog (Xenopus laevis	Mier1	-1.84	0.007	6.721	3.643	551
Wdr6	83669	WD repeat domain 6	Wdr6	1.84	0.0066	20.948	38.48	551
Wwtr1	97064	WW domain containing transcription regulator 1	Wwtr1	-1.84	0.048	3.027	1.645	551
Oxr1	170719	oxidation resistance 1	Oxr1	-1.84	0.049	61.765	33.645	551
Tspan33	232670	tetraspanin 33	Tspan33	1.84	0.0063	6.304	11.584	551
Rps15a-ps7	100043843	ribosomal protein S15A, pseudogene 7	Rps15a-ps7	-1.84	0.0043	25.871	14.096	551
Aqp4	11829	aquaporin 4	Aqp4	-1.83	0.049	14.216	7.783	561
Gria4	14802	glutamate receptor, ionotropic, AMPA4 (alpha 4)	Gria4	-1.83	0.02	20.636	11.283	561
Il1rap	16180	interleukin 1 receptor accessory protein	Il1rap	-1.83	0.042	9.272	5.071	561
Pdlim5	56376	PDZ and LIM domain 5	Pdlim5	-1.83	0.03	3.792	2.073	561
Megf10	70417	multiple EGF-like-domains 10	Megf10	-1.83	0.028	2.57	1.404	561
Pgm2l1	70974	phosphoglucomutase 2-like 1	Pgm2l1	-1.83	0.037	51.969	28.391	561
Rbm12b2	77604	RNA binding motif protein 12 B2	Rbm12b2	-1.83	0.016	4.58	2.508	561
Gtpbp10	207704	GTP-binding protein 10 (putative)	Gtpbp10	-1.83	0.045	2.21	1.205	561
Zfp81	224694	zinc finger protein 81	Zfp81	-1.83	0.046	2.725	1.488	561
Enpp4	224794	ectonucleotide pyrophosphatase/phosphodiesterase 4	Enpp4	-1.83	0.0086	3.603	1.965	561
2310035C23Rik	227446	RIKEN cDNA 2310035C23 gene	2310035C23Rik	-1.83	0.048	15.086	8.235	561
Ythdc2	240255	YTH domain containing 2	Ythdc2	-1.83	0.035	4.12	2.246	561
Pak7	241656	p21 protein (Cdc42/Rac)-activated kinase 7	Pak7	-1.83	0.048	12.79	6.995	561
Ankrd13c	433667	ankyrin repeat domain 13c	Ankrd13c	-1.83	0.011	13.972	7.617	561
Gm15616	666545	60S ribosomal protein L5 pseudogene	Gm15616	-1.83	0.042	9.798	5.345	561
Cops2	12848	COP9 (constitutive photomorphogenic) homolog, subunit 2 (Arabidopsis thaliana)	Cops2	-1.82	0.017	25.777	14.2	576
Usp9x	22284	ubiquitin specific peptidase 9, X chromosome	Usp9x	-1.82	0.0035	25.829	14.16	576
Odf2l	52184	outer dense fiber of sperm tails 2-like	Odf2l	-1.82	0.017	4.157	2.283	576
Sco1	52892	SCO cytochrome oxidase deficient homolog 1 (yeast)	Sco1	-1.82	0.031	3.143	1.729	576
Impa1	55980	inositol (myo)-1(or 4)-monophosphatase 1	Impa1	-1.82	0.018	24.487	13.451	576
1190002N15Rik	68861	RIKEN cDNA 1190002N15 gene	1190002N15Rik	-1.82	0.022	6.569	3.611	576
Tspan2	70747	tetraspanin 2	Tspan2	-1.82	0.0065	12.352	6.794	576
Efr3a	76740	EFR3 homolog A (S. cerevisiae)	Efr3a	-1.82	0.018	28.367	15.619	576
Wsb1	78889	WD repeat and SOCS box-containing 1	Wsb1	-1.82	0.013	35.276	19.37	576
Pum2	80913	pumilio 2 (Drosophila)	Pum2	-1.82	0.04	26.728	14.696	576
Exoc5	105504	exocyst complex component 5	Exoc5	-1.82	0.026	10.74	5.89	576
Adamts20	223838	a disintegrin-like and metallopeptidase (reprolysin type) with thrombospondin type 1 motif, 20	Adamts20	-1.82	0.0034	1.61	0.886	576
Zfp770	228491	zinc finger protein 770	Zfp770	-1.82	0.031	4.011	2.206	576
Mex3d	237400	mex3 homolog D (C. elegans)	Mex3d	1.82	0.029	3.63	6.597	576
Rsbn1l	242860	round spermatid basic protein 1-like	Rsbn1l	-1.82	0.027	3.936	2.161	576
Wdr66	269701	WD repeat domain 66	Wdr66	1.82	0.0003	2.717	4.956	576
Rpl17	319195	ribosomal protein L17	Rpl17	1.82	0.037	113.09	206.387	576
Gm16439	100042570	BCL2/adenovirus E1B interacting protein 3	Gm16439	-1.82	0.015	12.276	6.728	576
Gt(ROSA)26Sor	14910	gene trap ROSA 26, Philippe Soriano	Gt(ROSA)26Sor	-1.81	0.02	8.541	4.722	594
Hipk3	15259	homeodomain interacting protein kinase 3	Hipk3	-1.81	0.042	8.569	4.745	594
Tnfaip6	21930	tumor necrosis factor alpha induced protein 6	Tnfaip6	-1.81	0.018	2.483	1.375	594
Gprin1	26913	G protein-regulated inducer of neurite outgrowth 1	Gprin1	1.81	0.011	28.444	51.538	594
Ptges	64292	prostaglandin E synthase	Ptges	-1.81	0.0079	2.673	1.473	594
Acadsb	66885	acyl-Coenzyme A dehydrogenase, short/branched chain	Acadsb	-1.81	0.017	17.729	9.787	594
Ubxn2b	68053	UBX domain protein 2B	Ubxn2b	-1.81	0.034	5.529	3.049	594
Slc25a32	69906	solute carrier family 25, member 32	Slc25a32	-1.81	0.048	2.144	1.186	594
Degs2	70059	degenerative spermatocyte homolog 2 (Drosophila), lipid desaturase	Degs2	1.81	0.034	1.456	2.64	594
4930451G09Rik	74684	RIKEN cDNA 4930451G09 gene	4930451G09Rik	1.81	0.029	0.95	1.723	594
Rasl10a	75668	RAS-like, family 10, member A	Rasl10a	1.81	0.035	21.62	39.052	594
Sfxn2	94279	sideroflexin 2	Sfxn2	-1.81	0.0004	2.121	1.173	594
Rap1a	109905	RAS-related protein-1a	Rap1a	-1.81	0.024	9.544	5.278	594
9330182L06Rik	231014	RIKEN cDNA 9330182L06 gene	9330182L06Rik	-1.81	0.041	7.164	3.95	594
Lig4	319583	ligase IV, DNA, ATP-dependent	Lig4	-1.81	0.032	1.986	1.095	594
Bod1l	665775	biorientation of chromosomes in cell division 1-like	Bod1l	-1.81	0.012	4.22	2.336	594
Mtap2	17756	microtubule-associated protein 2	MAP2	-1.8	0.034	144.327	80.114	610
Rapgef4	56508	Rap guanine nucleotide exchange factor (GEF) 4	Rapgef4	-1.8	0.012	182.653	101.348	610
Lrpprc	72416	leucine-rich PPR-motif containing	Lrpprc	-1.8	0.019	17.541	9.763	610
Gpcpd1	74182	glycerophosphocholine phosphodiesterase GDE1 homolog (S. cerevisiae)	Gpcpd1	-1.8	0.0094	21.856	12.113	610
Yipf6	77929	Yip1 domain family, member 6	Yipf6	-1.8	0.025	6.032	3.348	610
Gtf2a1	83602	general transcription factor II A, 1	Gtf2a1	-1.8	0.027	4.949	2.757	610
Oxsr1	108737	oxidative-stress responsive 1	Oxsr1	-1.8	0.027	13.535	7.514	610
Trip11	109181	thyroid hormone receptor interactor 11	Trip11	-1.8	0.0053	3.431	1.905	610
Dcdc2a	195208	doublecortin domain containing 2a	Dcdc2a	1.8	0.021	1.907	3.432	610
Mfsd7b	226844	major facilitator superfamily domain containing 7B	Mfsd7b	-1.8	0.021	3.34	1.86	610
Ppp2r3a	235542	protein phosphatase 2, regulatory subunit B'', alpha	Ppp2r3a	-1.8	0.0076	5.752	3.188	610
Gm5611	434373	nucleophosmin 1 pseudogene	Gm5611	-1.8	0.013	4.484	2.489	610
Gm6206	621205	ring finger and WD repeat domain 2 (Rfwd2) pseudogene	Gm6206	-1.8	0.044	5.833	3.241	610
Ppp1r2-ps2	665685	protein phosphatase 1, regulatory (inhibitor) subunit 2, pseudogene 2	Ppp1r2-ps2	-1.8	0.047	11.736	6.511	610
Amy1	11722	amylase 1, salivary	Amy1	-1.79	0.027	16.317	9.126	624
Gabrg2	14406	gamma-aminobutyric acid (GABA) A receptor, subunit gamma 2	Gabrg2	-1.79	0.031	40.682	22.74	624
Pmaip1	58801	phorbol-12-myristate-13-acetate-induced protein 1	Pmaip1	-1.79	0.037	0.935	0.522	624
Esf1	66580	ESF1, nucleolar pre-rRNA processing protein, homolog (S. cerevisiae)	Esf1	-1.79	0.032	6.314	3.519	624
Tsc22d2	72033	TSC22 domain family, member 2	Tsc22d2	-1.79	0.0013	2.835	1.581	624
Esco1	77805	establishment of cohesion 1 homolog 1 (S. cerevisiae)	Esco1	-1.79	0.021	5.326	2.982	624
Tsga10	211484	testis specific 10	Tsga10	-1.79	0.044	3.712	2.07	624
Zfp281	226442	zinc finger protein 281	Zfp281	-1.79	0.027	6.617	3.687	624
Aimp2	231872	aminoacyl tRNA synthetase complex-interacting multifunctional protein 2	Aimp2	1.79	0.03	7.303	13.059	624
Skil	20482	SKI-like	Skil	-1.78	0.014	9.933	5.587	633
Tcp1	21454	t-complex protein 1	Tcp1	-1.78	0.032	110.951	62.25	633
Smek1	68734	SMEK homolog 1, suppressor of mek1 (Dictyostelium)	Smek1	-1.78	0.013	6.667	3.748	633
Lnp	69605	limb and neural patterns	Lnp	-1.78	0.013	10.404	5.851	633
Spag9	70834	sperm associated antigen 9	Spag9	-1.78	0.049	40.902	22.977	633
Pcgf6	71041	polycomb group ring finger 6	Pcgf6	-1.78	0.018	7.92	4.459	633
Il33	77125	interleukin 33	Il33	-1.78	0.011	10.75	6.056	633
Lbr	98386	lamin B receptor	Lbr	-1.78	0.0018	4.482	2.519	633
Luc7l2	192196	LUC7-like 2 (S. cerevisiae)	Luc7l2	-1.78	0.019	40.997	23.028	633
Nav3	260315	neuron navigator 3	Nav3	-1.78	0.016	6.924	3.894	633
Zmat4	320158	zinc finger, matrin type 4	Zmat4	-1.78	0.033	8.037	4.515	633
Nr1d2	353187	nuclear receptor subfamily 1, group D, member 2	Nr1d2	-1.78	0.024	16.789	9.445	633
Gm12263	432565	ariadne homolog 2 pseudogene	Gm12263	-1.78	0.011	1.732	0.971	633
Mpc1-ps	100041649	mitochondrial pyruvate carrier 1, pseudogene	Mpc1-ps	-1.78	0.0024	68.094	38.359	633
Gm10480	100043324	predicted gene 10480	Gm10480	-1.78	0.045	10.094	5.673	633
Gm14538	100417915	ubiquitin-like modifier activating enzyme 3 pseudogene	Gm14538	-1.78	0.034	1.15	0.646	633
Rplp0	11837	ribosomal protein, large, P0	Rplp0	1.77	0.029	103.758	183.535	649
Kcna1	16485	potassium voltage-gated channel, shaker-related subfamily, member 1	Kcna1	-1.77	0.036	14.101	7.984	649
Zfp68	24135	zinc finger protein 68	Zfp68	-1.77	0.036	8.406	4.737	649
Zfp869	66869	zinc finger protein 869	Zfp869	-1.77	0.049	8.185	4.627	649
Necab1	69352	N-terminal EF-hand calcium binding protein 1	Necab1	-1.77	0.019	24.141	13.655	649
Rab3b	69908	RAB3B, member RAS oncogene family	Rab3b	1.77	0.018	40.691	71.961	649
Naa15	74838	N(alpha)-acetyltransferase 15, NatA auxiliary subunit	Naa15	-1.77	0.015	8.13	4.589	649
Nr2c2ap	75692	nuclear receptor 2C2-associated protein	Nr2c2ap	1.77	0.019	6.38	11.321	649
Mpv17l	93734	Mpv17 transgene, kidney disease mutant-like	Mpv17l	-1.77	0.023	20.086	11.328	649
Wapal	218914	wings apart-like homolog (Drosophila)	Wapal	-1.77	0.049	7.104	4.008	649
Haus6	230376	HAUS augmin-like complex, subunit 6	Haus6	-1.77	0.016	1.225	0.691	649
Cnot6l	231464	CCR4-NOT transcription complex, subunit 6-like	Cnot6l	-1.77	0.031	3.954	2.236	649
Unc80	329178	unc-80 homolog (C. elegans)	Unc80	-1.77	0.015	21.721	12.27	649
Gm6265	621837	predicted pseudogene 6265	Gm6265	-1.77	0.015	58.198	32.8	649
Ddc	13195	dopa decarboxylase	Ddc	1.76	0.0049	1.509	2.652	663
Hck	15162	hemopoietic cell kinase	Hck	1.76	0.039	0.734	1.295	663
Ptpn2	19255	protein tyrosine phosphatase, non-receptor type 2	Ptpn2	-1.76	0.0032	6.201	3.53	663
Hltf	20585	helicase-like transcription factor	Hltf	-1.76	0.039	5.105	2.896	663
Zdhhc21	68268	zinc finger, DHHC domain containing 21	Zdhhc21	-1.76	0.041	4.992	2.833	663
Ccdc57	71276	coiled-coil domain containing 57	Ccdc57	1.76	0.013	3.424	6.021	663
Kbtbd11	74901	kelch repeat and BTB (POZ) domain containing 11	Kbtbd11	-1.76	0.018	28.228	16.073	663
Atp11b	76295	ATPase, class VI, type 11B	Atp11b	-1.76	0.039	15.591	8.858	663
Golga1	76899	golgi autoantigen, golgin subfamily a, 1	Golga1	-1.76	0.0041	12.598	7.17	663
Gtf3c3	98488	general transcription factor IIIC, polypeptide 3	Gtf3c3	-1.76	0.016	5.612	3.187	663
Qser1	99003	glutamine and serine rich 1	Qser1	-1.76	0.017	1.373	0.781	663
Pls1	102502	plastin 1 (I-isoform)	Pls1	-1.76	0.0057	1.687	0.957	663
Frs3	107971	fibroblast growth factor receptor substrate 3	Frs3	1.76	0.037	6.209	10.95	663
Ash1l	192195	ash1 (absent, small, or homeotic)-like (Drosophila)	Ash1l	-1.76	0.0054	9.236	5.237	663
Reps2	194590	RALBP1 associated Eps domain containing protein 2	Reps2	-1.76	0.0097	22.558	12.793	663
Pcdh9	211712	protocadherin 9	Pcdh9	-1.76	0.0023	11.776	6.698	663
Fam73a	215708	family with sequence similarity 73, member A	Fam73a	-1.76	0.046	13.745	7.803	663
Rbm27	225432	RNA binding motif protein 27	Rbm27	-1.76	0.045	3.6	2.046	663
BC068281	238037	cDNA sequence BC068281	BC068281	-1.76	0.047	2.048	1.166	663
Mysm1	320713	myb-like, SWIRM and MPN domains 1	Mysm1	-1.76	0.0067	5.236	2.968	663
Gm14121	545472	BTB (POZ) domain containing 1 pseudogene	Gm14121	-1.76	0.043	8.672	4.934	663
Gm7887	666005	PEST proteolytic signal containing nuclear protein pseudogene	Gm7887	-1.76	0.027	17.375	9.886	663
Kif26a	668303	kinesin family member 26A	Kif26a	1.76	0.023	1.632	2.871	663
Gm14308	100043381	predicted gene 14308	Gm14308	-1.76	0.021	5.607	3.188	663
Lyl1	17095	lymphoblastomic leukemia 1	Lyl1	1.75	0.036	0.958	1.682	687
Mef2a	17258	myocyte enhancer factor 2A	Mef2a	-1.75	0.018	19.637	11.238	687
Prrx1	18933	paired related homeobox 1	Prrx1	-1.75	0.02	1.356	0.774	687
Tank	21353	TRAF family member-associated Nf-kappa B activator	Tank	-1.75	0.0036	13.148	7.518	687
Tia1	21841	cytotoxic granule-associated RNA binding protein 1	Tia1	-1.75	0.013	23.361	13.329	687
Dda1	66498	DET1 and DDB1 associated 1	Dda1	1.75	0.029	26.785	46.842	687
Actr6	67019	ARP6 actin-related protein 6	Actr6	-1.75	0.018	9.621	5.483	687
Alg13	67574	asparagine-linked glycosylation 13	Alg13	-1.75	0.04	5.188	2.96	687
Pard3	93742	par-3 (partitioning defective 3) homolog (C. elegans)	Pard3	-1.75	0.049	3.145	1.799	687
Aldh6a1	104776	aldehyde dehydrogenase family 6, subfamily A1	Aldh6a1	-1.75	0.047	16.326	9.326	687
Pank3	211347	pantothenate kinase 3	Pank3	-1.75	0.0035	6.184	3.524	687
BC026585	226527	cDNA sequence BC026585	BC026585	1.75	0.0081	1.624	2.847	687
Gm1833	227393	abhydrolase domain containing 6 pseudogene	Gm1833	-1.75	0.046	2.22	1.271	687
Tmem184c	234463	transmembrane protein 184C	Tmem184c	-1.75	0.02	21.589	12.303	687
A230046K03Rik	319277	RIKEN cDNA A230046K03 gene	A230046K03Rik	-1.75	0.0061	4.617	2.637	687
Gm10247	100043106	ribosomal protein L35A pseudogene	Gm10247	-1.75	0.046	5.383	3.069	687
Gdap1	14545	ganglioside-induced differentiation-associated-protein 1	Gdap1	-1.74	0.024	18.262	10.468	703
Lamp2	16784	lysosomal-associated membrane protein 2	Lamp2	-1.74	0.025	20.437	11.713	703
Oprk1	18387	opioid receptor, kappa 1	Oprk1	-1.74	0.024	1.405	0.807	703
Tssc4	56844	tumor-suppressing subchromosomal transferable fragment 4	Tssc4	1.74	0.032	14.159	24.633	703
Adprm	66358	ADP-ribose/CDP-alcohol diphosphatase, manganese dependent	Adprm	-1.74	0.021	9.164	5.262	703
Bcs1l	66821	BCS1-like (yeast)	Bcs1l	-1.74	0.043	10.967	6.307	703
Arhgap12	75415	Rho GTPase activating protein 12	Arhgap12	-1.74	0.017	5.559	3.191	703
Ddhd1	114874	DDHD domain containing 1	Ddhd1	-1.74	0.043	19.191	11.018	703
Taok1	216965	TAO kinase 1	Taok1	-1.74	0.036	6.528	3.756	703
Smc5	226026	structural maintenance of chromosomes 5	Smc5	-1.74	0.033	2.947	1.695	703
Abcc4	239273	ATP-binding cassette, sub-family C (CFTR/MRP), member 4	Abcc4	-1.74	0.046	1.88	1.083	703
Gm5045	268809	ribosomal protein L7 pseudogene	Gm5045	-1.74	0.028	8.618	4.963	703
Lcmt2	329504	leucine carboxyl methyltransferase 2	Lcmt2	1.74	0.021	1.837	3.192	703
Ccdc84	382073	coiled-coil domain containing 84	Ccdc84	-1.74	0.0057	6.985	4.024	703
Gm5513	433225	eukaryotic translation initiation factor 4A1 pseudogene	Gm5513	-1.74	0.024	1.143	0.659	703
Gm11767	100379611	predicted gene 11767	Gm11767	1.74	0.011	1.872	3.265	703
Gm17511	100502641	ribosomal protein, large, P1 pseudogene	Gm17511	-1.74	0.026	31.595	18.13	703
Usp15	14479	ubiquitin specific peptidase 15	Usp15	-1.73	0.024	12.263	7.105	720
Plcb4	18798	phospholipase C, beta 4	Plcb4	-1.73	0.013	13.591	7.87	720
Rp2h	19889	retinitis pigmentosa 2 homolog (human)	Rp2h	-1.73	0.046	2.091	1.21	720
Ube3a	22215	ubiquitin protein ligase E3A	Ube3a	-1.73	0.015	3.853	2.23	720
Sgsm1	52850	small G protein signaling modulator 1	Sgsm1	1.73	0.011	26.866	46.478	720
Rad18	58186	RAD18 homolog (S. cerevisiae)	Rad18	-1.73	0.0066	2.331	1.351	720
Zdhhc2	70546	zinc finger, DHHC domain containing 2	Zdhhc2	-1.73	0.021	17.643	10.201	720
Slc41a3	71699	solute carrier family 41, member 3	Slc41a3	1.73	0.027	1.149	1.982	720
D3Ertd751e	73852	DNA segment, Chr 3, ERATO Doi 751, expressed	D3Ertd751e	-1.73	0.037	3.556	2.059	720
Nudt16	75686	nudix (nucleoside diphosphate linked moiety X)-type motif 16	Nudt16	1.73	0.0054	4.742	8.194	720
Ivns1abp	117198	influenza virus NS1A binding protein	Ivns1abp	-1.73	0.029	37.055	21.395	720
Sgms1	208449	sphingomyelin synthase 1	Sgms1	-1.73	0.0065	12.593	7.271	720
Cc2d1a	212139	coiled-coil and C2 domain containing 1A	Cc2d1a	1.73	0.046	8.597	14.865	720
Wdr25	212198	WD repeat domain 25	Wdr25	1.73	0.035	1.268	2.19	720
Eea1	216238	early endosome antigen 1	Eea1	-1.73	0.028	4.356	2.511	720
Fbxo11	225055	F-box protein 11	Fbxo11	-1.73	0.032	27.654	16.002	720
Picalm	233489	phosphatidylinositol binding clathrin assembly protein	Picalm	-1.73	0.024	23.656	13.7	720
Zfp952	240067	zinc finger protein 952	Zfp952	-1.73	0.015	4.913	2.837	720
E330009J07Rik	243780	RIKEN cDNA E330009J07 gene	E330009J07Rik	-1.73	0.015	10.177	5.879	720
Slc2a12	353169	solute carrier family 2 (facilitated glucose transporter), member 12	Slc2a12	1.73	0.035	0.6	1.038	720
Pdp1	381511	pyruvate dehyrogenase phosphatase catalytic subunit 1	Pdp1	-1.73	0.0086	36.553	21.078	720
Ccdc160	434778	coiled-coil domain containing 160	Ccdc160	1.73	0.025	0.893	1.545	720
Gm5883	545873	peptidylprolyl isomerase A pseudogene 6_1344.1	Gm5883	-1.73	0.0091	15.171	8.774	720
Gm12430	666473	microfibrillar-associated protein 1B pseudogene	Gm12430	-1.73	0.028	1.416	0.818	720
Cacna2d1	12293	calcium channel, voltage-dependent, alpha2/delta subunit 1	Cacna2d1	-1.72	0.027	18.779	10.891	744
Kcnj3	16519	potassium inwardly-rectifying channel, subfamily J, member 3	Kcnj3	-1.72	0.0048	20.933	12.155	744
Kras	16653	v-Ki-ras2 Kirsten rat sarcoma viral oncogene homolog	Kras	-1.72	0.022	18.907	10.982	744
Mut	17850	methylmalonyl-Coenzyme A mutase	Mut	-1.72	0.047	6.466	3.756	744
Abca8b	27404	ATP-binding cassette, sub-family A (ABC1), member 8b	Abca8b	-1.72	0.0088	2.783	1.617	744
Phf6	70998	PHD finger protein 6	Phf6	-1.72	0.0076	3.77	2.191	744
2810422J05Rik	75620	RIKEN cDNA 2810422J05 gene	Kxd1	1.72	0.045	16.074	27.657	744
Trim33	94093	tripartite motif-containing 33	Trim33	-1.72	0.035	5.952	3.458	744
Lpgat1	226856	lysophosphatidylglycerol acyltransferase 1	Lpgat1	-1.72	0.044	26.562	15.441	744
Pms1	227099	postmeiotic segregation increased 1 (S. cerevisiae)	Pms1	-1.72	0.045	1.329	0.771	744
Fam63b	235461	family with sequence similarity 63, member B	Fam63b	-1.72	0.0086	8.969	5.206	744
Phc3	241915	polyhomeotic-like 3 (Drosophila)	Phc3	-1.72	0.013	4.052	2.357	744
Fam169a	320557	family with sequence similarity 169, member A	Fam169a	-1.72	0.013	10.018	5.833	744
Ap3m1-ps	544716	adaptor-related protein complex 3, mu 1 subunit, pseudogene	Ap3m1-ps	-1.72	0.024	3.232	1.877	744
Gm3883	100042519	predicted gene 3883	Gm3883	-1.72	0.0092	5.181	3.004	744
Evi5	14020	ecotropic viral integration site 5	Evi5	-1.71	0.023	13.693	7.992	759
Pkia	18767	protein kinase inhibitor, alpha	Pkia	-1.71	0.048	34.293	20.103	759
Arl6ip4	65105	ADP-ribosylation factor-like 6 interacting protein 4	Arl6ip4	1.71	0.035	21.293	36.428	759
Snrpg	68011	small nuclear ribonucleoprotein polypeptide G	Snrpg	1.71	0.022	33.777	57.92	759
Fam135a	68187	family with sequence similarity 135, member A	Fam135a	-1.71	0.042	7.28	4.25	759
Wdr31	71354	WD repeat domain 31	Wdr31	1.71	0.0065	2.264	3.881	759
Tmem106b	71900	transmembrane protein 106B	Tmem106b	-1.71	0.016	17.255	10.075	759
Zfp654	72020	zinc finger protein 654	Zfp654	-1.71	0.038	2.768	1.616	759
Zfp655	72611	zinc finger protein 655	Zfp655	-1.71	0.0024	8.374	4.884	759
Inpp5f	101490	inositol polyphosphate-5-phosphatase F	Inpp5f	-1.71	0.024	33.994	19.901	759
Rlf	109263	rearranged L-myc fusion sequence	Rlf	-1.71	0.01	5.24	3.061	759
Ggct	110175	gamma-glutamyl cyclotransferase	Ggct	1.71	0.0099	7.469	12.762	759
Yod1	226418	YOD1 OTU deubiquitinating enzyme 1 homologue (S. cerevisiae)	Yod1	-1.71	0.032	2.553	1.491	759
Lrif1	321000	ligand dependent nuclear receptor interacting factor 1	Lrif1	-1.71	0.0078	9.614	5.629	759
Hecw2	329152	HECT, C2 and WW domain containing E3 ubiquitin protein ligase 2	Hecw2	-1.71	0.02	5.571	3.262	759
Plcxd2	433022	phosphatidylinositol-specific phospholipase C, X domain containing 2	Plcxd2	-1.71	0.031	7.178	4.199	759
Tmem170b	621976	transmembrane protein 170B	Tmem170b	-1.71	0.024	7.396	4.332	759
Gm13341	100504638	cytochrome c oxidase subunit 2-like	Gm13341	-1.71	0.02	1135.7	663.489	759
Clk1	12747	CDC-like kinase 1	Clk1	-1.7	0.032	55.445	32.689	777
Cpne6	12891	copine VI	Cpne6	1.7	0.016	37.206	63.218	777
Hivep2	15273	human immunodeficiency virus type I enhancer binding protein 2	Hivep2	-1.7	0.024	28.093	16.484	777
Lats1	16798	large tumor suppressor	Lats1	-1.7	0.0067	3.828	2.254	777
Car14	23831	carbonic anhydrase 14	Car14	-1.7	0.026	4.133	2.427	777
Tbc1d15	66687	TBC1 domain family, member 15	Tbc1d15	-1.7	0.014	6.79	3.987	777
Bzw1	66882	basic leucine zipper and W2 domains 1	Bzw1	-1.7	0.014	33.409	19.633	777
Mesdc2	67943	mesoderm development candidate 2	Mesdc2	1.7	0.017	13.212	22.43	777
Ascc3	77987	activating signal cointegrator 1 complex subunit 3	Ascc3	-1.7	0.033	1.921	1.132	777
Ltn1	78913	listerin E3 ubiquitin protein ligase 1	Ltn1	-1.7	0.049	5.709	3.356	777
Kiss1r	114229	KISS1 receptor	Kiss1r	1.7	0.033	1.638	2.787	777
Fam178a	226151	family with sequence similarity 178, member A	Fam178a	-1.7	0.013	6.274	3.694	777
Tmem67	329795	transmembrane protein 67	Tmem67	-1.7	0.046	2.671	1.57	777
Gm7308	640703	calmodulin 2 pseudogene	Gm7308	-1.7	0.0074	121.612	71.576	777
Cox6c	12864	cytochrome c oxidase, subunit VIc	Cox6c	-1.69	0.0072	211.785	125.481	791
Foxn2	14236	forkhead box N2	Foxn2	-1.69	0.036	2.015	1.192	791
Dmtf1	23857	cyclin D binding myb-like transcription factor 1	Dmtf1	-1.69	0.028	16.829	9.937	791
Lsm2	27756	LSM2 homolog, U6 small nuclear RNA associated (S. cerevisiae)	Lsm2	1.69	0.039	7.514	12.674	791
Azin1	54375	antizyme inhibitor 1	Azin1	-1.69	0.021	22.318	13.226	791
Gbp3	55932	guanylate binding protein 3	Gbp3	-1.69	0.045	1.756	1.039	791
Ctps2	55936	cytidine 5'-triphosphate synthase 2	Ctps2	-1.69	0.013	58.061	34.291	791
Hiatl1	66631	hippocampus abundant transcript-like 1	Hiatl1	-1.69	0.036	12.019	7.103	791
Npc2	67963	Niemann Pick type C2	Npc2	1.69	0.0083	8.138	13.734	791
Zfp131	72465	zinc finger protein 131	Zfp131	-1.69	0.0026	11.122	6.584	791
Rprml	104582	reprimo-like	Rprml	1.69	0.025	34.368	58.043	791
Mier3	218613	mesoderm induction early response 1, family member 3	Mier3	-1.69	0.027	3.299	1.948	791
A830010M20Rik	231570	RIKEN cDNA A830010M20 gene	A830010M20Rik	-1.69	0.0079	23.042	13.641	791
E130309D02Rik	231868	RIKEN cDNA E130309D02 gene	E130309D02Rik	1.69	0.026	6.557	11.057	791
Apeh	235606	acylpeptide hydrolase	Apeh	1.69	0.03	7.544	12.737	791
9930021J03Rik	240613	RIKEN cDNA 9930021J03 gene	9930021J03Rik	-1.69	0.046	8.101	4.786	791
Zfp846	244721	zinc finger protein 846	Zfp846	-1.69	0.019	3.147	1.859	791
Shprh	268281	SNF2 histone linker PHD RING helicase	Shprh	-1.69	0.023	4.148	2.451	791
Fam19a2	268354	family with sequence similarity 19, member A2	Fam19a2	-1.69	0.031	4.29	2.542	791
A830018L16Rik	320492	RIKEN cDNA A830018L16 gene	A830018L16Rik	-1.69	0.048	11.114	6.567	791
Mreg	381269	melanoregulin	Mreg	-1.69	0.037	1.341	0.795	791
Gm5514	433229	lactate dehydrogenase B pseudogene	Gm5514	-1.69	0.019	158.144	93.678	791
Dtna	13527	dystrobrevin alpha	Dtna	-1.68	0.011	14.189	8.443	813
Gabra4	14397	gamma-aminobutyric acid (GABA) A receptor, subunit alpha 4	Gabra4	-1.68	0.034	20.974	12.477	813
Gsta4	14860	glutathione S-transferase, alpha 4	Gsta4	1.68	0.022	25.12	42.294	813
Rock2	19878	Rho-associated coiled-coil containing protein kinase 2	Rock2	-1.68	0.0099	24.605	14.672	813
Stxbp3a	20912	syntaxin binding protein 3A	Stxbp3a	-1.68	0.045	7.062	4.192	813
Azi2	27215	5-azacytidine induced gene 2	Azi2	-1.68	0.041	26.776	15.907	813
Zranb2	53861	zinc finger, RAN-binding domain containing 2	Zranb2	-1.68	0.034	64.775	38.479	813
Scoc	56367	short coiled-coil protein	Scoc	-1.68	0.032	48.784	29.112	813
Nemf	66244	nuclear export mediator factor	Nemf	-1.68	0.0079	8.114	4.843	813
Gatm	67092	glycine amidinotransferase (L-arginine:glycine amidinotransferase)	Gatm	-1.68	0.019	29.041	17.269	813
Zmat5	67178	zinc finger, matrin type 5	Zmat5	1.68	0.025	12.079	20.29	813
Lrch3	70144	leucine-rich repeats and calponin homology (CH) domain containing 3	Lrch3	-1.68	0.013	6.196	3.699	813
Asl	109900	argininosuccinate lyase	Asl	1.68	0.011	7.076	11.918	813
Rbm39	170791	RNA binding motif protein 39	Rbm39	-1.68	0.018	64.531	38.468	813
9330159F19Rik	212448	RIKEN cDNA 9330159F19 gene	9330159F19Rik	-1.68	0.002	11.806	7.009	813
Fam160b2	239170	family with sequence similarity 160, member B2	Fam160b2	-1.68	0.036	8.425	5.006	813
Impad1	242291	inositol monophosphatase domain containing 1	Impad1	-1.68	0.044	12.69	7.568	813
Bbs9	319845	Bardet-Biedl syndrome 9 (human)	Bbs9	1.68	0.0015	5.874	9.845	813
Pdzd7	100503041	PDZ domain containing 7	Pdzd7	-1.68	0.038	2.408	1.431	813
Eps15	13858	epidermal growth factor receptor pathway substrate 15	Eps15	-1.67	0.021	39.986	23.983	832
Rpl18	19899	ribosomal protein L18	Rpl18	1.67	0.025	88.213	147.39	832
Mid2	23947	midline 2	Mid2	-1.67	0.027	3.136	1.879	832
Eif2s3y	26908	eukaryotic translation initiation factor 2, subunit 3, structural gene Y-linked	Eif2s3y	-1.67	0.027	18.887	11.319	832
Naglu	27419	alpha-N-acetylglucosaminidase (Sanfilippo disease IIIB)	Naglu	1.67	0.015	2.54	4.241	832
Ralgapa1	56784	Ral GTPase activating protein, alpha subunit 1	Ralgapa1	-1.67	0.015	14.818	8.862	832
Cope	59042	coatomer protein complex, subunit epsilon	Cope	1.67	0.043	43.002	71.736	832
Pcbp3	59093	poly(rC) binding protein 3	Pcbp3	1.67	0.019	17.474	29.256	832
Fundc2	67391	FUN14 domain containing 2	Fundc2	-1.67	0.019	14.187	8.506	832
Ttc39b	69863	tetratricopeptide repeat domain 39B	Ttc39b	-1.67	0.011	7.934	4.754	832
Tmem30a	69981	transmembrane protein 30A	Tmem30a	-1.67	0.038	70.459	42.067	832
Acn9	71238	ACN9 homolog (S. cerevisiae)	Acn9	-1.67	0.015	2.416	1.451	832
Cul5	75717	cullin 5	Cul5	-1.67	0.0046	9.372	5.602	832
Hlf	217082	hepatic leukemia factor	Hlf	-1.67	0.021	29.298	17.572	832
Tmeff1	230157	transmembrane protein with EGF-like and two follistatin-like domains 1	Tmeff1	-1.67	0.031	37.592	22.5	832
Zfp790	233056	zinc finger protein 790	Zfp790	-1.67	0.045	2.598	1.559	832
Myo9a	270163	myosin IXa	Myo9a	-1.67	0.048	7.056	4.235	832
Obscn	380698	obscurin, cytoskeletal calmodulin and titin-interacting RhoGEF	Obscn	1.67	0.007	0.646	1.079	832
Zcchc17	619605	zinc finger, CCHC domain containing 17	Zcchc17	1.67	0.036	29.604	49.377	832
Gm12669	620016	glutaredoxin 3 pseudogene	Gm12669	-1.67	0.007	20.522	12.287	832
Fmn1	14260	formin 1	Fmn1	-1.66	0.043	1.217	0.733	852
Myo5a	17918	myosin VA	Myo5a	-1.66	0.012	38.109	22.977	852
Nrp1	18186	neuropilin 1	Nrp1	-1.66	0.041	4.021	2.42	852
Pcdh8	18530	protocadherin 8	Pcdh8	1.66	0.002	5.478	9.116	852
Pfdn2	18637	prefoldin 2	Pfdn2	1.66	0.0044	41.592	68.946	852
Pikfyve	18711	phosphoinositide kinase, FYVE finger containing	Pikfyve	-1.66	0.029	3.175	1.911	852
Sh3glb1	54673	SH3-domain GRB2-like B1 (endophilin)	Sh3glb1	-1.66	0.032	9.371	5.649	852
Crbn	58799	cereblon	Crbn	-1.66	0.0096	21.431	12.883	852
Nampt	59027	nicotinamide phosphoribosyltransferase	Nampt	-1.66	0.0078	9.115	5.502	852
Uggt2	66435	UDP-glucose glycoprotein glucosyltransferase 2	Uggt2	-1.66	0.023	14.097	8.494	852
Cdc37l1	67072	cell division cycle 37-like 1	Cdc37l1	-1.66	0.05	12.197	7.334	852
Herc6	67138	hect domain and RLD 6	Herc6	-1.66	0.03	3.587	2.161	852
Etaa1	68145	Ewing's tumor-associated antigen 1	Etaa1	-1.66	0.041	1.595	0.96	852
Riok1	71340	RIO kinase 1 (yeast)	Riok1	-1.66	0.027	4.045	2.439	852
Serp2	72661	stress-associated endoplasmic reticulum protein family member 2	Serp2	1.66	0.037	69.238	115.02	852
Crot	74114	carnitine O-octanoyltransferase	Crot	-1.66	0.028	7.299	4.408	852
Herpud2	80517	HERPUD family member 2	Herpud2	-1.66	0.018	11.753	7.093	852
Arl14ep	212772	ADP-ribosylation factor-like 14 effector protein	Arl14ep	-1.66	0.013	8.777	5.299	852
Atf6	226641	activating transcription factor 6	Atf6	-1.66	0.016	11.523	6.96	852
Rab5a	271457	RAB5A, member RAS oncogene family	Rab5a	-1.66	0.044	32.479	19.549	852
Txlng	353170	taxilin gamma	Txlng	-1.66	0.0031	5.201	3.131	852
Gm6170	620659	eukaryotic translation elongation factor 1 alpha 1 pseudogene	Gm6170	-1.66	0.026	23.578	14.212	852
Nova1	664883	neuro-oncological ventral antigen 1	Nova1	-1.66	0.024	8.53	5.149	852
Rps15a-ps6	100042173	ribosomal protein S15A, pseudogene 6	Rps15a-ps6	-1.66	0.036	22.325	13.478	852
Enpep	13809	glutamyl aminopeptidase	Enpep	-1.65	0.047	0.947	0.575	876
Epha3	13837	Eph receptor A3	Epha3	-1.65	0.043	0.947	0.576	876
Kin	16588	antigenic determinant of rec-A protein	Kin	-1.65	0.016	8.055	4.896	876
Tubb2a	22151	tubulin, beta 2A class IIA	Tubb2a	1.65	0.036	272.921	450.627	876
Tlk2	24086	tousled-like kinase 2 (Arabidopsis)	Tlk2	-1.65	0.021	15.279	9.282	876
Nop16	28126	NOP16 nucleolar protein homolog (yeast)	Nop16	1.65	0.018	12.839	21.199	876
Rabep1	54189	rabaptin, RAB GTPase binding effector protein 1	Rabep1	-1.65	0.0056	20.797	12.599	876
Ctdp1	67655	CTD (carboxy-terminal domain, RNA polymerase II, polypeptide A) phosphatase, subunit 1	Ctdp1	1.65	0.041	4.414	7.279	876
Nabp2	69917	nucleic acid binding protein 2	Nabp2	1.65	0.044	51.847	85.792	876
Lactb2	212442	lactamase, beta 2	Lactb2	-1.65	0.029	3.676	2.232	876
Rc3h2	319817	ring finger and CCCH-type zinc finger domains 2	Rc3h2	-1.65	0.016	5.277	3.192	876
Gm12182	667163	glyceraldehyde-3-phosphate dehydrogenase pseudogene	Gm12182	1.65	0.045	0.908	1.496	876
Gm12060	100134990	selenoprotein K pseudogene	Gm12060	-1.65	0.021	3.147	1.907	876
Gm13205	100504569	predicted gene 13205	Gm13205	1.65	0.025	10.845	17.898	876
Cntn1	12805	contactin 1	Cntn1	-1.64	0.044	48.519	29.498	890
Ints6	18130	integrator complex subunit 6	Ints6	-1.64	0.0027	2.294	1.398	890
Lypla1	18777	lysophospholipase 1	Lypla1	-1.64	0.036	8.178	4.99	890
Nus1	52014	nuclear undecaprenyl pyrophosphate synthase 1 homolog (S. cerevisiae)	Nus1	-1.64	0.016	17.585	10.743	890
Snrpa	53607	small nuclear ribonucleoprotein polypeptide A	Snrpa	1.64	0.019	35.459	58.309	890
Eri1	67276	exoribonuclease 1	Eri1	-1.64	0.011	2.233	1.358	890
Pmvk	68603	phosphomevalonate kinase	Pmvk	1.64	0.0042	21.12	34.586	890
Cep192	70799	centrosomal protein 192	Cep192	-1.64	0.035	0.967	0.589	890
Rbm26	74213	RNA binding motif protein 26	Rbm26	-1.64	0.0071	11.183	6.808	890
Col25a1	77018	collagen, type XXV, alpha 1	Col25a1	-1.64	0.045	3.809	2.321	890
Sf3b1	81898	splicing factor 3b, subunit 1	Sf3b1	-1.64	0.047	32.691	19.93	890
Cdc123	98828	cell division cycle 123	Cdc123	-1.64	0.034	65.118	39.657	890
Akna	100182	AT-hook transcription factor	Akna	1.64	0.019	0.627	1.03	890
Mars2	212679	methionine-tRNA synthetase 2 (mitochondrial)	Mars2	-1.64	0.022	1.24	0.757	890
Mrpl22	216767	mitochondrial ribosomal protein L22	Mrpl22	1.64	0.05	12.398	20.392	890
Usp3	235441	ubiquitin specific peptidase 3	Usp3	-1.64	0.021	8.334	5.081	890
Idi1	319554	isopentenyl-diphosphate delta isomerase	Idi1	-1.64	0.0067	12.983	7.895	890
Ssb	20823	Sjogren syndrome antigen B	Ssb	-1.63	0.034	54.995	33.651	907
Dynlt1b	21648	dynein light chain Tctex-type 1B	Dynlt1b	1.63	0.014	6.698	10.941	907
Unc13b	22249	unc-13 homolog B (C. elegans)	Unc13b	-1.63	0.004	13.852	8.515	907
Fam13a	58909	family with sequence similarity 13, member A	Fam13a	-1.63	0.046	2.554	1.567	907
Chordc1	66917	cysteine and histidine-rich domain (CHORD)-containing, zinc-binding protein 1	Chordc1	-1.63	0.016	13.27	8.159	907
Agl	77559	amylo-1,6-glucosidase, 4-alpha-glucanotransferase	Agl	-1.63	0.049	4.353	2.668	907
Csmd1	94109	CUB and Sushi multiple domains 1	Csmd1	-1.63	0.042	8.577	5.247	907
Nol12	97961	nucleolar protein 12	Nol12	1.63	0.044	15.149	24.693	907
Pdzd8	107368	PDZ domain containing 8	Pdzd8	-1.63	0.034	6.966	4.282	907
Lhfp	108927	lipoma HMGIC fusion partner	Lhfp	-1.63	0.046	13.874	8.522	907
Uhrf1bp1	224648	UHRF1 (ICBP90) binding protein 1	Uhrf1bp1	-1.63	0.043	2.967	1.821	907
Usp37	319651	ubiquitin specific peptidase 37	Usp37	-1.63	0.0042	2.639	1.617	907
Gm12429	433698	predicted gene 12429	Gm12429	-1.63	0.027	1.505	0.921	907
Gm14296	100039156	predicted gene 14296	Gm14296	-1.63	0.0012	5.612	3.436	907
Amd-ps3	100043304	S-adenosylmethionine decarboxylase, pseudogene 3	Amd-ps3	-1.63	0.0095	6.073	3.736	907
Cox17	12856	cytochrome c oxidase, subunit XVII assembly protein homolog (yeast)	Cox17	1.62	0.02	50.304	81.377	922
Leprel2	14789	leprecan-like 2	Leprel2	1.62	0.038	9.699	15.743	922
Gspt1	14852	G1 to S phase transition 1	Gspt1	-1.62	0.049	17.297	10.654	922
Mrpl40	18100	mitochondrial ribosomal protein L40	Mrpl40	1.62	0.0037	25.18	40.693	922
Ripk1	19766	receptor (TNFRSF)-interacting serine-threonine kinase 1	Ripk1	-1.62	0.027	1.285	0.795	922
Zfp354c	30944	zinc finger protein 354C	Zfp354c	-1.62	0.042	6.973	4.296	922
Diras2	68203	DIRAS family, GTP-binding RAS-like 2	Diras2	-1.62	0.0052	99.821	61.751	922
Ankrd13d	68423	ankyrin repeat domain 13 family, member D	Ankrd13d	1.62	0.042	30.121	48.737	922
Secisbp2l	70354	SECIS binding protein 2-like	Secisbp2l	-1.62	0.029	14.27	8.823	922
Usp16	74112	ubiquitin specific peptidase 16	Usp16	-1.62	0.021	15.205	9.392	922
Rilpl1	75695	Rab interacting lysosomal protein-like 1	Rilpl1	1.62	0.028	23.326	37.887	922
Smarca1	93761	SWI/SNF related, matrix associated, actin dependent regulator of chromatin, subfamily a, member 1	Smarca1	-1.62	0.045	6.475	3.99	922
Chpt1	212862	choline phosphotransferase 1	Chpt1	-1.62	0.019	8.391	5.179	922
Galnt12	230145	UDP-N-acetyl-alpha-D-galactosamine:polypeptide N-acetylgalactosaminyltransferase 12	Galnt12	-1.62	0.043	0.954	0.59	922
Gm11652	667737	basic leucine zipper and W2 domains 1 pseudogene	Gm11652	-1.62	0.017	2.204	1.363	922
Capn5	12337	calpain 5	Capn5	1.61	0.016	9.376	15.058	937
Ezh2	14056	enhancer of zeste homolog 2 (Drosophila)	Ezh2	-1.61	0.029	2.67	1.663	937
Unc5c	22253	unc-5 homolog C (C. elegans)	Unc5c	-1.61	0.049	1.679	1.043	937
Zfx	22764	zinc finger protein X-linked	Zfx	-1.61	0.016	2.084	1.295	937
Fbxo8	50753	F-box protein 8	Fbxo8	-1.61	0.015	8.516	5.301	937
Rsph3a	66832	radial spoke 3A homolog (Chlamydomonas)	Rsph3a	1.61	0.0018	7.025	11.277	937
Ube2g1	67128	ubiquitin-conjugating enzyme E2G 1	Ube2g1	-1.61	0.0056	12.476	7.742	937
Aasdhppt	67618	aminoadipate-semialdehyde dehydrogenase-phosphopantetheinyl transferase	Aasdhppt	-1.61	0.032	6.452	4.003	937
Lyrm5	67636	LYR motif containing 5	Lyrm5	-1.61	0.033	6.917	4.298	937
Senp8	71599	SUMO/sentrin specific peptidase 8	Senp8	-1.61	0.011	1.509	0.936	937
2810032G03Rik	72669	RIKEN cDNA 2810032G03 gene	2810032G03Rik	-1.61	0.0039	4.431	2.747	937
Brms1	107392	breast cancer metastasis-suppressor 1	Brms1	1.61	0.025	11.122	17.961	937
Chd9	109151	chromodomain helicase DNA binding protein 9	Chd9	-1.61	0.0004	3.963	2.462	937
Wdr17	244484	WD repeat domain 17	Wdr17	-1.61	9.8e-05	11.84	7.355	937
Zbtb1	268564	zinc finger and BTB domain containing 1	Zbtb1	-1.61	0.013	1.347	0.837	937
Fndc3a	319448	fibronectin type III domain containing 3A	Fndc3a	-1.61	0.039	6.539	4.05	937
Map4k5	399510	mitogen-activated protein kinase kinase kinase kinase 5	Map4k5	-1.61	0.048	10.017	6.217	937
Gm13033	100038703	prostaglandin-endoperoxide synthase 2 pseudogene	Gm13033	-1.61	0.033	0.917	0.569	937
Apc	11789	adenomatosis polyposis coli	Apc	-1.6	0.012	21.469	13.382	955
Smc3	13006	structural maintenance of chromosomes 3	Smc3	-1.6	0.013	9.537	5.963	955
Doc2a	13446	double C2, alpha	Doc2a	1.6	0.014	32.429	51.888	955
Ntn1	18208	netrin 1	Ntn1	-1.6	0.029	1.358	0.849	955
Med1	19014	mediator complex subunit 1	Med1	-1.6	0.029	6.621	4.135	955
Rgs5	19737	regulator of G-protein signaling 5	Rgs5	-1.6	0.032	23.648	14.8	955
Stam	20844	signal transducing adaptor molecule (SH3 domain and ITAM motif) 1	Stam	-1.6	0.042	17.549	10.968	955
Tcof1	21453	Treacher Collins Franceschetti syndrome 1, homolog	Tcof1	1.6	0.029	5.586	8.917	955
Wfs1	22393	Wolfram syndrome 1 homolog (human)	Wfs1	1.6	0.033	27.645	44.281	955
Syncrip	56403	synaptotagmin binding, cytoplasmic RNA interacting protein	Syncrip	-1.6	0.017	11.435	7.164	955
Tmem9	66241	transmembrane protein 9	Tmem9	1.6	0.049	29.463	47.208	955
Ccar1	67500	cell division cycle and apoptosis regulator 1	Ccar1	-1.6	0.0083	8.685	5.445	955
Phtf2	68770	putative homeodomain transcription factor 2	Phtf2	-1.6	0.031	2.667	1.669	955
Rps9	76846	ribosomal protein S9	Rps9	1.6	0.024	151.014	241.539	955
Zc3h6	78751	zinc finger CCCH type containing 6	Zc3h6	-1.6	0.046	2.964	1.847	955
B3galnt2	97884	UDP-GalNAc:betaGlcNAc beta 1,3-galactosaminyltransferase, polypeptide 2	B3galnt2	-1.6	0.03	5.05	3.159	955
Prkaa2	108079	protein kinase, AMP-activated, alpha 2 catalytic subunit	Prkaa2	-1.6	0.027	4.796	2.992	955
Insig1	231070	insulin induced gene 1	Insig1	-1.6	0.0086	22.038	13.806	955
Elfn1	243312	leucine rich repeat and fibronectin type III, extracellular 1	Elfn1	1.6	0.031	6.218	9.93	955
Rtel1	269400	regulator of telomere elongation helicase 1	Rtel1	-1.6	0.02	18.397	11.508	955
Fnip2	329679	folliculin interacting protein 2	Fnip2	-1.6	0.03	3.269	2.048	955
Gm5564	433955	mortality factor 4 like 1 pseudogene	Gm5564	-1.6	0.029	13.136	8.186	955
Gm12599	625132	TGF beta-inducible nuclear protein 1 pseudogene	Gm12599	1.6	0.021	1.175	1.881	955
Zxdb	668166	zinc finger, X-linked, duplicated B	Zxdb	-1.6	0.039	3.281	2.055	955
Gm15387	100041307	high mobility group protein 1 pseudogene	Gm15387	1.6	0.024	4.058	6.491	955
Gm12355	100502754	novel protein similar to splicing factor, arginine/serine-rich 3 (SRp20) Sfrs3	Gm12355	-1.6	0.019	7.046	4.406	955
Ank3	11735	ankyrin 3, epithelial	Ank3	-1.59	0.027	68.332	42.852	981
Bex2	12069	brain expressed X-linked 2	Bex2	1.59	0.015	191.646	304.108	981
Bloc1s1	14533	biogenesis of lysosome-related organelles complex-1, subunit 1	Bloc1s1	1.59	0.047	30.001	47.595	981
Rasal1	19415	RAS protein activator like 1 (GAP1 like)	Rasal1	1.59	0.015	44.407	70.777	981
Tmem219	68742	transmembrane protein 219	Tmem219	1.59	0.028	7.188	11.426	981
Ccnt2	72949	cyclin T2	Ccnt2	-1.59	0.029	11.782	7.398	981
Rab11fip2	74998	RAB11 family interacting protein 2 (class I)	Rab11fip2	-1.59	0.022	8.888	5.583	981
Gpsm2	76123	G-protein signalling modulator 2 (AGS3-like, C. elegans)	Gpsm2	-1.59	0.04	2.91	1.836	981
Wtip	101543	WT1-interacting protein	Wtip	1.59	0.041	3.534	5.605	981
Kctd9	105440	potassium channel tetramerisation domain containing 9	Kctd9	-1.59	0.011	3.252	2.049	981
Pkdcc	106522	protein kinase domain containing, cytoplasmic	Pkdcc	1.59	0.018	3.983	6.322	981
Slc25a36	192287	solute carrier family 25, member 36	Slc25a36	-1.59	0.031	11.834	7.453	981
Ctso	229445	cathepsin O	Ctso	-1.59	0.048	8.081	5.074	981
Sept7	235072	septin 7	Sept7	-1.59	0.043	107.412	67.644	981
Adamts4	240913	a disintegrin-like and metallopeptidase (reprolysin type) with thrombospondin type 1 motif, 4	Adamts4	-1.59	0.02	1.613	1.012	981
Gphn	268566	gephyrin	Gphn	-1.59	0.046	19.06	11.977	981
Pigk	329777	phosphatidylinositol glycan anchor biosynthesis, class K	Pigk	-1.59	0.02	18.589	11.655	981
Gm7389	664888	exportin, tRNA (nuclear export receptor for tRNAs) pseudogene	Gm7389	-1.59	0.031	1.131	0.71	981
Myh7b	668940	myosin, heavy chain 7B, cardiac muscle, beta	Myh7b	1.59	0.017	1.544	2.461	981
Cd34	12490	CD34 antigen	Cd34	-1.58	0.03	31.518	19.9	1000
Dclk1	13175	doublecortin-like kinase 1	Dclk1	-1.58	0.022	95.84	60.705	1000
Itm2a	16431	integral membrane protein 2A	Itm2a	-1.58	0.028	25.171	15.97	1000
Trf	22041	transferrin	Trf	-1.58	0.03	89.295	56.436	1000
Xrcc1	22594	X-ray repair complementing defective repair in Chinese hamster cells 1	Xrcc1	1.58	0.0047	7.314	11.579	1000
Plod2	26432	procollagen lysine, 2-oxoglutarate 5-dioxygenase 2	Plod2	-1.58	0.047	2.011	1.275	1000
Ulk2	29869	unc-51 like kinase 2	Ulk2	-1.58	0.031	16.11	10.223	1000
Zfp644	52397	zinc finger protein 644	Zfp644	-1.58	0.036	10.05	6.347	1000
Mtx2	53375	metaxin 2	Mtx2	-1.58	0.002	18.4	11.616	1000
Yeats4	64050	YEATS domain containing 4	Yeats4	1.58	0.034	15.864	25.07	1000
Pot1b	72836	protection of telomeres 1B	Pot1b	-1.58	0.047	1.403	0.889	1000
Dnttip2	99480	deoxynucleotidyltransferase, terminal, interacting protein 2	Dnttip2	-1.58	0.011	8.243	5.204	1000
Osgin2	209212	oxidative stress induced growth inhibitor family member 2	Osgin2	-1.58	0.024	7.268	4.586	1000
Zbtb38	245007	zinc finger and BTB domain containing 38	Zbtb38	-1.58	0.025	5.41	3.432	1000
Clec18a	353287	C-type lectin domain family 18, member A	Clec18a	1.58	0.048	4.726	7.458	1000
Cep135	381644	centrosomal protein 135	Cep135	-1.58	0.0031	1.956	1.239	1000
Gm5844	545508	heat shock protein 90, alpha (cytosolic), class A member 1 pseudogene	Gm5844	-1.58	0.011	58.253	36.949	1000
Rsph3b	100037282	radial spoke 3B homolog (Chlamydomonas)	Rsph3b	1.58	0.023	8.783	13.85	1000
Cdh9	12565	cadherin 9	Cdh9	-1.57	0.033	4.248	2.713	1018
Icam5	15898	intercellular adhesion molecule 5, telencephalin	Icam5	1.57	0.037	44.31	69.657	1018
Pfkfb2	18640	6-phosphofructo-2-kinase/fructose-2,6-biphosphatase 2	Pfkfb2	-1.57	0.02	10.654	6.783	1018
Rad51ap1	19362	RAD51 associated protein 1	Rad51ap1	-1.57	0.043	1.299	0.828	1018
Zfp94	22756	zinc finger protein 94	Zfp94	1.57	0.011	4.334	6.819	1018
Ap3m1	55946	adaptor-related protein complex 3, mu 1 subunit	Ap3m1	-1.57	0.022	10.238	6.504	1018
Tspan6	56496	tetraspanin 6	Tspan6	-1.57	0.028	6.595	4.206	1018
Zc3h8	57432	zinc finger CCCH type containing 8	Zc3h8	-1.57	0.022	4.222	2.688	1018
Pbrm1	66923	polybromo 1	Pbrm1	-1.57	0.034	4.39	2.794	1018
Rab39b	67790	RAB39B, member RAS oncogene family	Rab39b	-1.57	0.039	8.644	5.515	1018
Ccdc12	72654	coiled-coil domain containing 12	Ccdc12	1.57	0.029	18.29	28.776	1018
March1	72925	membrane-associated ring finger (C3HC4) 1	March1	-1.57	0.044	4.932	3.132	1018
Msl2	77853	male-specific lethal 2 homolog (Drosophila)	Msl2	-1.57	0.047	7.792	4.954	1018
Chn1	108699	chimerin (chimaerin) 1	Chn1	-1.57	0.0086	418.143	265.575	1018
Dek	110052	DEK oncogene (DNA binding)	Dek	-1.57	0.0036	16.182	10.302	1018
Dcun1d1	114893	DCN1, defective in cullin neddylation 1, domain containing 1 (S. cerevisiae)	Dcun1d1	-1.57	0.025	5.404	3.451	1018
Kri1	215194	KRI1 homolog (S. cerevisiae)	Kri1	1.57	0.019	13.727	21.554	1018
Epc2	227867	enhancer of polycomb homolog 2 (Drosophila)	Epc2	-1.57	0.0099	9.476	6.048	1018
Tardbp	230908	TAR DNA binding protein	Tardbp	-1.57	0.029	47.275	30.063	1018
Zfp759	268670	zinc finger protein 759	Zfp759	-1.57	0.038	1.403	0.896	1018
Taf1	270627	TAF1 RNA polymerase II, TATA box binding protein (TBP)-associated factor	Taf1	-1.57	0.0022	9.344	5.958	1018
Tarsl2	272396	threonyl-tRNA synthetase-like 2	Tarsl2	-1.57	0.033	12.363	7.862	1018
Eif5a	276770	eukaryotic translation initiation factor 5A	Eif5a	1.57	0.025	132.399	207.723	1018
Fam168a	319604	family with sequence similarity 168, member A	Fam168a	-1.57	0.012	37.021	23.507	1018
Akap17b	338351	A kinase (PRKA) anchor protein 17B	Akap17b	-1.57	0.017	2.809	1.789	1018
Gm9493	670565	predicted gene 9493	Gm9493	-1.57	0.014	59.627	38.01	1018
Chic1	12212	cysteine-rich hydrophobic domain 1	Chic1	-1.56	0.028	3.512	2.256	1044
Slc37a4	14385	solute carrier family 37 (glucose-6-phosphate transporter), member 4	Slc37a4	1.56	0.036	7.227	11.296	1044
Hes5	15208	hairy and enhancer of split 5 (Drosophila)	Hes5	1.56	0.038	11.156	17.36	1044
Prpf40a	56194	PRP40 pre-mRNA processing factor 40 homolog A (yeast)	Prpf40a	-1.56	0.041	8.636	5.537	1044
Psmd8	57296	proteasome (prosome, macropain) 26S subunit, non-ATPase, 8	Psmd8	1.56	0.016	41.171	64.024	1044
Rogdi	66049	rogdi homolog (Drosophila)	Rogdi	1.56	0.04	65.2	101.639	1044
Chchd6	66098	coiled-coil-helix-coiled-coil-helix domain containing 6	Chchd6	1.56	0.046	40.595	63.497	1044
1500011B03Rik	66236	RIKEN cDNA 1500011B03 gene	1500011B03Rik	1.56	0.036	47.238	73.505	1044
Exoc2	66482	exocyst complex component 2	Exoc2	-1.56	0.0021	9.109	5.848	1044
Gpsm1	67839	G-protein signalling modulator 1 (AGS3-like, C. elegans)	Gpsm1	1.56	0.013	11.639	18.162	1044
Ppp6c	67857	protein phosphatase 6, catalytic subunit	Ppp6c	-1.56	0.028	9.151	5.863	1044
Fastkd3	69577	FAST kinase domains 3	Fastkd3	-1.56	0.028	3.167	2.034	1044
Gopc	94221	golgi associated PDZ and coiled-coil motif containing	Gopc	-1.56	0.049	10.165	6.504	1044
Alg3	208624	asparagine-linked glycosylation 3 (alpha-1,3-mannosyltransferase)	Alg3	1.56	0.04	3.744	5.834	1044
Golgb1	224139	golgi autoantigen, golgin subfamily b, macrogolgin 1	Golgb1	-1.56	0.031	22.815	14.651	1044
Pyroxd1	232491	pyridine nucleotide-disulphide oxidoreductase domain 1	Pyroxd1	-1.56	0.019	4.447	2.846	1044
Rfx7	319758	regulatory factor X, 7	Rfx7	-1.56	0.0082	4.907	3.145	1044
Tmem188	382030	transmembrane protein 188	Cnep1r1	-1.56	0.017	15.345	9.866	1044
Pnmal2	434128	PNMA-like 2	Pnmal2	1.56	0.0066	60.293	94.071	1044
Gm11826	100039988	predicted gene 11826	Gm11826	-1.56	0.0075	23.875	15.262	1044
Dynlt1a	100310872	dynein light chain Tctex-type 1A	Dynlt1a	1.56	0.0009	6.108	9.511	1044
Bckdhb	12040	branched chain ketoacid dehydrogenase E1, beta polypeptide	Bckdhb	-1.55	0.03	14.938	9.626	1065
Gpr37	14763	G protein-coupled receptor 37	Gpr37	-1.55	0.019	8.538	5.507	1065
Rfx2	19725	regulatory factor X, 2 (influences HLA class II expression)	Rfx2	1.55	0.022	0.575	0.889	1065
Gm10275	19897	Rpl12 pseudogene	Gm10275	-1.55	0.011	83.311	53.693	1065
Tra2b	20462	transformer 2 beta homolog (Drosophila)	Tra2b	-1.55	0.046	25.341	16.344	1065
Mpp2	50997	membrane protein, palmitoylated 2 (MAGUK p55 subfamily member 2)	Mpp2	1.55	0.028	31.896	49.368	1065
Hpcal1	53602	hippocalcin-like 1	Hpcal1	1.55	0.027	13.28	20.638	1065
Park7	57320	Parkinson disease (autosomal recessive, early onset) 7	Park7	1.55	0.0096	64.564	99.805	1065
Mettl9	59052	methyltransferase like 9	Mettl9	-1.55	0.048	29.478	19.066	1065
Ssr2	66256	signal sequence receptor, beta	Ssr2	1.55	0.025	26.159	40.566	1065
Tanc1	66860	tetratricopeptide repeat, ankyrin repeat and coiled-coil containing 1	Tanc1	-1.55	0.043	2.569	1.654	1065
Mrps11	67994	mitochondrial ribosomal protein S11	Mrps11	1.55	0.0002	17.516	27.21	1065
2210008F06Rik	70057	RIKEN cDNA 2210008F06 gene	2210008F06Rik	1.55	0.017	2.9	4.503	1065
Tmem50a	71817	transmembrane protein 50A	Tmem50a	1.55	0.015	46.56	72.239	1065
Nkiras2	71966	NFKB inhibitor interacting Ras-like protein 2	Nkiras2	1.55	0.033	2.918	4.516	1065
Wdr43	72515	WD repeat domain 43	Wdr43	-1.55	0.037	6.16	3.963	1065
Acap2	78618	ArfGAP with coiled-coil, ankyrin repeat and PH domains 2	Acap2	-1.55	0.027	9.024	5.81	1065
Imp3	102462	IMP3, U3 small nucleolar ribonucleoprotein, homolog (yeast)	Imp3	1.55	0.031	17.365	26.849	1065
AA986860	212439	expressed sequence AA986860	AA986860	1.55	0.028	0.817	1.268	1065
Srek1	218543	splicing regulatory glutamine/lysine-rich protein 1	Srek1	-1.55	0.02	12.345	7.965	1065
R3hdm1	226412	R3H domain 1 (binds single-stranded nucleic acids)	R3hdm1	-1.55	0.0048	136.824	88.039	1065
Caprin2	232560	caprin family member 2	Caprin2	-1.55	0.032	4.359	2.811	1065
Pced1b	239647	PC-esterase domain containing 1B	Pced1b	1.55	0.032	2.256	3.499	1065
Malt1	240354	mucosa associated lymphoid tissue lymphoma translocation gene 1	Malt1	-1.55	0.031	1.409	0.907	1065
Gm12346	544800	heat shock protein 1, alpha pseudogene	Gm12346	-1.55	0.02	84.684	54.576	1065
Gm10359	100042349	glyceraldehyde-3-phosphate dehydrogenase pseudogene	Gm10359	1.55	0.048	26.196	40.608	1065
Gm14410	100043403	predicted gene 14410	Gm14410	-1.55	0.002	6.551	4.24	1065
Aebp2	11569	AE binding protein 2	Aebp2	-1.54	0.035	14.242	9.27	1092
Gab1	14388	growth factor receptor bound protein 2-associated protein 1	Gab1	-1.54	0.036	5.037	3.278	1092
Nmt2	18108	N-myristoyltransferase 2	Nmt2	-1.54	0.002	23.198	15.1	1092
Rpl27	19942	ribosomal protein L27	Rpl27	1.54	0.015	77.529	119.2	1092
Preb	50907	prolactin regulatory element binding	Preb	1.54	0.012	25.264	38.99	1092
D19Ertd386e	52013	DNA segment, Chr 19, ERATO Doi 386, expressed	R3hcc1l	-1.54	0.012	5.572	3.615	1092
Pex3	56535	peroxisomal biogenesis factor 3	Pex3	-1.54	0.033	12.995	8.414	1092
Iscu	66383	IscU iron-sulfur cluster scaffold homolog (E. coli)	Iscu	1.54	0.033	38.979	59.866	1092
Brf2	66653	BRF2, subunit of RNA polymerase III transcription initiation factor, BRF1-like	Brf2	1.54	0.019	5.869	9.03	1092
1810058I24Rik	67705	RIKEN cDNA 1810058I24 gene	1810058I24Rik	1.54	0.04	7.909	12.186	1092
Srd5a1	78925	steroid 5 alpha-reductase 1	Srd5a1	1.54	0.005	2.101	3.24	1092
Camta1	100072	calmodulin binding transcription activator 1	Camta1	-1.54	0.035	43.596	28.318	1092
Kdm3a	104263	lysine (K)-specific demethylase 3A	Kdm3a	-1.54	0.033	8.752	5.665	1092
Daam1	208846	dishevelled associated activator of morphogenesis 1	Daam1	-1.54	0.031	8.46	5.503	1092
D15Ertd621e	210998	DNA segment, Chr 15, ERATO Doi 621, expressed	D15Ertd621e	-1.54	0.024	8.114	5.285	1092
Scyl2	213326	SCY1-like 2 (S. cerevisiae)	Scyl2	-1.54	0.0004	8.464	5.486	1092
Tnrc6b	213988	trinucleotide repeat containing 6b	Tnrc6b	-1.54	0.04	3.222	2.092	1092
Zmat1	215693	zinc finger, matrin type 1	Zmat1	-1.54	0.026	4.658	3.027	1092
Zfp472	224691	zinc finger protein 472	Zfp472	-1.54	0.033	1.988	1.29	1092
AK129341	234915	cDNA sequence AK129341	AK129341	-1.54	0.034	2.597	1.683	1092
Fbxo10	269529	F-box protein 10	Fbxo10	1.54	0.037	5.91	9.085	1092
Flot2	14252	flotillin 2	Flot2	1.53	0.027	31.649	48.352	1113
Gng5	14707	guanine nucleotide binding protein (G protein), gamma 5	Gng5	-1.53	0.025	19.039	12.423	1113
Peg3	18616	paternally expressed 3	Peg3	-1.53	0.022	26.785	17.541	1113
Cyth2	19158	cytohesin 2	Cyth2	1.53	0.044	29.218	44.644	1113
Banf1	23825	barrier to autointegration factor 1	Banf1	1.53	0.032	35.614	54.595	1113
Parp8	52552	poly (ADP-ribose) polymerase family, member 8	Parp8	-1.53	0.037	4.231	2.762	1113
Ppp4c	56420	protein phosphatase 4, catalytic subunit	Ppp4c	1.53	0.0017	12.471	19.065	1113
Tmem126a	66271	transmembrane protein 126A	Tmem126a	-1.53	0.045	19.92	13.049	1113
Slc38a2	67760	solute carrier family 38, member 2	Slc38a2	-1.53	0.029	16.191	10.567	1113
Ddx54	71990	DEAD (Asp-Glu-Ala-Asp) box polypeptide 54	Ddx54	1.53	0.045	7.255	11.087	1113
Wdsub1	72137	WD repeat, SAM and U-box domain containing 1	Wdsub1	-1.53	0.0008	8.623	5.643	1113
Dnajc25	72429	DnaJ (Hsp40) homolog, subfamily C, member 25	Dnajc25	-1.53	0.015	1.19	0.777	1113
Lypd1	72585	Ly6/Plaur domain containing 1	Lypd1	1.53	0.015	40.241	61.407	1113
Pgam1-ps1	83437	phosphoglycerate mutase 1, pseudogene 1	Pgam1-ps1	-1.53	0.0004	11.949	7.788	1113
Card10	105844	caspase recruitment domain family, member 10	Card10	1.53	0.018	0.965	1.475	1113
Bag2	213539	BCL2-associated athanogene 2	Bag2	1.53	0.015	4.136	6.31	1113
Chd3	216848	chromodomain helicase DNA binding protein 3	Chd3	1.53	0.016	97.8	149.246	1113
Nup98	269966	nucleoporin 98	Nup98	-1.53	0.027	3.314	2.168	1113
Tmem88b	320587	transmembrane protein 88B	Tmem88b	-1.53	0.048	6.425	4.193	1113
Dhps	330817	deoxyhypusine synthase	Dhps	1.53	0.021	27.08	41.337	1113
Gm8326	666855	heat shock protein 8 pseudogene	Gm8326	-1.53	0.039	8.913	5.818	1113
Rpl10-ps1	100043391	ribosomal protein L20, pseudogene 1	Rpl10-ps1	-1.53	0.032	29.902	19.483	1113
Aldh3a2	11671	aldehyde dehydrogenase family 3, subfamily A2	Aldh3a2	-1.52	0.017	13.485	8.873	1135
Dio2	13371	deiodinase, iodothyronine, type II	Dio2	-1.52	0.048	10.512	6.926	1135
Epha5	13839	Eph receptor A5	Epha5	-1.52	0.013	9.16	6.027	1135
Mettl3	56335	methyltransferase like 3	Mettl3	-1.52	0.047	14.511	9.542	1135
0610009O20Rik	66839	RIKEN cDNA 0610009O20 gene	0610009O20Rik	1.52	0.011	10.331	15.713	1135
Shisa5	66940	shisa homolog 5 (Xenopus laevis)	Shisa5	1.52	0.039	23.902	36.319	1135
Rspry1	67610	ring finger and SPRY domain containing 1	Rspry1	-1.52	0.029	4.306	2.826	1135
2210013O21Rik	70123	RIKEN cDNA 2210013O21 gene	2210013O21Rik	1.52	0.023	19.96	30.36	1135
Ogfrl1	70155	opioid growth factor receptor-like 1	Ogfrl1	-1.52	0.013	20.782	13.711	1135
Dnm1l	74006	dynamin 1-like	Dnm1l	-1.52	0.019	34.844	22.981	1135
Btbd19	78611	BTB (POZ) domain containing 19	Btbd19	1.52	0.043	3.448	5.244	1135
Lrrc8c	100604	leucine rich repeat containing 8 family, member C	Lrrc8c	-1.52	0.032	3.801	2.505	1135
Mbd5	109241	methyl-CpG binding domain protein 5	Mbd5	-1.52	0.042	10.666	7.025	1135
Pde12	211948	phosphodiesterase 12	Pde12	-1.52	0.0044	1.85	1.219	1135
Zfp322a	218100	zinc finger protein 322A	Zfp322a	-1.52	0.0024	4.209	2.763	1135
Prrc2c	226562	proline-rich coiled-coil 2C	Prrc2c	-1.52	0.034	16.937	11.114	1135
Ahctf1	226747	AT hook containing transcription factor 1	Ahctf1	-1.52	0.0074	10.91	7.158	1135
Ss18	268996	synovial sarcoma translocation, Chromosome 18	Ss18	-1.52	0.017	6.247	4.105	1135
Heatr5a	320487	HEAT repeat containing 5A	Heatr5a	-1.52	0.036	1.309	0.862	1135
Tmem90b	433485	transmembrane protein 90B	SynDIG1	-1.52	0.032	21.966	14.424	1135
Rpl5-ps1	665407	ribosomal protein L5, pseudogene 1	Rpl5-ps1	-1.52	0.011	28.219	18.599	1135
Gm8337	666869	heat shock protein 8 pseudogene	Gm8337	-1.52	0.041	9.6	6.323	1135
Gm8806	667776	non-POU-domain-containing, octamer binding protein pseudogene	Gm8806	-1.52	0.006	4.239	2.792	1135
Atxn1	20238	ataxin 1	Atxn1	-1.51	0.015	6.866	4.562	1158
Tcea1	21399	transcription elongation factor A (SII) 1	Tcea1	-1.51	0.017	16.329	10.839	1158
Hnrnpa2b1	53379	heterogeneous nuclear ribonucleoprotein A2/B1	Hnrnpa2b1	-1.51	0.029	89.832	59.486	1158
Pqbp1	54633	polyglutamine binding protein 1	Pqbp1	1.51	0.0045	43.133	65.119	1158
Rgs17	56533	regulator of G-protein signaling 17	Rgs17	-1.51	0.0045	5.563	3.678	1158
Noc3l	57753	nucleolar complex associated 3 homolog (S. cerevisiae)	Noc3l	-1.51	0.038	2.582	1.715	1158
Polr3d	67065	polymerase (RNA) III (DNA directed) polypeptide D	Polr3d	1.51	0.047	5.443	8.219	1158
Asb11	68854	ankyrin repeat and SOCS box-containing 11	Asb11	-1.51	0.026	3.703	2.453	1158
St13	70356	suppression of tumorigenicity 13	St13	-1.51	0.03	35.08	23.306	1158
Pitpnc1	71795	phosphatidylinositol transfer protein, cytoplasmic 1	Pitpnc1	-1.51	0.013	9.338	6.177	1158
Supt7l	72195	suppressor of Ty 7 (S. cerevisiae)-like	Supt7l	-1.51	0.03	6.349	4.206	1158
Rab27b	80718	RAB27b, member RAS oncogene family	Rab27b	-1.51	0.014	5.412	3.593	1158
Pcdhb7	93878	protocadherin beta 7	Pcdhb7	-1.51	0.047	1.471	0.972	1158
Cul4a	99375	cullin 4A	Cul4a	-1.51	0.023	22.156	14.692	1158
Zc3h10	103284	zinc finger CCCH type containing 10	Zc3h10	1.51	0.016	3.243	4.905	1158
Akr1c18	105349	aldo-keto reductase family 1, member C18	Akr1c18	-1.51	0.019	0.957	0.632	1158
Ncrna00086	320237	non-protein coding RNA 86	6330419J24Rik	1.51	0.031	6.713	10.161	1158
Pptc7	320717	PTC7 protein phosphatase homolog (S. cerevisiae)	Pptc7	-1.51	0.039	10.374	6.851	1158
Rps24-ps3	629116	ribosomal protein S24, pseudogene 3	Rps24-ps3	-1.51	0.0035	60.489	40.121	1158
Gm15975	100417530	PAP associated domain containing 4 pseudogene	Gm15975	-1.51	0.049	2.186	1.448	1158
Rpl39-ps	100503815	ribosomal protein L39, pseudogene	Rpl39-ps	-1.51	0.032	71.841	47.506	1158
Akap2	11641	A kinase (PRKA) anchor protein 2	Akap2	-1.5	0.014	6.709	4.482	1179
Cab39	12283	calcium binding protein 39	Cab39	-1.5	0.042	41.396	27.608	1179
Nfatc3	18021	nuclear factor of activated T cells, cytoplasmic, calcineurin dependent 3	Nfatc3	-1.5	0.02	1.686	1.123	1179
Mrpl11	66419	mitochondrial ribosomal protein L11	Mrpl11	1.5	0.023	7.561	11.348	1179
Rsrc1	66880	arginine/serine-rich coiled-coil 1	Rsrc1	-1.5	0.02	10.215	6.817	1179
Agtpbp1	67269	ATP/GTP binding protein 1	Agtpbp1	-1.5	0.021	54.602	36.315	1179
Cep57	74360	centrosomal protein 57	Cep57	-1.5	0.022	7.228	4.819	1179
Cenpq	83815	centromere protein Q	Cenpq	-1.5	0.043	1.759	1.169	1179
Fancm	104806	Fanconi anemia, complementation group M	Fancm	-1.5	0.0074	1.16	0.772	1179
Nod1	107607	nucleotide-binding oligomerization domain containing 1	Nod1	-1.5	0.049	1.43	0.954	1179
Whsc1	107823	Wolf-Hirschhorn syndrome candidate 1 (human)	Whsc1	-1.5	0.046	13.084	8.717	1179
Fam50a	108160	family with sequence similarity 50, member A	Fam50a	1.5	0.035	13.985	20.957	1179
Sec63	140740	SEC63-like (S. cerevisiae)	Sec63	-1.5	0.017	23.272	15.465	1179
Zfp704	170753	zinc finger protein 704	Zfp704	-1.5	0.035	3.855	2.564	1179
Pdxk	216134	pyridoxal (pyridoxine, vitamin B6) kinase	Pdxk	1.5	0.0068	22.018	32.955	1179
Thoc1	225160	THO complex 1	Thoc1	-1.5	0.048	6.083	4.062	1179
4932438A13Rik	229227	RIKEN cDNA 4932438A13 gene	4932438A13Rik	-1.5	0.035	14.934	9.945	1179
Adss	11566	adenylosuccinate synthetase, non muscle	Adss	-1.49	0.038	20.782	13.958	1196
Gaa	14387	glucosidase, alpha, acid	Gaa	1.49	0.034	84.386	125.837	1196
Cdk18	18557	cyclin-dependent kinase 18	Cdk18	1.49	0.04	10.946	16.321	1196
Ptpn11	19247	protein tyrosine phosphatase, non-receptor type 11	Ptpn11	-1.49	0.038	26.478	17.719	1196
Snrk	20623	SNF related kinase	Snrk	-1.49	0.049	16.494	11.044	1196
Slc27a1	26457	solute carrier family 27 (fatty acid transporter), member 1	Slc27a1	1.49	0.031	19.167	28.469	1196
Rnf19a	30945	ring finger protein 19A	Rnf19a	-1.49	0.0084	6.337	4.263	1196
Tceal6	66104	transcription elongation factor A (SII)-like 6	Tceal6	1.49	0.021	43.991	65.4	1196
Trappc5	66682	trafficking protein particle complex 5	Trappc5	1.49	0.019	10.24	15.213	1196
Zfp830	66983	zinc finger protein 830	Zfp830	-1.49	0.036	4.567	3.061	1196
Gcsh	68133	glycine cleavage system protein H (aminomethyl carrier)	Gcsh	-1.49	0.018	22.849	15.332	1196
Elp6	72341	elongator acetyltransferase complex subunit 6	Elp6	1.49	0.021	4.776	7.106	1196
2310045N01Rik	72368	RIKEN cDNA 2310045N01 gene	2310045N01Rik	1.49	0.044	19.303	28.761	1196
Zkscan3	72739	zinc finger with KRAB and SCAN domains 3	Zkscan3	-1.49	0.0079	10.026	6.734	1196
Rnf170	77733	ring finger protein 170	Rnf170	-1.49	0.034	7.065	4.754	1196
Sacm1l	83493	SAC1 (suppressor of actin mutations 1, homolog)-like (S. cerevisiae)	Sacm1l	-1.49	0.022	13.788	9.228	1196
Eny2	223527	enhancer of yellow 2 homolog (Drosophila)	Eny2	-1.49	0.044	15.624	10.487	1196
Mll3	231051	myeloid/lymphoid or mixed-lineage leukemia 3	KMT2C	-1.49	0.047	7.144	4.797	1196
Upf2	326622	UPF2 regulator of nonsense transcripts homolog (yeast)	Upf2	-1.49	0.0053	11.999	8.048	1196
Morn2	378462	MORN repeat containing 2	Morn2	1.49	0.036	7.924	11.834	1196
Hnrnph3	432467	heterogeneous nuclear ribonucleoprotein H3	Hnrnph3	-1.49	0.046	24.024	16.17	1196
Gm13298	545611	predicted gene 13298	Gm13298	-1.49	0.0014	2.481	1.666	1196
Cdc7	12545	cell division cycle 7 (S. cerevisiae)	Cdc7	-1.48	0.016	4.477	3.021	1218
Evi2a	14017	ecotropic viral integration site 2a	Evi2a	-1.48	0.032	9.632	6.527	1218
Plcb1	18795	phospholipase C, beta 1	Plcb1	-1.48	0.045	37.522	25.286	1218
Ubl3	24109	ubiquitin-like 3	Ubl3	-1.48	0.016	61.825	41.692	1218
D10Jhu81e	28295	DNA segment, Chr 10, Johns Hopkins University 81 expressed	D10Jhu81e	1.48	0.041	23.729	35.179	1218
Rcan2	53901	regulator of calcineurin 2	Rcan2	-1.48	0.03	43.442	29.332	1218
Tmed3	66111	transmembrane emp24 domain containing 3	Tmed3	1.48	0.029	14.797	21.867	1218
Crnkl1	66877	Crn, crooked neck-like 1 (Drosophila)	Crnkl1	-1.48	0.045	3.555	2.404	1218
Psmd9	67151	proteasome (prosome, macropain) 26S subunit, non-ATPase, 9	Psmd9	1.48	0.0073	7.307	10.799	1218
Tmed5	73130	transmembrane emp24 protein transport domain containing 5	Tmed5	-1.48	0.0054	6.156	4.153	1218
Tubb2b	73710	tubulin, beta 2B class IIB	Tubb2b	1.48	0.012	81.769	121.043	1218
Mphosph8	75339	M-phase phosphoprotein 8	Mphosph8	-1.48	0.0005	15.013	10.171	1218
Tmem181a	77106	transmembrane protein 181A	Tmem181a	-1.48	0.043	14.686	9.899	1218
Ube2s	77891	ubiquitin-conjugating enzyme E2S	Ube2s	1.48	0.009	28.596	42.25	1218
Kcnip4	80334	Kv channel interacting protein 4	Kcnip4	-1.48	0.021	24.796	16.806	1218
Kcnq3	110862	potassium voltage-gated channel, subfamily Q, member 3	Kcnq3	-1.48	0.048	10.958	7.397	1218
Etnk2	214253	ethanolamine kinase 2	Etnk2	1.48	0.034	4.983	7.369	1218
Rhbdd2	215160	rhomboid domain containing 2	Rhbdd2	1.48	0.034	18.752	27.773	1218
Os9	216440	amplified in osteosarcoma	Os9	1.48	0.05	22.799	33.834	1218
Dhx33	216877	DEAH (Asp-Glu-Ala-His) box polypeptide 33	Dhx33	-1.48	0.009	7.558	5.118	1218
Utp18	217109	UTP18, small subunit (SSU) processome component, homolog (yeast)	Utp18	-1.48	0.023	4.895	3.3	1218
Rorb	225998	RAR-related orphan receptor beta	Rorb	-1.48	0.036	2.14	1.443	1218
Morn4	226123	MORN repeat containing 4	Morn4	1.48	0.0085	25.338	37.561	1218
Mob1a	232157	MOB kinase activator 1A	Mob1a	-1.48	0.028	5.688	3.831	1218
Rpl23a	268449	ribosomal protein L23A	Rpl23a	1.48	0.04	163.487	242.096	1218
BC005561	100042165	cDNA sequence BC005561	BC005561	-1.48	0.038	0.943	0.638	1218
Rpl5	100503670	ribosomal protein L5	Rpl5	-1.48	0.042	84.318	57.008	1218
Cdh4	12561	cadherin 4	Cdh4	1.47	0.047	4.743	6.951	1245
Cebpz	12607	CCAAT/enhancer binding protein zeta	Cebpz	-1.47	0.0083	6.821	4.648	1245
Htr1a	15550	5-hydroxytryptamine (serotonin) receptor 1A	Htr1a	-1.47	0.012	2.157	1.468	1245
Itga3	16400	integrin alpha 3	Itga3	1.47	0.034	3.447	5.069	1245
Pcna-ps2	18540	proliferating cell nuclear antigen pseudogene 2	Pcna-ps2	-1.47	0.032	6.971	4.758	1245
Pclo	26875	piccolo (presynaptic cytomatrix protein)	Pclo	-1.47	0.0038	27.712	18.807	1245
Magi2	50791	membrane associated guanylate kinase, WW and PDZ domain containing 2	Magi2	-1.47	0.049	18.073	12.289	1245
Nit2	52633	nitrilase family, member 2	Nit2	-1.47	0.032	4.566	3.116	1245
Cdkl2	53886	cyclin-dependent kinase-like 2 (CDC2-related kinase)	Cdkl2	-1.47	0.027	7.22	4.9	1245
St3gal6	54613	ST3 beta-galactoside alpha-2,3-sialyltransferase 6	St3gal6	-1.47	0.033	7.974	5.407	1245
Mrps21	66292	mitochondrial ribosomal protein S21	Mrps21	1.47	0.029	41.696	61.457	1245
Nudt2	66401	nudix (nucleoside diphosphate linked moiety X)-type motif 2	Nudt2	1.47	0.027	10.642	15.657	1245
Nvl	67459	nuclear VCP-like	Nvl	-1.47	0.011	26.058	17.757	1245
Mdp1	67881	magnesium-dependent phosphatase 1	Mdp1	1.47	9.9e-05	16.344	23.972	1245
Nup43	69912	nucleoporin 43	Nup43	-1.47	0.035	2.874	1.952	1245
Naa30	70646	N(alpha)-acetyltransferase 30, NatC catalytic subunit	Naa30	-1.47	0.004	6.47	4.386	1245
Glrx5	73046	glutaredoxin 5 homolog (S. cerevisiae)	Glrx5	1.47	0.05	20.002	29.448	1245
Glt8d1	76485	glycosyltransferase 8 domain containing 1	Glt8d1	-1.47	0.03	13.111	8.932	1245
Tubg2	103768	tubulin, gamma 2	Tubg2	1.47	0.0052	28.591	41.898	1245
Zzz3	108946	zinc finger, ZZ domain containing 3	Zzz3	-1.47	0.028	6.722	4.566	1245
Map6d1	208158	MAP6 domain containing 1	Map6d1	-1.47	0.0056	15.26	10.365	1245
Diexf	215193	digestive organ expansion factor homolog (zebrafish)	Diexf	-1.47	0.037	6.325	4.313	1245
Med17	234959	mediator complex subunit 17	Med17	-1.47	0.029	5.914	4.018	1245
Chd7	320790	chromodomain helicase DNA binding protein 7	Chd7	-1.47	0.0012	1.055	0.719	1245
Gm5621	434434	predicted gene 5621	Gm5621	-1.47	0.0072	9.311	6.335	1245
Gm5787	544878	glyceraldehyde-3-phosphate dehydrogenase pseudogene	Gm5787	1.47	0.036	1.275	1.879	1245
Gm6344	622707	ribosomal protein L29 pseudogene	Gm6344	1.47	0.043	15.064	22.128	1245
Gm7964	666170	predicted gene 7964	Gm7964	-1.47	0.0079	23.491	15.945	1245
Cdh11	12552	cadherin 11	Cdh11	-1.46	0.013	15.867	10.897	1273
Chka	12660	choline kinase alpha	Chka	-1.46	0.015	39.611	27.117	1273
Eif4a-ps4	13674	eukaryotic translation initiation factor 4A, pseudogene 4	Eif4a-ps4	-1.46	0.04	41.401	28.402	1273
Ncs1	14299	neuronal calcium sensor 1	Ncs1	1.46	0.0023	48.787	71.073	1273
Klf9	16601	Kruppel-like factor 9	Klf9	-1.46	0.0023	33.998	23.237	1273
Tm4sf1	17112	transmembrane 4 superfamily member 1	Tm4sf1	-1.46	0.038	4.109	2.823	1273
Rrp1	18114	ribosomal RNA processing 1 homolog (S. cerevisiae)	Rrp1	1.46	0.03	88.754	129.929	1273
Psen2	19165	presenilin 2	Psen2	1.46	0.038	8.557	12.533	1273
Slk	20874	STE20-like kinase	Slk	-1.46	0.028	10.276	7.043	1273
Bysl	53414	bystin-like	Bysl	1.46	0.046	4.516	6.607	1273
Clpp	53895	ClpP caseinolytic peptidase, ATP-dependent, proteolytic subunit	Clpp	1.46	0.017	24.888	36.421	1273
Morf4l2	56397	mortality factor 4 like 2	Morf4l2	1.46	0.034	91.177	133.378	1273
Dzip1	66573	DAZ interacting protein 1	Dzip1	-1.46	0.0031	15.031	10.325	1273
Pgm1	66681	phosphoglucomutase 1	Pgm1	-1.46	0.035	3.003	2.052	1273
Erp29	67397	endoplasmic reticulum protein 29	Erp29	1.46	0.03	59.932	87.596	1273
Ahcyl2	74340	S-adenosylhomocysteine hydrolase-like 2	Ahcyl2	-1.46	0.043	22.734	15.551	1273
5430405H02Rik	74487	RIKEN cDNA 5430405H02 gene	5430405H02Rik	1.46	0.015	3.328	4.844	1273
Svip	75744	small VCP/p97-interacting protein	Svip	-1.46	0.031	12.726	8.737	1273
Arid2	77044	AT rich interactive domain 2 (ARID, RFX-like)	Arid2	-1.46	0.045	3.753	2.569	1273
Plekhj1	78670	pleckstrin homology domain containing, family J member 1	Plekhj1	1.46	0.041	16.665	24.35	1273
Lphn2	99633	latrophilin 2	Lphn2	-1.46	0.015	24.698	16.955	1273
Slc8a2	110891	solute carrier family 8 (sodium/calcium exchanger), member 2	Slc8a2	1.46	0.036	66.435	97.154	1273
Kdm2a	225876	lysine (K)-specific demethylase 2A	Kdm2a	-1.46	0.0069	13.508	9.251	1273
Fbxl5	242960	F-box and leucine-rich repeat protein 5	Fbxl5	-1.46	0.024	25.966	17.826	1273
AU019823	270156	expressed sequence AU019823	AU019823	-1.46	0.04	4.052	2.774	1273
Lrrc58	320184	leucine rich repeat containing 58	Lrrc58	-1.46	0.027	8.459	5.808	1273
Zfp213	449521	zinc finger protein 213	Zfp213	1.46	0.032	1.819	2.653	1273
H2-DMa	14998	histocompatibility 2, class II, locus DMa	H2-DMa	1.45	0.033	13.944	20.253	1300
Hgs	15239	HGF-regulated tyrosine kinase substrate	Hgs	1.45	0.019	20.783	30.042	1300
Pdcd6	18570	programmed cell death 6	Pdcd6	-1.45	0.023	22.397	15.463	1300
Srpk2	20817	serine/arginine-rich protein specific kinase 2	Srpk2	-1.45	0.033	26.569	18.277	1300
Ecsit	26940	ECSIT homolog (Drosophila)	Ecsit	1.45	0.046	15.47	22.472	1300
Vps25	28084	vacuolar protein sorting 25 (yeast)	Vps25	1.45	0.043	28.658	41.539	1300
Tax1bp1	52440	Tax1 (human T cell leukemia virus type I) binding protein 1	Tax1bp1	-1.45	0.01	35.127	24.295	1300
Zfp410	52708	zinc finger protein 410	Zfp410	-1.45	0.029	5.491	3.795	1300
Pccb	66904	propionyl Coenzyme A carboxylase, beta polypeptide	Pccb	1.45	0.021	19.923	28.941	1300
Srsf6	67996	serine/arginine-rich splicing factor 6	Srsf6	-1.45	0.016	39.126	27.043	1300
Gzf1	74533	GDNF-inducible zinc finger protein 1	Gzf1	-1.45	0.031	7.95	5.465	1300
Zdhhc20	75965	zinc finger, DHHC domain containing 20	Zdhhc20	-1.45	0.0099	6.563	4.537	1300
Smg6	103677	Smg-6 homolog, nonsense mediated mRNA decay factor (C. elegans)	Smg6	1.45	0.031	6.383	9.231	1300
Asb13	142688	ankyrin repeat and SOCS box-containing 13	Asb13	-1.45	0.047	15.885	10.952	1300
Zbtb34	241311	zinc finger and BTB domain containing 34	Zbtb34	-1.45	0.037	2.166	1.498	1300
Zbtb24	268294	zinc finger and BTB domain containing 24	Zbtb24	-1.45	0.0054	4.286	2.965	1300
Rps6kc1	320119	ribosomal protein S6 kinase polypeptide 1	Rps6kc1	1.45	0.0084	11.601	16.864	1300
Iqcb1	320299	IQ calmodulin-binding motif containing 1	Iqcb1	-1.45	0.03	21.293	14.735	1300
H2afy2	404634	H2A histone family, member Y2	H2afy2	1.45	0.0005	6.303	9.153	1300
Gm13604	621171	predicted gene 13604	Gm13604	-1.45	0.038	1.911	1.319	1300
Ppm1g	14208	protein phosphatase 1G (formerly 2C), magnesium-dependent, gamma isoform	Ppm1g	1.44	0.015	19.419	27.994	1320
Ktn1	16709	kinectin 1	Ktn1	-1.44	0.013	19.624	13.582	1320
Strbp	20744	spermatid perinuclear RNA binding protein	Strbp	-1.44	0.0053	15.294	10.634	1320
Keap1	50868	kelch-like ECH-associated protein 1	Keap1	1.44	0.0053	15.789	22.738	1320
Pias1	56469	protein inhibitor of activated STAT 1	Pias1	-1.44	0.013	8.209	5.717	1320
Rps23	66475	ribosomal protein S23	Rps23	1.44	0.0032	64.068	91.952	1320
2010107E04Rik	70257	RIKEN cDNA 2010107E04 gene	2010107E04Rik	-1.44	0.03	179.1	124.52	1320
Zc3h11a	70579	zinc finger CCCH type containing 11A	Zc3h11a	-1.44	0.0078	22.216	15.4	1320
Cdkn2aip	70925	CDKN2A interacting protein	Cdkn2aip	-1.44	0.0068	4.582	3.176	1320
Rnf6	74132	ring finger protein (C3H2C3 type) 6	Rnf6	-1.44	0.001	17.352	12.011	1320
Dhcr24	74754	24-dehydrocholesterol reductase	Dhcr24	1.44	0.0025	21.33	30.63	1320
Chmp5	76959	charged multivesicular body protein 5	Chmp5	-1.44	0.016	34.117	23.734	1320
Hnmt	140483	histamine N-methyltransferase	Hnmt	-1.44	0.0043	12.36	8.603	1320
Elovl6	170439	ELOVL family member 6, elongation of long chain fatty acids (yeast)	Elovl6	-1.44	0.038	5.772	4.007	1320
Slc35f1	215085	solute carrier family 35, member F1	Slc35f1	-1.44	0.021	14.873	10.312	1320
Coro6	216961	coronin 6	Coro6	-1.44	0.005	24.328	16.938	1320
Tmem150c	231503	transmembrane protein 150C	Tmem150c	1.44	0.0013	10.793	15.502	1320
Cdh24	239096	cadherin-like 24	Cdh24	-1.44	0.038	1.672	1.163	1320
Tmem130	243339	transmembrane protein 130	Tmem130	1.44	0.017	44.971	64.809	1320
B230217O12Rik	320879	RIKEN cDNA B230217O12 gene	B230217O12Rik	1.44	0.017	4.875	7.014	1320
Parl	381038	presenilin associated, rhomboid-like	Parl	1.44	0.011	11.924	17.12	1320
Gm5879	545864	predicted gene 5879	Gm5879	-1.44	0.014	14.055	9.755	1320
Gm9294	668668	ribosomal protein S4, X-linked pseudogene	Gm9294	-1.44	0.035	15.898	11.035	1320
Bbip1	100503572	BBSome interacting protein 1	Bbip1	-1.44	0.0082	11.909	8.273	1320
Prmt2	15468	protein arginine N-methyltransferase 2	Prmt2	1.43	0.018	34.883	49.857	1344
Ide	15925	insulin degrading enzyme	Ide	-1.43	0.0089	7.562	5.27	1344
Mest	17294	mesoderm specific transcript	Mest	1.43	0.019	10.437	14.896	1344
Rps6	20104	ribosomal protein S6	Rps6	1.43	0.0034	92.382	132.229	1344
Abcc8	20927	ATP-binding cassette, sub-family C (CFTR/MRP), member 8	Abcc8	-1.43	0.028	6.18	4.319	1344
Cacng3	54376	calcium channel, voltage-dependent, gamma subunit 3	Cacng3	1.43	0.025	59.091	84.761	1344
Prdx5	54683	peroxiredoxin 5	Prdx5	1.43	0.047	68.342	97.807	1344
2810405K02Rik	66469	RIKEN cDNA 2810405K02 gene	Fam213b	1.43	0.05	49.217	70.364	1344
Zcchc3	67917	zinc finger, CCHC domain containing 3	Zcchc3	1.43	0.029	3.003	4.304	1344
Scaf11	72193	SR-related CTD-associated factor 11	Scaf11	-1.43	0.014	5.143	3.607	1344
Bclaf1	72567	BCL2-associated transcription factor 1	Bclaf1	-1.43	0.03	27.143	18.991	1344
Sgip1	73094	SH3-domain GRB2-like (endophilin) interacting protein 1	Sgip1	-1.43	0.046	30.925	21.683	1344
Taf1d	75316	TATA box binding protein (Tbp)-associated factor, RNA polymerase I, D	Taf1d	-1.43	0.007	4.776	3.351	1344
Cyb5	109672	cytochrome b-5	Cyb5a	1.43	0.041	43.667	62.362	1344
Papd5	214627	PAP associated domain containing 5	Papd5	-1.43	0.044	15.686	10.997	1344
Rufy1	216724	RUN and FYVE domain containing 1	Rufy1	-1.43	0.044	13.914	9.752	1344
Trim45	229644	tripartite motif-containing 45	Trim45	1.43	0.035	2.789	4.001	1344
U2af1l4	233073	U2 small nuclear RNA auxiliary factor 1-like 4	U2af1l4	1.43	0.013	32.332	46.115	1344
Nxt2	237082	nuclear transport factor 2-like export factor 2	Nxt2	-1.43	0.05	7.006	4.904	1344
Cadm2	239857	cell adhesion molecule 2	Cadm2	-1.43	0.016	20	13.945	1344
Itpkb	320404	inositol 1,4,5-trisphosphate 3-kinase B	Itpkb	1.43	0.017	3.7	5.301	1344
Rxfp1	381489	relaxin/insulin-like family peptide receptor 1	Rxfp1	-1.43	0.036	4.008	2.811	1344
Gm5643	434858	heterogeneous nuclear ribonucleoprotein A1 pseudogene	Gm5643	-1.43	0.04	4.923	3.449	1344
Gm6768	627557	predicted gene 6768	Gm6768	-1.43	0.041	7.962	5.571	1344
Adam22	11496	a disintegrin and metallopeptidase domain 22	Adam22	-1.42	0.024	19.178	13.498	1368
Apba2	11784	amyloid beta (A4) precursor protein-binding, family A, member 2	Apba2	1.42	0.026	46.629	66.168	1368
Atp5g1	11951	ATP synthase, H+ transporting, mitochondrial F0 complex, subunit c1 (subunit 9)	Atp5g1	1.42	0.022	83.08	118.122	1368
Fscn1	14086	fascin homolog 1, actin bundling protein (Strongylocentrotus purpuratus)	Fscn1	1.42	0.014	101.105	143.227	1368
Gap43	14432	growth associated protein 43	Gap43	1.42	0.048	146.894	208.328	1368
Ppp3cb	19056	protein phosphatase 3, catalytic subunit, beta isoform	Ppp3cb	-1.42	0.042	76.083	53.447	1368
Twf1	19230	twinfilin, actin-binding protein, homolog 1 (Drosophila)	Twf1	-1.42	0.017	14.011	9.901	1368
Sh3gl3	20408	SH3-domain GRB2-like 3	Sh3gl3	1.42	0.017	20.109	28.554	1368
Nek4	23955	NIMA (never in mitosis gene a)-related expressed kinase 4	Nek4	-1.42	0.031	4.418	3.1	1368
Tspyl2	52808	TSPY-like 2	Tspyl2	1.42	0.0023	43.175	61.171	1368
Rcan1	54720	regulator of calcineurin 1	Rcan1	1.42	0.01	18.052	25.597	1368
Pdcl	67466	phosducin-like	Pdcl	-1.42	0.031	7.178	5.069	1368
Acsl3	74205	acyl-CoA synthetase long-chain family member 3	Acsl3	-1.42	0.046	43.64	30.689	1368
Gpr45	93690	G protein-coupled receptor 45	Gpr45	1.42	0.043	2.689	3.816	1368
Smarca5	93762	SWI/SNF related, matrix associated, actin dependent regulator of chromatin, subfamily a, member 5	Smarca5	-1.42	0.026	5.275	3.717	1368
Chpf2	100910	chondroitin polymerizing factor 2	Chpf2	1.42	0.035	10.481	14.907	1368
Sgtb	218544	small glutamine-rich tetratricopeptide repeat (TPR)-containing, beta	Sgtb	-1.42	0.017	26.967	18.996	1368
Rrp36	224823	ribosomal RNA processing 36 homolog (S. cerevisiae)	Rrp36	1.42	0.03	6.421	9.113	1368
Itpka	228550	inositol 1,4,5-trisphosphate 3-kinase A	Itpka	1.42	0.047	105.854	150.425	1368
BC017158	233913	cDNA sequence BC017158	BC017158	1.42	0.021	7.345	10.404	1368
Pdk3	236900	pyruvate dehydrogenase kinase, isoenzyme 3	Pdk3	-1.42	0.022	13.602	9.55	1368
Sipa1l2	244668	signal-induced proliferation-associated 1 like 2	Sipa1l2	-1.42	0.0035	6.026	4.237	1368
Vps39	269338	vacuolar protein sorting 39 (yeast)	Vps39	-1.42	0.034	21.563	15.184	1368
Fry	320365	furry homolog (Drosophila)	Fry	-1.42	0.04	11.681	8.252	1368
A330023F24Rik	320977	RIKEN cDNA A330023F24 gene	A330023F24Rik	-1.42	0.044	13.556	9.561	1368
Cyp2j6	13110	cytochrome P450, family 2, subfamily j, polypeptide 6	Cyp2j6	-1.41	0.0088	4.579	3.249	1393
Gtf2h1	14884	general transcription factor II H, polypeptide 1	Gtf2h1	-1.41	0.047	14.128	9.988	1393
Reep3	28193	receptor accessory protein 3	Reep3	-1.41	0.024	4.484	3.172	1393
Fbxw4	30838	F-box and WD-40 domain protein 4	Fbxw4	1.41	0.045	14.171	19.989	1393
Srsf4	57317	serine/arginine-rich splicing factor 4	Srsf4	1.41	0.0077	18.136	25.619	1393
Lpin2	64898	lipin 2	Lpin2	-1.41	0.033	13.344	9.454	1393
Sltm	66660	SAFB-like, transcription modulator	Sltm	-1.41	0.033	19.01	13.488	1393
Tceal8	66684	transcription elongation factor A (SII)-like 8	Tceal8	-1.41	0.031	28.614	20.247	1393
Fgfr1op2	67529	FGFR1 oncogene partner 2	Fgfr1op2	-1.41	0.045	27.865	19.71	1393
Meaf6	70088	MYST/Esa1-associated factor 6	Meaf6	1.41	0.028	33.277	46.97	1393
Utp20	70683	UTP20, small subunit (SSU) processome component, homolog (yeast)	Utp20	-1.41	0.027	1.795	1.271	1393
C2cd2l	71764	C2 calcium-dependent domain containing 2-like	C2cd2l	1.41	0.048	38.158	53.68	1393
Zc3h14	75553	zinc finger CCCH type containing 14	Zc3h14	-1.41	0.031	18.029	12.821	1393
Vmp1	75909	vacuole membrane protein 1	Vmp1	-1.41	0.0039	54.268	38.364	1393
Jakmip2	76217	janus kinase and microtubule interacting protein 2	Jakmip2	-1.41	0.012	11.367	8.09	1393
Msrb2	76467	methionine sulfoxide reductase B2	Msrb2	1.41	0.014	10.385	14.611	1393
Rell1	100532	RELT-like 1	Rell1	-1.41	0.019	3.39	2.397	1393
N4bp2l1	100637	NEDD4 binding protein 2-like 1	N4bp2l1	-1.41	0.042	11.517	8.164	1393
Lrrtm2	107065	leucine rich repeat transmembrane neuronal 2	Lrrtm2	-1.41	0.036	9.55	6.768	1393
Cstf2	108062	cleavage stimulation factor, 3' pre-RNA subunit 2	Cstf2	-1.41	0.011	24.746	17.542	1393
Ak5	229949	adenylate kinase 5	Ak5	1.41	0.035	45.561	64.323	1393
Arhgap24	231532	Rho GTPase activating protein 24	Arhgap24	-1.41	0.039	2.229	1.58	1393
Mtss1l	244654	metastasis suppressor 1-like	Mtss1l	1.41	0.04	36.345	51.413	1393
Mcc	328949	mutated in colorectal cancers	Mcc	-1.41	0.029	1.498	1.061	1393
Gm16470	676923	glyceraldehyde-3-phosphate dehydrogenase pseudogene	Gm16470	-1.41	0.0037	6.42	4.567	1393
Gm3571	100041907	farnesyl diphosphate synthetase pseudogene	Gm3571	-1.41	0.039	7.577	5.365	1393
Rpl36a-ps1	100043787	ribosomal protein L36A, pseudogene 1	Rpl36a-ps1	-1.41	0.02	22.783	16.19	1393
Akap1	11640	A kinase (PRKA) anchor protein 1	Akap1	-1.4	0.0066	11.379	8.153	1420
Ap2m1	11773	adaptor protein complex AP-2, mu1	Ap2m1	1.4	0.043	194.473	272.287	1420
Clta	12757	clathrin, light polypeptide (Lca)	Clta	1.4	0.031	126.565	177.047	1420
Gtpbp1	14904	GTP binding protein 1	Gtpbp1	1.4	0.023	9.933	13.907	1420
Sox18	20672	SRY-box containing gene 18	Sox18	1.4	0.034	3.331	4.675	1420
Tcf4	21413	transcription factor 4	Tcf4	-1.4	0.0081	31.973	22.804	1420
Ube4b	63958	ubiquitination factor E4B, UFD2 homolog (S. cerevisiae)	Ube4b	1.4	0.02	31.706	44.276	1420
Syne1	64009	synaptic nuclear envelope 1	Syne1	-1.4	0.015	60.606	43.316	1420
Snx5	69178	sorting nexin 5	Snx5	-1.4	0.039	26.542	18.922	1420
Elovl7	74559	ELOVL family member 7, elongation of long chain fatty acids (yeast)	Elovl7	-1.4	0.022	1.852	1.319	1420
Psip1	101739	PC4 and SFRS1 interacting protein 1	Psip1	-1.4	0.031	66.439	47.606	1420
Pigh	110417	phosphatidylinositol glycan anchor biosynthesis, class H	Pigh	1.4	0.017	3.17	4.438	1420
Tmem199	195040	transmembrane protein 199	Tmem199	1.4	0.014	18.207	25.549	1420
Inpp5a	212111	inositol polyphosphate-5-phosphatase A	Inpp5a	-1.4	0.027	14.021	10.023	1420
Atrip	235610	ATR interacting protein	Atrip	-1.4	0.027	8.193	5.844	1420
L3mbtl1	241764	l(3)mbt-like (Drosophila)	L3mbtl1	-1.4	0.025	5.115	3.654	1420
Gm5069	277333	glyceraldehyde-3-phosphate dehydrogenase pseudogene	Gm5069	1.4	0.0004	2.944	4.136	1420
Ubn2	320538	ubinuclein 2	Ubn2	-1.4	0.023	4.149	2.97	1420
Gm8210	666642	predicted pseudogene 8210	Gm8210	1.4	0.022	13.723	19.269	1420
Gm15172	100417446	aldolase B, fructose-bisphosphate pseudogene	Gm15172	1.4	0.039	0.693	0.972	1420
Slc26a2	13521	solute carrier family 26 (sulfate transporter), member 2	Slc26a2	-1.39	0.044	0.758	0.543	1440
Gdi2	14569	guanosine diphosphate (GDP) dissociation inhibitor 2	Gdi2	-1.39	0.047	75.429	54.327	1440
Hsp90ab1	15516	heat shock protein 90 alpha (cytosolic), class B member 1	Hsp90ab1	1.39	0.047	457.752	638.346	1440
Kcnh2	16511	potassium voltage-gated channel, subfamily H (eag-related), member 2	Kcnh2	1.39	0.025	7.762	10.793	1440
Polr2a	20020	polymerase (RNA) II (DNA directed) polypeptide A	Polr2a	1.39	0.036	11.049	15.389	1440
Coro1c	23790	coronin, actin binding protein 1C	Coro1c	1.39	0.036	17.317	24.053	1440
Stau2	29819	staufen (RNA binding protein) homolog 2 (Drosophila)	Stau2	-1.39	0.034	52.03	37.542	1440
Bin1	30948	bridging integrator 1	Bin1	1.39	0.035	87.122	121.237	1440
Olig1	50914	oligodendrocyte transcription factor 1	Olig1	1.39	0.034	25.25	35.11	1440
Ahi1	52906	Abelson helper integration site 1	Ahi1	1.39	0.04	43.909	60.887	1440
Stoml2	66592	stomatin (Epb7.2)-like 2	Stoml2	1.39	0.045	29.025	40.452	1440
Eef1g	67160	eukaryotic translation elongation factor 1 gamma	Eef1g	1.39	0.02	82.208	114.141	1440
Chchd4	72170	coiled-coil-helix-coiled-coil-helix domain containing 4	Chchd4	1.39	0.024	24.275	33.727	1440
Tmem55a	72519	transmembrane protein 55A	Tmem55a	-1.39	0.037	12.977	9.361	1440
Fam35a	75698	family with sequence similarity 35, member A	Fam35a	-1.39	0.02	0.962	0.695	1440
Cabin1	104248	calcineurin binding protein 1	Cabin1	1.39	0.024	9.578	13.352	1440
Nup155	170762	nucleoporin 155	Nup155	-1.39	0.03	2.337	1.677	1440
Rfxap	170767	regulatory factor X-associated protein	Rfxap	1.39	0.0075	21.322	29.725	1440
Dcaf15	212123	DDB1 and CUL4 associated factor 15	Dcaf15	1.39	0.013	5.056	7.044	1440
D3Bwg0562e	229791	DNA segment, Chr 3, Brigham & Women's Genetics 0562 expressed	Lppr4	-1.39	0.05	32.221	23.157	1440
B230354K17Rik	320063	RIKEN cDNA B230354K17 gene	B230354K17Rik	-1.39	0.035	2.31	1.666	1440
9230112E08Rik	320800	RIKEN cDNA 9230112E08 gene	9230112E08Rik	-1.39	0.017	4.672	3.369	1440
Fndc5	384061	fibronectin type III domain containing 5	Fndc5	-1.39	0.0007	19.905	14.314	1440
Cbx6	494448	chromobox 6	Cbx6	1.39	0.032	62.498	86.695	1440
Gm15427	100041686	predicted pseudogene 15427	Gm15427	-1.39	0.01	109.605	78.82	1440
Cbfa2t2	12396	core-binding factor, runt domain, alpha subunit 2, translocated to, 2 (human)	Cbfa2t2	-1.38	0.032	9.608	6.975	1465
Crmp1	12933	collapsin response mediator protein 1	Crmp1	1.38	0.034	42.599	58.948	1465
Gpi1	14751	glucose phosphate isomerase 1	Gpi1	1.38	0.022	196.375	270.208	1465
Nfib	18028	nuclear factor I/B	Nfib	-1.38	0.0097	7.352	5.308	1465
Rpl9	20005	ribosomal protein L9	Rpl9	1.38	0.015	362.892	502.256	1465
Polr2j	20022	polymerase (RNA) II (DNA directed) polypeptide J	Polr2j	1.38	0.011	35.366	48.932	1465
Sin3b	20467	transcriptional regulator, SIN3B (yeast)	Sin3b	1.38	0.025	23.553	32.51	1465
Stk10	20868	serine/threonine kinase 10	Stk10	-1.38	0.018	1.564	1.137	1465
Pithd1	66193	PITH (C-terminal proteasome-interacting domain of thioredoxin-like) domain containing 1	Pithd1	1.38	0.018	44.562	61.491	1465
Cisd2	67006	CDGSH iron sulfur domain 2	Cisd2	-1.38	0.016	12.69	9.223	1465
Hsbp1	68196	heat shock factor binding protein 1	Hsbp1	1.38	0.037	125.198	173.365	1465
Tmcc2	68875	transmembrane and coiled-coil domains 2	Tmcc2	1.38	0.0052	43.35	60.001	1465
Hilpda	69573	hypoxia inducible lipid droplet associated	Hilpda	1.38	0.017	3.766	5.197	1465
Txndc15	69672	thioredoxin domain containing 15	Txndc15	1.38	0.009	25.111	34.561	1465
Rpain	69723	RPA interacting protein	Rpain	1.38	0.021	12.875	17.703	1465
Pygo1	72135	pygopus 1	Pygo1	-1.38	0.05	4.116	2.979	1465
Lins	72635	lines homolog (Drosophila)	Lins	-1.38	0.011	3.679	2.673	1465
Ift122	81896	intraflagellar transport 122	Ift122	1.38	0.013	7.527	10.402	1465
Prkab2	108097	protein kinase, AMP-activated, beta 2 non-catalytic subunit	Prkab2	-1.38	0.022	8.242	5.957	1465
Pgd	110208	phosphogluconate dehydrogenase	Pgd	1.38	0.0069	10.567	14.575	1465
Marf1	223989	meiosis arrest female 1	Marf1	-1.38	0.035	11.142	8.099	1465
Suv420h1	225888	suppressor of variegation 4-20 homolog 1 (Drosophila)	Suv420h1	-1.38	0.014	7.559	5.488	1465
Cog7	233824	component of oligomeric golgi complex 7	Cog7	1.38	0.03	15.506	21.42	1465
Zfp868	234362	zinc finger protein 868	Zfp868	-1.38	0.0017	5.38	3.91	1465
Lingo2	242384	leucine rich repeat and Ig domain containing 2	Lingo2	-1.38	0.043	6.243	4.522	1465
Rbfox1	268859	RNA binding protein, fox-1 homolog (C. elegans) 1	Rbfox1	-1.38	0.026	50.738	36.808	1465
Ctif	269037	CBP80/20-dependent translation initiation factor	Ctif	1.38	0.015	10.59	14.607	1465
Hdgfrp2	15193	hepatoma-derived growth factor, related protein 2	Hdgfrp2	1.37	0.044	29.317	40.252	1492
Hn1	15374	hematological and neurological expressed sequence 1	Hn1	1.37	0.038	40.782	55.768	1492
Srp14	20813	signal recognition particle 14	Srp14	1.37	0.0062	79.029	107.948	1492
Ensa	56205	endosulfine alpha	Ensa	1.37	0.041	163.312	223.219	1492
Jph1	57339	junctophilin 1	Jph1	-1.37	0.02	4.043	2.953	1492
Hic2	58180	hypermethylated in cancer 2	Hic2	1.37	0.033	1.192	1.63	1492
Cyp2u1	71519	cytochrome P450, family 2, subfamily u, polypeptide 1	Cyp2u1	-1.37	0.02	1.666	1.217	1492
Rbm43	71684	RNA binding motif protein 43	Rbm43	-1.37	0.039	5.825	4.25	1492
Coasy	71743	Coenzyme A synthase	Coasy	1.37	0.025	7.333	10.046	1492
Gcc1	74375	golgi coiled coil 1	Gcc1	-1.37	0.02	5.759	4.215	1492
P4htm	74443	prolyl 4-hydroxylase, transmembrane (endoplasmic reticulum)	P4htm	1.37	0.037	33.266	45.475	1492
Mib2	76580	mindbomb homolog 2 (Drosophila)	Mib2	1.37	0.043	24.632	33.857	1492
Snrnp25	78372	small nuclear ribonucleoprotein 25 (U11/U12)	Snrnp25	1.37	0.049	12.425	16.971	1492
Nop2	110109	NOP2 nucleolar protein homolog (yeast)	Nop2	1.37	0.03	7.13	9.795	1492
Mppe1	225651	metallophosphoesterase 1	Mppe1	-1.37	0.036	4.717	3.455	1492
Cables2	252966	CDK5 and Abl enzyme substrate 2	Cables2	-1.37	0.015	11.46	8.343	1492
Snx22	382083	sorting nexin 22	Snx22	1.37	0.023	1.444	1.984	1492
Cask	12361	calcium/calmodulin-dependent serine protein kinase (MAGUK family)	Cask	-1.36	0.044	13.371	9.854	1509
Cideb	12684	cell death-inducing DNA fragmentation factor, alpha subunit-like effector B	Cideb	1.36	0.03	3.015	4.088	1509
Grk5	14773	G protein-coupled receptor kinase 5	Grk5	-1.36	0.0059	3.83	2.808	1509
Pkd2	18764	polycystic kidney disease 2	Pkd2	-1.36	0.031	6.837	5.016	1509
Suv39h1	20937	suppressor of variegation 3-9 homolog 1 (Drosophila)	Suv39h1	1.36	0.027	8.113	11.032	1509
Psmb2	26445	proteasome (prosome, macropain) subunit, beta type 2	Psmb2	1.36	0.036	42.575	57.704	1509
1810030O07Rik	69155	RIKEN cDNA 1810030O07 gene	1810030O07Rik	-1.36	0.039	8.664	6.389	1509
Cdk13	69562	cyclin-dependent kinase 13	Cdk13	-1.36	0.048	6.185	4.532	1509
2510009E07Rik	72190	RIKEN cDNA 2510009E07 gene	2510009E07Rik	-1.36	0.014	10.376	7.631	1509
Cln6	76524	ceroid-lipofuscinosis, neuronal 6	Cln6	1.36	0.016	4.097	5.563	1509
Gm14290	99104	predicted gene 14290	Gm14290	-1.36	0.0003	31.275	22.946	1509
Hace1	209462	HECT domain and ankyrin repeat containing, E3 ubiquitin protein ligase 1	Hace1	-1.36	0.048	16.91	12.433	1509
Nudt18	213484	nudix (nucleoside diphosphate linked moiety X)-type motif 18	Nudt18	1.36	0.0051	8.608	11.724	1509
Otud7b	229603	OTU domain containing 7B	Otud7b	-1.36	0.036	4.349	3.189	1509
2210018M11Rik	233545	RIKEN cDNA 2210018M11 gene	2210018M11Rik	-1.36	0.028	8.039	5.899	1509
Lass6	241447	LAG1 homolog, ceramide synthase 6	CerS6	-1.36	0.044	6.229	4.576	1509
Fam163a	329274	family with sequence similarity 163, member A	Fam163a	1.36	0.0084	1.902	2.582	1509
Tmem189	407243	transmembrane protein 189	Tmem189	1.36	0.021	17.859	24.271	1509
Elk1	13712	ELK1, member of ETS oncogene family	Elk1	1.35	0.024	15.233	20.584	1527
Bcl11a	14025	B cell CLL/lymphoma 11A (zinc finger protein)	Bcl11a	1.35	0.039	21.319	28.781	1527
Khsrp	16549	KH-type splicing regulatory protein	Khsrp	1.35	0.023	14.282	19.329	1527
Mtap1b	17755	microtubule-associated protein 1B	MAP1B	-1.35	0.047	68.6	50.988	1527
Notch3	18131	notch 3	Notch3	1.35	0.041	1.613	2.17	1527
Ptpra	19262	protein tyrosine phosphatase, receptor type, A	Ptpra	1.35	0.032	55.617	75.023	1527
Pura	19290	purine rich element binding protein A	Pura	-1.35	0.017	11.302	8.349	1527
Slc16a1	20501	solute carrier family 16 (monocarboxylic acid transporters), member 1	Slc16a1	-1.35	0.019	6.578	4.859	1527
Stx3	20908	syntaxin 3	Stx3	-1.35	0.0025	11.088	8.24	1527
Blcap	53619	bladder cancer associated protein homolog (human)	Blcap	1.35	0.031	25.718	34.728	1527
Dnajc7	56354	DnaJ (Hsp40) homolog, subfamily C, member 7	Dnajc7	-1.35	0.014	127.862	94.542	1527
Tbk1	56480	TANK-binding kinase 1	Tbk1	-1.35	0.012	12.778	9.458	1527
Ppp1r1a	58200	protein phosphatase 1, regulatory (inhibitor) subunit 1A	Ppp1r1a	1.35	0.046	64.09	86.24	1527
Acss1	68738	acyl-CoA synthetase short-chain family member 1	Acss1	-1.35	0.018	4.516	3.342	1527
Prpf6	68879	PRP6 pre-mRNA splicing factor 6 homolog (yeast)	Prpf6	1.35	0.017	15.06	20.348	1527
Zdhhc3	69035	zinc finger, DHHC domain containing 3	Zdhhc3	-1.35	0.0057	18.522	13.752	1527
Tbcc	72726	tubulin-specific chaperone C	Tbcc	1.35	0.04	8.384	11.356	1527
Mrpl3	94062	mitochondrial ribosomal protein L3	Mrpl3	-1.35	0.011	32.721	24.226	1527
Kti12	100087	KTI12 homolog, chromatin associated (S. cerevisiae)	Kti12	1.35	0.025	3.85	5.195	1527
Tmed4	103694	transmembrane emp24 protein transport domain containing 4	Tmed4	1.35	0.0016	31.606	42.569	1527
6330403K07Rik	103712	RIKEN cDNA 6330403K07 gene	6330403K07Rik	1.35	0.04	117.225	157.82	1527
Mtg1	212508	mitochondrial GTPase 1 homolog (S. cerevisiae)	Mtg1	1.35	0.023	11.698	15.767	1527
Man1c1	230815	mannosidase, alpha, class 1C, member 1	Man1c1	1.35	0.004	8.64	11.634	1527
Rpsa-ps1	665237	ribosomal protein SA, pseudogene 1	Rpsa-ps1	-1.35	0.019	11.252	8.332	1527
Gm12791	665362	growth factor receptor bound protein 2 pseudogene	Gm12791	1.35	0.01	6.195	8.356	1527
Gm7862	665957	predicted gene 7862	Gm7862	1.35	0.0066	12.442	16.802	1527
Sart1	20227	squamous cell carcinoma antigen recognized by T cells 1	Sart1	1.34	0.011	10.007	13.386	1553
Dgcr14	27886	DiGeorge syndrome critical region gene 14	Dgcr14	1.34	0.042	6.875	9.184	1553
Nap1l1	53605	nucleosome assembly protein 1-like 1	Nap1l1	-1.34	0.049	60.859	45.356	1553
Ddi2	68817	DNA-damage inducible protein 2	Ddi2	-1.34	0.038	5.13	3.815	1553
Fuom	69064	fucose mutarotase	Fuom	-1.34	0.0055	31.952	23.912	1553
Phf10	72057	PHD finger protein 10	Phf10	-1.34	0.0092	16.198	12.069	1553
Lactb	80907	lactamase, beta	Lactb	1.34	0.034	6.133	8.202	1553
Mycbp2	105689	MYC binding protein 2	Mycbp2	-1.34	0.013	41.439	30.847	1553
Pfkfb3	170768	6-phosphofructo-2-kinase/fructose-2,6-biphosphatase 3	Pfkfb3	-1.34	0.02	6.116	4.55	1553
Klhl29	208439	kelch-like 29 (Drosophila)	Klhl29	-1.34	0.023	7.413	5.53	1553
Fermt2	218952	fermitin family homolog 2 (Drosophila)	Fermt2	-1.34	0.043	19.478	14.514	1553
Hdac11	232232	histone deacetylase 11	Hdac11	1.34	0.027	65.193	87.223	1553
AI480653	268880	expressed sequence AI480653	Xxylt1	-1.34	0.0093	7.563	5.637	1553
Mgat4a	269181	mannoside acetylglucosaminyltransferase 4, isoenzyme A	Mgat4a	-1.34	0.012	3.938	2.936	1553
Snhg11	319317	small nucleolar RNA host gene 11	Snhg11	-1.34	0.01	330.893	247.349	1553
Gm11993	626887	polymerase (RNA) II (DNA directed) polypeptide C pseudogene	Gm11993	-1.34	0.038	9.91	7.422	1553
Gm2260	100039484	predicted gene 2260	Gm2260	-1.34	0.038	9.129	6.83	1553
Clu	12759	clusterin	Clu	1.33	0.024	421.479	560.301	1570
Ctsh	13036	cathepsin H	Ctsh	-1.33	0.015	7.87	5.922	1570
Atcay	16467	ataxia, cerebellar, Cayman type homolog (human)	Atcay	1.33	0.018	55.119	73.342	1570
Ccndbp1	17151	cyclin D-type binding-protein 1	Ccndbp1	1.33	0.019	23.541	31.212	1570
Prom1	19126	prominin 1	Prom1	-1.33	0.015	3.198	2.406	1570
Itsn2	20403	intersectin 2	Itsn2	-1.33	0.04	4.36	3.277	1570
Sdc3	20970	syndecan 3	Sdc3	1.33	0.0003	34.239	45.596	1570
Zfp146	26465	zinc finger protein 146	Zfp146	-1.33	0.04	10.24	7.7	1570
Ddx39b	53817	DEAD (Asp-Glu-Ala-Asp) box polypeptide 39B	Ddx39b	1.33	0.036	82.155	108.886	1570
Hs1bp3	58240	HCLS1 binding protein 3	Hs1bp3	1.33	0.039	4.361	5.796	1570
Pam16	66449	presequence translocase-asssociated motor 16 homolog (S. cerevisiae)	Pam16	1.33	0.028	25.349	33.618	1570
Acp6	66659	acid phosphatase 6, lysophosphatidic	Acp6	-1.33	0.016	9.86	7.433	1570
Rae1	66679	RAE1 RNA export 1 homolog (S. pombe)	Rae1	1.33	0.0021	15.215	20.201	1570
Mboat2	67216	membrane bound O-acyltransferase domain containing 2	Mboat2	-1.33	0.043	6.211	4.653	1570
Jam2	67374	junction adhesion molecule 2	Jam2	-1.33	0.017	8.516	6.395	1570
Nol8	70930	nucleolar protein 8	Nol8	-1.33	0.017	3.152	2.365	1570
Arhgap21	71435	Rho GTPase activating protein 21	Arhgap21	-1.33	0.034	34.232	25.824	1570
Atp5h	71679	ATP synthase, H+ transporting, mitochondrial F0 complex, subunit d	Atp5h	1.33	0.046	277.353	369.333	1570
Plbd2	71772	phospholipase B domain containing 2	Plbd2	1.33	0.016	15.479	20.576	1570
Fcf1	73736	FCF1 small subunit (SSU) processome component homolog (S. cerevisiae)	Fcf1	1.33	0.0041	10.264	13.67	1570
Cmip	74440	c-Maf inducing protein	Cmip	1.33	0.013	61.881	82.147	1570
Pcdhb15	93886	protocadherin beta 15	Pcdhb15	-1.33	0.021	0.849	0.639	1570
Cerk	223753	ceramide kinase	Cerk	-1.33	0.0097	14.518	10.93	1570
Iqsec1	232227	IQ motif and Sec7 domain 1	Iqsec1	-1.33	0.017	55.512	41.875	1570
Zscan22	232878	zinc finger and SCAN domain containing 22	Zscan22	1.33	0.011	3.221	4.278	1570
Phf17	269424	PHD finger protein 17	Jade1	-1.33	0.025	8.805	6.605	1570
Pianp	319352	PILR alpha associated neural protein	Pianp	-1.33	0.013	137.388	103.501	1570
Gm16089	100504640	cytochrome b-c1 complex subunit 7-like	Gm16089	1.33	0.016	16.19	21.475	1570
Emx2	13797	empty spiracles homeobox 2	Emx2	-1.32	0.015	6.413	4.86	1598
Cited2	17684	Cbp/p300-interacting transactivator, with Glu/Asp-rich carboxy-terminal domain, 2	Cited2	1.32	0.028	7.281	9.626	1598
Rnf7	19823	ring finger protein 7	Rnf7	1.32	0.0061	25.902	34.26	1598
Pin1	23988	protein (peptidyl-prolyl cis/trans isomerase) NIMA-interacting 1	Pin1	1.32	0.038	14.453	19.134	1598
Nasp	50927	nuclear autoantigenic sperm protein (histone-binding)	Nasp	-1.32	0.04	10.654	8.089	1598
Foxo4	54601	forkhead box O4	Foxo4	1.32	0.047	4.328	5.72	1598
Suclg1	56451	succinate-CoA ligase, GDP-forming, alpha subunit	Suclg1	1.32	0.023	50.447	66.609	1598
Lgi1	56839	leucine-rich repeat LGI family, member 1	Lgi1	-1.32	0.045	32.406	24.483	1598
Dnajc15	66148	DnaJ (Hsp40) homolog, subfamily C, member 15	Dnajc15	-1.32	0.03	28.263	21.342	1598
Toe1	68276	target of EGR1, member 1 (nuclear)	Toe1	-1.32	3.5e-05	8.527	6.47	1598
Kdelc2	68304	KDEL (Lys-Asp-Glu-Leu) containing 2	Kdelc2	-1.32	0.047	2.175	1.648	1598
Tmem216	68642	transmembrane protein 216	Tmem216	1.32	0.05	4.114	5.426	1598
Tut1	70044	terminal uridylyl transferase 1, U6 snRNA-specific	Tut1	1.32	0.016	5.464	7.233	1598
Atp6v0e2	76252	ATPase, H+ transporting, lysosomal V0 subunit E2	Atp6v0e2	1.32	0.043	106.618	141.03	1598
Sfxn3	94280	sideroflexin 3	Sfxn3	1.32	0.021	40.8	53.776	1598
Cadm3	94332	cell adhesion molecule 3	Cadm3	1.32	0.025	91.848	121.384	1598
Ube2j2	140499	ubiquitin-conjugating enzyme E2J 2	Ube2j2	1.32	0.039	20.8	27.454	1598
Irgq	210146	immunity-related GTPase family, Q	Irgq	1.32	0.013	13.507	17.862	1598
Slc25a25	227731	solute carrier family 25 (mitochondrial carrier, phosphate carrier), member 25	Slc25a25	1.32	0.013	11.622	15.395	1598
Uspl1	231915	ubiquitin specific peptidase like 1	Uspl1	-1.32	0.042	7.922	5.99	1598
Dact2	240025	dapper homolog 2, antagonist of beta-catenin (xenopus)	Dact2	1.32	0.039	21.962	28.94	1598
A830036E02Rik	353123	RIKEN cDNA A830036E02 gene	A830036E02Rik	-1.32	0.034	13.173	9.951	1598
Dbpht2	386753	DNA binding protein with his-thr domain	Dbpht2	-1.32	0.0029	9.951	7.533	1598
Gm12816	433745	predicted gene 12816	Gm12816	-1.32	0.033	7.984	6.071	1598
Gm8292	666793	predicted gene 8292	Gm8292	-1.32	0.0053	11.863	8.962	1598
Gm10327	100041399	glyceraldehyde-3-phosphate dehydrogenase pseudogene	Gm10327	1.32	0.037	4.15	5.46	1598
Actg1	11465	actin, gamma, cytoplasmic 1	Actg1	1.31	0.016	293.787	385.216	1624
Dctn1	13191	dynactin 1	Dctn1	1.31	0.034	89.523	116.905	1624
Fgf9	14180	fibroblast growth factor 9	Fgf9	-1.31	0.021	6.429	4.902	1624
Rfc1	19687	replication factor C (activator 1) 1	Rfc1	-1.31	0.027	5.011	3.815	1624
Zfp260	26466	zinc finger protein 260	Zfp260	-1.31	0.028	15.309	11.642	1624
Upf3a	67031	UPF3 regulator of nonsense transcripts homolog A (yeast)	Upf3a	1.31	0.047	19.216	25.188	1624
Evc2	68525	Ellis van Creveld syndrome 2	Evc2	1.31	0.02	7.628	9.993	1624
0610010F05Rik	71675	RIKEN cDNA 0610010F05 gene	0610010F05Rik	-1.31	0.0018	7.944	6.065	1624
Stk11ip	71728	serine/threonine kinase 11 interacting protein	Stk11ip	1.31	0.045	11.74	15.391	1624
Cnnm1	83674	cyclin M1	Cnnm1	1.31	0.022	19.227	25.158	1624
Lrrc59	98238	leucine rich repeat containing 59	Lrrc59	1.31	0.031	24.766	32.46	1624
Fbf1	217335	Fas (TNFRSF6) binding factor 1	Fbf1	1.31	0.015	13.503	17.711	1624
Ankmy2	217473	ankyrin repeat and MYND domain containing 2	Ankmy2	1.31	0.048	15.418	20.166	1624
Wdr26	226757	WD repeat domain 26	Wdr26	-1.31	0.033	17.474	13.324	1624
Shisa7	232813	shisa homolog 7 (Xenopus laevis)	Shisa7	1.31	0.032	34.696	45.493	1624
Nxpe4	244853	neurexophilin and PC-esterase domain family, member 4	Nxpe4	-1.31	0.049	3.188	2.44	1624
AA414768	245350	ubiquitin-conjugating enzyme E2Q (putative) 2 pseudogene	AA414768	1.31	0.024	4.844	6.324	1624
Clip2	269713	CAP-GLY domain containing linker protein 2	Clip2	1.31	0.023	24.23	31.793	1624
Rps6-ps4	667739	ribosomal protein S6, pseudogene 4	Rps6-ps4	1.31	0.0027	76.106	99.769	1624
Akt2	11652	thymoma viral proto-oncogene 2	Akt2	-1.3	0.014	44.528	34.193	1643
Capn7	12339	calpain 7	Capn7	-1.3	0.023	8.605	6.629	1643
Scamp2	24044	secretory carrier membrane protein 2	Scamp2	1.3	0.0044	6.483	8.446	1643
Lcmt1	30949	leucine carboxyl methyltransferase 1	Lcmt1	1.3	0.045	37.287	48.5	1643
Camkk1	55984	calcium/calmodulin-dependent protein kinase kinase 1, alpha	Camkk1	1.3	0.021	35.015	45.404	1643
Ggcx	56316	gamma-glutamyl carboxylase	Ggcx	-1.3	0.015	5.273	4.048	1643
Zmat2	66492	zinc finger, matrin type 2	Zmat2	1.3	0.014	67.184	87.642	1643
Ctnnbip1	67087	catenin beta interacting protein 1	Ctnnbip1	1.3	0.021	12.643	16.377	1643
Frmd8	67457	FERM domain containing 8	Frmd8	1.3	0.044	3.152	4.095	1643
Rgmb	68799	RGM domain family, member B	Rgmb	-1.3	0.0092	7.177	5.514	1643
Sec31a	69162	Sec31 homolog A (S. cerevisiae)	Sec31a	1.3	0.036	39.561	51.449	1643
Slc25a35	71998	solute carrier family 25, member 35	Slc25a35	1.3	0.044	1.619	2.099	1643
Syt12	171180	synaptotagmin XII	Syt12	1.3	0.045	10.294	13.377	1643
Hexim1	192231	hexamethylene bis-acetamide inducible 1	Hexim1	1.3	0.043	10.201	13.239	1643
Ell2	192657	elongation factor RNA polymerase II 2	Ell2	-1.3	0.03	5.543	4.273	1643
Ddx46	212880	DEAD (Asp-Glu-Ala-Asp) box polypeptide 46	Ddx46	-1.3	0.048	10.765	8.282	1643
Ube2d1	216080	ubiquitin-conjugating enzyme E2D 1	Ube2d1	-1.3	0.029	28.587	22.065	1643
Tdrd3	219249	tudor domain containing 3	Tdrd3	-1.3	0.047	5.216	4.013	1643
Ankrd54	223690	ankyrin repeat domain 54	Ankrd54	1.3	0.048	6.589	8.565	1643
Nol6	230082	nucleolar protein family 6 (RNA-associated)	Nol6	1.3	0.033	18.183	23.628	1643
Ttc13	234875	tetratricopeptide repeat domain 13	Ttc13	-1.3	0.034	12.757	9.837	1643
Rtn4rl1	237847	reticulon 4 receptor-like 1	Rtn4rl1	1.3	0.012	16.994	22.031	1643
Ypel4	241525	yippee-like 4 (Drosophila)	Ypel4	1.3	0.03	33.361	43.213	1643
Mtmr12	268783	myotubularin related protein 12	Mtmr12	-1.3	0.017	13.729	10.55	1643
Hjurp	381280	Holliday junction recognition protein	Hjurp	-1.3	0.008	13.105	10.052	1643
Gm5822	545262	eukaryotic translation elongation factor 1 alpha 1 pseudogene	Gm5822	-1.3	0.037	5.618	4.327	1643
Slc25a5	11740	solute carrier family 25 (mitochondrial carrier, adenine nucleotide translocator), member 5	Slc25a5	-1.29	0.035	91.229	70.633	1669
Eif1a	13664	eukaryotic translation initiation factor 1A	Eif1a	-1.29	0.02	14.666	11.345	1669
Hsd17b10	15108	hydroxysteroid (17-beta) dehydrogenase 10	Hsd17b10	1.29	0.011	11.302	14.531	1669
Lhx6	16874	LIM homeobox protein 6	Lhx6	1.29	0.047	6.168	7.929	1669
Myt1l	17933	myelin transcription factor 1-like	Myt1l	-1.29	0.042	21.165	16.356	1669
Ndp	17986	Norrie disease (pseudoglioma) (human)	Ndp	-1.29	0.012	3.868	2.991	1669
Mrpl49	18120	mitochondrial ribosomal protein L49	Mrpl49	1.29	0.026	17.235	22.18	1669
B4galt4	56375	UDP-Gal:betaGlcNAc beta 1,4-galactosyltransferase, polypeptide 4	B4galt4	1.29	0.014	9.966	12.859	1669
1200014J11Rik	66874	RIKEN cDNA 1200014J11 gene	1200014J11Rik	-1.29	0.022	3.582	2.783	1669
Trmt6	66926	tRNA methyltransferase 6 homolog (S. cerevisiae)	Trmt6	-1.29	0.024	9.779	7.569	1669
Med28	66999	mediator of RNA polymerase II transcription, subunit 28 homolog (yeast)	Med28	1.29	0.044	40.252	51.843	1669
2610002J02Rik	67513	RIKEN cDNA 2610002J02 gene	2610002J02Rik	1.29	0.044	12.673	16.386	1669
Sec14l2	67815	SEC14-like 2 (S. cerevisiae)	Sec14l2	1.29	0.049	12.249	15.793	1669
Sumf2	67902	sulfatase modifying factor 2	Sumf2	1.29	0.015	5.518	7.136	1669
Ndufa5	68202	NADH dehydrogenase (ubiquinone) 1 alpha subcomplex, 5	Ndufa5	1.29	0.032	90.86	117.458	1669
Rbm12b1	72397	RNA binding motif protein 12 B1	Rbm12b1	-1.29	0.03	3.586	2.771	1669
Nudt9	74167	nudix (nucleoside diphosphate linked moiety X)-type motif 9	Nudt9	1.29	0.022	17.532	22.681	1669
Pus7	78697	pseudouridylate synthase 7 homolog (S. cerevisiae)	Pus7	-1.29	0.011	5.852	4.533	1669
Mmaa	109136	methylmalonic aciduria (cobalamin deficiency) type A	Mmaa	-1.29	0.0064	6.221	4.805	1669
Depdc5	277854	DEP domain containing 5	Depdc5	-1.29	0.041	7.662	5.958	1669
Adprh	11544	ADP-ribosylarginine hydrolase	Adprh	1.28	0.049	37.63	48.166	1689
Pik3r1	18708	phosphatidylinositol 3-kinase, regulatory subunit, polypeptide 1 (p85 alpha)	Pik3r1	-1.28	0.018	15.763	12.317	1689
Pik3r2	18709	phosphatidylinositol 3-kinase, regulatory subunit, polypeptide 2 (p85 beta)	Pik3r2	1.28	0.032	40.902	52.444	1689
Scg2	20254	secretogranin II	Scg2	1.28	0.04	71.294	91.287	1689
Srsf2	20382	serine/arginine-rich splicing factor 2	Srsf2	1.28	0.002	43.523	55.513	1689
Med22	20933	mediator complex subunit 22	Med22	1.28	0.024	12.64	16.183	1689
Hsp90b1	22027	heat shock protein 90, beta (Grp94), member 1	Hsp90b1	-1.28	0.0099	108.827	85.077	1689
Vegfc	22341	vascular endothelial growth factor C	Vegfc	-1.28	0.036	1.74	1.357	1689
Hdgfrp3	29877	hepatoma-derived growth factor, related protein 3	Hdgfrp3	-1.28	0.038	15.183	11.858	1689
Stub1	56424	STIP1 homology and U-Box containing protein 1	Stub1	1.28	0.041	61.46	78.664	1689
Ormdl3	66612	ORM1-like 3 (S. cerevisiae)	Ormdl3	1.28	0.0052	15.469	19.807	1689
Tmbim4	68212	transmembrane BAX inhibitor motif containing 4	Tmbim4	1.28	0.021	23.131	29.624	1689
Manf	74840	mesencephalic astrocyte-derived neurotrophic factor	Manf	1.28	0.04	30.669	39.123	1689
Rps25	75617	ribosomal protein S25	Rps25	1.28	0.05	199.757	255.34	1689
Chrac1	93696	chromatin accessibility complex 1	Chrac1	1.28	0.048	12.595	16.124	1689
Sugp2	234373	SURP and G patch domain containing 2	Sugp2	1.28	0.01	21.717	27.786	1689
Tshz3	243931	teashirt zinc finger family member 3	Tshz3	-1.28	0.029	6.58	5.148	1689
Gm14138	545640	40S ribosomal protein S6 (Phosphoprotein NP33)	Gm14138	1.28	0.043	1.93	2.471	1689
Gm10136	672214	ribosomal protein L26 pseudogene	Gm10136	-1.28	0.027	55.081	42.881	1689
Eif3a	13669	eukaryotic translation initiation factor 3, subunit A	Eif3a	-1.27	0.023	21.816	17.196	1708
Kcnc1	16502	potassium voltage gated channel, Shaw-related subfamily, member 1	Kcnc1	-1.27	0.0024	34.208	26.921	1708
Dhrs3	20148	dehydrogenase/reductase (SDR family) member 3	Dhrs3	1.27	0.029	7.517	9.562	1708
Vezf1	22344	vascular endothelial zinc finger 1	Vezf1	-1.27	0.027	6.562	5.149	1708
Lynx1	23936	Ly6/neurotoxin 1	Lynx1	-1.27	0.0075	66.874	52.685	1708
Fubp1	51886	far upstream element (FUSE) binding protein 1	Fubp1	-1.27	0.024	11.194	8.783	1708
Bet1l	54399	blocked early in transport 1 homolog (S. cerevisiae)-like	Bet1l	1.27	0.016	15.775	20.1	1708
Mrps30	59054	mitochondrial ribosomal protein S30	Mrps30	-1.27	0.032	11.532	9.06	1708
Wbp11	60321	WW domain binding protein 11	Wbp11	1.27	0.015	24.539	31.273	1708
Zmynd11	66505	zinc finger, MYND domain containing 11	Zmynd11	-1.27	0.037	53.226	41.781	1708
Pus3	67049	pseudouridine synthase 3	Pus3	-1.27	0.031	3.576	2.821	1708
Ergic1	67458	endoplasmic reticulum-golgi intermediate compartment (ERGIC) 1	Ergic1	1.27	0.049	30.798	39.239	1708
Adal	75894	adenosine deaminase-like	Adal	-1.27	0.027	6.188	4.858	1708
Tmem60	212090	transmembrane protein 60	Tmem60	1.27	0.025	8.444	10.735	1708
Usp11	236733	ubiquitin specific peptidase 11	Usp11	1.27	0.048	30.919	39.417	1708
Pcnxl2	270109	pecanex-like 2 (Drosophila)	Pcnxl2	-1.27	0.02	22.873	18.049	1708
Taf2	319944	TAF2 RNA polymerase II, TATA box binding protein (TBP)-associated factor	Taf2	-1.27	0.047	5.098	4.021	1708
Trim46	360213	tripartite motif-containing 46	Trim46	1.27	0.0065	26.097	33.039	1708
Gm6682	626534	tubulin, alpha 1C pseudogene	Gm6682	-1.27	0.011	49.353	38.734	1708
Atp9a	11981	ATPase, class II, type 9A	Atp9a	1.26	0.014	95.262	119.773	1727
Ctla2a	13024	cytotoxic T lymphocyte-associated protein 2 alpha	Ctla2a	-1.26	0.038	4.738	3.773	1727
Hexa	15211	hexosaminidase A	Hexa	1.26	0.0024	22.763	28.601	1727
Inpp1	16329	inositol polyphosphate-1-phosphatase	Inpp1	-1.26	0.046	11.527	9.185	1727
Numb	18222	numb gene homolog (Drosophila)	Numb	-1.26	0.0046	12.811	10.17	1727
Cdk16	18555	cyclin-dependent kinase 16	Cdk16	-1.26	0.0021	106.202	84.333	1727
Pea15a	18611	phosphoprotein enriched in astrocytes 15A	Pea15a	1.26	0.038	164.096	206.065	1727
Dctn6	22428	dynactin 6	Dctn6	1.26	0.0054	75.033	94.521	1727
Ppp2r2d	52432	protein phosphatase 2, regulatory subunit B, delta isoform	Ppp2r2d	1.26	0.019	21.093	26.637	1727
Nub1	53312	negative regulator of ubiquitin-like proteins 1	Nub1	1.26	0.03	22.508	28.349	1727
Zfp111	56707	zinc finger protein 111	Zfp111	-1.26	0.0082	1.447	1.151	1727
Nde1	67203	nuclear distribution gene E homolog 1 (A nidulans)	Nde1	-1.26	0.015	4.852	3.853	1727
Dcps	69305	decapping enzyme, scavenger	Dcps	1.26	0.039	7.596	9.578	1727
Ttc9	69480	tetratricopeptide repeat domain 9	Ttc9	-1.26	0.022	9.683	7.692	1727
Cd2bp2	70233	CD2 antigen (cytoplasmic tail) binding protein 2	Cd2bp2	1.26	0.044	15.47	19.533	1727
Htatsf1	72459	HIV TAT specific factor 1	Htatsf1	-1.26	0.024	20.824	16.554	1727
Dnttip1	76233	deoxynucleotidyltransferase, terminal, interacting protein 1	Dnttip1	1.26	0.031	11.629	14.706	1727
Tbc1d9b	76795	TBC1 domain family, member 9B	Tbc1d9b	1.26	0.013	32.227	40.588	1727
Usp30	100756	ubiquitin specific peptidase 30	Usp30	1.26	0.0018	8.446	10.625	1727
Rpl10	110954	ribosomal protein L10	Rpl10	1.26	0.016	110.021	138.735	1727
Lzts1	211134	leucine zipper, putative tumor suppressor 1	Lzts1	1.26	0.02	21.358	26.818	1727
Rnf26	213211	ring finger protein 26	Rnf26	1.26	0.03	6.856	8.665	1727
Ehbp1	216565	EH domain binding protein 1	Ehbp1	-1.26	0.015	7.133	5.652	1727
Ttll12	223723	tubulin tyrosine ligase-like family, member 12	Ttll12	1.26	0.027	3.885	4.885	1727
Flywch1	224613	FLYWCH-type zinc finger 1	Flywch1	1.26	0.011	48.137	60.791	1727
Rpl12	269261	ribosomal protein L12	Rpl12	-1.26	0.036	200.174	159.469	1727
Gm6286	622102	ribosomal protein L7A pseudogene	Gm6286	1.26	0.046	2.511	3.166	1727
Sdr39u1	654795	short chain dehydrogenase/reductase family 39U, member 1	Sdr39u1	-1.26	0.014	40.214	31.893	1727
Gm13127	666215	microspherule protein 1 pseudogene	Gm13127	1.26	0.042	10.487	13.235	1727
Cox7c	12867	cytochrome c oxidase, subunit VIIc	Cox7c	1.25	0.032	124.809	156.48	1756
Oaz2	18247	ornithine decarboxylase antizyme 2	Oaz2	1.25	0.0012	54.674	68.199	1756
Cspg5	29873	chondroitin sulfate proteoglycan 5	Cspg5	1.25	0.025	70.703	88.148	1756
Chst2	54371	carbohydrate sulfotransferase 2	Chst2	-1.25	0.029	19.22	15.34	1756
Tmed2	56334	transmembrane emp24 domain trafficking protein 2	Tmed2	1.25	0.049	27.459	34.236	1756
1500003O03Rik	56398	RIKEN cDNA 1500003O03 gene	Chp1	1.25	0.047	49.722	61.96	1756
Ubap2	68926	ubiquitin-associated protein 2	Ubap2	1.25	0.026	6.996	8.727	1756
1600014C10Rik	72244	RIKEN cDNA 1600014C10 gene	1600014C10Rik	1.25	0.014	5.965	7.484	1756
Pik3cb	74769	phosphatidylinositol 3-kinase, catalytic, beta polypeptide	Pik3cb	-1.25	0.028	4.75	3.81	1756
Bcl7a	77045	B cell CLL/lymphoma 7A	Bcl7a	1.25	0.039	18.183	22.758	1756
Pcdhb17	93888	protocadherin beta 17	Pcdhb17	-1.25	0.03	2.508	2	1756
Wdr74	107071	WD repeat domain 74	Wdr74	1.25	0.034	19.124	23.928	1756
Ttyh2	117160	tweety homolog 2 (Drosophila)	Ttyh2	-1.25	0.026	5.957	4.762	1756
Mlh3	217716	mutL homolog 3 (E coli)	Mlh3	-1.25	0.042	3.172	2.542	1756
Pabpc1l2a-ps	245545	poly(A) binding protein, cytoplasmic 1-like 2A, pseudogene	Pabpc1l2a-ps	1.25	0.026	7.542	9.446	1756
Tbc1d22b	381085	TBC1 domain family, member 22B	Tbc1d22b	1.25	0.036	13.229	16.514	1756
Gm12966	622469	serine/arginine-rich splicing factor 5 pseudogene	Gm12966	-1.25	0.031	29.604	23.618	1756
Atp5a1	11946	ATP synthase, H+ transporting, mitochondrial F1 complex, alpha subunit 1	Atp5a1	-1.24	0.02	242.124	194.753	1773
Ilf3	16201	interleukin enhancer binding factor 3	Ilf3	1.24	0.0024	15.168	18.831	1773
Nudc	18221	nuclear distribution gene C homolog (Aspergillus)	Nudc	1.24	0.027	74.302	91.999	1773
Rab5b	19344	RAB5B, member RAS oncogene family	Rab5b	1.24	0.001	35.804	44.379	1773
Dennd5a	19347	DENN/MADD domain containing 5A	Dennd5a	-1.24	0.033	63.281	50.878	1773
Rpl19	19921	ribosomal protein L19	Rpl19	1.24	0.016	265.089	327.964	1773
Timp2	21858	tissue inhibitor of metalloproteinase 2	Timp2	1.24	0.039	56.895	70.662	1773
Rpl8	26961	ribosomal protein L8	Rpl8	1.24	0.012	279.521	346.012	1773
Mrpl15	27395	mitochondrial ribosomal protein L15	Mrpl15	-1.24	0.039	23.445	18.897	1773
1500011K16Rik	67885	RIKEN cDNA 1500011K16 gene	1500011K16Rik	1.24	0.023	23.07	28.617	1773
Bod1	69556	biorientation of chromosomes in cell division 1	Bod1	1.24	0.019	38.346	47.623	1773
Naa40	70999	N(alpha)-acetyltransferase 40, NatD catalytic subunit, homolog (S. cerevisiae)	Naa40	1.24	0.012	7.855	9.764	1773
Eml4	78798	echinoderm microtubule associated protein like 4	Eml4	-1.24	0.044	7.025	5.687	1773
Trim11	94091	tripartite motif-containing 11	Trim11	1.24	0.0056	7.046	8.734	1773
B3galt6	117592	UDP-Gal:betaGal beta 1,3-galactosyltransferase, polypeptide 6	B3galt6	-1.24	0.033	5.224	4.229	1773
Mchr1	207911	melanin-concentrating hormone receptor 1	Mchr1	1.24	0.05	6.507	8.046	1773
Nol10	217431	nucleolar protein 10	Nol10	1.24	0.0099	4.548	5.642	1773
Polr2b	231329	polymerase (RNA) II (DNA directed) polypeptide B	Polr2b	-1.24	0.016	16.344	13.227	1773
Atpaf2	246782	ATP synthase mitochondrial F1 complex assembly factor 2	Atpaf2	1.24	0.021	10.927	13.57	1773
Gm8141	666508	heat shock protein 8 pseudogene	Gm8141	-1.24	0.046	4.772	3.839	1773
Cacnb3	12297	calcium channel, voltage-dependent, beta 3 subunit	Cacnb3	1.23	0.05	80.128	98.381	1793
Npy1r	18166	neuropeptide Y receptor Y1	Npy1r	-1.23	0.04	8.232	6.712	1793
Rbm3	19652	RNA binding motif protein 3	Rbm3	1.23	0.049	36.446	44.789	1793
Tbrg1	21376	transforming growth factor beta regulated gene 1	Tbrg1	1.23	0.0012	24.982	30.714	1793
Rpl35a	57808	ribosomal protein L35A	Rpl35a	1.23	0.017	90.174	110.801	1793
Haus2	66296	HAUS augmin-like complex, subunit 2	Haus2	-1.23	0.034	4.68	3.791	1793
Tsr2	69499	TSR2, 20S rRNA accumulation, homolog (S. cerevisiae)	Tsr2	1.23	0.04	22.368	27.495	1793
Macrod2	72899	MACRO domain containing 2	Macrod2	-1.23	0.025	12.914	10.478	1793
Psd2	74002	pleckstrin and Sec7 domain containing 2	Psd2	-1.23	0.012	9.699	7.867	1793
Fam184a	75906	family with sequence similarity 184, member A	Fam184a	-1.23	0.023	6.486	5.27	1793
Mmab	77697	methylmalonic aciduria (cobalamin deficiency) type B homolog (human)	Mmab	1.23	0.027	6.583	8.115	1793
Spock2	94214	sparc/osteonectin, cwcv and kazal-like domains proteoglycan 2	Spock2	1.23	0.046	111.926	137.594	1793
Chst10	98388	carbohydrate sulfotransferase 10	Chst10	-1.23	0.0068	19.388	15.815	1793
Sh3bp4	98402	SH3-domain binding protein 4	Sh3bp4	1.23	0.003	2.997	3.693	1793
Psma7	26444	proteasome (prosome, macropain) subunit, alpha type 7	Psma7	1.22	0.012	55.242	67.313	1807
Rpl3	27367	ribosomal protein L3	Rpl3	1.22	0.046	215.289	262.04	1807
Nisch	64652	nischarin	Nisch	1.22	0.0071	93.931	114.4	1807
Slc48a1	67739	solute carrier family 48 (heme transporter), member 1	Slc48a1	1.22	0.031	64.881	79.427	1807
Eif3h	68135	eukaryotic translation initiation factor 3, subunit H	Eif3h	1.22	0.0035	51.795	63.118	1807
Maf1	68877	MAF1 homolog (S. cerevisiae)	Maf1	1.22	0.046	38.675	47.248	1807
Nckipsd	80987	NCK interacting protein with SH3 domain	Nckipsd	1.22	0.033	18.275	22.274	1807
Ptpn23	104831	protein tyrosine phosphatase, non-receptor type 23	Ptpn23	1.22	0.038	11.426	13.943	1807
Zfp954	232853	zinc finger protein 954	Zfp954	-1.22	0.023	5.724	4.697	1807
Arglu1	234023	arginine and glutamate rich 1	Arglu1	-1.22	0.038	53.71	43.965	1807
Scap	235623	SREBF chaperone	Scap	1.22	0.0029	16.672	20.352	1807
Tnpo3	320938	transportin 3	Tnpo3	-1.22	0.034	29.645	24.374	1807
Dnajc1	13418	DnaJ (Hsp40) homolog, subfamily C, member 1	Dnajc1	-1.21	0.0077	3.507	2.895	1819
Evl	14026	Ena-vasodilator stimulated phosphoprotein	Evl	1.21	0.019	51.218	62.13	1819
P4ha1	18451	procollagen-proline, 2-oxoglutarate 4-dioxygenase (proline 4-hydroxylase), alpha 1 polypeptide	P4ha1	-1.21	0.0091	11.833	9.811	1819
Ppp2r3d	19054	protein phosphatase 2 (formerly 2A), regulatory subunit B'', delta	Ppp2r3d	1.21	0.0079	49.557	60.108	1819
Ptprf	19268	protein tyrosine phosphatase, receptor type, F	Ptprf	1.21	0.02	11.921	14.382	1819
Scn8a	20273	sodium channel, voltage-gated, type VIII, alpha	Scn8a	-1.21	0.0008	27.338	22.677	1819
St3gal3	20441	ST3 beta-galactoside alpha-2,3-sialyltransferase 3	St3gal3	-1.21	0.0091	21.05	17.339	1819
Snf8	27681	SNF8, ESCRT-II complex subunit, homolog (S. cerevisiae)	Snf8	1.21	0.031	50.985	61.595	1819
Sec61a1	53421	Sec61 alpha 1 subunit (S. cerevisiae)	Sec61a1	1.21	0.027	20.09	24.282	1819
Mkrn1	54484	makorin, ring finger protein, 1	Mkrn1	1.21	0.02	29.497	35.711	1819
Asna1	56495	arsA arsenite transporter, ATP-binding, homolog 1 (bacterial)	Asna1	-1.21	0.036	77.097	63.827	1819
Sf3a1	67465	splicing factor 3a, subunit 1	Sf3a1	1.21	0.036	11.174	13.471	1819
Gpr89	67549	G protein-coupled receptor 89	Gpr89	-1.21	0.047	6.915	5.715	1819
Ube2q1	70093	ubiquitin-conjugating enzyme E2Q (putative) 1	Ube2q1	1.21	0.041	27.154	32.738	1819
Ankrd40	71452	ankyrin repeat domain 40	Ankrd40	-1.21	0.024	35.651	29.356	1819
Mmd2	75104	monocyte to macrophage differentiation-associated 2	Mmd2	1.21	0.0045	19.934	24.107	1819
Fam19a5	106014	family with sequence similarity 19, member A5	Fam19a5	1.21	0.0082	33.395	40.344	1819
Pop5	117109	processing of precursor 5, ribonuclease P/MRP family (S. cerevisiae)	Pop5	1.21	0.049	72.706	87.852	1819
Slc6a11	243616	solute carrier family 6 (neurotransmitter transporter, GABA), member 11	Slc6a11	1.21	0.023	18.576	22.443	1819
Cebpa	12606	CCAAT/enhancer binding protein (C/EBP), alpha	Cebpa	1.2	0.042	3.257	3.918	1838
Mapkapk5	17165	MAP kinase-activated protein kinase 5	Mapkapk5	1.2	0.041	27.739	33.361	1838
Prep	19072	prolyl endopeptidase	Prep	-1.2	0.042	7.806	6.486	1838
Tex261	21766	testis expressed gene 261	Tex261	1.2	0.034	8.273	9.955	1838
Glrx3	30926	glutaredoxin 3	Glrx3	-1.2	0.038	34.786	28.893	1838
Golga4	54214	golgi autoantigen, golgin subfamily a, 4	Golga4	-1.2	0.042	8.961	7.443	1838
Akr1e1	56043	aldo-keto reductase family 1, member E1	Akr1e1	-1.2	0.029	10.579	8.805	1838
1110037F02Rik	66185	RIKEN cDNA 1110037F02 gene	1110037F02Rik	-1.2	0.047	5.965	4.97	1838
Acap3	140500	ArfGAP with coiled-coil, ankyrin repeat and PH domains 3	Acap3	1.2	0.047	30.447	36.627	1838
Tmem63c	217733	transmembrane protein 63c	Tmem63c	-1.2	0.021	12.347	10.262	1838
Zfyve9	230597	zinc finger, FYVE domain containing 9	Zfyve9	-1.2	0.02	13.713	11.407	1838
Apba1	319924	amyloid beta (A4) precursor protein binding, family A, member 1	Apba1	1.2	0.0077	24.866	29.902	1838

## Sheet: Striatum
Symbol	EntrezGene ID	Description	Imported ID	Fold Change	T-test	Mean1	Mean2	Rank
Cdhr4	69398	cadherin-related family member 4	Cdhr4	-5.84	0.0026	3.695	0.633	1
Apoc1	11812	apolipoprotein C-I	Apoc1	3.48	0.042	0.605	2.104	2
Gm6293	622178	predicted pseudogene 6293	Gm6293	3.12	0.023	5.918	18.452	3
Slc4a11	269356	solute carrier family 4, sodium bicarbonate transporter-like, member 11	Slc4a11	3.01	0.018	2.35	7.068	4
Nrtn	18188	neurturin	Nrtn	2.93	0.0067	1.287	3.768	5
Gm7123	633736	ribosomal protein L38 pseudogene	Gm7123	2.8	0.013	0.539	1.509	6
5830454E08Rik	76100	RIKEN cDNA 5830454E08 gene	5830454E08Rik	2.75	0.05	0.669	1.836	7
Rpl21-ps11	433630	ribosomal protein L21, pseudogene 11	Rpl21-ps11	2.73	0.012	1.578	4.304	8
Cldn26	74720	claudin 26	Cldn26	2.69	0.012	1.123	3.025	9
Tsacc	76927	TSSK6 activating co-chaperone	Tsacc	2.69	0.0061	0.596	1.604	9
Tcfl5	277353	transcription factor-like 5 (basic helix-loop-helix)	Tcfl5	2.69	0.01	0.823	2.213	9		Mean1: WT mice
Gm12218	667762	predicted gene 12218	Gm12218	2.64	0.023	0.974	2.568	12		Mean2: miR-137 Tg mice
Mafa	378435	v-maf musculoaponeurotic fibrosarcoma oncogene family, protein A (avian)	Mafa	2.63	0.0083	1.273	3.348	13
Inpp4b	234515	inositol polyphosphate-4-phosphatase, type II	Inpp4b	-2.6	0.0067	2.287	0.88	14
Rpl30-ps1	19947	ribosomal protein L30, pseudogene 1	Rpl30-ps1	2.59	0.0073	2.704	7.005	15
Gm4995	245651	predicted pseudogene 4995	Gm4995	2.59	0.001	2.604	6.734	15
Gm14513	668984	predicted gene 14513	Gm14513	-2.57	0.0061	4.987	1.942	17
Gm12468	670124	predicted gene 12468	Gm12468	2.51	0.047	1.292	3.238	18
Lor	16939	loricrin	Lor	2.5	0.037	0.857	2.14	19
Hist1h2bn	319187	histone cluster 1, H2bn	Hist1h2bn	2.49	0.029	0.751	1.867	20
Ncaph	215387	non-SMC condensin I complex, subunit H	Ncaph	2.48	0.049	0.561	1.394	21
Scrt1	170729	scratch homolog 1, zinc finger protein (Drosophila)	Scrt1	-2.43	0.0074	25.022	10.305	22
Gm4938	238836	H3 histone, family 3 pseudogene	Gm4938	2.43	0.044	0.736	1.792	22
Gm11189	623205	TAF13 RNA polymerase II, TATA box binding protein (TBP)-associated factor pseudogene	Gm11189	2.42	0.028	1.899	4.597	24
Gm6428	623414	predicted pseudogene 6428	Gm6428	2.4	0.017	1.323	3.176	25
Gm5943	546362	ubiquitin-conjugating enzyme E2N pseudogene	Gm5943	2.38	0.013	1.583	3.769	26
Hrh1	15465	histamine receptor H1	Hrh1	2.37	0.0063	1.28	3.037	27
Oip5	70645	Opa interacting protein 5	Oip5	2.37	0.05	0.532	1.259	27
Rpl21-ps6	433125	ribosomal protein L21, pseudogene 6	Rpl21-ps6	2.33	0.045	2.059	4.8	29
Gm11702	100503586	predicted gene 11702	Gm11702	2.32	0.014	129.269	299.939	30
Cebpb	12608	CCAAT/enhancer binding protein (C/EBP), beta	Cebpb	2.31	0.016	1.184	2.739	31
Gm5621	434434	predicted gene 5621	Gm5621	2.3	0.028	3.37	7.766	32
Gm15421	100042049	ribosomal protein L22 like 1 pseudogene	Gm15421	2.3	0.0025	26.169	60.159	32
Spint1	20732	serine protease inhibitor, Kunitz type 1	Spint1	2.29	0.05	3.448	7.904	34
Gm11474	100502654	cytochrome b-c1 complex subunit 6, mitochondrial-like	Gm11474	2.28	0.036	1.047	2.388	35
Gm4853	227112	ATP synthase, H+ transporting, mitochondrial F0 complex, subunit g pseudogene	Gm4853	2.25	0.0062	2.145	4.825	36
1810043H04Rik	208501	RIKEN cDNA 1810043H04 gene	1810043H04Rik	2.24	0.016	5.977	13.411	37
Uchl4	93841	ubiquitin carboxyl-terminal esterase L4	Uchl4	2.23	0.014	1.223	2.722	38
Slc16a4	229699	solute carrier family 16 (monocarboxylic acid transporters), member 4	Slc16a4	-2.23	0.016	1.148	0.515	38
Gm9836	100042244	predicted pseudogene 9836	Gm9836	2.23	0.039	4.478	9.964	38
Rgs4	19736	regulator of G-protein signaling 4	Rgs4	-2.22	8.7e-05	265.009	119.437	41
Gm19815	100503648	predicted gene, 19815	Gm19815	2.22	0.044	0.745	1.654	41
Gm12261	668157	high mobility group box 1-like pseudogene	Gm12261	2.2	0.013	0.915	2.014	43
Slc26a10	216441	solute carrier family 26, member 10	Slc26a10	2.19	0.0012	6.425	14.07	44
Baiap3	545192	BAI1-associated protein 3	Baiap3	2.19	0.044	6.536	14.321	44
Trex1	22040	three prime repair exonuclease 1	Trex1	2.15	0.05	2.779	5.971	46
Lrch4	231798	leucine-rich repeats and calponin homology (CH) domain containing 4	Lrch4	-2.15	0.0032	7.225	3.361	46
2810025M15Rik	69953	RIKEN cDNA 2810025M15 gene	2810025M15Rik	2.14	0.045	8.073	17.295	48
B230110G15Rik	77982	RIKEN cDNA B230110G15 gene	B230110G15Rik	2.14	0.046	0.591	1.267	48
Dlx2	13392	distal-less homeobox 2	Dlx2	-2.13	0.038	1.687	0.792	50
Rps8-ps1	629732	ribosomal protein S8, pseudogene 1	Rps8-ps1	2.13	0.038	3.745	7.964	50
Atp6v1c2	68775	ATPase, H+ transporting, lysosomal V1 subunit C2	Atp6v1c2	2.12	0.032	1.71	3.63	52
Tyw3	209584	tRNA-yW synthesizing protein 3 homolog (S. cerevisiae)	Tyw3	2.12	0.027	3.609	7.665	52
Itga9	104099	integrin alpha 9	Itga9	-2.11	0.028	4.368	2.069	54
Cd72	12517	CD72 antigen	Cd72	-2.1	0.042	4.893	2.332	55
BB031773	100473	expressed sequence BB031773	BB031773	2.1	0.0002	0.616	1.292	55
Gm11826	100039988	predicted gene 11826	Gm11826	2.1	0.027	9.944	20.839	55
Gm8129	666487	ribosomal protein L38 pseudogene	Gm8129	2.09	0.0043	34.923	72.887	58
Cnr1	12801	cannabinoid receptor 1 (brain)	Cnr1	-2.08	0.011	58.105	27.959	59
Gm14269	228916	predicted gene 14269	Gm14269	2.08	0.006	10.41	21.629	59
Gm14639	626439	transformer 2 beta homolog pseudogene	Gm14639	2.08	0.021	0.975	2.024	59
Rpsa-ps1	665237	ribosomal protein SA, pseudogene 1	Rpsa-ps1	2.08	0.01	6.157	12.831	59
Rps15a-ps6	100042173	ribosomal protein S15A, pseudogene 6	Rps15a-ps6	2.08	0.0005	10.279	21.39	59
Hcn2	15166	hyperpolarization-activated, cyclic nucleotide-gated K+ 2	Hcn2	-2.05	0.0002	77.041	37.654	64
Fndc5	384061	fibronectin type III domain containing 5	Fndc5	-2.05	0.0015	27.243	13.289	64
Gm5883	545873	peptidylprolyl isomerase A pseudogene 6_1344.1	Gm5883	2.05	0.0083	5.315	10.91	64
Gm6285	622098	predicted gene 6285	Gm6285	2.05	0.0029	8.314	17.082	64
Coch	12810	coagulation factor C homolog (Limulus polyphemus)	Coch	-2.04	0.023	46.88	23.006	68
Gm5814	545208	Morf4 family associated protein 1 pseudogene	Gm5814	2.04	0.034	5.858	11.936	68
Ppp1r2-ps4	623488	protein phosphatase 1, regulatory (inhibitor) subunit 2, pseudogene 4	Ppp1r2-ps4	2.03	0.011	7.084	14.39	70
Gprin3	243385	GPRIN family member 3	Gprin3	-2.02	0.041	5.329	2.64	71
Gm9083	668277	predicted gene 9083	Gm9083	2.02	0.0038	4.243	8.566	71
Ppp1r2-ps6	433058	protein phosphatase 1, regulatory (inhibitor) subunit 2, pseudogene 6	Ppp1r2-ps6	2.01	0.032	5.003	10.046	73
Gm8326	666855	heat shock protein 8 pseudogene	Gm8326	2.01	0.0021	2.965	5.967	73
Nrg1	211323	neuregulin 1	Nrg1	-2	0.026	2.509	1.253	75
Frat2	212398	frequently rearranged in advanced T cell lymphomas 2	Frat2	2	0.018	0.983	1.962	75
Gm7094	632802	predicted pseudogene 7094	Gm7094	2	0.034	1.508	3.019	75
St8sia2	20450	ST8 alpha-N-acetyl-neuraminide alpha-2,8-sialyltransferase 2	St8sia2	-1.99	0.0032	3.698	1.855	78
Rpl22l1	68028	ribosomal protein L22 like 1	Rpl22l1	1.99	0.0019	72.476	144.062	78
Rpl21-ps14	631359	ribosomal protein L21, pseudogene 14	Rpl21-ps14	1.98	0.0083	0.657	1.302	80
Wfs1	22393	Wolfram syndrome 1 homolog (human)	Wfs1	1.97	0.039	33.465	65.959	81
Gm5453	432798	predicted gene 5453	Gm5453	1.97	0.04	9.139	18.01	81
Tcf7l1	21415	transcription factor 7 like 1 (T cell specific, HMG box)	Tcf7l1	-1.96	0.0099	2.38	1.214	83
2210008F06Rik	70057	RIKEN cDNA 2210008F06 gene	2210008F06Rik	1.96	0.024	2.742	5.373	83
4930539J05Rik	319587	RIKEN cDNA 4930539J05 gene	4930539J05Rik	1.96	0.038	1.035	2.026	83
Gm7936	666114	predicted pseudogene 7936	Gm7936	1.96	0.015	2.743	5.372	83
6330549D23Rik	229613	RIKEN cDNA 6330549D23 gene	6330549D23Rik	1.95	0.012	0.53	1.031	87
Tpt1-ps5	627798	tumor protein, translationally-controlled, pseudogene 5	Tpt1-ps5	1.95	0.026	7.508	14.637	87
Robo3	19649	roundabout homolog 3 (Drosophila)	Robo3	-1.94	0.04	6.041	3.108	89
Lrrc10b	278795	leucine rich repeat containing 10B	Lrrc10b	-1.94	0.018	164.571	85.039	89
Gm16165	100416118	tubulin, beta 2B pseudogene	Gm16165	1.94	0.0053	1.654	3.203	89
E230025N22Rik	240216	Riken cDNA E230025N22 gene	E230025N22Rik	-1.93	0.01	2.535	1.315	92
Krt1	16678	keratin 1	Krt1	1.92	0.012	0.613	1.177	93
Gm16372	629364	actin related protein 2/3 complex, subunit 5 pseudogene	Gm16372	1.92	0.017	1.549	2.971	93
Syce2	71846	synaptonemal complex central element protein 2	Syce2	1.91	0.043	0.672	1.283	95
Gm8606	667394	ribosomal protein L6 pseudogene	Gm8606	1.91	0.0071	1.815	3.47	95
Esrra	26379	estrogen related receptor, alpha	Esrra	-1.9	0.002	18.946	9.992	97
Ppp1r2-ps1	100040453	protein phosphatase 1, regulatory (inhibitor) subunit 2, pseudogene 1	Ppp1r2-ps1	1.9	0.017	2.937	5.588	97
Gm4459	100043472	NADH dehydrogenase (ubiquinone) 1, alpha/beta subcomplex, 1 pseudogene	Gm4459	1.9	0.0077	9.579	18.229	97
Gm14438	100043763	predicted gene 14438	Gm14438	1.9	0.011	3.61	6.859	97
Rps15a-ps7	100043843	ribosomal protein S15A, pseudogene 7	Rps15a-ps7	1.9	0.027	14.794	28.115	97
Ccl6	20305	chemokine (C-C motif) ligand 6	Ccl6	1.89	0.026	0.977	1.846	102
Dpy19l3	233115	dpy-19-like 3 (C. elegans)	Dpy19l3	1.88	0.03	12.716	23.866	103
Hist2h3b	319154	histone cluster 2, H3b	Hist2h3b	-1.88	0.027	1.458	0.776	103
Rpsa-ps11	433712	ribosomal protein SA, pseudogene 11	Rpsa-ps11	1.88	0.0041	6.065	11.406	103
Rpsa-ps9	665412	ribosomal protein SA, pseudogene 9	Rpsa-ps9	1.88	0.0019	6.142	11.543	103
Nhedc2	97086	Na+/H+ exchanger domain containing 2	Slc9b2	1.87	0.021	0.686	1.281	107
Zfp804a	241514	zinc finger protein 804A	Zfp804a	-1.87	0.04	4.49	2.402	107
Rpl10-ps1	100043391	ribosomal protein L20, pseudogene 1	Rpl10-ps1	1.87	0.0059	16.518	30.968	107
Sstr2	20606	somatostatin receptor 2	Sstr2	1.86	0.05	1.918	3.568	110
Zfp119a	104349	zinc finger protein 119a	Zfp119a	1.85	0.025	0.726	1.345	111
Gm3355	100041464	predicted gene 3355	Gm3355	1.85	0.03	1.521	2.815	111
Gm4575	100043659	glyceraldehyde-3-phosphate dehydrogenase pseudogene	Gm4575	1.85	0.044	3.858	7.132	111
Kcna5	16493	potassium voltage-gated channel, shaker-related subfamily, member 5	Kcna5	1.84	0.0065	6.721	12.399	114
Ptpn7	320139	protein tyrosine phosphatase, non-receptor type 7	Ptpn7	-1.84	0.025	4.34	2.365	114
Gm12852	100417329	ribosomal protein S4, X-linked pseudogene	Gm12852	1.84	0.025	1.796	3.3	114
Gm12454	100503819	predicted gene 12454	Gm12454	-1.84	0.0023	5.45	2.966	114
Zfp385a	29813	zinc finger protein 385A	Zfp385a	-1.83	0.013	40.46	22.081	118
Ahi1	52906	Abelson helper integration site 1	Ahi1	1.83	4e-07	36.892	67.487	118
Nphp1	53885	nephronophthisis 1 (juvenile) homolog (human)	Nphp1	1.83	0.044	6.002	10.964	118
Gm6457	623867	predicted pseudogene 6457	Gm6457	1.83	0.043	2.89	5.3	118
Itga5	16402	integrin alpha 5 (fibronectin receptor alpha)	Itga5	-1.82	0.022	9.611	5.288	122
Nptx1	18164	neuronal pentraxin 1	Nptx1	1.82	0.019	4.107	7.487	122
Cacna1i	239556	calcium channel, voltage-dependent, alpha 1I subunit	Cacna1i	-1.82	0.017	19.382	10.632	122
Gm15028	100043955	predicted gene 15028	Gm15028	1.81	0.012	0.745	1.35	125
Gm15660	100416356	cofilin 1, non-muscle pseudogene	Gm15660	1.81	0.01	1.967	3.556	125
Ccdc167	68597	coiled-coil domain containing 167	Ccdc167	1.8	0.048	2.22	4.003	127
Tbc1d10c	108995	TBC1 domain family, member 10c	Tbc1d10c	-1.8	0.013	2.731	1.515	127
Zfp119b	240120	zinc finger protein 119b	Zfp119b	1.8	0.032	0.792	1.426	127
Sel1l3	231238	sel-1 suppressor of lin-12-like 3 (C. elegans)	Sel1l3	-1.79	0.024	2.535	1.42	130
Hist1h4k	319160	histone cluster 1, H4k	Hist1h4k	-1.79	0.044	1.704	0.952	130
Gm5963	546663	predicted pseudogene 5963	Gm5963	1.79	0.0027	36.745	65.756	130
Gm9396	668844	predicted gene 9396	Gm9396	1.79	0.014	26.811	47.952	130
Gm3571	100041907	farnesyl diphosphate synthetase pseudogene	Gm3571	1.79	0.037	2.616	4.683	130
Rpl21-ps12	100043646	ribosomal protein L21, pseudogene 12	Rpl21-ps12	1.79	0.033	2.089	3.734	130
Rpl31-ps15	626367	ribosomal protein L31, pseudogene 15	Rpl31-ps15	1.78	0.032	7.131	12.66	136
Gm14539	100503459	upregulated during skeletal muscle growth 5 pseudogene	Gm14539	1.78	0.038	28.493	50.737	136
Ninj2	29862	ninjurin 2	Ninj2	-1.77	0.022	3.139	1.769	138
Haus1	225745	HAUS augmin-like complex, subunit 1	Haus1	1.77	0.04	2.413	4.271	138
Gm10136	672214	ribosomal protein L26 pseudogene	Gm10136	1.77	0.0072	33.65	59.568	138
Gm13192	100040426	40S ribosomal protein S28 pseudogene	Gm13192	1.77	0.026	11.08	19.601	138
Nefm	18040	neurofilament, medium polypeptide	Nefm	-1.76	0.0005	44.686	25.413	142
Trh	22044	thyrotropin releasing hormone	Trh	1.76	0.042	2.088	3.669	142
Clmp	71566	CXADR-like membrane protein	Clmp	-1.76	0.016	6.106	3.462	142
Gm14323	433515	ribosomal protein S8 pseudogene	Gm14323	1.76	0.046	2.278	4.009	142
Gm12502	100043641	predicted gene 12502	Gm12502	1.76	0.0011	4.711	8.292	142
2210406O10Rik	76710	RIKEN cDNA 2210406O10 gene	2210406O10Rik	1.75	0.031	1.176	2.056	147
Stat6	20852	signal transducer and activator of transcription 6	Stat6	-1.74	0.043	5.421	3.115	148
Cflar	12633	CASP8 and FADD-like apoptosis regulator	Cflar	-1.73	0.044	3.8	2.203	149
Nmrk1	225994	nicotinamide riboside kinase 1	Nmrk1	-1.73	0.024	2.676	1.545	149
Gm5121	330948	40S ribosomal protein S8 pseudogene	Gm5121	1.73	0.02	1.99	3.441	149
Gm12138	432549	aldo-keto reductase family 1, member B3 pseudogene	Gm12138	1.73	0.023	1.489	2.578	149
Gm12816	433745	predicted gene 12816	Gm12816	1.73	0.015	5.23	9.061	149
Gm5786	544872	ribosomal protein S2 pseudogene	Gm5786	1.73	0.035	7.73	13.34	149
Ppp1r2-ps2	665685	protein phosphatase 1, regulatory (inhibitor) subunit 2, pseudogene 2	Ppp1r2-ps2	1.73	0.024	15.209	26.311	149
Ngfr	18053	nerve growth factor receptor (TNFR superfamily, member 16)	Ngfr	1.72	0.05	0.679	1.165	156
Dact1	59036	dapper homolog 1, antagonist of beta-catenin (xenopus)	Dact1	1.72	0.0053	0.504	0.868	156
Zbtb4	75580	zinc finger and BTB domain containing 4	Zbtb4	-1.72	0.0086	18.672	10.881	156
Trmt10a	108943	tRNA methyltransferase 10 homolog A (S. cerevisiae)	Trmt10a	1.72	0.041	1.959	3.372	156
Gm12164	633082	ferritin light chain 1 pseudogene	Gm12164	1.72	0.018	1.692	2.904	156
Gm14288	13999	predicted gene 14288	Gm14288	1.71	0.048	1.071	1.828	161
Pkp2	67451	plakophilin 2	Pkp2	1.71	0.0096	1.556	2.657	161
Diras1	208666	DIRAS family, GTP-binding RAS-like 1	Diras1	-1.71	0.01	28.7	16.738	161
Wbscr17	212996	Williams-Beuren syndrome chromosome region 17 homolog (human)	Wbscr17	-1.71	0.032	8.318	4.874	161
Adap2	216991	ArfGAP with dual PH domains 2	Adap2	-1.71	0.014	2.704	1.583	161
Gm14303	629957	ribosomal protein S29 pseudogene	Gm14303	1.71	0.0068	36.547	62.509	161
Gm8623	667422	predicted gene 8623	Gm8623	1.71	0.004	41.007	70.162	161
Gm10288	100040540	ribosomal protein L11 pseudogene	Gm10288	1.71	0.0009	24.677	42.192	161
Eif2c4	76850	eukaryotic translation initiation factor 2C, 4	Ago4	-1.7	0.0043	4.666	2.748	169
Card10	105844	caspase recruitment domain family, member 10	Card10	-1.7	0.013	0.996	0.586	169
Gm10156	626661	predicted gene 10156	Gm10156	1.7	0.039	1.805	3.074	169
Fcor	100503924	Foxo1 corepressor	Fcor	1.7	0.04	6.012	10.229	169
St6galnac2	20446	ST6 (alpha-N-acetyl-neuraminyl-2,3-beta-galactosyl-1,3)-N-acetylgalactosaminide alpha-2,6-sialyltransferase 2	St6galnac2	-1.69	0.044	4.55	2.695	173
2810408I11Rik	69941	RIKEN cDNA 2810408I11 gene	2810408I11Rik	-1.69	0.012	0.898	0.531	173
Fbxo30	71865	F-box protein 30	Fbxo30	-1.69	0.046	1.53	0.905	173
Ccdc101	75565	coiled-coil domain containing 101	Ccdc101	1.69	0.031	10.093	17.067	173
Amn	93835	amnionless	Amn	1.69	0.034	0.546	0.92	173
BC088983	382010	cDNA sequence BC088983	Cep44	-1.69	0.05	4.627	2.736	173
Gm8394	666974	proteasome zeta chain	Gm8394	1.69	0.019	2.885	4.871	173
Rpl30-ps8	667779	ribosomal protein L30, pseudogene 8	Rpl30-ps8	1.69	0.032	6.026	10.203	173
Rpl19-ps1	100039695	ribosomal protein L19, pseudogene 1	Rpl19-ps1	1.69	0.039	13.047	21.989	173
Sigmar1	18391	sigma non-opioid intracellular receptor 1	Sigmar1	1.68	0.047	10.985	18.418	182
1110046J04Rik	68808	RIKEN cDNA 1110046J04 gene	1110046J04Rik	1.68	0.03	1.309	2.196	182
Nexn	68810	nexilin	Nexn	-1.68	0.023	25.717	15.348	182
Mutyh	70603	mutY homolog (E. coli)	Mutyh	-1.68	0.03	2.363	1.403	182
B230216N24Rik	78603	RIKEN cDNA B230216N24 gene	B230216N24Rik	1.68	0.022	2.06	3.469	182
Pnck	93843	pregnancy upregulated non-ubiquitously expressed CaM kinase	Pnck	1.68	0.0072	25.19	42.198	182
Tmem90b	433485	transmembrane protein 90B	SynDIG1	-1.68	0.031	36.054	21.497	182
Gm11824	433687	ribosomal protein SA pseudogene	Gm11824	1.68	0.029	6.824	11.472	182
Gm12091	666403	ribosomal protein S2 pseudogene	Gm12091	1.68	0.0083	1.984	3.337	182
Gm8482	667148	predicted pseudogene 8482	Gm8482	1.68	0.033	3.004	5.032	182
Gm4217	100043084	glyceraldehyde-3-phosphate dehydrogenase pseudogene	Gm4217	1.68	0.04	3.231	5.435	182
Gm20605	100316903	predicted gene 20605	Gm20605	1.68	0.035	2.943	4.952	182
Ppef2	19023	protein phosphatase, EF hand calcium-binding domain 2	Ppef2	1.67	0.017	0.502	0.837	194
Cul9	78309	cullin 9	Cul9	1.67	0.028	14.445	24.134	194
Lrrc20	216011	leucine rich repeat containing 20	Lrrc20	-1.67	0.015	8.929	5.345	194
Adamts2	216725	a disintegrin-like and metallopeptidase (reprolysin type) with thrombospondin type 1 motif, 2	Adamts2	1.67	0.012	2.092	3.502	194
Gm5612	434375	microtubule-associated protein 1 light chain 3 pseudogene	Gm5612	1.67	0.0004	4.274	7.134	194
Gm16399	100041785	cytochrome c oxidase, subunit VIc pseudogene	Gm16399	1.67	0.028	3.045	5.082	194
Gas2	14453	growth arrest specific 2	Gas2	1.66	0.0096	1.853	3.075	200
Mgat4c	67569	mannosyl (alpha-1,3-)-glycoprotein beta-1,4-N-acetylglucosaminyltransferase, isozyme C (putative)	Mgat4c	-1.66	0.032	3.496	2.1	200
Cstad	78617	CSA-conditional, T cell activation-dependent protein	Cstad	1.66	0.031	3.037	5.03	200
Gm14290	99104	predicted gene 14290	Gm14290	-1.66	0.021	36.984	22.216	200
Trp53i13	216964	transformation related protein 53 inducible protein 13	Trp53i13	1.66	0.023	2.037	3.381	200
Gm14131	241715	chloride channel, nucleotide-sensitive, 1A pseudogene	Gm14131	-1.66	0.047	1.498	0.901	200
Gm5093	328825	predicted gene 5093	Gm5093	1.66	0.0033	5.216	8.64	200
Ap3s1-ps2	434339	adaptor-related protein complex 3, sigma 1 subunit, pseudogene 2	Ap3s1-ps2	1.66	0.019	3.217	5.336	200
Gm6222	621381	predicted pseudogene 6222	Gm6222	1.66	0.026	6.835	11.352	200
Gm8203	666634	predicted pseudogene 8203	Gm8203	1.66	0.01	20.882	34.588	200
Ltk	17005	leukocyte tyrosine kinase	Ltk	1.65	0.05	4.088	6.763	210
Sema7a	20361	sema domain, immunoglobulin domain (Ig), and GPI membrane anchor, (semaphorin) 7A	Sema7a	-1.65	0.0003	48.64	29.416	210
Slc24a3	94249	solute carrier family 24 (sodium/potassium/calcium exchanger), member 3	Slc24a3	-1.65	0.036	19.345	11.691	210
Crybg3	224273	beta-gamma crystallin domain containing 3	Crybg3	-1.65	0.009	4.805	2.907	210
Kctd16	383348	potassium channel tetramerisation domain containing 16	Kctd16	-1.65	0.028	5.361	3.246	210
Gm7204	637273	peroxiredoxin 1 pseudogene	Gm7204	1.65	0.029	5.457	9.013	210
Gm8292	666793	predicted gene 8292	Gm8292	1.65	0.036	7.326	12.101	210
Gm10275	19897	Rpl12 pseudogene	Gm10275	1.64	0.013	41.656	68.24	217
Neu2	23956	neuraminidase 2	Neu2	-1.64	0.0077	7.552	4.612	217
Ube2w	66799	ubiquitin-conjugating enzyme E2W (putative)	Ube2w	1.64	0.049	17.078	28.014	217
Elp4	77766	elongation protein 4 homolog (S. cerevisiae)	Elp4	1.64	0.0035	3.059	5.013	217
Tmem29	382245	transmembrane protein 29	Tmem29	1.64	0.027	7.116	11.702	217
Gm6767	627543	eukaryotic translation elongation factor 1 alpha 1 pseudogene	Gm6767	1.64	0.02	20.266	33.264	217
Gm8566	667310	Sod1 pseudogene	Gm8566	1.64	0.016	25.106	41.195	217
Gm8662	667487	predicted gene 8662	Gm8662	1.64	0.0045	1.374	2.258	217
Gm9493	670565	predicted gene 9493	Gm9493	1.64	0.026	36.286	59.403	217
Gm20604	100859931	predicted gene 20604	Gm20604	1.64	0.029	4.173	6.863	217
Hyal1	15586	hyaluronoglucosaminidase 1	Hyal1	-1.63	0.017	1.353	0.83	227
Igfbp2	16008	insulin-like growth factor binding protein 2	Igfbp2	1.63	0.02	5.422	8.817	227
Msi1	17690	Musashi homolog 1(Drosophila)	Msi1	-1.63	0.033	5.598	3.436	227
Dyrk2	69181	dual-specificity tyrosine-(Y)-phosphorylation regulated kinase 2	Dyrk2	-1.63	0.019	2.12	1.299	227
Ccdc21	70012	coiled-coil domain containing 21	Cep85	1.63	0.0067	3.484	5.681	227
Scarf2	224024	scavenger receptor class F, member 2	Scarf2	1.63	0.0016	0.735	1.2	227
2900026A02Rik	243219	RIKEN cDNA 2900026A02 gene	2900026A02Rik	-1.63	0.028	5.673	3.482	227
Gm5406	385905	proteasome (prosome, macropain) subunit, alpha type 3 pseudogene	Gm5406	1.63	0.0042	1.592	2.593	227
Rpl38-ps2	664868	ribosomal protein L38, pseudogene 2	Rpl38-ps2	1.63	0.0041	221.761	362.412	227
Gm10259	100039592	karyopherin (importin) alpha 2 pseudogene	Gm10259	1.63	0.032	1.679	2.731	227
Hap1	15114	huntingtin-associated protein 1	Hap1	1.62	0.016	42.72	69.15	237
Rps8	20116	ribosomal protein S8	Rps8	1.62	0.0088	164.677	266.314	237
Fbln5	23876	fibulin 5	Fbln5	-1.62	0.02	2.055	1.266	237
Camkk1	55984	calcium/calmodulin-dependent protein kinase kinase 1, alpha	Camkk1	1.62	0.0021	32.804	53.275	237
Cox16	66272	COX16 cytochrome c oxidase assembly homolog (S. cerevisiae)	Cox16	1.62	0.049	16.001	25.957	237
Tmprss6	71753	transmembrane serine protease 6	Tmprss6	1.62	0.0074	1.165	1.882	237
Ccdc142	243510	coiled-coil domain containing 142	Ccdc142	1.62	0.0055	2.22	3.598	237
Ctxn2	381418	cortexin 2	Ctxn2	1.62	0.0081	3.868	6.272	237
Gm7866	665964	predicted gene 7866	Gm7866	1.62	0.041	22.386	36.261	237
Gm8805	667775	predicted gene 8805	Gm8805	1.62	0.042	3.703	5.981	237
Gm3788	100042319	thymosin, beta 10 pseudogene	Gm3788	1.62	0.021	116.055	187.616	237
Gm10241	100043459	SMT3 suppressor of mif two 3 homolog 2 pseudogene	Gm10241	1.62	0.024	16.597	26.844	237
Gm10712	100502877	40S ribosomal protein S8 pseudogene	Gm10712	1.62	0.028	2.952	4.772	237
Gm14633	100504502	40S ribosomal protein S23-like	Gm14633	1.62	0.049	11.518	18.637	237
Pdyn	18610	prodynorphin	Pdyn	1.61	0.045	40.638	65.298	251
Arl10	56795	ADP-ribosylation factor-like 10	Arl10	1.61	0.025	2.518	4.049	251
Gmppa	69080	GDP-mannose pyrophosphorylase A	Gmppa	1.61	0.014	24.133	38.81	251
Adcy1	432530	adenylate cyclase 1	Adcy1	-1.61	0.018	17.13	10.627	251
Gm15236	627074	predicted gene 15236	Gm15236	1.61	0.014	1.325	2.14	251
C530005A16Rik	654318	RIKEN cDNA C530005A16 gene	C530005A16Rik	1.61	0.018	0.866	1.395	251
Cd9-ps	668579	Cd9 antigen, pseudogene	Cd9-ps	-1.61	0.012	1.965	1.223	251
Gm11425	668706	predicted gene 11425	Gm11425	1.61	0.0007	16.126	26.009	251
Fas	14102	Fas (TNF receptor superfamily member 6)	Fas	1.6	0.019	0.927	1.483	259
Pgcp	54381	plasma glutamate carboxypeptidase	Cpq	1.6	0.049	4.133	6.626	259
Anks1b	77531	ankyrin repeat and sterile alpha motif domain containing 1B	Anks1b	-1.6	0.0008	188.217	117.567	259
Rell1	100532	RELT-like 1	Rell1	-1.6	0.028	2.215	1.388	259
Setx	269254	senataxin	Setx	-1.6	0.022	6.045	3.778	259
Rpsa-ps4	432548	ribosomal protein S4, pseudogene 4	Rpsa-ps4	1.6	0.038	3.538	5.647	259
Gm14004	100043375	predicted gene 14004	Gm14004	1.6	0.033	2.853	4.562	259
Cd38	12494	CD38 antigen	Cd38	-1.59	0.035	1.014	0.639	266
Cd68	12514	CD68 antigen	Cd68	1.59	0.016	11.978	19.055	266
Des	13346	desmin	Des	1.59	0.019	0.96	1.527	266
Ly86	17084	lymphocyte antigen 86	Ly86	1.59	0.015	9.793	15.586	266
Abcc9	20928	ATP-binding cassette, sub-family C (CFTR/MRP), member 9	Abcc9	-1.59	0.001	1.484	0.931	266
Mepce	231803	methylphosphate capping enzyme	Mepce	1.59	0.024	13.111	20.81	266
Ppp1r2-ps3	546723	protein phosphatase 1, regulatory (inhibitor) subunit 2, pseudogene 3	Ppp1r2-ps3	1.59	0.034	2.841	4.529	266
Gm6136	620213	ribosomal protein L6 pseudogene	Gm6136	1.59	0.0071	27.442	43.534	266
Tenm2	23964	teneurin transmembrane protein 2	Tenm2	-1.58	0.0075	8.825	5.591	274
Tenm3	23965	teneurin transmembrane protein 3	Tenm3	-1.58	0.037	13.891	8.783	274
Nup160	59015	nucleoporin 160	Nup160	-1.58	0.028	3.287	2.083	274
Mterfd1	66410	MTERF domain containing 1	MTERF3	1.58	0.038	9.37	14.767	274
Med31	67279	mediator of RNA polymerase II transcription, subunit 31 homolog (yeast)	Med31	1.58	0.011	3.849	6.099	274
Pop1	67724	processing of precursor 1, ribonuclease P/MRP family, (S. cerevisiae)	Pop1	-1.58	0.046	4.768	3.025	274
Mro	71263	maestro	Mro	-1.58	0.0075	6.982	4.423	274
Lpcat4	99010	lysophosphatidylcholine acyltransferase 4	Lpcat4	-1.58	0.0089	90.856	57.592	274
Gm6467	624037	proteasome (prosome, macropain) subunit, beta type 3 pseudogene	Gm6467	1.58	0.025	8.717	13.779	274
Gm15337	100503620	predicted gene 15337	Gm15337	-1.58	0.032	0.984	0.623	274
Plcb4	18798	phospholipase C, beta 4	Plcb4	-1.57	0.012	7.461	4.763	284
Eef1e1	66143	eukaryotic translation elongation factor 1 epsilon 1	Eef1e1	1.57	0.0035	10.05	15.786	284
Uqcrb	67530	ubiquinol-cytochrome c reductase binding protein	Uqcrb	1.57	0.031	82.727	129.612	284
1700086O06Rik	73516	RIKEN cDNA 1700086O06 gene	1700086O06Rik	1.57	0.05	2.793	4.385	284
Cbr4	234309	carbonyl reductase 4	Cbr4	1.57	0.041	6.935	10.917	284
Gm5879	545864	predicted gene 5879	Gm5879	1.57	0.0043	9.241	14.52	284
Rpl18-ps2	652986	ribosomal protein L18, pseudogene 2	Rpl18-ps2	1.57	0.018	8.412	13.174	284
Gm12338	654359	cytochrome c oxidase, subunit VIIc pseudogene	Gm12338	1.57	0.043	85.329	133.949	284
Gm8885	667937	ribosomal protein L15 pseudogene	Gm8885	1.57	0.04	0.867	1.359	284
Rhpn1	14787	rhophilin, Rho GTPase binding protein 1	Rhpn1	1.56	0.049	2.108	3.281	293
Lpl	16956	lipoprotein lipase	Lpl	-1.56	0.048	15.414	9.905	293
Mrps23	64656	mitochondrial ribosomal protein S23	Mrps23	1.56	0.047	23.863	37.202	293
Ccdc151	77609	coiled-coil domain containing 151	Ccdc151	1.56	0.047	2.096	3.266	293
Shroom4	208431	shroom family member 4	Shroom4	-1.56	0.0066	0.897	0.577	293
Amz1	231842	archaelysin family metallopeptidase 1	Amz1	1.56	0.0024	11.123	17.387	293
Gm6170	620659	eukaryotic translation elongation factor 1 alpha 1 pseudogene	Gm6170	1.56	0.0033	15.559	24.287	293
Rps15a-ps4	664903	ribosomal protein S15A, pseudogene 4	Rps15a-ps4	1.56	0.035	11.445	17.832	293
Gm10184	100043906	karyopherin (importin) alpha 2 pseudogene	Gm10184	1.56	0.017	1.791	2.801	293
Kitl	17311	kit ligand	Kitl	-1.55	0.029	3.709	2.398	302
Tdeanc2	66526	transcription elongation factor A (SII) N-terminal and central domain containing 2	Tceanc2	1.55	0.045	5.757	8.941	302
Sbk1	104175	SH3-binding kinase 1	Sbk1	-1.55	0.018	20	12.931	302
Cdh24	239096	cadherin-like 24	Cdh24	-1.55	0.03	0.947	0.611	302
Gm5805	545121	predicted gene 5805	Gm5805	1.55	0.018	26.06	40.413	302
Mrpl23-ps1	100040519	mitichondrial ribosomal protein L23, pseudogene 1	Mrpl23-ps1	1.55	0.0092	14.269	22.066	302
Heg1	77446	HEG homolog 1 (zebrafish)	Heg1	-1.54	0.032	2.941	1.906	308
Upb1	103149	ureidopropionase, beta	Upb1	1.54	0.015	1.309	2.011	308
Lrrc8d	231549	leucine rich repeat containing 8D	Lrrc8d	-1.54	0.0093	19.652	12.776	308
Mgat5b	268510	mannoside acetylglucosaminyltransferase 5, isoenzyme B	Mgat5b	-1.54	0.003	47.116	30.676	308
Hist1h2bg	319181	histone cluster 1, H2bg	Hist1h2bg	-1.54	0.03	14.321	9.293	308
Gm8213	666648	predicted pseudogene 8213	Gm8213	1.54	0.0027	4.336	6.661	308
Ftl2	14337	ferritin light chain 2	Ftl2	1.53	0.0022	11.393	17.425	314
Spryd4	66701	SPRY domain containing 4	Spryd4	1.53	0.031	2.422	3.705	314
Dusp12	80915	dual specificity phosphatase 12	Dusp12	1.53	0.027	7.332	11.195	314
Emc9	85308	ER membrane protein complex subunit 9	Emc9	1.53	0.019	16.161	24.656	314
Il20ra	237313	interleukin 20 receptor, alpha	Il20ra	1.53	0.038	1.033	1.583	314
Ano2	243634	anoctamin 2	Ano2	1.53	0.024	10.806	16.544	314
Nefh	380684	neurofilament, heavy polypeptide	Nefh	-1.53	0.0029	6.563	4.277	314
Gm5931	546265	ubiquitin-conjugating enzyme E2I pseudogene	Gm5931	1.53	0.008	9.629	14.715	314
Gm11942	665298	ribosomal protein, large, P1 pseudogene	Gm11942	1.53	0.0046	20.255	31.05	314
Rpl5-ps1	665407	ribosomal protein L5, pseudogene 1	Rpl5-ps1	1.53	0.02	18.946	28.94	314
Anxa11	11744	annexin A11	Anxa11	-1.52	0.042	4.373	2.88	324
Cradd	12905	CASP2 and RIPK1 domain containing adaptor with death domain	Cradd	1.52	0.04	4.045	6.154	324
Ndp	17986	Norrie disease (pseudoglioma) (human)	Ndp	1.52	0.018	2.434	3.688	324
Fbxo16	50759	F-box protein 16	Fbxo16	1.52	0.016	3.876	5.874	324
Mrpl19	56284	mitochondrial ribosomal protein L19	Mrpl19	1.52	0.047	10.943	16.614	324
Mettl23	74319	methyltransferase like 23	Mettl23	1.52	0.011	12.418	18.888	324
Zfhx4	80892	zinc finger homeodomain 4	Zfhx4	-1.52	0.018	0.907	0.598	324
Dgkg	110197	diacylglycerol kinase, gamma	Dgkg	-1.52	0.042	7.046	4.622	324
Rell2	225392	RELT-like 2	Rell2	-1.52	0.047	41.431	27.259	324
Slc25a34	384071	solute carrier family 25, member 34	Slc25a34	1.52	0.019	2.636	4.017	324
Rpl38-ps1	625646	ribosomal protein L38, pseudogene 1	Rpl38-ps1	1.52	0.034	12.442	18.895	324
Rpl21-ps8	637748	ribosomal protein L21, pseudogene 8	Rpl21-ps8	1.52	0.039	15.372	23.409	324
Gm9234	668548	predicted pseudogene 9234	Gm9234	1.52	0.022	12.591	19.195	324
Gm15772	100034726	ribosomal protein L26 pseudogene	Gm15772	1.52	0.039	61.405	93.475	324
Mrps33	14548	mitochondrial ribosomal protein S33	Mrps33	1.51	0.028	72.592	109.287	338
Ndufa4	17992	NADH dehydrogenase (ubiquinone) 1 alpha subcomplex, 4	Ndufa4	1.51	0.023	203.593	306.883	338
Slc25a15	18408	solute carrier family 25 (mitochondrial carrier ornithine transporter), member 15	Slc25a15	1.51	0.012	1.913	2.895	338
Vdac3-ps1	22336	voltage-dependent anion channel 3, pseudogene 1	Vdac3-ps1	1.51	0.006	13.997	21.107	338
Rgs7bp	52882	regulator of G-protein signalling 7 binding protein	Rgs7bp	-1.51	0.011	52.599	34.809	338
Irak1bp1	65099	interleukin-1 receptor-associated kinase 1 binding protein 1	Irak1bp1	1.51	0.003	8.588	12.993	338
Snrpa1	68981	small nuclear ribonucleoprotein polypeptide A'	Snrpa1	1.51	0.013	12.498	18.837	338
Lsm6	78651	LSM6 homolog, U6 small nuclear RNA associated (S. cerevisiae)	Lsm6	1.51	0.014	11.053	16.721	338
6330403K07Rik	103712	RIKEN cDNA 6330403K07 gene	6330403K07Rik	1.51	0.0028	81.927	123.903	338
Mcmbp	210711	MCM (minichromosome maintenance deficient) binding protein	Mcmbp	1.51	0.014	7.94	11.984	338
Rps24-ps3	629116	ribosomal protein S24, pseudogene 3	Rps24-ps3	1.51	0.0061	39.209	59.37	338
Pdgfra	18595	platelet derived growth factor receptor, alpha polypeptide	Pdgfra	1.5	0.012	5.072	7.62	349
Tpd52l1	21987	tumor protein D52-like 1	Tpd52l1	1.5	0.035	33.741	50.648	349
Sec11a	56529	SEC11 homolog A (S. cerevisiae)	Sec11a	1.5	0.024	8.724	13.124	349
Pik3c2b	240752	phosphoinositide-3-kinase, class 2, beta polypeptide	Pik3c2b	-1.5	0.021	7.174	4.798	349
Gm13680	545429	ribosomal protein S4, X-linked pseudogene	Gm13680	1.5	0.013	23.532	35.265	349
Gm6030	547267	predicted gene 6030	Gm6030	1.5	0.014	12.318	18.504	349
Rpl10-ps3	100043346	ribosomal protein L20, pseudogene 3	Rpl10-ps3	1.5	0.001	26.759	40.236	349
Alox5ap	11690	arachidonate 5-lipoxygenase activating protein	Alox5ap	1.49	0.049	3.105	4.633	356
Eya1	14048	eyes absent 1 homolog (Drosophila)	Eya1	1.49	0.022	1.445	2.151	356
Gstp1	14870	glutathione S-transferase, pi 1	Gstp1	1.49	0.0098	122.304	181.906	356
Hsd17b10	15108	hydroxysteroid (17-beta) dehydrogenase 10	Hsd17b10	1.49	0.014	12.488	18.602	356
Pde1b	18574	phosphodiesterase 1B, Ca2+-calmodulin dependent	Pde1b	-1.49	0.004	559.422	376.483	356
Gadd45g	23882	growth arrest and DNA-damage-inducible 45 gamma	Gadd45g	1.49	0.02	5.362	8.009	356
Arl6	56297	ADP-ribosylation factor-like 6	Arl6	1.49	0.035	10.025	14.976	356
Khnyn	219094	KH and NYN domain containing	Khnyn	-1.49	0.026	2.687	1.799	356
Cdc14a	229776	CDC14 cell division cycle 14A	Cdc14a	-1.49	0.014	0.994	0.666	356
Ndufb6	230075	NADH dehydrogenase (ubiquinone) 1 beta subcomplex, 6	Ndufb6	1.49	0.015	53.626	79.642	356
Gm15501	100040298	predicted pseudogene 15501	Gm15501	1.49	0.02	14.494	21.621	356
Kdr	16542	kinase insert domain protein receptor	Kdr	-1.48	0.047	2.051	1.384	367
Smad4	17128	SMAD family member 4	Smad4	-1.48	0.02	23.026	15.579	367
Mycn	18109	v-myc myelocytomatosis viral related oncogene, neuroblastoma derived (avian)	Mycn	-1.48	0.027	2.315	1.561	367
Pot1b	72836	protection of telomeres 1B	Pot1b	1.48	0.014	0.667	0.986	367
E130012A19Rik	103551	RIKEN cDNA E130012A19 gene	E130012A19Rik	1.48	0.022	6.01	8.904	367
Smt3h2-ps4	114607	SMT3 suppressor of mif two 3 homolog 2, pseudogene 4 (S. cerevisiae)	Smt3h2-ps4	1.48	0.028	16.152	23.9	367
Gtf2ird2	114674	GTF2I repeat domain containing 2	Gtf2ird2	1.48	0.04	2.888	4.267	367
She	214547	src homology 2 domain-containing transforming protein E	She	-1.48	0.0051	0.894	0.605	367
Efemp1	216616	epidermal growth factor-containing fibulin-like extracellular matrix protein 1	Efemp1	1.48	0.046	2.472	3.666	367
Wrap53	216853	WD repeat containing, antisense to TP53	Wrap53	1.48	0.019	5.794	8.549	367
Rpl12	269261	ribosomal protein L12	Rpl12	1.48	0.0089	149.686	222.004	367
Gm7308	640703	calmodulin 2 pseudogene	Gm7308	1.48	0.0079	85.26	126.243	367
Gm3244	100041273	predicted pseudogene 3244	Gm3244	1.48	0.048	42.248	62.63	367
Gm14292	100043168	Wilms' tumour 1-associating protein pseudogene	Gm14292	1.48	0.025	2.983	4.418	367
Gstp2	14869	glutathione S-transferase, pi 2	Gstp2	1.47	0.048	51.688	76.204	381
Krt10	16661	keratin 10	Krt10	1.47	0.0038	13.772	20.283	381
Sptlc2	20773	serine palmitoyltransferase, long chain base subunit 2	Sptlc2	1.47	0.044	6.542	9.588	381
Apln	30878	apelin	Apln	-1.47	0.021	6.785	4.615	381
Coq10b	67876	coenzyme Q10 homolog B (S. cerevisiae)	Coq10b	1.47	0.0093	8.131	11.923	381
5730494N06Rik	70612	RIKEN cDNA 5730494N06 gene	Tmem230	1.47	0.019	9.522	13.964	381
Aacs	78894	acetoacetyl-CoA synthetase	Aacs	-1.47	0.031	7.996	5.433	381
Fam160b2	239170	family with sequence similarity 160, member B2	Fam160b2	-1.47	0.0028	16.278	11.038	381
E130114P18Rik	319865	RIKEN cDNA E130114P18 gene	E130114P18Rik	1.47	0.02	1.548	2.276	381
Gm5619	434426	ribosomal protein L7A pseudogene	Gm5619	1.47	0.049	1.723	2.529	381
Scrt2	545474	scratch homolog 2, zinc finger protein (Drosophila)	Scrt2	-1.47	0.019	12.49	8.523	381
Actg-ps1	621269	actin, gamma, pseudogene 1	Actg-ps1	1.47	0.023	26.681	39.289	381
Gm7808	665823	ubiquitin A-52 residue ribosomal protein fusion product 1 pseudogene	Gm7808	1.47	0.013	19.132	28.04	381
Gm2115	100039239	predicted gene 2115	Gm2115	-1.47	0.044	3.337	2.276	381
Rpl9-ps7	100040021	ribosomal protein L9, pseudogene 7	Rpl9-ps7	1.47	0.004	21.102	31.063	381
Ezh2	14056	enhancer of zeste homolog 2 (Drosophila)	Ezh2	1.46	0.034	2.75	4.027	396
Gsta4	14860	glutathione S-transferase, alpha 4	Gsta4	1.46	0.013	10.415	15.182	396
Plcb1	18795	phospholipase C, beta 1	Plcb1	-1.46	0.022	71.259	48.77	396
Anapc7	56317	anaphase promoting complex subunit 7	Anapc7	1.46	0.0037	9.348	13.638	396
Cinp	67236	cyclin-dependent kinase 2 interacting protein	Cinp	1.46	0.037	13.824	20.237	396
Fahd1	68636	fumarylacetoacetate hydrolase domain containing 1	Fahd1	1.46	0.012	5.993	8.758	396
Zdhhc3	69035	zinc finger, DHHC domain containing 3	Zdhhc3	-1.46	0.002	15.869	10.892	396
Pir	69656	pirin	Pir	1.46	0.017	2.614	3.808	396
Hddc2	69692	HD domain containing 2	Hddc2	1.46	0.044	10.254	14.951	396
Ppapdc1b	71910	phosphatidic acid phosphatase type 2 domain containing 1B	Ppapdc1b	1.46	0.029	10.769	15.715	396
R74862	97423	expressed sequence R74862	R74862	1.46	0.049	1.786	2.603	396
Uhrf2	109113	ubiquitin-like, containing PHD and RING finger domains 2	Uhrf2	1.46	0.027	11.006	16.092	396
Ndufs8	225887	NADH dehydrogenase (ubiquinone) Fe-S protein 8	Ndufs8	1.46	0.0027	57.512	84.102	396
Chd2	244059	chromodomain helicase DNA binding protein 2	Chd2	-1.46	0.043	6.648	4.539	396
Ssbp1	381760	single-stranded DNA binding protein 1	Ssbp1	1.46	0.0035	7.162	10.444	396
Gm5830	545332	ubiquitin-conjugating enzyme E2 variant 1 pseudogene	Gm5830	1.46	0.039	6.738	9.814	396
Gm13215	664894	predicted gene 13215	Gm13215	1.46	0.045	5.923	8.657	396
Gm10268	100042583	predicted gene 10268	Gm10268	1.46	0.012	7.682	11.233	396
Mttp	17777	microsomal triglyceride transfer protein	Mttp	1.45	0.038	2.577	3.724	414
Nid2	18074	nidogen 2	Nid2	-1.45	0.025	0.861	0.594	414
Pkig	18769	protein kinase inhibitor, gamma	Pkig	1.45	0.012	46.498	67.39	414
Pnmt	18948	phenylethanolamine-N-methyltransferase	Pnmt	1.45	0.048	1.003	1.456	414
Gemin6	67242	gem (nuclear organelle) associated protein 6	Gemin6	1.45	0.036	2.509	3.637	414
Limd2	67803	LIM domain containing 2	Limd2	1.45	0.026	45.165	65.356	414
Zfyve21	68520	zinc finger, FYVE domain containing 21	Zfyve21	1.45	0.028	8.509	12.329	414
Rwdd2a	69519	RWD domain containing 2A	Rwdd2a	1.45	0.05	6.583	9.555	414
Snhg1	83673	small nucleolar RNA host gene (non-protein coding) 1	Snhg1	1.45	0.014	1.757	2.552	414
Pcsk9	100102	proprotein convertase subtilisin/kexin type 9	Pcsk9	1.45	0.017	2.167	3.139	414
Apoa1bp	246703	apolipoprotein A-I binding protein	Apoa1bp	1.45	0.0015	33.112	48.061	414
Pianp	319352	PILR alpha associated neural protein	Pianp	1.45	0.0078	82.498	119.574	414
Slirp	380773	SRA stem-loop interacting RNA binding protein	Slirp	1.45	0.009	34.074	49.569	414
Rps19-ps4	625929	ribosomal protein S19, pseudogene 4	Rps19-ps4	1.45	0.012	13.531	19.6	414
Gm7027	630138	ribosomal protein L6 pseudogene	Gm7027	1.45	0.021	9.139	13.229	414
Gm4691	100043853	glyceraldehyde-3-phosphate dehydrogenase pseudogene	Gm4691	1.45	0.019	6.836	9.922	414
Cdo1	12583	cysteine dioxygenase 1, cytosolic	Cdo1	1.44	0.022	15.276	21.94	430
Cplx1	12889	complexin 1	Cplx1	-1.44	0.013	139.157	96.933	430
Igfbp5	16011	insulin-like growth factor binding protein 5	Igfbp5	-1.44	0.001	17.226	11.956	430
Impact	16210	imprinted and ancient	Impact	1.44	0.029	42.842	61.61	430
Psmb10	19171	proteasome (prosome, macropain) subunit, beta type 10	Psmb10	1.44	0.031	5.758	8.319	430
Pvr	52118	poliovirus receptor	Pvr	1.44	0.02	1.799	2.598	430
Pdss1	56075	prenyl (solanesyl) diphosphate synthase, subunit 1	Pdss1	1.44	0.026	3.05	4.392	430
Zc3h8	57432	zinc finger CCCH type containing 8	Zc3h8	1.44	0.034	1.678	2.415	430
Hvcn1	74096	hydrogen voltage-gated channel 1	Hvcn1	-1.44	0.029	3.605	2.503	430
Tchh	99681	trichohyalin	Tchh	-1.44	0.005	1.342	0.935	430
Rcc1	100088	regulator of chromosome condensation 1	Rcc1	1.44	0.034	3.685	5.316	430
Epb4.1	269587	erythrocyte protein band 4.1	Epb4.1	-1.44	0.0014	18.574	12.895	430
Sbsn	282619	suprabasin	Sbsn	1.44	0.014	17.925	25.835	430
Gm13092	384091	predicted gene 13092	Gm13092	1.44	0.012	8.957	12.905	430
Gm5451	432768	predicted gene 5451	Gm5451	1.44	0.036	14.369	20.75	430
Apcdd1	494504	adenomatosis polyposis coli down-regulated 1	Apcdd1	-1.44	0.0092	7.078	4.923	430
Gm10221	100042348	ATP synthase, H+ transporting, mitochondrial F0 complex, subunit g pseudogene	Gm10221	1.44	0.05	45.609	65.87	430
Rpl3-ps1	100043000	ribosomal protein L3, pseudogene 1	Rpl3-ps1	1.44	0.021	43.283	62.427	430
Akt2	11652	thymoma viral proto-oncogene 2	Akt2	-1.43	0.026	57.623	40.302	448
Cdh9	12565	cadherin 9	Cdh9	-1.43	0.017	9.073	6.342	448
H2-DMa	14998	histocompatibility 2, class II, locus DMa	H2-DMa	1.43	0.042	18.427	26.262	448
Isl1	16392	ISL1 transcription factor, LIM/homeodomain	Isl1	-1.43	0.042	7.787	5.462	448
Kcnd1	16506	potassium voltage-gated channel, Shal-related family, member 1	Kcnd1	-1.43	0.031	5.352	3.735	448
Kif5c	16574	kinesin family member 5C	Kif5c	-1.43	0.037	105.223	73.6	448
M6pr-ps	17114	mannose-6-phosphate receptor, pseudogene	M6pr-ps	1.43	0.048	3.294	4.705	448
Rpl6	19988	ribosomal protein L6	Rpl6	1.43	0.044	118.739	170.365	448
Rps11	27207	ribosomal protein S11	Rps11	1.43	0.0051	203.401	290.607	448
Eif3i	54709	eukaryotic translation initiation factor 3, subunit I	Eif3i	1.43	0.043	48.912	70.188	448
Ppp1r2	66849	protein phosphatase 1, regulatory (inhibitor) subunit 2	Ppp1r2	1.43	0.027	53.278	76.013	448
1700037H04Rik	67326	RIKEN cDNA 1700037H04 gene	1700037H04Rik	1.43	0.017	52.092	74.236	448
6330527O06Rik	76161	RIKEN cDNA 6330527O06 gene	Lamp5	1.43	0.016	79.395	113.229	448
Man1c1	230815	mannosidase, alpha, class 1C, member 1	Man1c1	1.43	0.0057	4.892	6.995	448
Ptchd2	242748	patched domain containing 2	Ptchd2	-1.43	0.013	2.501	1.752	448
B3gat2	280645	beta-1,3-glucuronyltransferase 2 (glucuronosyltransferase S)	B3gat2	1.43	0.005	1.282	1.831	448
Gm15365	546321	predicted gene 15365	Gm15365	1.43	0.018	4.996	7.152	448
Rpl18-ps1	667100	ribosomal protein L18, pseudogene 1	Rpl18-ps1	1.43	0.015	22.738	32.454	448
Rps23-ps	100038875	ribosomal protein S23, pseudogene	Rps23-ps	1.43	0.018	47.987	68.853	448
Bscl2	14705	Bernardinelli-Seip congenital lipodystrophy 2 homolog (human)	Bscl2	1.42	0.038	33.564	47.52	467
Pde10a	23984	phosphodiesterase 10A	Pde10a	-1.42	0.027	203.899	143.239	467
Pes1	64934	pescadillo homolog 1, containing BRCT domain (zebrafish)	Pes1	-1.42	0.028	13.424	9.433	467
2810405K02Rik	66469	RIKEN cDNA 2810405K02 gene	Fam213b	1.42	0.02	41.434	58.688	467
Atg10	66795	autophagy related 10	Atg10	1.42	0.037	3.81	5.419	467
Fam162a	70186	family with sequence similarity 162, member A	Fam162a	1.42	0.0013	30.073	42.701	467
Dmrtc1a	70887	DMRT-like family C1a	Dmrtc1a	1.42	0.04	3.361	4.759	467
Pcdhgb7	93704	protocadherin gamma subfamily B, 7	Pcdhgb7	-1.42	0.028	5.069	3.558	467
Zfp939	233147	zinc finger protein 939	Zfp939	1.42	0.041	1.643	2.332	467
Atp6ap1l	435376	ATPase, H+ transporting, lysosomal accessory protein 1-like	Atp6ap1l	1.42	0.039	20.296	28.823	467
Gm11263	667922	ribosomal protein S6 pseudogene	Gm11263	1.42	0.022	10.928	15.517	467
Gm15427	100041686	predicted pseudogene 15427	Gm15427	1.42	0.027	79.422	112.63	467
Ctnnd1	12388	catenin (cadherin associated protein), delta 1	Ctnnd1	-1.41	0.043	13.359	9.464	479
Fdft1	14137	farnesyl diphosphate farnesyl transferase 1	Fdft1	1.41	0.046	15.321	21.567	479
Hars	15115	histidyl-tRNA synthetase	Hars	1.41	0.019	22.085	31.162	479
Ptgfrn	19221	prostaglandin F2 receptor negative regulator	Ptgfrn	-1.41	0.043	4.923	3.485	479
Slc25a14	20523	solute carrier family 25 (mitochondrial carrier, brain), member 14	Slc25a14	1.41	0.0088	23.984	33.823	479
Sphk2	56632	sphingosine kinase 2	Sphk2	-1.41	0.037	5.955	4.224	479
Tomm7	66169	translocase of outer mitochondrial membrane 7 homolog (yeast)	Tomm7	1.41	0.045	18.253	25.785	479
Vps51	68505	vacuolar protein sorting 51 homolog (S. cerevisiae)	Vps51	1.41	0.0006	35.492	49.95	479
Rnf122	68867	ring finger protein 122	Rnf122	1.41	0.019	1.633	2.31	479
Qars	97541	glutaminyl-tRNA synthetase	Qars	1.41	0.034	29.045	40.827	479
Fam163b	109349	family with sequence similarity 163, member B	Fam163b	1.41	0.013	21.475	30.308	479
Pgm3	109785	phosphoglucomutase 3	Pgm3	1.41	0.048	3.331	4.707	479
Zfp772	232855	zinc finger protein 772	Zfp772	1.41	0.014	3.584	5.056	479
Itpripl2	319622	inositol 1,4,5-triphosphate receptor interacting protein-like 2	Itpripl2	-1.41	0.029	0.964	0.685	479
Gm12912	636847	eukaryotic translation elongation factor 1 alpha 1 pseudogene	Gm12912	1.41	0.028	1.351	1.901	479
Entpd6	12497	ectonucleoside triphosphate diphosphohydrolase 6	Entpd6	1.4	0.02	15.902	22.28	494
Gstm5	14866	glutathione S-transferase, mu 5	Gstm5	1.4	0.011	118.772	166.405	494
Pafah1b3	18476	platelet-activating factor acetylhydrolase, isoform 1b, subunit 3	Pafah1b3	1.4	0.042	2.957	4.128	494
Psmb4	19172	proteasome (prosome, macropain) subunit, beta type 4	Psmb4	1.4	0.018	87.489	122.164	494
Syt1	20979	synaptotagmin I	Syt1	-1.4	0.025	121.575	87.124	494
Aggf1	66549	angiogenic factor with G patch and FHA domains 1	Aggf1	-1.4	0.0073	14.282	10.227	494
Mettl21a	67099	methyltransferase like 21A	Mettl21a	1.4	0.024	3.627	5.072	494
Nudcd1	67429	NudC domain containing 1	Nudcd1	1.4	0.04	1.923	2.69	494
Mrpl13	68537	mitochondrial ribosomal protein L13	Mrpl13	1.4	0.048	14.064	19.672	494
Dab2ip	69601	disabled 2 interacting protein	Dab2ip	-1.4	0.0087	28.583	20.442	494
Ica1l	70375	islet cell autoantigen 1-like	Ica1l	1.4	0.012	10.232	14.275	494
Prcp	72461	prolylcarboxypeptidase (angiotensinase C)	Prcp	1.4	0.03	1.334	1.869	494
Tmx1	72736	thioredoxin-related transmembrane protein 1	Tmx1	1.4	0.012	7.87	11.031	494
Ublcp1	79560	ubiquitin-like domain containing CTD phosphatase 1	Ublcp1	1.4	0.017	11.327	15.87	494
Chadl	214685	chondroadherin-like	Chadl	1.4	0.047	6.645	9.288	494
Pcdh17	219228	protocadherin 17	Pcdh17	-1.4	0.0096	5.247	3.738	494
Zfp385b	241494	zinc finger protein 385B	Zfp385b	-1.4	0.013	17.328	12.377	494
Tshz3	243931	teashirt zinc finger family member 3	Tshz3	-1.4	0.042	1.379	0.988	494
Phf12	268448	PHD finger protein 12	Phf12	-1.4	0.031	23.768	16.956	494
Rab9b	319642	RAB9B, member RAS oncogene family	Rab9b	1.4	0.024	3.645	5.093	494
Med13	327987	mediator complex subunit 13	Med13	-1.4	0.01	5.151	3.67	494
Gm5763	436235	regulator of G-protein signaling 3 pseudogene	Gm5763	-1.4	0.04	2.103	1.507	494
Gm8894	667952	predicted gene 8894	Gm8894	1.4	0.0062	13.198	18.466	494
Gm10231	100040342	ATP synthase, H+ transporting, mitochondrial F0 complex, subunit C2 (subunit 9) pseudogene	Gm10231	1.4	0.04	25.203	35.346	494
Gm10071	100040416	predicted gene 10071	Gm10071	1.4	0.023	20.745	29.012	494
Gm3222	100041236	glyceraldehyde-3-phosphate dehydrogenase pseudogene	Gm3222	1.4	0.014	7.577	10.605	494
Gm9755	100041265	Tu translation elongation factor pseudogene	Gm9755	1.4	0.035	4.381	6.115	494
Ckmt1	12716	creatine kinase, mitochondrial 1, ubiquitous	Ckmt1	1.39	0.044	98.261	136.893	521
Guk1	14923	guanylate kinase 1	Guk1	1.39	0.04	69.059	95.722	521
Hn1	15374	hematological and neurological expressed sequence 1	Hn1	1.39	0.016	23.557	32.729	521
Ppargc1a	19017	peroxisome proliferative activated receptor, gamma, coactivator 1 alpha	Ppargc1a	-1.39	0.016	4.377	3.151	521
Gm10123	19034	peptidylprolyl isomerase A-like pseudogene	Gm10123	1.39	0.0085	60.635	84.365	521
Ralgds	19730	ral guanine nucleotide dissociation stimulator	Ralgds	1.39	0.035	29.011	40.366	521
Scarb1	20778	scavenger receptor class B, member 1	Scarb1	-1.39	0.042	12.583	9.047	521
Pacsin2	23970	protein kinase C and casein kinase substrate in neurons 2	Pacsin2	-1.39	0.003	12.376	8.88	521
Map2k1	26395	mitogen-activated protein kinase kinase 1	Map2k1	1.39	0.037	81.023	112.389	521
1500011H22Rik	68948	RIKEN cDNA 1500011H22 gene	Fam216a	1.39	0.0026	30.691	42.627	521
2510002D24Rik	72307	RIKEN cDNA 2510002D24 gene	2510002D24Rik	1.39	0.021	10.067	14.003	521
8030453O22Rik	77209	RIKEN cDNA 8030453O22 gene	8030453O22Rik	1.39	0.01	2.324	3.227	521
Tmem56	99887	transmembrane protein 56	Tmem56	-1.39	0.022	3.956	2.845	521
Slc4a7	218756	solute carrier family 4, sodium bicarbonate cotransporter, member 7	Slc4a7	-1.39	0.021	1.703	1.229	521
D030056L22Rik	225995	RIKEN cDNA D030056L22 gene	D030056L22Rik	1.39	0.027	6.225	8.669	521
AK129341	234915	cDNA sequence AK129341	AK129341	-1.39	0.042	5.855	4.222	521
Leo1	235497	Leo1, Paf1/RNA polymerase II complex component, homolog (S. cerevisiae)	Leo1	-1.39	0.041	11.206	8.073	521
Pcmtd2	245867	protein-L-isoaspartate (D-aspartate) O-methyltransferase domain containing 2	Pcmtd2	-1.39	0.023	25.704	18.499	521
Pld5	319455	phospholipase D family, member 5	Pld5	-1.39	0.001	6.024	4.339	521
Cdkl4	381113	cyclin-dependent kinase-like 4	Cdkl4	1.39	0.041	3.513	4.871	521
Gm12174	620678	predicted gene 12174	Gm12174	1.39	0.0087	16.953	23.48	521
Ctnna1	12385	catenin (cadherin associated protein), alpha 1	Ctnna1	-1.38	0.018	22.606	16.4	542
Hint1	15254	histidine triad nucleotide binding protein 1	Hint1	1.38	0.017	89.258	123.533	542
Cntn6	53870	contactin 6	Cntn6	-1.38	0.0044	3.71	2.695	542
Myst4	54169	MYST histone acetyltransferase monocytic leukemia 4	KAT6B	-1.38	0.03	10.158	7.349	542
Rps21	66481	ribosomal protein S21	Rps21	1.38	0.009	307.154	422.801	542
Cmpk1	66588	cytidine monophosphate (UMP-CMP) kinase 1	Cmpk1	1.38	0.012	11.596	16.045	542
Tmem35	67564	transmembrane protein 35	Tmem35	1.38	0.027	17.474	24.085	542
Sdhaf1	68332	succinate dehydrogenase complex assembly factor 1	Sdhaf1	1.38	0.014	5.347	7.357	542
Rassf8	71323	Ras association (RalGDS/AF-6) domain family (N-terminal) member 8	Rassf8	-1.38	0.0074	5.551	4.027	542
Wrb	71446	tryptophan rich basic protein	Wrb	1.38	0.034	14.987	20.643	542
Dcun1d5	76863	DCN1, defective in cullin neddylation 1, domain containing 5 (S. cerevisiae)	Dcun1d5	1.38	0.013	12.473	17.183	542
Nudt10	102954	nudix (nucleoside diphosphate linked moiety X)-type motif 10	Nudt10	1.38	0.0066	11.457	15.769	542
Sft2d1	106489	SFT2 domain containing 1	Sft2d1	1.38	0.011	17.545	24.215	542
Atp5l-ps1	140551	ATP synthase, H+ transporting, mitochondrial F0 complex, subunit g, pseudogene 1	Atp5l-ps1	1.38	0.046	30.364	42.024	542
Rnf157	217340	ring finger protein 157	Rnf157	-1.38	0.04	65.572	47.459	542
Klhl21	242785	kelch-like 21 (Drosophila)	Klhl21	1.38	0.0066	3.056	4.225	542
Gm9776	328309	predicted gene 9776	Gm9776	1.38	0.035	1.181	1.635	542
AI593442	330941	expressed sequence AI593442	AI593442	-1.38	0.017	51.79	37.547	542
Tpt1-ps6	632454	tumor protein, translationally-controlled, pseudogene 6	Tpt1-ps6	1.38	0.022	18.792	25.917	542
Gm9385	668829	predicted pseudogene 9385	Gm9385	1.38	0.0081	100.96	139.368	542
Tpt1-ps3	100043703	tumor protein, translationally-controlled, pseudogene 3	Tpt1-ps3	1.38	0.0037	139.894	193.338	542
Rbm3	19652	RNA binding motif protein 3	Rbm3	1.37	0.016	28.826	39.467	563
Sp3	20687	trans-acting transcription factor 3	Sp3	-1.37	0.033	13.16	9.63	563
Spint2	20733	serine protease inhibitor, Kunitz type 2	Spint2	1.37	0.0033	12.642	17.292	563
Vapa	30960	vesicle-associated membrane protein, associated protein A	Vapa	1.37	0.0089	56.857	78.177	563
Mettl2	52686	methyltransferase like 2	Mettl2	-1.37	0.046	7.012	5.11	563
Cldn12	64945	claudin 12	Cldn12	1.37	0.029	10.242	14.078	563
Ino80b	70020	INO80 complex subunit B	Ino80b	1.37	0.036	8.21	11.247	563
Inf2	70435	inverted formin, FH2 and WH2 domain containing	Inf2	-1.37	0.0052	166.404	121.71	563
Msl3l2	73390	male-specific lethal 3-like 2 (Drosophila)	Msl3l2	1.37	0.048	4.851	6.628	563
Atl1	73991	atlastin GTPase 1	Atl1	1.37	0.0026	35.538	48.637	563
Ccdc88b	78317	coiled-coil domain containing 88B	Ccdc88b	1.37	0.015	0.878	1.199	563
Mrpl27	94064	mitochondrial ribosomal protein L27	Mrpl27	1.37	0.013	22.986	31.412	563
Zscan18	232875	zinc finger and SCAN domain containing 18	Zscan18	1.37	0.021	5.632	7.723	563
Naf1	234344	nuclear assembly factor 1 homolog (S. cerevisiae)	Naf1	1.37	0.036	2.041	2.791	563
Cyb5r4	266690	cytochrome b5 reductase 4	Cyb5r4	-1.37	0.013	9.443	6.899	563
Slitrk3	386750	SLIT and NTRK-like family, member 3	Slitrk3	-1.37	0.011	13.191	9.651	563
Gm10116	634386	ferritin light chain 1 pseudogene	Gm10116	1.37	0.015	16.782	23.025	563
Gm8337	666869	heat shock protein 8 pseudogene	Gm8337	1.37	0.0049	4.275	5.861	563
Gm10036	100040551	ribosomal protein L11 pseudogene	Gm10036	1.37	0.043	19.69	26.889	563
Akr1b3	11677	aldo-keto reductase family 1, member B3 (aldose reductase)	Akr1b3	1.36	0.013	19.988	27.136	582
Capns1	12336	calpain, small subunit 1	Capns1	1.36	0.0063	82.553	112.53	582
Coil	12812	coilin	Coil	-1.36	0.035	8.285	6.114	582
Cyp7b1	13123	cytochrome P450, family 7, subfamily b, polypeptide 1	Cyp7b1	1.36	0.012	3.153	4.285	582
Lancl1	14768	LanC (bacterial lantibiotic synthetase component C)-like 1	Lancl1	1.36	0.012	57.052	77.871	582
Hr	15460	hairless	Hr	-1.36	0.031	4.159	3.057	582
Arhgef2	16800	rho/rac guanine nucleotide exchange factor (GEF) 2	Arhgef2	-1.36	0.035	68.829	50.585	582
Notch2	18129	notch 2	Notch2	-1.36	0.0059	2.086	1.532	582
Ntrk1	18211	neurotrophic tyrosine kinase, receptor, type 1	Ntrk1	1.36	0.011	4.511	6.145	582
Psmd4	19185	proteasome (prosome, macropain) 26S subunit, non-ATPase, 4	Psmd4	1.36	0.04	58.057	79.032	582
Rcn2	26611	reticulocalbin 2	Rcn2	1.36	0.0049	27.998	38.113	582
Anapc4	52206	anaphase promoting complex subunit 4	Anapc4	1.36	0.022	19.609	26.654	582
Ccdc126	57895	coiled-coil domain containing 126	Ccdc126	1.36	0.041	3.006	4.085	582
4933433P14Rik	66787	RIKEN cDNA 4933433P14 gene	Gskip	1.36	0.019	10.361	14.07	582
Eri1	67276	exoribonuclease 1	Eri1	1.36	0.027	1.493	2.024	582
Eepd1	67484	endonuclease/exonuclease/phosphatase family domain containing 1	Eepd1	-1.36	0.029	9.745	7.187	582
2610507B11Rik	72503	RIKEN cDNA 2610507B11 gene	2610507B11Rik	1.36	0.013	51.74	70.465	582
Fam63a	75007	family with sequence similarity 63, member A	Fam63a	-1.36	0.01	10.964	8.072	582
Arhgap10	78514	Rho GTPase activating protein 10	Arhgap10	1.36	0.0041	12.215	16.571	582
Mylk	107589	myosin, light polypeptide kinase	Mylk	-1.36	0.034	1.453	1.067	582
Cnksr3	215748	Cnksr family member 3	Cnksr3	1.36	0.049	1.483	2.015	582
Plk5	216166	polo-like kinase 5	Plk5	-1.36	0.014	8.729	6.437	582
Pced1b	239647	PC-esterase domain containing 1B	Pced1b	1.36	0.044	2.198	2.982	582
Armcx6	278097	armadillo repeat containing, X-linked 6	Armcx6	-1.36	0.049	2.685	1.976	582
Gm10257	544973	predicted gene 10257	Gm10257	1.36	0.014	8.9	12.109	582
Rpl3-ps2	628388	ribosomal protein L3, pseudogene 2	Rpl3-ps2	1.36	0.03	13.179	17.91	582
Serpinh1	12406	serine (or cysteine) peptidase inhibitor, clade H, member 1	Serpinh1	-1.35	0.028	4.011	2.962	608
E2f1	13555	E2F transcription factor 1	E2f1	1.35	0.03	2.872	3.88	608
Ext2	14043	exostoses (multiple) 2	Ext2	1.35	0.023	15.012	20.286	608
Gstm6	14867	glutathione S-transferase, mu 6	Gstm6	1.35	0.027	5.928	8.007	608
Pim2	18715	proviral integration site 2	Pim2	1.35	0.027	10.587	14.268	608
Ptpn5	19259	protein tyrosine phosphatase, non-receptor type 5	Ptpn5	-1.35	0.038	355.694	263.564	608
Stat3	20848	signal transducer and activator of transcription 3	Stat3	-1.35	0.04	15.299	11.322	608
Zkscan5	22757	zinc finger with KRAB and SCAN domains 5	Zkscan5	1.35	0.041	3.216	4.33	608
Cul1	26965	cullin 1	Cul1	1.35	0.024	47.862	64.532	608
Zwint	52696	ZW10 interactor	Zwint	1.35	0.0003	263.163	355.384	608
Csda	56449	cold shock domain protein A	Ybx3	-1.35	0.021	11.907	8.852	608
Dhrs7	66375	dehydrogenase/reductase (SDR family) member 7	Dhrs7	1.35	0.039	18.619	25.155	608
Eef1d	66656	eukaryotic translation elongation factor 1 delta (guanine nucleotide exchange protein)	Eef1d	1.35	0.017	41.001	55.4	608
Mettl5	75422	methyltransferase like 5	Mettl5	1.35	0.044	5.503	7.446	608
Lmf1	76483	lipase maturation factor 1	Lmf1	-1.35	0.021	17.97	13.335	608
Chsy3	78923	chondroitin sulfate synthase 3	Chsy3	-1.35	0.024	3.428	2.537	608
Gm4735	103324	putative Eno1 pseudogene	Gm4735	1.35	0.027	53.837	72.793	608
Bco2	170752	beta-carotene oxygenase 2	Bco2	-1.35	0.026	1.434	1.06	608
1110051M20Rik	228356	RIKEN cDNA 1110051M20 gene	1110051M20Rik	1.35	0.021	44.686	60.387	608
Sprtn	244666	SprT-like N-terminal domain	Sprtn	-1.35	0.018	3.672	2.713	608
Atg9a	245860	autophagy related 9A	Atg9a	-1.35	0.032	38.104	28.287	608
Gm6395	623123	DnaJ (Hsp40) homolog, subfamily B, member 6 pseudogene	Gm6395	1.35	0.049	9.924	13.38	608
Nutf2-ps1	100043462	nuclear transport factor 2, pseudogene 1	Nutf2-ps1	1.35	0.0022	8.447	11.402	608
Cdh13	12554	cadherin 13	Cdh13	1.34	0.0001	35.004	46.794	631
Epha5	13839	Eph receptor A5	Epha5	-1.34	0.045	4.257	3.166	631
Cxcl12	20315	chemokine (C-X-C motif) ligand 12	Cxcl12	-1.34	0.0023	12.279	9.192	631
St3gal3	20441	ST3 beta-galactoside alpha-2,3-sialyltransferase 3	St3gal3	-1.34	0.0009	18.052	13.476	631
Sumo3	20610	SMT3 suppressor of mif two 3 homolog 3 (yeast)	Sumo3	1.34	0.02	102.903	137.911	631
Surf1	20930	surfeit gene 1	Surf1	1.34	0.03	36.074	48.212	631
Suv39h1	20937	suppressor of variegation 3-9 homolog 1 (Drosophila)	Suv39h1	1.34	0.014	5.543	7.43	631
Timm17a	21854	translocase of inner mitochondrial membrane 17a	Timm17a	1.34	0.0009	42.64	56.959	631
Orc4	26428	origin recognition complex, subunit 4	Orc4	1.34	0.037	9.758	13.034	631
Rpl35	66489	ribosomal protein L35	Rpl35	1.34	0.012	75.276	100.87	631
Gpn3	68080	GPN-loop GTPase 3	Gpn3	1.34	0.023	9.929	13.265	631
2010107E04Rik	70257	RIKEN cDNA 2010107E04 gene	2010107E04Rik	1.34	0.018	103.936	139.36	631
Mblac2	72852	metallo-beta-lactamase domain containing 2	Mblac2	1.34	0.034	3.348	4.487	631
5033430I15Rik	76000	RIKEN cDNA 5033430I15 gene	5033430I15Rik	1.34	0.039	6.246	8.366	631
Arxes2	76976	adipocyte-related X-chromosome expressed sequence 2	Arxes2	1.34	0.0078	20.867	27.908	631
Plekha5	109135	pleckstrin homology domain containing, family A member 5	Plekha5	-1.34	0.01	19.445	14.549	631
Fdps	110196	farnesyl diphosphate synthetase	Fdps	1.34	0.024	17.151	22.91	631
AK157302	432732	cDNA sequence AK157302	AK157302	1.34	0.0013	31.126	41.81	631
Gm5555	433885	NSFL1 (p97) cofactor (p47) pseudogene	Gm5555	1.34	0.033	6.103	8.202	631
Gm10250	100039281	ATP synthase, H+ transporting, mitochondrial F0 complex, subunit d pseudogene	Gm10250	1.34	0.023	51.57	69.36	631
Chat	12647	choline acetyltransferase	Chat	-1.33	0.047	7.968	5.976	651
Fhl1	14199	four and a half LIM domains 1	Fhl1	1.33	0.048	26.541	35.427	651
Nipsnap1	18082	4-nitrophenylphosphatase domain and non-neuronal SNAP25-like protein homolog 1 (C. elegans)	Nipsnap1	1.33	0.013	24.162	32.063	651
Notch3	18131	notch 3	Notch3	-1.33	0.0088	2.502	1.885	651
Stx4a	20909	syntaxin 4A (placental)	Stx4a	1.33	0.024	35.949	47.932	651
Vdac3	22335	voltage-dependent anion channel 3	Vdac3	1.33	0.0006	35.636	47.241	651
Cdh20	23836	cadherin 20	Cdh20	-1.33	0.025	2.973	2.237	651
Cd97	26364	CD97 antigen	Cd97	-1.33	0.0087	5.974	4.5	651
Lcmt1	30949	leucine carboxyl methyltransferase 1	Lcmt1	1.33	0.036	34.476	45.887	651
Eef1b2	55949	eukaryotic translation elongation factor 1 beta 2	Eef1b2	1.33	0.0066	90.676	120.356	651
Akr1a1	58810	aldo-keto reductase family 1, member A1 (aldehyde reductase)	Akr1a1	1.33	0.0044	104.978	139.542	651
Fam103a1	67148	family with sequence similarity 103, member A1	Fam103a1	1.33	0.045	23.911	31.688	651
Fbxo9	71538	f-box protein 9	Fbxo9	1.33	0.011	33.488	44.45	651
Wdr89	72338	WD repeat domain 89	Wdr89	1.33	0.031	11.668	15.569	651
Pgam5	72542	phosphoglycerate mutase family member 5	Pgam5	1.33	0.04	12.445	16.538	651
Neto2	74513	neuropilin (NRP) and tolloid (TLL)-like 2	Neto2	-1.33	0.047	20.969	15.755	651
Ppa2	74776	pyrophosphatase (inorganic) 2	Ppa2	1.33	0.008	21.644	28.697	651
Slc24a2	76376	solute carrier family 24 (sodium/potassium/calcium exchanger), member 2	Slc24a2	-1.33	0.038	31.044	23.372	651
Kremen1	84035	kringle containing transmembrane protein 1	Kremen1	-1.33	0.0039	8.229	6.194	651
Zfp574	232976	zinc finger protein 574	Zfp574	-1.33	0.032	9.478	7.149	651
Arhgap33	233071	Rho GTPase activating protein 33	Arhgap33	-1.33	0.041	76.171	57.421	651
Iqcb1	320299	IQ calmodulin-binding motif containing 1	Iqcb1	1.33	0.046	12.941	17.271	651
Gm6061	606529	peptidylprolyl isomerase A pseudogene 3_1245.1	Gm6061	1.33	0.038	32.09	42.667	651
Gm9625	674597	ribosomal protein, large, P0 pseudogene	Gm9625	1.33	0.047	6.67	8.887	651
Gm2000	100038991	ribosomal protein L35 pseudogene	Gm2000	1.33	0.014	112.927	149.695	651
Gm10291	100041748	glyceraldehyde-3-phosphate dehydrogenase pseudogene	Gm10291	1.33	0.037	10.726	14.257	651
Rpl9-ps6	100042823	ribosomal protein L9, pseudogene 6	Rpl9-ps6	1.33	0.0045	40.104	53.358	651
Gm4631	100043764	predicted gene 4631	Gm4631	-1.33	0.013	1.416	1.065	651
Ap3s1	11777	adaptor-related protein complex 3, sigma 1 subunit	Ap3s1	1.32	5.5e-05	10.01	13.244	679
Atp6v0e	11974	ATPase, H+ transporting, lysosomal V0 subunit E	Atp6v0e	1.32	0.046	24.23	32.095	679
Aimp1	13722	aminoacyl tRNA synthetase complex-interacting multifunctional protein 1	Aimp1	1.32	0.046	27.002	35.59	679
Hebp1	15199	heme binding protein 1	Hebp1	1.32	0.028	22.808	30.081	679
Psmd7	17463	proteasome (prosome, macropain) 26S subunit, non-ATPase, 7	Psmd7	1.32	0.0059	47.945	63.329	679
Tpt1	22070	tumor protein, translationally-controlled 1	Tpt1	1.32	0.039	347.235	459.305	679
Tub	22141	tubby candidate gene	Tub	1.32	0.041	18.449	24.405	679
Vti1b	53612	vesicle transport through interaction with t-SNAREs 1B homolog	Vti1b	1.32	0.031	125.26	164.836	679
Rcan2	53901	regulator of calcineurin 2	Rcan2	-1.32	0.02	84.19	63.99	679
Olfm1	56177	olfactomedin 1	Olfm1	1.32	0.043	67.76	89.165	679
Pvrl1	58235	poliovirus receptor-related 1	Pvrl1	-1.32	0.04	2.714	2.058	679
Psmd14	59029	proteasome (prosome, macropain) 26S subunit, non-ATPase, 14	Psmd14	1.32	0.012	40.111	53.112	679
Tmem9	66241	transmembrane protein 9	Tmem9	1.32	0.002	21.662	28.605	679
Drap1	66556	Dr1 associated protein 1 (negative cofactor 2 alpha)	Drap1	1.32	0.0038	124.155	164.502	679
Pccb	66904	propionyl Coenzyme A carboxylase, beta polypeptide	Pccb	1.32	0.0024	18.447	24.359	679
Tprgl	67808	transformation related protein 63 regulated like	Tprgl	1.32	0.0015	78.836	103.904	679
Tmbim4	68212	transmembrane BAX inhibitor motif containing 4	Tmbim4	1.32	0.039	24.053	31.797	679
Pds5a	71521	PDS5, regulator of cohesion maintenance, homolog A (S. cerevisiae)	Pds5a	-1.32	0.022	4.379	3.322	679
1700017B05Rik	74211	RIKEN cDNA 1700017B05 gene	1700017B05Rik	1.32	0.018	1.191	1.569	679
Gabarapl2	93739	gamma-aminobutyric acid (GABA) A receptor-associated protein-like 2	Gabarapl2	1.32	0.039	63.548	83.71	679
Myh7	140781	myosin, heavy polypeptide 7, cardiac muscle, beta	Myh7	1.32	0.023	4.092	5.402	679
Cabp7	192650	calcium binding protein 7	Cabp7	1.32	0.038	3.822	5.05	679
Wdr81	192652	WD repeat domain 81	Wdr81	1.32	0.013	4.009	5.3	679
Rufy1	216724	RUN and FYVE domain containing 1	Rufy1	1.32	0.049	10.676	14.118	679
A730017C20Rik	225583	RIKEN cDNA A730017C20 gene	A730017C20Rik	1.32	0.01	19.436	25.66	679
Sowaha	237761	sosondowah ankyrin repeat domain family member A	Sowaha	1.32	0.035	34.746	45.772	679
Gpr158	241263	G protein-coupled receptor 158	Gpr158	-1.32	0.026	35.766	27.011	679
Gm5045	268809	ribosomal protein L7 pseudogene	Gm5045	1.32	0.014	5.816	7.684	679
Eid2	386655	EP300 interacting inhibitor of differentiation 2	Eid2	1.32	0.013	16.603	21.933	679
Gm5510	433216	predicted pseudogene 5510	Gm5510	1.32	0.049	10.047	13.279	679
Rpl13a-ps1	433251	ribosomal protein 13A, pseudogene 1	Rpl13a-ps1	1.32	0.033	3.554	4.686	679
Gm12350	665367	coiled-coil-helix-coiled-coil-helix domain containing 2 pseudogene	Gm12350	1.32	0.036	64.088	84.692	679
Gm9575	672778	protease (prosome, macropain) 26S subunit, ATPase 1 pseudogene	Gm9575	1.32	0.028	3.471	4.595	679
Gm3531	100041823	basic transcription factor 3 pseudogene	Gm3531	1.32	0.029	16.501	21.704	679
Btg1	12226	B cell translocation gene 1, anti-proliferative	Btg1	1.31	0.0065	5.289	6.929	713
Lrpap1	16976	low density lipoprotein receptor-related protein associated protein 1	Lrpap1	1.31	0.0074	117.402	153.25	713
Matn4	17183	matrilin 4	Matn4	1.31	0.01	2.576	3.385	713
Rpl21	19933	ribosomal protein L21	Rpl21	1.31	0.022	203.161	266.825	713
Sox17	20671	SRY-box containing gene 17	Sox17	-1.31	0.041	3.928	3.006	713
Ubc	22190	ubiquitin C	Ubc	1.31	0.034	365.441	477.324	713
Vrk1	22367	vaccinia related kinase 1	Vrk1	1.31	0.038	8.503	11.12	713
Tmem59l	67937	transmembrane protein 59-like	Tmem59l	1.31	0.024	52.096	68.31	713
Kbtbd3	69149	kelch repeat and BTB (POZ) domain containing 3	Kbtbd3	1.31	0.018	2.183	2.85	713
Acot7	70025	acyl-CoA thioesterase 7	Acot7	1.31	0.015	84.675	110.54	713
Mpc2	70456	mitochondrial pyruvate carrier 2	Mpc2	1.31	0.027	46.92	61.586	713
Eif3l	223691	eukaryotic translation initiation factor 3, subunit L	Eif3l	1.31	0.044	31.919	41.796	713
Zbtb26	320633	zinc finger and BTB domain containing 26	Zbtb26	-1.31	0.047	1.197	0.912	713
Gm13050	433776	eukaryotic translation elongation factor pseudogene	Gm13050	1.31	0.02	14.148	18.504	713
Gm13408	623448	ribosomal protein S3A pseudogene	Gm13408	1.31	0.018	24.487	32.1	713
Gm1840	669429	glucose phosphate isomerase 1 pseudogene	Gm1840	1.31	0.044	26.975	35.224	713
Gm10293	100039762	glyceraldehyde-3-phosphate dehydrogenase pseudogene	Gm10293	1.31	0.034	13.062	17.176	713
Rpl9-ps4	100042832	ribosomal protein L9, pseudogene 4	Rpl9-ps4	1.31	0.017	26.509	34.743	713
Gm14176	100043681	ubiquitin-conjugating enzyme E2I pseudogene	Gm14176	1.31	0.047	11.892	15.631	713
Adss	11566	adenylosuccinate synthetase, non muscle	Adss	1.3	0.033	15.118	19.644	732
Bach2	12014	BTB and CNC homology 2	Bach2	1.3	0.0081	0.998	1.297	732
Cplx2	12890	complexin 2	Cplx2	-1.3	0.0059	314.176	241.124	732
Fgf14	14169	fibroblast growth factor 14	Fgf14	1.3	0.01	9.403	12.205	732
Flt1	14254	FMS-like tyrosine kinase 1	Flt1	-1.3	0.013	9.14	7.016	732
Ncs1	14299	neuronal calcium sensor 1	Ncs1	1.3	0.0012	39.163	50.872	732
Hprt	15452	hypoxanthine guanine phosphoribosyl transferase	Hprt	1.3	0.0079	49.536	64.442	732
Rab12	19328	RAB12, member RAS oncogene family	Rab12	1.3	0.019	26.701	34.635	732
Rgs9	19739	regulator of G-protein signaling 9	Rgs9	-1.3	0.027	326.88	250.99	732
Trp53bp1	27223	transformation related protein 53 binding protein 1	Trp53bp1	-1.3	0.025	32.886	25.207	732
Fbxo6	50762	F-box protein 6	Fbxo6	1.3	0.026	18.812	24.536	732
Srrm1	51796	serine/arginine repetitive matrix 1	Srrm1	-1.3	0.03	59.024	45.47	732
Vamp4	53330	vesicle-associated membrane protein 4	Vamp4	1.3	0.013	25.192	32.694	732
Pdcd5	56330	programmed cell death 5	Pdcd5	1.3	0.048	20.519	26.69	732
Ehd3	57440	EH-domain containing 3	Ehd3	1.3	0.013	15.74	20.511	732
Ubxn6	66530	UBX domain protein 6	Ubxn6	1.3	0.024	31.509	40.956	732
Nvl	67459	nuclear VCP-like	Nvl	1.3	0.04	14.832	19.212	732
Tmem66	67887	transmembrane protein 66	SARAF	1.3	0.0032	82.012	106.83	732
Cryl1	68631	crystallin, lambda 1	Cryl1	1.3	0.0064	5.399	7.034	732
Spcs1	69019	signal peptidase complex subunit 1 homolog (S. cerevisiae)	Spcs1	1.3	0.011	55.898	72.804	732
Pygo1	72135	pygopus 1	Pygo1	-1.3	0.03	3.513	2.711	732
Pank2	74450	pantothenate kinase 2	Pank2	1.3	0.028	13.675	17.805	732
Cyp4x1	81906	cytochrome P450, family 4, subfamily x, polypeptide 1	Cyp4x1	-1.3	0.023	1.349	1.041	732
Eif3m	98221	eukaryotic translation initiation factor 3, subunit M	Eif3m	1.3	0.048	29.144	37.938	732
Exosc2	227715	exosome component 2	Exosc2	1.3	0.019	5.413	7.053	732
Hnrnpa3	229279	heterogeneous nuclear ribonucleoprotein A3	Hnrnpa3	-1.3	0.017	39.03	30.032	732
Lmtk2	231876	lemur tyrosine kinase 2	Lmtk2	-1.3	0.041	21.108	16.219	732
Bivm	246229	basic, immunoglobulin-like variable motif containing	Bivm	1.3	0.031	4.783	6.236	732
Hist3h2a	319162	histone cluster 3, H2a	Hist3h2a	1.3	0.049	9.53	12.384	732
Eml5	319670	echinoderm microtubule associated protein like 5	Eml5	-1.3	0.03	9.598	7.364	732
Pon2	330260	paraoxonase 2	Pon2	1.3	0.042	13.892	18.008	732
Gm12428	545556	14-3-3 protein eta pseudogene	Gm12428	1.3	0.04	15.553	20.215	732
Gm12669	620016	glutaredoxin 3 pseudogene	Gm12669	1.3	0.048	10.737	13.949	732
Gm7334	654432	B-cell translocation gene 3 pseudogene	Gm7334	1.3	0.032	9.307	12.115	732
Gm8355	666904	heat shock protein 8 pseudogene	Gm8355	1.3	0.0076	132.486	172.669	732
Gm8430	667035	predicted pseudogene 8430	Gm8430	1.3	0.048	44.905	58.229	732
Rpl31-ps9	100042740	ribosomal protein L31, pseudogene 9	Rpl31-ps9	1.3	0.0028	61.583	80.258	732
Gm10131	100042777	enhancer of rudimentary homolog pseudogene	Gm10131	1.3	0.046	17.622	22.972	732
Slc39a7	14977	solute carrier family 39 (zinc transporter), member 7	Slc39a7	-1.29	0.024	34.339	26.546	770
Marcks	17118	myristoylated alanine rich protein kinase C substrate	Marcks	1.29	0.05	19.987	25.735	770
Zhx1	22770	zinc fingers and homeoboxes 1	Zhx1	-1.29	0.034	15.858	12.246	770
Psma1	26440	proteasome (prosome, macropain) subunit, alpha type 1	Psma1	1.29	0.0043	38.97	50.332	770
Vps26a	30930	vacuolar protein sorting 26 homolog A (yeast)	Vps26a	1.29	0.0089	9.273	11.946	770
Cdc42ep4	56699	CDC42 effector protein (Rho GTPase binding) 4	Cdc42ep4	-1.29	0.035	9.928	7.674	770
Tesc	57816	tescalcin	Tesc	1.29	0.011	170.226	219.452	770
Gng13	64337	guanine nucleotide binding protein (G protein), gamma 13	Gng13	1.29	0.023	39.354	50.904	770
Actr6	67019	ARP6 actin-related protein 6	Actr6	1.29	0.014	7.316	9.411	770
Slc25a26	67582	solute carrier family 25 (mitochondrial carrier, phosphate carrier), member 26	Slc25a26	1.29	0.02	5.557	7.169	770
Gulp1	70676	GULP, engulfment adaptor PTB domain containing 1	Gulp1	-1.29	0.0026	3.136	2.434	770
Wdr34	71820	WD repeat domain 34	Wdr34	1.29	0.032	14.111	18.178	770
Crot	74114	carnitine O-octanoyltransferase	Crot	1.29	0.018	8.238	10.665	770
Nme3	79059	NME/NM23 nucleoside diphosphate kinase 3	Nme3	1.29	0.023	15.078	19.48	770
Maml1	103806	mastermind like 1 (Drosophila)	Maml1	-1.29	0.043	2.546	1.976	770
Cdh22	104010	cadherin 22	Cdh22	1.29	0.045	5.881	7.571	770
Asb7	117589	ankyrin repeat and SOCS box-containing 7	Asb7	1.29	0.041	3.031	3.895	770
Ikbkap	230233	inhibitor of kappa light polypeptide enhancer in B cells, kinase complex-associated protein	Ikbkap	1.29	0.013	21.301	27.39	770
Vopp1	232023	vesicular, overexpressed in cancer, prosurvival protein 1	Vopp1	1.29	0.017	12.673	16.403	770
Fam102b	329739	family with sequence similarity 102, member B	Fam102b	1.29	0.018	13.517	17.497	770
Gm6863	628277	nascent polypeptide-associated complex alpha polypeptide pseudogene	Gm6863	1.29	0.031	40.376	52.047	770
Zxda	668171	zinc finger, X-linked, duplicated A	Zxda	-1.29	0.016	2.2	1.706	770
Dnajc3	100037258	DnaJ (Hsp40) homolog, subfamily C, member 3	Dnajc3	-1.29	0.012	6.04	4.685	770
Gm10232	100040029	predicted pseudogene 10232	Gm10232	1.29	0.05	6.74	8.722	770
Atn1	13498	atrophin 1	Atn1	-1.28	0.047	25.015	19.578	794
Rps7	20115	ribosomal protein S7	Rps7	1.28	0.0017	112.639	144.606	794
Lamc3	23928	laminin gamma 3	Lamc3	-1.28	0.022	1.067	0.836	794
Iqgap1	29875	IQ motif containing GTPase activating protein 1	Iqgap1	-1.28	0.0099	3.238	2.524	794
Shank3	58234	SH3/ankyrin domain gene 3	Shank3	-1.28	0.016	71.828	56.183	794
Mrpl38	60441	mitochondrial ribosomal protein L38	Mrpl38	1.28	0.027	20.001	25.588	794
Pam16	66449	presequence translocase-asssociated motor 16 homolog (S. cerevisiae)	Pam16	1.28	0.024	26.905	34.482	794
Dzip1	66573	DAZ interacting protein 1	Dzip1	-1.28	0.045	7.344	5.744	794
Cntnap2	66797	contactin associated protein-like 2	Cntnap2	1.28	0.032	21.765	27.795	794
Yipf5	67180	Yip1 domain family, member 5	Yipf5	1.28	0.02	11.867	15.243	794
Rab3c	67295	RAB3C, member RAS oncogene family	Rab3c	-1.28	0.014	23.102	18.075	794
Ociad1	68095	OCIA domain containing 1	Ociad1	1.28	0.0093	82.942	106.521	794
Fam189a1	70638	family with sequence similarity 189, member A1	Fam189a1	-1.28	0.047	10.599	8.296	794
Ddx28	71986	DEAD (Asp-Glu-Ala-Asp) box polypeptide 28	Ddx28	1.28	0.0031	5.002	6.38	794
Jam3	83964	junction adhesion molecule 3	Jam3	1.28	0.02	10.369	13.281	794
Mrpl3	94062	mitochondrial ribosomal protein L3	Mrpl3	1.28	0.0014	25.262	32.325	794
Epdr1	105298	ependymin related protein 1 (zebrafish)	Epdr1	1.28	0.01	35.39	45.468	794
Mal2	105853	mal, T cell differentiation protein 2	Mal2	1.28	0.0043	27.511	35.222	794
Nt5c3	107569	5'-nucleotidase, cytosolic III	Nt5c3	1.28	0.016	13.231	16.9	794
Scamp1	107767	secretory carrier membrane protein 1	Scamp1	1.28	0.017	45.505	58.36	794
Bai1	107831	brain-specific angiogenesis inhibitor 1	Bai1	-1.28	0.025	111.155	86.766	794
Frs3	107971	fibroblast growth factor receptor substrate 3	Frs3	1.28	0.016	5.204	6.654	794
Tshz1	110796	teashirt zinc finger family member 1	Tshz1	-1.28	0.045	7.227	5.63	794
Dot1l	208266	DOT1-like, histone H3 methyltransferase (S. cerevisiae)	Dot1l	-1.28	0.0035	24.144	18.93	794
BC057079	230393	cDNA sequence BC057079	Focad	1.28	0.0051	12.956	16.64	794
Itpkb	320404	inositol 1,4,5-trisphosphate 3-kinase B	Itpkb	-1.28	0.031	3.73	2.922	794
Heatr5b	320473	HEAT repeat containing 5B	Heatr5b	-1.28	0.046	5.73	4.471	794
Atp6v1e1	11973	ATPase, H+ transporting, lysosomal V1 subunit E1	Atp6v1e1	1.27	0.02	165.834	210.937	821
Gstz1	14874	glutathione transferase zeta 1 (maleylacetoacetate isomerase)	Gstz1	1.27	0.023	13.902	17.68	821
Elavl3	15571	ELAV (embryonic lethal, abnormal vision, Drosophila)-like 3 (Hu antigen C)	Elavl3	-1.27	0.05	42.511	33.366	821
Nsg1	18196	neuron specific gene family member 1	Nsg1	1.27	0.0002	133.693	169.89	821
Pfn2	18645	profilin 2	Pfn2	1.27	0.0099	126.709	161.185	821
Ppib	19035	peptidylprolyl isomerase B	Ppib	1.27	0.03	50.828	64.445	821
Ppp3r1	19058	protein phosphatase 3, regulatory subunit B, alpha isoform (calcineurin B, type I)	Ppp3r1	1.27	0.016	217.587	276.396	821
Hgsnat	52120	heparan-alpha-glucosaminide N-acetyltransferase	Hgsnat	1.27	0.019	12.642	16.107	821
Acot9	56360	acyl-CoA thioesterase 9	Acot9	1.27	0.017	5.01	6.372	821
Stk32c	57740	serine/threonine kinase 32C	Stk32c	1.27	0.0099	60.401	76.84	821
Commd6	66200	COMM domain containing 6	Commd6	1.27	0.031	12.76	16.214	821
Spcs2	66624	signal peptidase complex subunit 2 homolog (S. cerevisiae)	Spcs2	1.27	0.022	16.999	21.529	821
Ndufb8	67264	NADH dehydrogenase (ubiquinone) 1 beta subcomplex 8	Ndufb8	1.27	0.029	154.769	195.929	821
Rchy1	68098	ring finger and CHY zinc finger domain containing 1	Rchy1	1.27	0.043	13.316	16.938	821
9430016H08Rik	68115	RIKEN cDNA 9430016H08 gene	9430016H08Rik	1.27	0.031	3.838	4.856	821
Gcsh	68133	glycine cleavage system protein H (aminomethyl carrier)	Gcsh	1.27	0.012	14.213	18.068	821
Psmd11	69077	proteasome (prosome, macropain) 26S subunit, non-ATPase, 11	Psmd11	1.27	0.026	14.861	18.805	821
Gemin7	69731	gem (nuclear organelle) associated protein 7	Gemin7	1.27	0.033	9.426	11.984	821
Zswim7	69747	zinc finger, SWIM-type containing 7	Zswim7	1.27	0.043	9.659	12.304	821
Usp42	76800	ubiquitin specific peptidase 42	Usp42	-1.27	0.038	5.337	4.191	821
Ficd	231630	FIC domain containing	Ficd	1.27	0.015	3.57	4.541	821
Irf2bp2	270110	interferon regulatory factor 2 binding protein 2	Irf2bp2	1.27	0.013	2.909	3.685	821
Fam185a	330050	family with sequence similarity 185, member A	Fam185a	1.27	0.023	2.199	2.792	821
Cnrip1	380686	cannabinoid receptor interacting protein 1	Cnrip1	1.27	0.042	11.246	14.227	821
Rps6-ps1	626259	ribosomal protein S6, pseudogene 1	Rps6-ps1	1.27	0.01	5.516	7.016	821
Gm12231	667832	ATP synthase, H+ transporting, mitochondrial F0 complex, subunit b, isoform 1 pseudogene	Gm12231	1.27	0.0062	24.625	31.246	821
Gm10094	100041953	predicted gene 10094	Gm10094	1.27	0.0057	25.063	31.921	821
Gm15500	100043295	ribosomal protein L5 pseudogene	Gm15500	1.27	0.022	52.484	66.56	821
Ecel1	13599	endothelin converting enzyme-like 1	Ecel1	-1.26	0.038	22.077	17.591	849
Mmp15	17388	matrix metallopeptidase 15	Mmp15	-1.26	0.019	4.171	3.304	849
Nfix	18032	nuclear factor I/X	Nfix	-1.26	0.0012	14.189	11.254	849
Tesk1	21754	testis specific protein kinase 1	Tesk1	-1.26	0.0063	39.924	31.596	849
Vps45	22365	vacuolar protein sorting 45 (yeast)	Vps45	1.26	0.024	10.64	13.415	849
Ddx56	52513	DEAD (Asp-Glu-Ala-Asp) box polypeptide 56	Ddx56	1.26	0.035	10.014	12.663	849
Cntnap1	53321	contactin associated protein-like 1	Cntnap1	-1.26	0.029	60.981	48.435	849
Eral1	57837	Era (G-protein)-like 1 (E. coli)	Eral1	1.26	0.005	7.279	9.178	849
Rab2a	59021	RAB2A, member RAS oncogene family	Rab2a	1.26	0.0037	84.235	105.843	849
Asb3	65257	ankyrin repeat and SOCS box-containing 3	Asb3	-1.26	0.042	3.506	2.787	849
Rogdi	66049	rogdi homolog (Drosophila)	Rogdi	1.26	0.0026	60.566	76.607	849
Erp29	67397	endoplasmic reticulum protein 29	Erp29	1.26	0.017	48.387	60.907	849
Tmem127	69470	transmembrane protein 127	Tmem127	-1.26	0.027	19.131	15.178	849
Plscr3	70310	phospholipid scramblase 3	Plscr3	-1.26	0.026	6.207	4.922	849
Polr3b	70428	polymerase (RNA) III (DNA directed) polypeptide B	Polr3b	1.26	0.011	2.18	2.745	849
Tagap	72536	T cell activation Rho GTPase activating protein	Tagap	1.26	0.047	1.651	2.082	849
B3gat3	72727	beta-1,3-glucuronyltransferase 3 (glucuronosyltransferase I)	B3gat3	-1.26	0.022	34.673	27.487	849
Mff	75734	mitochondrial fission factor	Mff	1.26	0.027	72.042	90.591	849
Rnf44	105239	ring finger protein 44	Rnf44	-1.26	0.012	47.423	37.652	849
Macrod1	107227	MACRO domain containing 1	Macrod1	-1.26	0.042	3.013	2.391	849
Zbtb12	193736	zinc finger and BTB domain containing 12	Zbtb12	-1.26	0.024	3.832	3.036	849
Plekhh2	213556	pleckstrin homology domain containing, family H (with MyTH4 domain) member 2	Plekhh2	-1.26	0.014	1.365	1.083	849
Sesn2	230784	sestrin 2	Sesn2	-1.26	0.014	1.975	1.566	849
Zfp963	620419	zinc finger protein 963	Zfp963	-1.26	0.044	2.674	2.116	849
Gm7658	665489	eukaryotic translation initiation factor 3, subunit M pseudogene	Gm7658	1.26	0.042	4.708	5.949	849
Gm8172	666577	ribosomal protein S6 pseudogene	Gm8172	1.26	0.04	8.642	10.885	849
Gm9892	100040220	eukaryotic translation initiation factor 2, subunit 2 (beta) pseudogene	Gm9892	1.26	0.037	7.476	9.391	849
Camk2g	12325	calcium/calmodulin-dependent protein kinase II gamma	Camk2g	1.25	0.0052	17.308	21.657	876
Dlx6	13396	distal-less homeobox 6	Dlx6	1.25	0.034	38.474	48.138	876
Gstm4	14865	glutathione S-transferase, mu 4	Gstm4	1.25	0.032	2.527	3.17	876
Itpr3	16440	inositol 1,4,5-triphosphate receptor 3	Itpr3	-1.25	0.039	0.929	0.742	876
Kcnj9	16524	potassium inwardly-rectifying channel, subfamily J, member 9	Kcnj9	-1.25	0.036	8.213	6.555	876
Dusp8	18218	dual specificity phosphatase 8	Dusp8	-1.25	0.026	30.702	24.495	876
Nudc	18221	nuclear distribution gene C homolog (Aspergillus)	Nudc	1.25	0.0025	67.844	85.008	876
Pa2g4	18813	proliferation-associated 2G4	Pa2g4	1.25	0.0031	14.938	18.638	876
Rps4x	20102	ribosomal protein S4, X-linked	Rps4x	1.25	0.016	150.693	187.663	876
St3gal4	20443	ST3 beta-galactoside alpha-2,3-sialyltransferase 4	St3gal4	-1.25	0.034	6.325	5.045	876
Ube2e1	22194	ubiquitin-conjugating enzyme E2E 1	Ube2e1	1.25	0.0085	28.998	36.104	876
Sv2a	64051	synaptic vesicle glycoprotein 2 a	Sv2a	-1.25	0.012	60.979	48.823	876
Gpr88	64378	G-protein coupled receptor 88	Gpr88	-1.25	0.034	275.02	219.33	876
Fcho1	74015	FCH domain only 1	Fcho1	-1.25	0.029	50.539	40.434	876
Ube2s	77891	ubiquitin-conjugating enzyme E2S	Ube2s	1.25	0.042	23.74	29.753	876
Syt13	80976	synaptotagmin XIII	Syt13	1.25	0.017	8.301	10.413	876
Psmg2	107047	proteasome (prosome, macropain) assembly chaperone 2	Psmg2	1.25	0.038	7.816	9.789	876
Akt2-ps	111116	thymoma viral proto-oncogene 2, pseudogene	Akt2-ps	-1.25	0.015	7.33	5.877	876
Rem2	140743	rad and gem related GTP binding protein 2	Rem2	1.25	0.048	31.855	39.959	876
Kcnk13	217826	potassium channel, subfamily K, member 13	Kcnk13	1.25	0.013	3.049	3.814	876
Ppip5k2	227399	diphosphoinositol pentakisphosphate kinase 2	Ppip5k2	1.25	0.033	3.865	4.823	876
Dync1li1	235661	dynein cytoplasmic 1 light intermediate chain 1	Dync1li1	1.25	0.0075	23.984	29.903	876
Erc2	238988	ELKS/RAB6-interacting/CAST family member 2	Erc2	1.25	0.029	15.633	19.488	876
Dmxl1	240283	Dmx-like 1	Dmxl1	-1.25	0.045	2.618	2.1	876
Lipo1	381236	lipase, member O1	Lipo1	1.25	0.047	3.568	4.444	876
Gm5776	497028	Mrps33 pseudogene	Gm5776	1.25	0.039	13.017	16.268	876
Gm8399	666979	actin, gamma, cytoplasmic 1 pseudogene	Gm8399	1.25	0.019	30.361	38.068	876
Pabpc1l2b-ps	668382	poly(A) binding protein, cytoplasmic 1-like 2B, pseudogene	Pabpc1l2b-ps	1.25	0.03	14.106	17.687	876
Gm15429	100039623	anterior pharynx defective 1a homolog pseudogene	Gm15429	1.25	0.038	4.189	5.241	876
Dlg4	13385	discs, large homolog 4 (Drosophila)	Dlg4	1.24	0.016	373.699	463.437	905
Ercc1	13870	excision repair cross-complementing rodent repair deficiency, complementation group 1	Ercc1	1.24	0.045	24.261	30.12	905
Amz2	13929	archaelysin family metallopeptidase 2	Amz2	1.24	0.021	18.686	23.211	905
Flot2	14252	flotillin 2	Flot2	1.24	0.0067	22.286	27.571	905
Glrb	14658	glycine receptor, beta subunit	Glrb	-1.24	0.048	42.553	34.271	905
Gls	14660	glutaminase	Gls	1.24	0.0049	30.476	37.737	905
Glud1	14661	glutamate dehydrogenase 1	Glud1	1.24	0.01	50.647	62.749	905
Kif1c	16562	kinesin family member 1C	Kif1c	-1.24	0.045	17.6	14.234	905
Mcf2l	17207	mcf.2 transforming sequence-like	Mcf2l	1.24	0.038	52.012	64.697	905
Naca	17938	nascent polypeptide-associated complex alpha polypeptide	Naca	1.24	0.008	71.604	88.678	905
Prkar1b	19085	protein kinase, cAMP dependent regulatory, type I beta	Prkar1b	1.24	0.017	118.215	146.974	905
Tcp1	21454	t-complex protein 1	Tcp1	1.24	0.013	92.103	114.017	905
Umps	22247	uridine monophosphate synthetase	Umps	1.24	0.023	3.657	4.544	905
Thop1	50492	thimet oligopeptidase 1	Thop1	1.24	0.015	16.305	20.193	905
Pgrmc1	53328	progesterone receptor membrane component 1	Pgrmc1	1.24	0.0068	97.607	121.423	905
Amotl2	56332	angiomotin-like 2	Amotl2	-1.24	0.012	5.36	4.316	905
Cend1	57754	cell cycle exit and neuronal differentiation 1	Cend1	-1.24	0.012	85.411	68.657	905
Ndufc1	66377	NADH dehydrogenase (ubiquinone) 1, subcomplex unknown, 1	Ndufc1	1.24	0.014	75.091	93.048	905
Trim62	67525	tripartite motif-containing 62	Trim62	-1.24	0.0027	5.396	4.355	905
Golga7b	71146	golgi autoantigen, golgin subfamily a, 7B	Golga7b	-1.24	0.022	13.93	11.239	905
Stard7	99138	START domain containing 7	Stard7	1.24	0.0068	15.386	19.105	905
Cbr3	109857	carbonyl reductase 3	Cbr3	1.24	0.0044	17.097	21.209	905
Baz2a	116848	bromodomain adjacent to zinc finger domain, 2A	Baz2a	-1.24	0.011	6.817	5.519	905
Colec12	140792	collectin sub-family member 12	Colec12	1.24	0.048	1.421	1.768	905
Mcfd2	193813	multiple coagulation factor deficiency 2	Mcfd2	1.24	0.03	35.607	44.263	905
Sbno2	216161	strawberry notch homolog 2 (Drosophila)	Sbno2	-1.24	0.04	3.778	3.042	905
Paip1	218693	polyadenylate binding protein-interacting protein 1	Paip1	1.24	0.0054	21.729	26.922	905
Pphln1	223828	periphilin 1	Pphln1	1.24	0.039	6.051	7.531	905
B9d2	232987	B9 protein domain 2	B9d2	1.24	0.036	11.697	14.524	905
Klhl12	240756	kelch-like 12 (Drosophila)	Klhl12	1.24	0.048	6.328	7.865	905
Acvr1c	269275	activin A receptor, type IC	Acvr1c	-1.24	0.015	6.236	5.047	905
Pptc7	320717	PTC7 protein phosphatase homolog (S. cerevisiae)	Pptc7	-1.24	0.03	23.818	19.237	905
Gm7729	665646	heterogeneous nuclear ribonucleoprotein A1 pseudogene	Gm7729	1.24	0.038	4.908	6.07	905
Gm4980	100503386	predicted gene 4980	Gm4980	-1.24	0.048	3.494	2.808	905
Adora1	11539	adenosine A1 receptor	Adora1	-1.23	0.0094	34.578	28.159	939
Anxa7	11750	annexin A7	Anxa7	1.23	0.041	14.037	17.31	939
Atp5k	11958	ATP synthase, H+ transporting, mitochondrial F1F0 complex, subunit e	Atp5k	1.23	0.04	185.502	228.108	939
Atp6v0d1	11972	ATPase, H+ transporting, lysosomal V0 subunit D1	Atp6v0d1	1.23	0.012	119.433	146.871	939
Fkbp1a	14225	FK506 binding protein 1a	Fkbp1a	1.23	0.043	342.444	419.82	939
Grm1	14816	glutamate receptor, metabotropic 1	Grm1	-1.23	0.033	11.749	9.524	939
Kif5a	16572	kinesin family member 5A	Kif5a	-1.23	0.046	331.341	269.854	939
Mllt10	17354	myeloid/lymphoid or mixed-lineage leukemia (trithorax homolog, Drosophila); translocated to, 10	Mllt10	-1.23	0.039	19.674	15.943	939
Mocs2	17434	molybdenum cofactor synthesis 2	Mocs2	1.23	0.011	20.126	24.834	939
Nfyb	18045	nuclear transcription factor-Y beta	Nfyb	1.23	0.015	13.5	16.601	939
Prnp	19122	prion protein	Prnp	1.23	0.033	130.317	160.252	939
Srpk2	20817	serine/arginine-rich protein specific kinase 2	Srpk2	-1.23	0.026	21.33	17.331	939
Map2k5	23938	mitogen-activated protein kinase kinase 5	Map2k5	1.23	0.02	8.17	10.024	939
Mapk10	26414	mitogen-activated protein kinase 10	Mapk10	1.23	0.0015	52.972	65.134	939
Eif2s3x	26905	eukaryotic translation initiation factor 2, subunit 3, structural gene X-linked	Eif2s3x	-1.23	0.011	12.499	10.2	939
Rpl8	26961	ribosomal protein L8	Rpl8	1.23	0.034	267.691	328.199	939
Ubl4	27643	ubiquitin-like 4	Ubl4	1.23	0.042	23.151	28.584	939
St6galnac6	50935	ST6 (alpha-N-acetyl-neuraminyl-2,3-beta-galactosyl-1,3)-N-acetylgalactosaminide alpha-2,6-sialyltransferase 6	St6galnac6	-1.23	0.0072	51.168	41.579	939
Stk39	53416	serine/threonine kinase 39	Stk39	1.23	0.0062	8.541	10.527	939
Cdkl2	53886	cyclin-dependent kinase-like 2 (CDC2-related kinase)	Cdkl2	1.23	0.047	5.504	6.773	939
Golga4	54214	golgi autoantigen, golgin subfamily a, 4	Golga4	-1.23	0.049	13.615	11.108	939
Ndufb9	66218	NADH dehydrogenase (ubiquinone) 1 beta subcomplex, 9	Ndufb9	1.23	0.025	175.276	215.698	939
Fam3a	66294	family with sequence similarity 3, member A	Fam3a	1.23	0.048	7.548	9.289	939
Tmem128	66309	transmembrane protein 128	Tmem128	1.23	0.014	8.777	10.788	939
Trmt6	66926	tRNA methyltransferase 6 homolog (S. cerevisiae)	Trmt6	-1.23	0.0003	8.711	7.07	939
Zswim6	67263	zinc finger, SWIM domain containing 6	Zswim6	-1.23	0.013	18.253	14.889	939
Otub2	68149	OTU domain, ubiquitin aldehyde binding 2	Otub2	1.23	0.02	5.773	7.113	939
Stx18	71116	syntaxin 18	Stx18	1.23	0.037	10.498	12.861	939
Rhobtb3	73296	Rho-related BTB domain containing 3	Rhobtb3	-1.23	0.0034	2.748	2.242	939
1700052N19Rik	73419	RIKEN cDNA 1700052N19 gene	1700052N19Rik	1.23	0.015	8.124	10.032	939
Lrrc48	74665	leucine rich repeat containing 48	Lrrc48	1.23	0.023	3.253	4.001	939
Brpf1	78783	bromodomain and PHD finger containing, 1	Brpf1	-1.23	0.041	7.505	6.123	939
Stx12	100226	syntaxin 12	Stx12	1.23	0.034	21.652	26.72	939
Hpcal4	170638	hippocalcin-like 4	Hpcal4	1.23	0.02	100.641	124.038	939
Rab40b	217371	Rab40b, member RAS oncogene family	Rab40b	1.23	0.0049	25.329	31.058	939
Amph	218038	amphiphysin	Amph	1.23	0.027	22.372	27.446	939
Alkbh6	233065	alkB, alkylation repair homolog 6 (E. coli)	Alkbh6	1.23	0.015	14.847	18.302	939
Gm8822	667799	ARP3 actin-related protein 3 homolog pseudogene	Gm8822	1.23	0.015	9.309	11.496	939
Cmas	12764	cytidine monophospho-N-acetylneuraminic acid synthetase	Cmas	1.22	0.011	23.218	28.404	977
Dab1	13131	disabled 1	Dab1	1.22	0.029	11.099	13.557	977
St6gal1	20440	beta galactoside alpha 2,6 sialyltransferase 1	St6gal1	-1.22	0.032	4.179	3.423	977
Slc12a7	20499	solute carrier family 12, member 7	Slc12a7	-1.22	0.023	0.669	0.547	977
Tsc22d1	21807	TSC22 domain family, member 1	Tsc22d1	1.22	0.017	120.243	147.127	977
Dnajb9	27362	DnaJ (Hsp40) homolog, subfamily B, member 9	Dnajb9	1.22	0.024	11.979	14.614	977
Eif3g	53356	eukaryotic translation initiation factor 3, subunit G	Eif3g	1.22	0.042	33.562	40.969	977
Nudt3	56409	nudix (nucleotide diphosphate linked moiety X)-type motif 3	Nudt3	-1.22	0.015	156.435	128.681	977
Pop4	66161	processing of precursor 4, ribonuclease P/MRP family, (S. cerevisiae)	Pop4	1.22	0.015	14.497	17.704	977
Rab39b	67790	RAB39B, member RAS oncogene family	Rab39b	1.22	0.045	6.844	8.341	977
Rnaset2b	68195	ribonuclease T2B	Rnaset2b	1.22	0.015	9.266	11.301	977
Diras2	68203	DIRAS family, GTP-binding RAS-like 2	Diras2	-1.22	0.011	67.307	55.189	977
Atp6v1d	73834	ATPase, H+ transporting, lysosomal V1 subunit D	Atp6v1d	1.22	4.7e-05	92.922	113.441	977
Lysmd4	75099	LysM, putative peptidoglycan-binding, domain containing 4	Lysmd4	-1.22	0.0012	4.762	3.919	977
Chmp4b	75608	charged multivesicular body protein 4B	Chmp4b	1.22	0.0012	66.077	80.755	977
Gid8	76425	GID complex subunit 8 homolog (S. cerevisiae)	Gid8	1.22	0.0055	20.848	25.403	977
Thyn1	77862	thymocyte nuclear protein 1	Thyn1	1.22	0.026	18.939	23.108	977
2310046O06Rik	78323	RIKEN cDNA 2310046O06 gene	Fam219b	1.22	0.046	4.131	5.032	977
Gatsl2	80909	GATS protein-like 2	Gatsl2	-1.22	0.011	12.826	10.509	977
C78339	97863	expressed sequence C78339	C78339	1.22	0.029	18.447	22.432	977
Fnbp1l	214459	formin binding protein 1-like	Fnbp1l	-1.22	0.038	26.007	21.318	977
Ccdc109a	215999	coiled-coil domain containing 109A	Mcu	-1.22	0.025	9.518	7.797	977
Etf1	225363	eukaryotic translation termination factor 1	Etf1	1.22	0.0094	15.614	18.995	977
L3mbtl3	237339	l(3)mbt-like 3 (Drosophila)	L3mbtl3	-1.22	0.034	2.947	2.415	977
Acsl5	433256	acyl-CoA synthetase long-chain family member 5	Acsl5	1.22	0.0048	5.744	7.025	977
Gm14150	100043840	tubulin, alpha 1C pseudogene	Gm14150	1.22	0.049	34.977	42.765	977
Cct5	12465	chaperonin containing Tcp1, subunit 5 (epsilon)	Cct5	1.21	0.04	48.618	59.032	1003
Dffa	13347	DNA fragmentation factor, alpha subunit	Dffa	1.21	0.015	11.198	13.571	1003
Phc1	13619	polyhomeotic-like 1 (Drosophila)	Phc1	-1.21	0.023	13.825	11.387	1003
Eif2b4	13667	eukaryotic translation initiation factor 2B, subunit 4 delta	Eif2b4	1.21	0.015	14.009	16.937	1003
Chchd2	14004	coiled-coil-helix-coiled-coil-helix domain containing 2	Chchd2	1.21	0.042	196.701	237.114	1003
Pts	19286	6-pyruvoyl-tetrahydropterin synthase	Pts	1.21	0.02	14.028	16.962	1003
Stk16	20872	serine/threonine kinase 16	Stk16	1.21	0.038	36.604	44.379	1003
Tgfbr2	21813	transforming growth factor, beta receptor II	Tgfbr2	-1.21	0.027	4.164	3.453	1003
Exoc7	53413	exocyst complex component 7	Exoc7	1.21	0.017	23.996	29.023	1003
Rplp1	56040	ribosomal protein, large, P1	Rplp1	1.21	0.028	970.305	1170.72	1003
Ufc1	66155	ubiquitin-fold modifier conjugating enzyme 1	Ufc1	1.21	0.023	26.889	32.657	1003
Camk2n1	66259	calcium/calmodulin-dependent protein kinase II inhibitor 1	Camk2n1	1.21	0.019	330.678	400.554	1003
Mrfap1	67568	Morf4 family associated protein 1	Mrfap1	1.21	0.014	107.017	129.475	1003
Ssu72	68991	Ssu72 RNA polymerase II CTD phosphatase homolog (yeast)	Ssu72	1.21	0.037	31.881	38.439	1003
Ndufaf5	69487	NADH dehydrogenase (ubiquinone) complex I, assembly factor 5	Ndufaf5	1.21	0.017	14.547	17.63	1003
Unkl	74154	unkempt-like (Drosophila)	Unkl	1.21	0.04	10.185	12.335	1003
Clip3	76686	CAP-GLY domain containing linker protein 3	Clip3	-1.21	0.036	169.861	139.806	1003
Kansl1	76719	KAT8 regulatory NSL complex subunit 1	Kansl1	-1.21	0.035	15.772	13.065	1003
Agap2	216439	ArfGAP with GTPase domain, ankyrin repeat and PH domain 2	Agap2	-1.21	0.011	239.967	198.501	1003
Mrps27	218506	mitochondrial ribosomal protein S27	Mrps27	1.21	0.021	8.957	10.805	1003
Fhod3	225288	formin homology 2 domain containing 3	Fhod3	1.21	0.048	0.937	1.134	1003
Epha10	230735	Eph receptor A10	Epha10	-1.21	0.024	3.646	3.012	1003
Tox	252838	thymocyte selection-associated high mobility group box	Tox	1.21	0.0062	0.858	1.038	1003
Gstm1	14862	glutathione S-transferase, mu 1	Gstm1	1.2	0.027	98.398	118.35	1026
Kdm6a	22289	lysine (K)-specific demethylase 6A	Kdm6a	-1.2	0.021	3.266	2.719	1026
Syt5	53420	synaptotagmin V	Syt5	1.2	0.041	66.721	80.164	1026
Cyp2d22	56448	cytochrome P450, family 2, subfamily d, polypeptide 22	Cyp2d22	1.2	0.0067	9.617	11.565	1026
Exoc2	66482	exocyst complex component 2	Exoc2	1.2	0.028	6.382	7.666	1026
Sbds	66711	Shwachman-Bodian-Diamond syndrome homolog (human)	Sbds	1.2	0.024	33.23	39.911	1026
Arl8b	67166	ADP-ribosylation factor-like 8B	Arl8b	1.2	0.024	34.8	41.879	1026
N6amt2	68043	N-6 adenine-specific DNA methyltransferase 2 (putative)	N6amt2	1.2	0.0058	26.61	31.98	1026
Pmvk	68603	phosphomevalonate kinase	Pmvk	1.2	0.034	13.164	15.834	1026
Trp53inp2	68728	transformation related protein 53 inducible nuclear protein 2	Trp53inp2	-1.2	0.025	40.514	33.728	1026
Ttc7b	104718	tetratricopeptide repeat domain 7B	Ttc7b	1.2	0.009	31.599	37.969	1026
Exosc4	109075	exosome component 4	Exosc4	1.2	0.0093	12.005	14.444	1026
Taok1	216965	TAO kinase 1	Taok1	1.2	0.018	4.94	5.94	1026
Eif5	217869	eukaryotic translation initiation factor 5	Eif5	1.2	0.032	38.64	46.555	1026
Atp1a3	232975	ATPase, Na+/K+ transporting, alpha 3 polypeptide	Atp1a3	-1.2	0.042	421.947	350.531	1026

## Sheet: Thalamus
Symbol	EntrezGene ID	Description	Imported ID	Fold Change	T-test	Mean1	Mean2	Rank
Gm9320	668724	ribosomal protein S24 pseudogene	Gm9320	6.04	0.0091	0.96	5.795	1
Scrt1	170729	scratch homolog 1, zinc finger protein (Drosophila)	Scrt1	-5.86	0.03	66.957	11.422	2
Gm15526	666305	predicted gene 15526	Gm15526	5.18	0.011	0.907	4.703	3
Gm10247	100043106	ribosomal protein L35A pseudogene	Gm10247	4.5	0.029	1.223	5.5	4
Gm9001	668145	phosphatidylinositol glycan anchor biosynthesis, class P pseudogene	Gm9001	4.24	0.0047	0.98	4.158	5
Gm16060	620771	predicted pseudogene 16060	Gm16060	4.01	0.0035	0.948	3.8	6
Myl2	17906	myosin, light polypeptide 2, regulatory, cardiac, slow	Myl2	3.86	0.033	0.769	2.968	7
Gm14251	632394	predicted gene 14251	Gm14251	-3.83	0.014	2.309	0.603	8
Gm11469	383773	peptidyl-prolyl cis-trans isomerase A pseudogene 2_2197.1	Gm11469	3.59	0.033	0.601	2.156	9
Gm5224	383218	endosulfine alpha pseudogene	Gm5224	3.57	0.026	0.735	2.624	10
Gm18343	100416974	sperm associated antigen 7 pseudogene	Gm18343	3.36	0.017	0.662	2.223	11		Mean1: WT mice
Rps15a-ps3	677027	ribosomal protein S15A, pseudogene 3	Rps15a-ps3	3.32	0.038	3.548	11.78	12		Mean2: miR-137 Tg mice
Gm16399	100041785	cytochrome c oxidase, subunit VIc pseudogene	Gm16399	3.29	0.021	1.222	4.024	13
Gm11843	100039958	predicted gene 11843	Gm11843	3.12	0.01	0.609	1.901	14
Gm13194	381346	predicted gene 13194	Gm13194	3.06	0.038	1.236	3.784	15
Gm18827	100417790	phosphoglycerate mutase family member 5 pseudogene	Gm18827	3.04	0.026	0.6	1.823	16
Gm6060	606528	peptidylprolyl isomerase A pseudogene 1_109.1	Gm6060	2.97	0.045	1.419	4.215	17
Esrra	26379	estrogen related receptor, alpha	Esrra	-2.94	0.025	23.796	8.1	18
Schip1	30953	schwannomin interacting protein 1	Schip1	2.93	0.049	0.598	1.749	19
Gm10155	100043495	ribosomal protein L21 pseudogene	Gm10155	2.92	0.025	3.154	9.199	20
Stard8	236920	START domain containing 8	Stard8	-2.91	0.018	2.912	1.001	21
Gm5566	433968	predicted pseudogene 5566	Gm5566	2.88	0.0001	5.369	15.458	22
Gm12045	100417555	RAB5C, member RAS oncogene family pseudogene	Gm12045	2.88	0.012	1.332	3.837	22
Grb7	14786	growth factor receptor bound protein 7	Grb7	-2.86	0.023	1.471	0.514	24
Sp7	170574	Sp7 transcription factor 7	Sp7	-2.82	0.0046	1.97	0.699	25
Gm9703	677010	predicted gene 9703	Gm9703	2.82	0.025	2.259	6.38	25
Gm10059	100503585	ribosomal protein S29 pseudogene	Gm10059	2.75	0.0027	2.843	7.829	27
AW822252	331578	expressed sequence AW822252	AW822252	2.74	0.008	1.151	3.154	28
Dusp4	319520	dual specificity phosphatase 4	Dusp4	-2.73	0.011	1.937	0.711	29
Car7	12354	carbonic anhydrase 7	Car7	-2.72	0.014	14.199	5.215	30
Pter	19212	phosphotriesterase related	Pter	2.71	0.0016	0.596	1.616	31
Cldn26	74720	claudin 26	Cldn26	2.69	0.046	1.355	3.641	32
Igkc	16071	immunoglobulin kappa constant	Igkc	2.68	0.014	2.872	7.703	33
Nt5c1a	230718	5'-nucleotidase, cytosolic IA	Nt5c1a	-2.67	0.012	2.29	0.859	34
Rps19-ps7	269365	ribosomal protein S19, pseudogene 7	Rps19-ps7	2.67	0.0036	2.058	5.498	34
Spsb3	79043	splA/ryanodine receptor domain and SOCS box containing 3	Spsb3	-2.64	0.0037	79.804	30.213	36
Ndufa4l2	407790	NADH dehydrogenase (ubiquinone) 1 alpha subcomplex, 4-like 2	Ndufa4l2	-2.63	0.031	3.149	1.199	37
Gm13196	623483	predicted gene 13196	Gm13196	2.63	0.029	2.306	6.06	37
Timm10	30059	translocase of inner mitochondrial membrane 10 homolog (yeast)	Timm10	-2.62	0.0055	161.454	61.707	39
Plcl1	227120	phospholipase C-like 1	Plcl1	-2.62	0.0004	12.743	4.857	39
Gm8880	667919	predicted gene 8880	Gm8880	2.6	0.03	1.976	5.135	41
Gm10086	100042557	ribosomal protein L34 pseudogene	Gm10086	-2.58	0.041	3.148	1.221	42
Nrtn	18188	neurturin	Nrtn	-2.56	0.041	2.42	0.947	43
Siah3	380918	seven in absentia homolog 3 (Drosophila)	Siah3	-2.54	0.049	2.304	0.907	44
Gm14539	100503459	upregulated during skeletal muscle growth 5 pseudogene	Gm14539	2.54	0.032	24.923	63.327	44
Cldn5	12741	claudin 5	Cldn5	-2.52	0.0084	62.043	24.633	46
Eno1	13806	enolase 1, alpha non-neuron	Eno1	-2.52	0.0003	1554.67	617.768	46
Gm14056	668910	ribosomal protein 10 pseudogene	Gm14056	2.5	0.0018	0.669	1.671	48
Gm10226	100750327	predicted gene 10226	Gm10226	2.5	0.012	1.497	3.741	48
Rps15a-ps6	100042173	ribosomal protein S15A, pseudogene 6	Rps15a-ps6	2.47	0.0001	8.246	20.375	50
Pvalb	19293	parvalbumin	Pvalb	-2.45	0.044	51.3	20.927	51
Kcnab3	16499	potassium voltage-gated channel, shaker-related subfamily, beta member 3	Kcnab3	-2.43	0.039	15.243	6.264	52
Pgam2	56012	phosphoglycerate mutase 2	Pgam2	2.43	0.043	1.274	3.094	52
AI429214	621080	expressed sequence AI429214	AI429214	2.43	0.03	0.717	1.741	52
Rgs4	19736	regulator of G-protein signaling 4	Rgs4	-2.42	0.04	94.575	39.024	55
2010107G12Rik	243753	RIKEN cDNA 2010107G12 gene	2010107G12Rik	-2.42	0.032	1.243	0.513	55
Klk8	259277	kallikrein related-peptidase 8	Klk8	-2.42	0.025	1.257	0.518	55
Map3k15	270672	mitogen-activated protein kinase kinase kinase 15	Map3k15	2.42	0.013	0.503	1.215	55
Gm5787	544878	glyceraldehyde-3-phosphate dehydrogenase pseudogene	Gm5787	2.42	0.0021	0.915	2.216	55
Rpl7a-ps5	674419	ribosomal protein L7A, pseudogene 5	Rpl7a-ps5	2.42	0.024	1.099	2.654	55
Kcnc3	16504	potassium voltage gated channel, Shaw-related subfamily, member 3	Kcnc3	-2.41	0.038	41.881	17.357	61
Eif3s6-ps1	16342	eukaryotic translation initiation factor 3, subunit 6, pseudogene 1	Eif3s6-ps1	2.39	0.0061	1.741	4.155	62
Mlip	69642	muscular LMNA-interacting protein	Mlip	-2.38	0.0066	6.821	2.868	63
Hrk	12123	harakiri, BCL2 interacting protein (contains only BH3 domain)	Hrk	2.36	0.048	1.114	2.632	64
A230009B12Rik	319750	RIKEN cDNA A230009B12 gene	A230009B12Rik	-2.36	0.0044	3.724	1.576	64
Kcng4	66733	potassium voltage-gated channel, subfamily G, member 4	Kcng4	-2.34	0.028	9.208	3.939	66
Usp43	216835	ubiquitin specific peptidase 43	Usp43	-2.31	0.035	2.244	0.971	67
Gm12338	654359	cytochrome c oxidase, subunit VIIc pseudogene	Gm12338	2.31	0.028	60.433	139.708	67
Rps15a-ps4	664903	ribosomal protein S15A, pseudogene 4	Rps15a-ps4	2.3	0.043	8.194	18.806	69
Gm12013	100042644	predicted gene 12013	Gm12013	2.3	0.014	28.13	64.688	69
Mycbp	56309	c-myc binding protein	Mycbp	2.29	0.024	2.849	6.512	71
Fndc5	384061	fibronectin type III domain containing 5	Fndc5	-2.29	0.012	58.578	25.544	71
Gm10240	100503563	ribosomal protein L21 pseudogene	Gm10240	2.28	0.0066	6.044	13.771	73
Hist2h2aa1	15267	histone cluster 2, H2aa1	Hist2h2aa1	-2.27	0.015	7.846	3.464	74
Rpsa-ps5	382504	ribosomal protein SA, pseudogene 5	Rpsa-ps5	2.27	0.041	4.437	10.068	74
Gm15660	100416356	cofilin 1, non-muscle pseudogene	Gm15660	2.25	0.033	1.757	3.952	76
Gm18821	100417781	splicing factor, arginine/serine-rich 7 pseudogene	Gm18821	2.25	0.04	1.081	2.429	76
Htr5b	15564	5-hydroxytryptamine (serotonin) receptor 5B	Htr5b	-2.23	0.0099	4.291	1.922	78
Kbtbd11	74901	kelch repeat and BTB (POZ) domain containing 11	Kbtbd11	2.23	0.011	7.135	15.918	78
Gm5575	434047	heat shock protein 8 pseudogene	Gm5575	2.22	0.01	11.514	25.592	80
Gm5829	545326	GABA(A) receptor-associated protein like 2 pseudogene 1_652.1	Gm5829	2.22	0.011	14.068	31.179	80
Gm6286	622102	ribosomal protein L7A pseudogene	Gm6286	2.22	0.015	1.491	3.312	80
Gm7204	637273	peroxiredoxin 1 pseudogene	Gm7204	2.22	0.0045	4.184	9.268	80
Arid3b	56380	AT rich interactive domain 3B (BRIGHT-like)	Arid3b	-2.21	0.016	2.137	0.968	84
Rprml	104582	reprimo-like	Rprml	2.21	0.04	1.969	4.344	84
Gm5963	546663	predicted pseudogene 5963	Gm5963	2.21	0.003	33.165	73.242	84
Gm12335	100043429	SMT3 suppressor of mif two 3 homolog 2 pseudogene	Gm12335	2.21	0.015	1.566	3.464	84
Prph	19132	peripherin	Prph	2.2	0.0044	2.127	4.682	88
Gm15421	100042049	ribosomal protein L22 like 1 pseudogene	Gm15421	2.2	0.0074	28.614	63.066	88
Trim47	217333	tripartite motif-containing 47	Trim47	2.19	0.0037	2.091	4.589	90
Gm7820	665846	aldolase A, fructose-bisphosphate pseudogene	Gm7820	2.19	0.017	0.744	1.632	90
Zfp329	67230	zinc finger protein 329	Zfp329	2.18	0.047	2.997	6.524	92
Sowahb	78088	sosondowah ankyrin repeat domain family member B	Sowahb	-2.18	0.024	1.587	0.727	92
BC048546	232400	cDNA sequence BC048546	BC048546	2.18	0.008	0.61	1.328	92
Gm12816	433745	predicted gene 12816	Gm12816	2.17	0.02	4.763	10.322	95
2810025M15Rik	69953	RIKEN cDNA 2810025M15 gene	2810025M15Rik	2.16	0.046	16.513	35.735	96
Gdf1	14559	growth differentiation factor 1	Gdf1	-2.15	0.041	33.379	15.518	97
Qrfpr	229214	pyroglutamylated RFamide peptide receptor	Qrfpr	2.15	0.015	0.633	1.361	97
Gm17511	100502641	ribosomal protein, large, P1 pseudogene	Gm17511	2.15	0.047	15.529	33.396	97
Rmst	110333	rhabdomyosarcoma 2 associated transcript (non-coding RNA)	Rmst	2.14	0.022	13.107	28.048	100
Gm11824	433687	ribosomal protein SA pseudogene	Gm11824	2.14	0.035	5.393	11.526	100
Ndufb2	68198	NADH dehydrogenase (ubiquinone) 1 beta subcomplex, 2	Ndufb2	-2.13	0.0046	334.75	156.825	102
Enkur	71233	enkurin, TRPC channel interacting protein	Enkur	2.13	0.032	0.884	1.885	102
Zbtb8b	215627	zinc finger and BTB domain containing 8b	Zbtb8b	2.13	0.022	1.537	3.276	102
Atf7	223922	activating transcription factor 7	Atf7	-2.13	0.026	11.334	5.311	102
Rpsa-ps1	665237	ribosomal protein SA, pseudogene 1	Rpsa-ps1	2.12	0.031	6.854	14.537	106
Rab11a	53869	RAB11a, member RAS oncogene family	Rab11a	2.11	0.035	45.224	95.526	107
Copz2	56358	coatomer protein complex, subunit zeta 2	Copz2	-2.11	0.0069	6.615	3.139	107
Fam132a	67389	family with sequence similarity 132, member A	Fam132a	2.11	0.0066	8.975	18.978	107
Pdzd2	68070	PDZ domain containing 2	Pdzd2	-2.1	0.0023	3.627	1.73	110
Zbtb4	75580	zinc finger and BTB domain containing 4	Zbtb4	-2.1	0.031	32.309	15.415	110
Tmem229b	268567	transmembrane protein 229B	Tmem229b	-2.1	0.0021	10.242	4.877	110
Gm12003	627244	actin, gamma, cytoplasmic 1 pseudogene	Gm12003	2.1	0.029	0.682	1.433	110
Gm11942	665298	ribosomal protein, large, P1 pseudogene	Gm11942	2.1	0.046	13.046	27.414	110
Gm16165	100416118	tubulin, beta 2B pseudogene	Gm16165	2.09	0.013	5.574	11.646	115
Gm15766	100416271	ribosomal protein L5 pseudogene	Gm15766	2.09	0.021	0.644	1.348	115
Gm16209	100418381	translocase of inner mitochondrial membrane 23 homolog pseudogene	Gm16209	-2.09	0.031	13.238	6.341	115
Tdpx-ps1	21670	thioredoxin peroxidase, pseudogene 1	Tdpx-ps1	-2.08	0.015	63.158	30.363	118
Zfp385a	29813	zinc finger protein 385A	Zfp385a	-2.07	0.041	87.87	42.496	119
Gm6254	621710	heterogeneous nuclear ribonucleoprotein A3 pseudogene	Gm6254	2.07	0.025	0.797	1.653	119
Gm8756	667676	glyceraldehyde-3-phosphate dehydrogenase pseudogene	Gm8756	2.06	0.026	1.002	2.062	121
Rps6-ps2	675985	ribosomal protein S6, pseudogene 2	Rps6-ps2	2.06	0.036	1.836	3.785	121
Slc6a13	14412	solute carrier family 6 (neurotransmitter transporter, GABA), member 13	Slc6a13	-2.05	0.044	2.867	1.401	123
Tmem202	73893	transmembrane protein 202	Tmem202	2.05	0.0013	1.222	2.509	123
Gm13352	625815	predicted gene 13352	Gm13352	2.05	0.04	3.418	7.019	123
Gm12344	628108	ATPase, H+ transporting, lysosomal V1 subunit G1 pseudogene	Gm12344	2.05	0.021	4.475	9.16	123
Rps15a-ps7	100043843	ribosomal protein S15A, pseudogene 7	Rps15a-ps7	2.05	0.0039	11.276	23.131	123
Vav1	22324	vav 1 oncogene	Vav1	2.04	0.017	0.766	1.559	128
Rpl19-ps12	208428	ribosomal protein L19, pseudogene 12	Rpl19-ps12	2.04	0.014	2.452	5	128
1110002N22Rik	68550	RIKEN cDNA 1110002N22 gene	Tefm	2.03	0.02	2.138	4.345	130
Rell2	225392	RELT-like 2	Rell2	-2.03	0.021	88.838	43.783	130
Gm6075	606716	peptidylprolyl isomerase A pseudogene 1_125.1	Gm6075	2.03	0.0004	3.089	6.27	130
Gm14648	676253	ribosomal protein L21 pseudogene	Gm14648	2.03	0.0085	4.889	9.903	130
Rgs19	56470	regulator of G-protein signaling 19	Rgs19	2.02	0.012	16.018	32.353	134
Lzic	69151	leucine zipper and CTNNBIP1 domain containing	Lzic	-2.02	0.043	10.722	5.311	134
Scrt2	545474	scratch homolog 2, zinc finger protein (Drosophila)	Scrt2	-2.02	0.0053	9.397	4.645	134
Gm5883	545873	peptidylprolyl isomerase A pseudogene 6_1344.1	Gm5883	2.02	0.0071	8.154	16.484	134
Rpl35a-ps5	100040169	ribosomal protein L35A, pseudogene 5	Rpl35a-ps5	2.02	0.015	5.458	11.04	134
Zfp826	414758	zinc finger protein 826	5830428H23Rik	2.01	0.0003	5.787	11.606	139
Gm14004	100043375	predicted gene 14004	Gm14004	2.01	0.041	2.663	5.338	139
Kcnk3	16527	potassium channel, subfamily K, member 3	Kcnk3	-2	0.029	17.791	8.891	141
Nlk	18099	nemo like kinase	Nlk	2	0.013	7.427	14.835	141
Usp5	22225	ubiquitin specific peptidase 5 (isopeptidase T)	Usp5	-2	0.041	136.613	68.456	141
Sirt7	209011	sirtuin 7 (silent mating type information regulation 2, homolog) 7 (S. cerevisiae)	Sirt7	-2	0.0061	35.301	17.647	141
Pkd2l1	329064	polycystic kidney disease 2-like 1	Pkd2l1	-2	0.0074	2.418	1.211	141
Pdcd2	18567	programmed cell death 2	Pdcd2	1.99	0.021	8.38	16.687	146
Hnrnph1	59013	heterogeneous nuclear ribonucleoprotein H1	Hnrnph1	1.99	0.028	74.922	148.945	146
Cyp2s1	74134	cytochrome P450, family 2, subfamily s, polypeptide 1	Cyp2s1	-1.99	0.021	2.919	1.469	146
Rpl12-ps1	241053	ribosomal protein L12, pseudogene 1	Rpl12-ps1	1.99	0.041	0.935	1.863	146
Gm6382	623006	retinoblastoma binding protein 7 pseudogene	Gm6382	1.99	0.033	3.323	6.599	146
Rps19-ps4	625929	ribosomal protein S19, pseudogene 4	Rps19-ps4	1.99	0.017	8.178	16.281	146
Zfp942	73233	zinc finger protein 942	Zfp942	1.98	0.027	2.197	4.339	152
Gm3571	100041907	farnesyl diphosphate synthetase pseudogene	Gm3571	1.98	0.011	5.822	11.519	152
Gm5228	383250	predicted gene 5228	Gm5228	1.97	0.013	0.852	1.675	154
Gm7308	640703	calmodulin 2 pseudogene	Gm7308	1.97	0.0002	45.964	90.468	154
9430021M05Rik	77288	RIKEN cDNA 9430021M05 gene	9430021M05Rik	1.96	0.02	2.071	4.055	156
Actg-ps1	621269	actin, gamma, pseudogene 1	Actg-ps1	1.96	0.0048	19.816	38.856	156
Gm12791	665362	growth factor receptor bound protein 2 pseudogene	Gm12791	1.96	0.03	3.28	6.43	156
Zfp449	78619	zinc finger protein 449	Zfp449	1.95	0.0014	0.77	1.497	159
Gm4879	232887	WD repeat domain 12 pseudogene	Gm4879	1.95	0.0086	1.652	3.215	159
Rpl7a-ps10	622727	ribosomal protein L7A, pseudogene 10	Rpl7a-ps10	1.95	0.0043	1.232	2.406	159
Gm16589	631071	axin interaction partner and dorsalization antagonist pseudogene	Gm16589	1.95	0.0024	2.325	4.54	159
Zfp930	234358	zinc finger protein 930	Zfp930	1.94	0.035	1.743	3.375	163
Sec22a	317717	SEC22 vesicle trafficking protein homolog A (S. cerevisiae)	Sec22a	1.94	0.036	3.952	7.681	163
Gm15801	627166	protein tyrosine phosphatase 4a1 pseudogene	Gm15801	1.94	0.024	2.475	4.811	163
Gm8752	667669	archain 1 pseudogene	Gm8752	1.94	0.026	1.316	2.559	163
Oaz2-ps	668745	ornithine decarboxylase antizyme 2, pseudogene	Oaz2-ps	1.94	0.0059	8.916	17.323	163
Gm11826	100039988	predicted gene 11826	Gm11826	1.94	0.036	11.393	22.142	163
Crls1	66586	cardiolipin synthase 1	Crls1	1.93	0.024	7.872	15.179	169
Diras1	208666	DIRAS family, GTP-binding RAS-like 1	Diras1	-1.93	0.018	53.841	27.93	169
Hist1h2bg	319181	histone cluster 1, H2bg	Hist1h2bg	-1.93	0.011	6.629	3.441	169
Rps8-ps2	100039036	ribosomal protein S8, pseudogene 2	Rps8-ps2	1.93	0.01	4.551	8.783	169
Gm12060	100134990	selenoprotein K pseudogene	Gm12060	1.93	0.0072	1.493	2.884	169
Rwdd2a	69519	RWD domain containing 2A	Rwdd2a	1.92	0.025	18.777	35.987	174
Shank1	243961	SH3/ankyrin domain gene 1	Shank1	-1.92	0.048	48.286	25.096	174
Rpl3-ps2	628388	ribosomal protein L3, pseudogene 2	Rpl3-ps2	1.92	0.0036	11.64	22.297	174
Gng4	14706	guanine nucleotide binding protein (G protein), gamma 4	Gng4	1.91	0.02	8.728	16.635	177
Cacna1i	239556	calcium channel, voltage-dependent, alpha 1I subunit	Cacna1i	-1.91	0.042	6.707	3.509	177
Tpt1-ps5	627798	tumor protein, translationally-controlled, pseudogene 5	Tpt1-ps5	1.91	0.03	7.095	13.552	177
Gm14165	628060	ribosomal protein, large, P0 pseudogene	Gm14165	1.91	0.044	1.991	3.81	177
Apobec1	11810	apolipoprotein B mRNA editing enzyme, catalytic polypeptide 1	Apobec1	1.9	0.018	0.686	1.305	181
Mdk	17242	midkine	Mdk	-1.9	0.0045	39.488	20.812	181
Tbc1d8	54610	TBC1 domain family, member 8	Tbc1d8	1.9	0.0096	7.693	14.606	181
Gm7117	633570	predicted pseudogene 7117	Gm7117	1.9	0.039	1.157	2.202	181
Aass	30956	aminoadipate-semialdehyde synthase	Aass	1.89	0.011	0.68	1.287	185
2310061J03Rik	66391	RIKEN cDNA 2310061J03 gene	2310061J03Rik	1.89	0.018	1.875	3.54	185
Lysmd3	80289	LysM, putative peptidoglycan-binding, domain containing 3	Lysmd3	1.89	0.045	0.795	1.503	185
Prrt3	210673	proline-rich transmembrane protein 3	Prrt3	-1.89	0.042	18.023	9.553	185
Gm4950	240289	proteasome (prosome, macropain) subunit, beta type 3 pseudogene	Gm4950	1.89	0.036	4.082	7.728	185
Gm5527	433305	predicted gene 5527	Gm5527	1.89	0.0067	2.432	4.59	185
Gm6872	628372	CTD nuclear envelope phosphatase 1 pseudogene	Gm6872	1.89	0.042	1.739	3.28	185
Tradd	71609	TNFRSF1A-associated via death domain	Tradd	-1.88	0.043	5.792	3.077	192
Gstk1	76263	glutathione S-transferase kappa 1	Gstk1	-1.88	0.0082	19.783	10.526	192
Gm5621	434434	predicted gene 5621	Gm5621	1.88	0.038	4.946	9.312	192
Gm8129	666487	ribosomal protein L38 pseudogene	Gm8129	1.88	0.035	37.223	69.835	192
1700016P03Rik	668604	RIKEN cDNA 1700016P03 gene	1700016P03Rik	1.88	0.0095	0.648	1.215	192
Gm10163	100039601	60S ribosomal protein L21 pseudogene	Gm10163	1.88	0.0046	6.569	12.367	192
Trim27	19720	tripartite motif-containing 27	Trim27	1.87	0.036	9.974	18.655	198
Zfp711	245595	zinc finger protein 711	Zfp711	1.87	0.0034	1.066	1.994	198
E030024N20Rik	595139	peptidylprolyl isomerase A pseudogene 8	E030024N20Rik	1.87	0.0072	6.767	12.671	198
Gm8566	667310	Sod1 pseudogene	Gm8566	1.87	0.01	24.67	46.214	198
Atp2a1	11937	ATPase, Ca++ transporting, cardiac muscle, fast twitch 1	Atp2a1	-1.86	0.025	5.345	2.873	202
Hdac2	15182	histone deacetylase 2	Hdac2	1.86	0.0074	17.347	32.248	202
Tnnt2	21956	troponin T2, cardiac	Tnnt2	1.86	0.034	1.859	3.453	202
Nkiras2	71966	NFKB inhibitor interacting Ras-like protein 2	Nkiras2	-1.86	0.037	7.093	3.816	202
Ccdc74a	72315	coiled-coil domain containing 74A	Ccdc74a	1.86	0.039	7.866	14.65	202
Cdc42ep2	104252	CDC42 effector protein (Rho GTPase binding) 2	Cdc42ep2	-1.86	0.0002	16.711	8.996	202
Gm13498	227885	heat shock protein 90 alpha (cytosolic), class B member 1 pseudogene	Gm13498	1.86	0.004	2.852	5.306	202
Col12a1	12816	collagen, type XII, alpha 1	Col12a1	-1.85	0.0063	6.683	3.605	209
Magoh	17149	mago-nashi homolog, proliferation-associated (Drosophila)	Magoh	1.85	0.0033	13.707	25.342	209
Sh3yl1	24057	Sh3 domain YSC-like 1	Sh3yl1	1.85	0.0019	3.386	6.279	209
Lage3	66192	L antigen family, member 3	Lage3	-1.85	0.031	17.09	9.234	209
Rbm7	67010	RNA binding motif protein 7	Rbm7	1.85	0.014	8.085	14.943	209
Spcs1	69019	signal peptidase complex subunit 1 homolog (S. cerevisiae)	Spcs1	1.85	0.0076	50.117	92.675	209
Gm4963	243302	predicted gene 4963	Gm4963	1.85	0.028	10.753	19.842	209
Ropn1l	252967	ropporin 1-like	Ropn1l	1.85	0.044	0.86	1.589	209
Trim67	330863	tripartite motif-containing 67	Trim67	-1.85	0.044	1.708	0.921	209
Col27a1	373864	collagen, type XXVII, alpha 1	Col27a1	-1.85	0.0079	5.382	2.912	209
Lor	16939	loricrin	Lor	1.84	0.043	2.889	5.324	219
Rom1	19881	rod outer segment membrane protein 1	Rom1	-1.84	0.017	3.765	2.042	219
Zap70	22637	zeta-chain (TCR) associated protein kinase	Zap70	1.84	0.015	4.238	7.777	219
B4galt5	56336	UDP-Gal:betaGlcNAc beta 1,4-galactosyltransferase, polypeptide 5	B4galt5	-1.84	0.017	25.098	13.655	219
C230004F18Rik	331424	RIKEN cDNA C230004F18 gene	C230004F18Rik	1.84	0.019	2.854	5.262	219
Gm14446	667373	predicted gene 14446	Gm14446	1.84	0.036	0.609	1.12	219
G0s2	14373	G0/G1 switch gene 2	G0s2	-1.83	0.044	6.483	3.535	225
Gapdh	14433	glyceraldehyde-3-phosphate dehydrogenase	Gapdh	-1.83	0.011	1268.31	691.501	225
Il13ra1	16164	interleukin 13 receptor, alpha 1	Il13ra1	1.83	0.031	1.257	2.307	225
Mrpl4	66163	mitochondrial ribosomal protein L4	Mrpl4	-1.83	0.036	34.849	19	225
Wfdc1	67866	WAP four-disulfide core domain 1	Wfdc1	-1.83	0.042	8.456	4.626	225
Rpl10-ps2	234703	ribosomal protein L10, pseudogene 2	Rpl10-ps2	1.83	0.042	0.997	1.829	225
Adcy1	432530	adenylate cyclase 1	Adcy1	-1.83	0.029	32.595	17.82	225
Gm6969	629383	cytochrome c oxidase subunit VIIa polypeptide 2-like pseudogene	Gm6969	1.83	0.0047	23.338	42.718	225
6330403K07Rik	103712	RIKEN cDNA 6330403K07 gene	6330403K07Rik	1.82	0.017	121.683	222.055	233
Clvs2	215890	clavesin 2	Clvs2	1.82	0.039	5.31	9.657	233
B330016D10Rik	320456	RIKEN cDNA B330016D10 gene	B330016D10Rik	-1.82	0.027	2.465	1.357	233
Gm12411	100040140	predicted gene 12411	Gm12411	1.82	0.022	5.988	10.926	233
Gm16238	100191076	ribosomal protein L19 pseudogene	Gm16238	1.82	0.021	2.486	4.512	233
Angpt1	11600	angiopoietin 1	Angpt1	1.81	0.026	0.885	1.602	238
Dusp27	240892	dual specificity phosphatase 27 (putative)	Dusp27	-1.81	0.034	1.055	0.584	238
Rxfp1	381489	relaxin/insulin-like family peptide receptor 1	Rxfp1	1.81	0.031	1.049	1.903	238
Gm13680	545429	ribosomal protein S4, X-linked pseudogene	Gm13680	1.81	0.028	19.192	34.678	238
Ap3s1-ps1	665369	adaptor-related protein complex 3, sigma 1 subunit, pseudogene 1	Ap3s1-ps1	1.81	0.014	4.193	7.571	238
Nedd1	17997	neural precursor cell expressed, developmentally down-regulated gene 1	Nedd1	1.8	0.0093	0.681	1.225	243
Apln	30878	apelin	Apln	-1.8	0.035	12.256	6.804	243
Rab9b	319642	RAB9B, member RAS oncogene family	Rab9b	1.8	0.013	4.689	8.455	243
Gm11889	383998	LUC7-like 2 pseudogene	Gm11889	1.8	0.01	3.81	6.864	243
Gm5931	546265	ubiquitin-conjugating enzyme E2I pseudogene	Gm5931	1.8	0.017	7.456	13.39	243
Gm14253	628707	programmed cell death 10 pseudogene	Gm14253	1.8	0.0046	6.221	11.182	243
Gm4459	100043472	NADH dehydrogenase (ubiquinone) 1, alpha/beta subcomplex, 1 pseudogene	Gm4459	1.8	0.024	12.298	22.111	243
Sox10	20665	SRY-box containing gene 10	Sox10	-1.79	0.028	32.376	18.046	250
Asprv1	67855	aspartic peptidase, retroviral-like 1	Asprv1	1.79	0.014	0.832	1.491	250
Iqcd	75732	IQ motif containing D	Iqcd	-1.79	0.047	1.102	0.616	250
Rassf4	213391	Ras association (RalGDS/AF-6) domain family member 4	Rassf4	-1.79	0.0018	2.906	1.622	250
Ndufs5	595136	NADH dehydrogenase (ubiquinone) Fe-S protein 5	Ndufs5	-1.79	0.008	153.636	85.978	250
Gm6542	624979	proteasome (prosome, macropain) subunit, alpha type 4 pseudogene	Gm6542	1.79	0.012	4.337	7.778	250
Gm14327	665205	predicted gene 14327	Gm14327	1.79	0.038	1.079	1.927	250
Gm10031	100039026	predicted pseudogene 10031	Gm10031	1.79	0.027	4.29	7.696	250
Arl4a	11861	ADP-ribosylation factor-like 4A	Arl4a	1.78	0.019	4.964	8.833	258
Cops5	26754	COP9 (constitutive photomorphogenic) homolog, subunit 5 (Arabidopsis thaliana)	Cops5	1.78	0.007	30.296	54.027	258
Mrpl37	56280	mitochondrial ribosomal protein L37	Mrpl37	-1.78	0.029	39.513	22.168	258
Dnajb5	56323	DnaJ (Hsp40) homolog, subfamily B, member 5	Dnajb5	-1.78	0.0036	51.618	28.966	258
Wdr54	75659	WD repeat domain 54	Wdr54	1.78	0.023	6.587	11.752	258
Panx2	406218	pannexin 2	Panx2	-1.78	0.033	45.068	25.316	258
Gm14414	621442	ribosomal protein S8 pseudogene	Gm14414	1.78	0.0067	4.22	7.508	258
Cst3	13010	cystatin C	Cst3	-1.77	0.018	1848.04	1042.44	265
Fkbp7	14231	FK506 binding protein 7	Fkbp7	1.77	0.037	0.944	1.668	265
Kcna2	16490	potassium voltage-gated channel, shaker-related subfamily, member 2	Kcna2	-1.77	0.0006	5.532	3.133	265
Zbtb7a	16969	zinc finger and BTB domain containing 7a	Zbtb7a	-1.77	0.044	24.048	13.572	265
Lrrc23	16977	leucine rich repeat containing 23	Lrrc23	-1.77	0.0076	2.797	1.577	265
Acer3	66190	alkaline ceramidase 3	Acer3	1.77	0.024	1.415	2.503	265
6330527O06Rik	76161	RIKEN cDNA 6330527O06 gene	Lamp5	1.77	0.048	6.333	11.19	265
Agbl3	76223	ATP/GTP binding protein-like 3	Agbl3	1.77	0.0018	6.028	10.656	265
N4bp3	212706	NEDD4 binding protein 3	N4bp3	-1.77	0.039	4.492	2.545	265
Pglyrp1	21946	peptidoglycan recognition protein 1	Pglyrp1	-1.76	0.0029	12.21	6.951	274
Wdr31	71354	WD repeat domain 31	Wdr31	1.76	0.037	1.86	3.274	274
Asb6	72323	ankyrin repeat and SOCS box-containing 6	Asb6	-1.76	0.044	15.982	9.07	274
Gpr64	237175	G protein-coupled receptor 64	Gpr64	1.76	0.014	0.78	1.375	274
Gm15379	100417820	zinc finger and SCAN domain containing 12 pseudogene	Gm15379	1.76	0.022	0.589	1.035	274
Zfp644	52397	zinc finger protein 644	Zfp644	1.75	0.01	5.18	9.074	279
Tmx1	72736	thioredoxin-related transmembrane protein 1	Tmx1	1.75	0.011	9.288	16.237	279
Zfp84	74352	zinc finger protein 84	Zfp84	-1.75	0.015	2.622	1.495	279
Ctxn2	381418	cortexin 2	Ctxn2	1.75	0.028	8.477	14.876	279
Gm13039	100384872	ribosomal protein L7A pseudogene	Gm13039	1.75	0.026	0.78	1.364	279
H2-Aa	14960	histocompatibility 2, class II antigen A, alpha	H2-Aa	1.74	0.032	1.149	2.003	284
Nme3	79059	NME/NM23 nucleoside diphosphate kinase 3	Nme3	1.74	0.0002	15.235	26.522	284
Cdc42ep1	104445	CDC42 effector protein (Rho GTPase binding) 1	Cdc42ep1	-1.74	0.043	22.601	12.971	284
Zfp874a	238692	zinc finger protein 874a	Zfp874a	1.74	0.036	1.979	3.436	284
Tspear	252974	thrombospondin type laminin G domain and EAR repeats	Tspear	1.74	0.038	1.457	2.532	284
Rpl34-ps1	619547	ribosomal protein L34, pseudogene 1	Rpl34-ps1	-1.74	0.016	29.873	17.142	284
Hmgb1-ps1	100039256	high mobility group box 1, pseudogene 1	Hmgb1-ps1	1.74	0.011	2.501	4.363	284
Doc2a	13446	double C2, alpha	Doc2a	1.73	0.03	10.881	18.795	291
Gm10275	19897	Rpl12 pseudogene	Gm10275	1.73	0.046	38.282	66.289	291
Syn3	27204	synapsin III	Syn3	-1.73	0.021	3.375	1.954	291
Gm13461	625094	RAN, member RAS oncogene family, pseudogene	Gm13461	1.73	0.012	17.405	30.15	291
Isoc2a	664994	isochorismatase domain containing 2a	Isoc2a	-1.73	0.012	19.501	11.302	291
Gm8141	666508	heat shock protein 8 pseudogene	Gm8141	1.73	0.031	3.632	6.275	291
Gm10269	100040823	ribosomal protein L35 pseudogene	Gm10269	1.73	0.037	16.89	29.177	291
Gm3534	100041831	glyceraldehyde-3-phosphate dehydrogenase pseudogene	Gm3534	-1.73	0.043	56.264	32.545	291
Asap1	13196	ArfGAP with SH3 domain, ankyrin repeat and PH domain1	Asap1	-1.72	0.036	54.598	31.739	299
Grk5	14773	G protein-coupled receptor kinase 5	Grk5	-1.72	0.024	4.101	2.385	299
Igf2	16002	insulin-like growth factor 2	Igf2	-1.72	0.0057	19.335	11.236	299
Vdac3-ps1	22336	voltage-dependent anion channel 3, pseudogene 1	Vdac3-ps1	1.72	0.0026	18.686	32.128	299
Zfp52	22710	zinc finger protein 52	Zfp52	1.72	0.025	1.053	1.812	299
Sv2c	75209	synaptic vesicle glycoprotein 2c	Sv2c	-1.72	0.014	2.394	1.395	299
Gm5822	545262	eukaryotic translation elongation factor 1 alpha 1 pseudogene	Gm5822	1.72	0.0043	4.028	6.943	299
Gm7293	640374	glyceraldehyde-3-phosphate dehydrogenase pseudogene	Gm7293	1.72	0.026	0.591	1.018	299
Tspan6	56496	tetraspanin 6	Tspan6	1.71	0.015	6.988	11.979	307
Rgs8	67792	regulator of G-protein signaling 8	Rgs8	-1.71	0.0049	41.903	24.52	307
Dcun1d5	76863	DCN1, defective in cullin neddylation 1, domain containing 5 (S. cerevisiae)	Dcun1d5	1.71	0.0013	11.2	19.158	307
Gcnt4	218476	glucosaminyl (N-acetyl) transferase 4, core 2 (beta-1,6-N-acetylglucosaminyltransferase)	Gcnt4	-1.71	0.038	0.924	0.539	307
Gm12138	432549	aldo-keto reductase family 1, member B3 pseudogene	Gm12138	1.71	0.0008	1.372	2.35	307
Gm13370	100046290	ribosomal protein L21 pseudogene	Gm13370	1.71	0.011	7.485	12.831	307
Casp8	12370	caspase 8	Casp8	1.7	0.032	0.914	1.555	313
Cd74	16149	CD74 antigen (invariant polypeptide of major histocompatibility complex, class II antigen-associated)	Cd74	1.7	0.031	2.254	3.823	313
Zfp62	22720	zinc finger protein 62	Zfp62	1.7	0.015	4.358	7.407	313
Zbtb7b	22724	zinc finger and BTB domain containing 7B	Zbtb7b	-1.7	0.04	10.542	6.186	313
Hebp2	56016	heme binding protein 2	Hebp2	-1.7	0.04	4.038	2.374	313
Chac2	68044	ChaC, cation transport regulator 2	Chac2	1.7	0.022	5.486	9.348	313
Dusp5	240672	dual specificity phosphatase 5	Dusp5	-1.7	0.017	2.692	1.587	313
Gm12989	100418217	proteasome (prosome, macropain) subunit, alpha type 5 pseudogene	Gm12989	1.7	0.0094	5.692	9.696	313
Gm12034	100502908	ribosomal protein S17 pseudogene	Gm12034	1.7	0.0068	3.487	5.919	313
Cln3	12752	ceroid lipofuscinosis, neuronal 3, juvenile (Batten, Spielmeyer-Vogt disease)	Cln3	-1.69	0.0065	19.985	11.811	322
S100a10	20194	S100 calcium binding protein A10 (calpactin)	S100a10	1.69	0.013	25.474	42.996	322
Ikzf4	22781	IKAROS family zinc finger 4	Ikzf4	-1.69	0.034	4.07	2.412	322
Uqcr11	66594	ubiquinol-cytochrome c reductase, complex III subunit XI	Uqcr11	-1.69	0.02	293.099	173.062	322
AW146154	101835	expressed sequence AW146154	AW146154	1.69	0.031	0.945	1.601	322
Rtkn2	170799	rhotekin 2	Rtkn2	-1.69	0.05	1.525	0.904	322
6030419C18Rik	319477	RIKEN cDNA 6030419C18 gene	6030419C18Rik	-1.69	0.038	65.476	38.742	322
Gm8648	667465	predicted gene 8648	Gm8648	1.69	0.022	19.552	33.047	322
Gm10709	100039782	ribosomal protein L29 pseudogene	Gm10709	1.69	0.013	4.424	7.495	322
Gabrg1	14405	gamma-aminobutyric acid (GABA) A receptor, subunit gamma 1	Gabrg1	1.68	0.035	4.939	8.273	331
Trip12	14897	thyroid hormone receptor interactor 12	Trip12	1.68	0.0034	19.933	33.453	331
Marcks	17118	myristoylated alanine rich protein kinase C substrate	Marcks	1.68	0.0036	18.801	31.567	331
Med1	19014	mediator complex subunit 1	Med1	-1.68	0.0008	6.706	3.996	331
Dnlz	52838	DNL-type zinc finger	Dnlz	-1.68	0.029	11.915	7.087	331
Gle1	74412	GLE1 RNA export mediator (yeast)	Gle1	1.68	0.012	10.705	17.998	331
Paqr4	76498	progestin and adipoQ receptor family member IV	Paqr4	-1.68	0.025	31.777	18.866	331
Smt3h2-ps4	114607	SMT3 suppressor of mif two 3 homolog 2, pseudogene 4 (S. cerevisiae)	Smt3h2-ps4	1.68	0.019	12.017	20.218	331
Abcg4	192663	ATP-binding cassette, sub-family G (WHITE), member 4	Abcg4	-1.68	0.043	35.445	21.101	331
2610524H06Rik	330173	RIKEN cDNA 2610524H06 gene	2610524H06Rik	1.68	0.0027	8.636	14.494	331
Nefh	380684	neurofilament, heavy polypeptide	Nefh	-1.68	0.039	56.618	33.699	331
Gm7091	632685	ribosomal protein S7 pseudogene	Gm7091	1.68	0.028	1.221	2.051	331
Gm7658	665489	eukaryotic translation initiation factor 3, subunit M pseudogene	Gm7658	1.68	0.024	4.919	8.255	331
Tma7-ps	100041098	translational machinery associated 7 homolog (S. cerevisiae), pseudogene	Tma7-ps	-1.68	0.045	15.134	9.003	331
Capn2	12334	calpain 2	Capn2	-1.67	0.033	38.851	23.232	345
Crhbp	12919	corticotropin releasing hormone binding protein	Crhbp	1.67	0.041	1.652	2.761	345
Fgf11	14166	fibroblast growth factor 11	Fgf11	-1.67	0.029	8.12	4.871	345
Hcn2	15166	hyperpolarization-activated, cyclic nucleotide-gated K+ 2	Hcn2	-1.67	0.017	127.48	76.525	345
Hsd11b1	15483	hydroxysteroid 11-beta dehydrogenase 1	Hsd11b1	-1.67	0.028	21.086	12.644	345
Pih1d2	72614	PIH1 domain containing 2	Pih1d2	1.67	0.011	1.03	1.723	345
Pygl	110095	liver glycogen phosphorylase	Pygl	1.67	0.021	2.637	4.404	345
Fam105a	223433	family with sequence similarity 105, member A	Fam105a	1.67	0.022	1.615	2.694	345
Gm9762	100041766	ubiquitin-conjugating enzyme E2D 2 pseudogene	Gm9762	1.67	0.012	22.789	38.004	345
Gm10167	100041819	predicted pseudogene 10167	Gm10167	1.67	0.009	7.163	11.935	345
Smarcad1	13990	SWI/SNF-related, matrix-associated actin-dependent regulator of chromatin, subfamily a, containing DEAD/H box 1	Smarcad1	1.66	0.0092	2.096	3.473	355
Bag3	29810	BCL2-associated athanogene 3	Bag3	-1.66	0.0005	3.401	2.05	355
Stk3	56274	serine/threonine kinase 3	Stk3	1.66	0.03	2.78	4.623	355
Ebpl	68177	emopamil binding protein-like	Ebpl	1.66	0.015	3.635	6.024	355
Slc52a3	69698	solute carrier protein family 52, member 3	Slc52a3	-1.66	0.01	1.038	0.626	355
Xpo6	74204	exportin 6	Xpo6	1.66	0.039	35.017	58.04	355
Cox6b1	110323	cytochrome c oxidase, subunit VIb polypeptide 1	Cox6b1	-1.66	0.038	197.616	119.037	355
Pgap1	241062	post-GPI attachment to proteins 1	Pgap1	1.66	0.0029	2.32	3.856	355
Irs2	384783	insulin receptor substrate 2	Irs2	-1.66	0.041	13.564	8.177	355
Gm5803	545091	predicted gene 5803	Gm5803	1.66	0.041	1.065	1.772	355
Tmsb15b1	666244	thymosin beta 15b1	Tmsb15b1	1.66	0.047	3.649	6.058	355
Gm12657	667250	predicted gene 12657	Gm12657	1.66	0.016	6.334	10.539	355
Gm11263	667922	ribosomal protein S6 pseudogene	Gm11263	1.66	0.0099	11.651	19.285	355
Gm3788	100042319	thymosin, beta 10 pseudogene	Gm3788	1.66	0.011	185.746	308.783	355
Gm10131	100042777	enhancer of rudimentary homolog pseudogene	Gm10131	1.66	0.031	17.935	29.691	355
Serping1	12258	serine (or cysteine) peptidase inhibitor, clade G, member 1	Serping1	-1.65	0.029	3.273	1.984	370
Vps26a	30930	vacuolar protein sorting 26 homolog A (yeast)	Vps26a	1.65	0.01	11.288	18.663	370
Zfp524	66056	zinc finger protein 524	Zfp524	-1.65	0.048	5.102	3.1	370
Zcchc12	72693	zinc finger, CCHC domain containing 12	Zcchc12	1.65	0.036	86.114	141.672	370
Htra3	78558	HtrA serine peptidase 3	Htra3	-1.65	0.023	4.374	2.646	370
Arhgef19	213649	Rho guanine nucleotide exchange factor (GEF) 19	Arhgef19	-1.65	0.027	8.879	5.394	370
Mob1a	232157	MOB kinase activator 1A	Mob1a	1.65	0.0024	3.762	6.217	370
Ccdc112	240261	coiled-coil domain containing 112	Ccdc112	1.65	0.012	1.512	2.488	370
Gm6863	628277	nascent polypeptide-associated complex alpha polypeptide pseudogene	Gm6863	1.65	0.033	38.506	63.477	370
Ak3l2-ps	635960	adenylate kinase 3-like 2, pseudogene	Ak3l2-ps	1.65	0.039	0.928	1.53	370
Gm8394	666974	proteasome zeta chain	Gm8394	1.65	0.0088	3.764	6.229	370
Cntfr	12804	ciliary neurotrophic factor receptor	Cntfr	-1.64	0.036	99.079	60.581	381
Cryab	12955	crystallin, alpha B	Cryab	-1.64	0.02	194.612	118.692	381
Ddx4	13206	DEAD (Asp-Glu-Ala-Asp) box polypeptide 4	Ddx4	1.64	0.045	0.547	0.899	381
Vegfa	22339	vascular endothelial growth factor A	Vegfa	-1.64	0.005	46.633	28.41	381
Pgrmc1	53328	progesterone receptor membrane component 1	Pgrmc1	1.64	0.02	109.296	179.698	381
Mmd	67468	monocyte to macrophage differentiation-associated	Mmd	1.64	0.033	18.779	30.766	381
Nt5m	103850	5',3'-nucleotidase, mitochondrial	Nt5m	-1.64	0.011	60.748	37.08	381
Gm14269	228916	predicted gene 14269	Gm14269	1.64	0.027	16.073	26.316	381
Rundc3b	242819	RUN domain containing 3B	Rundc3b	1.64	0.016	6.647	10.905	381
Gm5915	546101	predicted pseudogene 5915	Gm5915	1.64	0.045	12.287	20.171	381
Gm13573	625861	ribosomal protein L10A pseudogene	Gm13573	1.64	0.042	2.366	3.883	381
Gm6781	627717	farnesyl diphosphate farnesyl transferase 1 pseudogene	Gm6781	1.64	0.042	4.847	7.959	381
Gm15740	666603	predicted gene 15740	Gm15740	1.64	0.004	0.595	0.973	381
Gm14176	100043681	ubiquitin-conjugating enzyme E2I pseudogene	Gm14176	1.64	0.034	8.048	13.236	381
2810402E24Rik	100504278	RIKEN cDNA 2810402E24 gene	2810402E24Rik	1.64	0.03	0.833	1.363	381
Lypla1	18777	lysophospholipase 1	Lypla1	1.63	0.017	7.122	11.617	396
Ptp4a3	19245	protein tyrosine phosphatase 4a3	Ptp4a3	-1.63	0.038	9.496	5.831	396
Twistnb	28071	TWIST neighbor	Twistnb	1.63	0.037	2.393	3.896	396
Mgst3	66447	microsomal glutathione S-transferase 3	Mgst3	-1.63	0.041	86.801	53.252	396
Efcab1	66793	EF hand calcium binding domain 1	Efcab1	1.63	0.041	2.612	4.263	396
2900052N01Rik	73040	RIKEN cDNA 2900052N01 gene	2900052N01Rik	1.63	0.015	14.561	23.731	396
4933427D14Rik	74477	RIKEN cDNA 4933427D14 gene	4933427D14Rik	1.63	0.048	4.865	7.94	396
Cacng7	81904	calcium channel, voltage-dependent, gamma subunit 7	Cacng7	-1.63	0.028	104.168	63.818	396
Ncoa7	211329	nuclear receptor coactivator 7	Ncoa7	1.63	0.035	9.863	16.116	396
Haus1	225745	HAUS augmin-like complex, subunit 1	Haus1	1.63	0.04	3.602	5.862	396
Cdr2l	237988	cerebellar degeneration-related protein 2-like	Cdr2l	-1.63	0.041	10.231	6.286	396
Gm5616	434401	NHP2 non-histone chromosome protein 2-like 1 pseudogene	Gm5616	1.63	0.035	12.081	19.643	396
Gm6061	606529	peptidylprolyl isomerase A pseudogene 3_1245.1	Gm6061	1.63	0.047	45.781	74.818	396
Gm12966	622469	serine/arginine-rich splicing factor 5 pseudogene	Gm12966	1.63	0.0064	19.894	32.458	396
Gm8822	667799	ARP3 actin-related protein 3 homolog pseudogene	Gm8822	1.63	0.025	4.934	8.057	396
Gm9234	668548	predicted pseudogene 9234	Gm9234	1.63	0.039	19.32	31.538	396
Abi1	11308	abl-interactor 1	Abi1	-1.62	0.019	65.767	40.613	412
Cetn3	12626	centrin 3	Cetn3	1.62	0.012	19.651	31.826	412
Sumo3	20610	SMT3 suppressor of mif two 3 homolog 3 (yeast)	Sumo3	1.62	0.0009	57.28	92.52	412
Mrpl2	27398	mitochondrial ribosomal protein L2	Mrpl2	1.62	0.017	16.706	27.003	412
Aasdhppt	67618	aminoadipate-semialdehyde dehydrogenase-phosphopantetheinyl transferase	Aasdhppt	1.62	0.022	4.668	7.556	412
Slc25a42	73095	solute carrier family 25, member 42	Slc25a42	-1.62	0.031	15.117	9.313	412
Mrpl48-ps	269553	mitochondrial ribosomal protein L48 pseudogene	Mrpl48-ps	1.62	0.044	4.77	7.715	412
4833422C13Rik	373852	RIKEN cDNA 4833422C13 gene	4833422C13Rik	1.62	0.031	0.985	1.6	412
Lmo7	380928	LIM domain only 7	Lmo7	-1.62	0.0056	11.558	7.154	412
Minos1	433771	mitochondrial inner membrane organizing system 1	Minos1	1.62	0.0028	87.789	142.445	412
Gm5778	544705	heterogeneous nuclear ribonucleoprotein A2/B1 pseudogene	Gm5778	1.62	0.006	11.388	18.407	412
Gm11189	623205	TAF13 RNA polymerase II, TATA box binding protein (TBP)-associated factor pseudogene	Gm11189	1.62	0.03	4.048	6.567	412
Gm6736	627189	predicted gene 6736	Gm6736	1.62	0.0049	2.041	3.312	412
Gm10288	100040540	ribosomal protein L11 pseudogene	Gm10288	1.62	0.027	30.957	50.04	412
Gm16580	100417756	poly(A) binding protein, cytoplasmic 1 pseudogene	Gm16580	1.62	0.035	4.463	7.212	412
Gjb1	14618	gap junction protein, beta 1	Gjb1	-1.61	0.015	23.262	14.479	427
Ddx20	53975	DEAD (Asp-Glu-Ala-Asp) box polypeptide 20	Ddx20	1.61	0.0004	3.282	5.285	427
Dock5	68813	dedicator of cytokinesis 5	Dock5	-1.61	0.024	2.605	1.623	427
Exosc8	69639	exosome component 8	Exosc8	1.61	0.044	9.296	14.976	427
Usp36	72344	ubiquitin specific peptidase 36	Usp36	-1.61	0.013	17.887	11.106	427
Dok7	231134	docking protein 7	Dok7	-1.61	0.046	12.135	7.558	427
Cchcr1	240084	coiled-coil alpha-helical rod protein 1	Cchcr1	-1.61	0.013	1.406	0.875	427
Rps24-ps3	629116	ribosomal protein S24, pseudogene 3	Rps24-ps3	1.61	0.013	41.113	66.227	427
Gm9493	670565	predicted gene 9493	Gm9493	1.61	0.017	41.232	66.453	427
Gm12355	100502754	novel protein similar to splicing factor, arginine/serine-rich 3 (SRp20) Sfrs3	Gm12355	1.61	0.029	4.932	7.937	427
Atf4	11911	activating transcription factor 4	Atf4	-1.6	0.0043	105.794	66.03	437
Cep110	26920	centrosomal protein 110	Cntrl	1.6	0.0026	3.599	5.77	437
Pigx	72084	phosphatidylinositol glycan anchor biosynthesis, class X	Pigx	1.6	0.04	7.784	12.452	437
Rps6-ps3	434404	ribosomal protein S6, pseudogene 3	Rps6-ps3	1.6	0.0034	12.73	20.365	437
Gm6180	620772	cofilin 1, non-muscle pseudogene	Gm6180	1.6	0.0072	44.933	71.939	437
Pms2	18861	postmeiotic segregation increased 2 (S. cerevisiae)	Pms2	1.59	0.0019	3.495	5.573	442
Zfp39	22698	zinc finger protein 39	Zfp39	1.59	0.035	1.04	1.65	442
Nphp1	53885	nephronophthisis 1 (juvenile) homolog (human)	Nphp1	1.59	0.035	9.126	14.51	442
Aatf	56321	apoptosis antagonizing transcription factor	Aatf	1.59	0.01	6.948	11.02	442
Gmeb1	56809	glucocorticoid modulatory element binding protein 1	Gmeb1	-1.59	0.023	5.706	3.595	442
Fopnl	66086	Fgfr1op N-terminal like	Fopnl	1.59	0.0052	23.243	36.93	442
Eef1e1	66143	eukaryotic translation elongation factor 1 epsilon 1	Eef1e1	1.59	0.002	16.388	26.032	442
3110043O21Rik	73205	RIKEN cDNA 3110043O21 gene	3110043O21Rik	1.59	0.036	5.388	8.576	442
Ccdc30	73332	coiled-coil domain containing 30	Ccdc30	1.59	0.0059	4.539	7.223	442
Hist3h2ba	78303	histone cluster 3, H2ba	Hist3h2ba	-1.59	0.031	75.593	47.439	442
Armc9	78795	armadillo repeat containing 9	Armc9	1.59	0.028	8.319	13.226	442
Klhl25	207952	kelch-like 25 (Drosophila)	Klhl25	-1.59	0.009	4.11	2.587	442
Slc35f1	215085	solute carrier family 35, member F1	Slc35f1	1.59	0.0046	7.42	11.834	442
Klhl23	277396	kelch-like 23 (Drosophila)	Klhl23	1.59	0.017	5.371	8.558	442
Rc3h2	319817	ring finger and CCCH-type zinc finger domains 2	Rc3h2	1.59	0.029	2.679	4.26	442
Gm7816	665839	DnaJ (Hsp40) homolog, subfamily A, member 1 pseudogene	Gm7816	1.59	0.022	14.659	23.246	442
Gm3531	100041823	basic transcription factor 3 pseudogene	Gm3531	1.59	0.0092	21.047	33.379	442
Rpl3-ps1	100043000	ribosomal protein L3, pseudogene 1	Rpl3-ps1	1.59	0.0051	43.602	69.439	442
Cish	12700	cytokine inducible SH2-containing protein	Cish	-1.58	0.02	2.764	1.745	460
Mrps33	14548	mitochondrial ribosomal protein S33	Mrps33	1.58	0.047	52.495	83.194	460
Usp34	17847	ubiquitin specific peptidase 34	Usp34	1.58	0.038	15.77	24.956	460
Cdc34	216150	cell division cycle 34	Cdc34	-1.58	0.014	63.546	40.168	460
Pdap1	231887	PDGFA associated protein 1	Pdap1	-1.58	0.026	69.522	44.081	460
Dnajc28	246738	DnaJ (Hsp40) homolog, subfamily C, member 28	Dnajc28	1.58	0.028	2.277	3.594	460
F730043M19Rik	320046	RIKEN cDNA F730043M19 gene	F730043M19Rik	-1.58	0.028	7.577	4.783	460
Plcxd1	403178	phosphatidylinositol-specific phospholipase C, X domain containing 1	Plcxd1	1.58	0.027	4.904	7.758	460
Zfp874b	408067	zinc finger protein 874b	Zfp874b	1.58	0.0082	1.873	2.962	460
Lipt1	623661	lipoyltransferase 1	Lipt1	1.58	0.042	2.792	4.399	460
Clec2l	665180	C-type lectin domain family, member L	Clec2l	-1.58	0.0069	33.546	21.292	460
Gm8399	666979	actin, gamma, cytoplasmic 1 pseudogene	Gm8399	1.58	0.033	23.626	37.394	460
Gm14127	668924	predicted gene 14127	Gm14127	-1.58	0.0082	1.419	0.898	460
1700024F20Rik	100039768	RIKEN cDNA 1700024F20 gene	Gm2415	1.58	0.03	6.106	9.647	460
Ppp1r2-ps1	100040453	protein phosphatase 1, regulatory (inhibitor) subunit 2, pseudogene 1	Ppp1r2-ps1	1.58	0.0047	1.534	2.426	460
Dynlt1f	100040531	dynein light chain Tctex-type 1F	Dynlt1f	1.58	0.029	4.319	6.809	460
Gm13341	100504638	cytochrome c oxidase subunit 2-like	Gm13341	1.58	0.015	526.021	830.483	460
Fabp7	12140	fatty acid binding protein 7, brain	Fabp7	1.57	0.0042	25.966	40.891	477
Ift81	12589	intraflagellar transport 81	Ift81	1.57	0.034	8.226	12.948	477
Eif4a-ps4	13674	eukaryotic translation initiation factor 4A, pseudogene 4	Eif4a-ps4	1.57	0.0071	28.476	44.798	477
Eif4g2	13690	eukaryotic translation initiation factor 4, gamma 2	Eif4g2	1.57	0.015	117.451	183.998	477
Sdc2	15529	syndecan 2	Sdc2	1.57	0.0097	10.504	16.449	477
Irx3	16373	Iroquois related homeobox 3 (Drosophila)	Irx3	-1.57	0.042	2.484	1.579	477
Itih3	16426	inter-alpha trypsin inhibitor, heavy chain 3	Itih3	1.57	0.043	53.437	84.111	477
Khsrp	16549	KH-type splicing regulatory protein	Khsrp	-1.57	0.035	20.134	12.823	477
S100a1	20193	S100 calcium binding protein A1	S100a1	-1.57	0.013	58.958	37.49	477
Tcn2	21452	transcobalamin 2	Tcn2	-1.57	0.0084	12.292	7.813	477
Rbm14	56275	RNA binding motif protein 14	Rbm14	-1.57	0.04	7.877	5.026	477
Ddx18	66942	DEAD (Asp-Glu-Ala-Asp) box polypeptide 18	Ddx18	-1.57	0.0078	9.901	6.324	477
Rtn4	68585	reticulon 4	Rtn4	1.57	0.024	114.407	179.167	477
Cryl1	68631	crystallin, lambda 1	Cryl1	1.57	0.018	6.266	9.808	477
Fyttd1	69823	forty-two-three domain containing 1	Fyttd1	1.57	0.015	12.842	20.224	477
Thoc3	73666	THO complex 3	Thoc3	1.57	0.027	9.506	14.937	477
Mal2	105853	mal, T cell differentiation protein 2	Mal2	1.57	0.016	17.077	26.883	477
Gbp5	229898	guanylate binding protein 5	Gbp5	1.57	0.016	0.544	0.857	477
Syt16	238266	synaptotagmin XVI	Syt16	1.57	0.028	8.023	12.574	477
Tmem22	245020	transmembrane protein 22	Slc35g2	1.57	0.038	11.348	17.805	477
Gm5045	268809	ribosomal protein L7 pseudogene	Gm5045	1.57	0.047	5.113	8.05	477
Gm5558	433914	peptidyl-prolyl cis-trans isomerase A pseudogene 5_892.1	Gm5558	1.57	0.015	6.96	10.942	477
Gm12070	654472	glyceraldehyde-3-phosphate dehydrogenase pseudogene	Gm12070	-1.57	0.046	114.564	72.968	477
Eef2k	13631	eukaryotic elongation factor-2 kinase	Eef2k	1.56	0.027	4.838	7.546	500
Hipk2	15258	homeodomain interacting protein kinase 2	Hipk2	-1.56	0.023	5.217	3.334	500
Cep63	28135	centrosomal protein 63	Cep63	1.56	0.047	11.905	18.589	500
Plxnc1	54712	plexin C1	Plxnc1	1.56	0.0053	7.451	11.624	500
Rpl23	65019	ribosomal protein L23	Rpl23	1.56	0.019	86.24	134.166	500
Dtd1	66044	D-tyrosyl-tRNA deacylase 1 homolog (S. cerevisiae)	Dtd1	1.56	0.0034	40.387	62.856	500
Sclt1	67161	sodium channel and clathrin linker 1	Sclt1	1.56	0.021	1.966	3.059	500
Dusp12	80915	dual specificity phosphatase 12	Dusp12	1.56	0.026	7.2	11.208	500
Zfp939	233147	zinc finger protein 939	Zfp939	1.56	0.0052	1.422	2.212	500
Gm6341	622673	ribosomal protein L27 pseudogene	Gm6341	1.56	0.042	4.944	7.698	500
Gm9392	668838	Rap1A-retro1	Gm9392	1.56	0.029	4.807	7.519	500
Gm9575	672778	protease (prosome, macropain) 26S subunit, ATPase 1 pseudogene	Gm9575	1.56	0.019	4.287	6.678	500
Gm13453	100042604	ATPase, H+ transporting, lysosomal (vacuolar proton pump)	Gm13453	1.56	0.022	14.003	21.81	500
Ap1g1	11765	adaptor protein complex AP-1, gamma 1 subunit	Ap1g1	1.55	0.031	13.282	20.62	513
Arf4	11843	ADP-ribosylation factor 4	Arf4	1.55	0.0006	33.003	51.256	513
Hba-a1	15122	hemoglobin alpha, adult chain 1	Hba-a1	-1.55	0.014	70.819	45.589	513
Rb1	19645	retinoblastoma 1	Rb1	-1.55	0.0075	6.782	4.386	513
Thbd	21824	thrombomodulin	Thbd	-1.55	0.046	2.169	1.397	513
Abca7	27403	ATP-binding cassette, sub-family A (ABC1), member 7	Abca7	-1.55	0.0082	6.845	4.417	513
Rab37	58222	RAB37, member of RAS oncogene family	Rab37	-1.55	0.033	27.351	17.682	513
Uqcrb	67530	ubiquinol-cytochrome c reductase binding protein	Uqcrb	1.55	0.037	89.277	138.433	513
Pold4	69745	polymerase (DNA-directed), delta 4	Pold4	-1.55	0.037	20.024	12.941	513
Exoc1	69940	exocyst complex component 1	Exoc1	1.55	0.039	22.118	34.318	513
Fam175a	70681	family with sequence similarity 175, member A	Fam175a	1.55	0.028	1.473	2.287	513
Ehd4	98878	EH-domain containing 4	Ehd4	1.55	0.0056	4.871	7.529	513
Zfp282	101095	zinc finger protein 282	Zfp282	-1.55	0.02	4.432	2.862	513
Frat2	212398	frequently rearranged in advanced T cell lymphomas 2	Frat2	1.55	0.0024	1.115	1.723	513
Lrrc3b	218763	leucine rich repeat containing 3B	Lrrc3b	1.55	0.025	11.496	17.846	513
Dzip3	224170	DAZ interacting protein 3, zinc finger	Dzip3	1.55	0.013	11.888	18.409	513
Gm6158	620499	predicted gene 6158	Gm6158	1.55	0.0067	5.075	7.865	513
Tmem28	620592	transmembrane protein 28	Tmem28	-1.55	0.049	6.453	4.16	513
Gm13443	654354	glyoxalase 1 pseudogene	Gm13443	1.55	0.0077	26.451	41	513
Gm15427	100041686	predicted pseudogene 15427	Gm15427	1.55	0.025	89.643	139.243	513
Gm3558	100041874	predicted gene 3558	Gm3558	1.55	0.014	0.719	1.117	513
Oaz1	18245	ornithine decarboxylase antizyme 1	Oaz1	-1.54	0.0063	478.333	310.091	534
Pde1b	18574	phosphodiesterase 1B, Ca2+-calmodulin dependent	Pde1b	-1.54	0.012	68.924	44.848	534
Pigyl	66268	phosphatidylinositol glycan anchor biosynthesis, class Y-like	Pigyl	-1.54	0.011	42.871	27.909	534
Stk40	74178	serine/threonine kinase 40	Stk40	-1.54	0.0024	7.221	4.686	534
Atp11b	76295	ATPase, class VI, type 11B	Atp11b	1.54	0.045	7.025	10.795	534
Rapgef5	217944	Rap guanine nucleotide exchange factor (GEF) 5	Rapgef5	-1.54	0.033	4.174	2.715	534
Eny2	223527	enhancer of yellow 2 homolog (Drosophila)	Eny2	1.54	0.0059	8.869	13.615	534
Gm6395	623123	DnaJ (Hsp40) homolog, subfamily B, member 6 pseudogene	Gm6395	1.54	0.013	10.729	16.565	534
Gm10052	654467	heterogeneous nuclear ribonucleoprotein A1 pseudogene	Gm10052	1.54	0.024	8.18	12.583	534
Gm10136	672214	ribosomal protein L26 pseudogene	Gm10136	1.54	0.017	34.379	53.067	534
Gm2223	100039419	predicted pseudogene 2223	Gm2223	-1.54	0.033	8.792	5.711	534
Rpl10-ps3	100043346	ribosomal protein L20, pseudogene 3	Rpl10-ps3	1.54	0.0054	25.078	38.538	534
Gm20594	100463512	predicted gene, 20594	Gm20594	1.54	0.017	18.015	27.83	534
Ccne2	12448	cyclin E2	Ccne2	1.53	0.019	1.31	2.007	547
Gpr34	23890	G protein-coupled receptor 34	Gpr34	1.53	0.032	2.348	3.588	547
Ptpla	30963	protein tyrosine phosphatase-like (proline instead of catalytic arginine), member a	Ptpla	1.53	0.034	2.695	4.134	547
Sirt6	50721	sirtuin 6 (silent mating type information regulation 2, homolog) 6 (S. cerevisiae)	Sirt6	-1.53	0.046	11.54	7.557	547
Nucb2	53322	nucleobindin 2	Nucb2	1.53	0.0004	5.507	8.448	547
Pnkd	56695	paroxysmal nonkinesiogenic dyskinesia	Pnkd	-1.53	0.045	82.673	53.901	547
Gtf2ird1	57080	general transcription factor II I repeat domain-containing 1	Gtf2ird1	-1.53	0.014	20.063	13.11	547
Mterfd1	66410	MTERF domain containing 1	MTERF3	1.53	0.011	9.827	15.059	547
Snx4	69150	sorting nexin 4	Snx4	1.53	0.005	9.093	13.92	547
Uchl4	93841	ubiquitin carboxyl-terminal esterase L4	Uchl4	1.53	0.039	2.075	3.173	547
Zfp119a	104349	zinc finger protein 119a	Zfp119a	1.53	0.028	0.951	1.459	547
Chrna3	110834	cholinergic receptor, nicotinic, alpha polypeptide 3	Chrna3	-1.53	0.026	5.184	3.388	547
Coq4	227683	coenzyme Q4 homolog (yeast)	Coq4	1.53	0.023	8.224	12.582	547
Gm4944	240038	predicted gene 4944	Gm4944	1.53	0.042	0.675	1.031	547
Tpt1-ps3	100043703	tumor protein, translationally-controlled, pseudogene 3	Tpt1-ps3	1.53	0.042	116.726	178.88	547
Hprt	15452	hypoxanthine guanine phosphoribosyl transferase	Hprt	1.52	0.032	62.007	94.08	562
Irx1	16371	Iroquois related homeobox 1 (Drosophila)	Irx1	-1.52	0.043	6.242	4.116	562
Klf3	16599	Kruppel-like factor 3 (basic)	Klf3	-1.52	0.02	4.26	2.812	562
Pkia	18767	protein kinase inhibitor, alpha	Pkia	1.52	0.044	19.904	30.335	562
Ptgfrn	19221	prostaglandin F2 receptor negative regulator	Ptgfrn	-1.52	0.047	4.94	3.241	562
Vdac3	22335	voltage-dependent anion channel 3	Vdac3	1.52	0.015	43.503	66.028	562
Zyx	22793	zyxin	Zyx	-1.52	0.026	28.557	18.785	562
Orc4	26428	origin recognition complex, subunit 4	Orc4	1.52	0.047	10.568	16.111	562
Apba3	57267	amyloid beta (A4) precursor protein-binding, family A, member 3	Apba3	-1.52	0.014	9.494	6.25	562
Tmem68	72098	transmembrane protein 68	Tmem68	1.52	0.037	6.656	10.094	562
Acox3	80911	acyl-Coenzyme A oxidase 3, pristanoyl	Acox3	-1.52	0.012	11.207	7.349	562
Cerk	223753	ceramide kinase	Cerk	-1.52	0.0098	26.491	17.373	562
Yod1	226418	YOD1 OTU deubiquitinating enzyme 1 homologue (S. cerevisiae)	Yod1	1.52	0.0071	1.103	1.675	562
Gm12222	260348	acyl-CoA-binding protein ACBP pseudogene	Gm12222	-1.52	0.016	17.986	11.845	562
Tceal5	331532	transcription elongation factor A (SII)-like 5	Tceal5	1.52	0.023	32.189	49.015	562
Zfp941	407812	zinc finger protein 941	Zfp941	1.52	0.015	8.618	13.122	562
Gm13493	606530	peptidylprolyl isomerase A (Ppia) pseudogene 2_635.1	Gm13493	1.52	0.025	43.28	65.787	562
Rpsa-ps9	665412	ribosomal protein SA, pseudogene 9	Rpsa-ps9	1.52	0.036	6.17	9.362	562
Gm8228	666672	DEAD (Asp-Glu-Ala-Asp) box polypeptide 50 pseudogene	Gm8228	1.52	0.043	1.186	1.804	562
Rpl19-ps1	100039695	ribosomal protein L19, pseudogene 1	Rpl19-ps1	1.52	0.01	17.368	26.432	562
1700123M08Rik	100503636	RIKEN cDNA 1700123M08 gene	1700123M08Rik	1.52	0.046	1.521	2.318	562
Gm12481	100503839	small EDRK-rich factor 2 pseudogene	Gm12481	-1.52	0.022	80.456	52.783	562
Foxf2	14238	forkhead box F2	Foxf2	-1.51	0.049	1.383	0.919	584
Kcnk1	16525	potassium channel, subfamily K, member 1	Kcnk1	-1.51	0.0057	40.96	27.172	584
Klf12	16597	Kruppel-like factor 12	Klf12	-1.51	0.033	1.557	1.03	584
Nbl1	17965	neuroblastoma, suppression of tumorigenicity 1	Nbl1	1.51	0.045	36.015	54.384	584
Slc22a8	19879	solute carrier family 22 (organic anion transporter), member 8	Slc22a8	-1.51	0.0025	4.711	3.129	584
Tgfb3	21809	transforming growth factor, beta 3	Tgfb3	-1.51	0.037	4.136	2.745	584
Csda	56449	cold shock domain protein A	Ybx3	-1.51	0.014	13.881	9.218	584
Nap1l5	58243	nucleosome assembly protein 1-like 5	Nap1l5	1.51	0.046	255.379	384.894	584
G6pc3	68401	glucose 6 phosphatase, catalytic, 3	G6pc3	-1.51	0.0005	46.644	30.866	584
Phf6	70998	PHD finger protein 6	Phf6	1.51	0.028	2.258	3.42	584
Golga1	76899	golgi autoantigen, golgin subfamily a, 1	Golga1	1.51	0.012	8.213	12.395	584
Sidt1	320007	SID1 transmembrane family, member 1	Sidt1	1.51	0.0002	5.81	8.775	584
Gm5612	434375	microtubule-associated protein 1 light chain 3 pseudogene	Gm5612	1.51	0.032	5.256	7.95	584
Gm10094	100041953	predicted gene 10094	Gm10094	1.51	0.035	24.094	36.314	584
Akt2	11652	thymoma viral proto-oncogene 2	Akt2	-1.5	0.0031	22.133	14.775	598
Cirbp	12696	cold inducible RNA binding protein	Cirbp	1.5	0.016	43.326	65.118	598
Rbm3	19652	RNA binding motif protein 3	Rbm3	1.5	0.0061	24.01	36.117	598
Gm14270	20461	silica-induced gene 111	Gm14270	1.5	0.011	5.407	8.092	598
Cul1	26965	cullin 1	Cul1	1.5	0.03	51.854	77.952	598
4933404O12Rik	66752	RIKEN cDNA 4933404O12 gene	4933404O12Rik	1.5	0.016	1.957	2.94	598
Mina	67014	myc induced nuclear antigen	Mina	1.5	0.0055	3.552	5.343	598
Lrpprc	72416	leucine-rich PPR-motif containing	Lrpprc	1.5	0.0074	14.098	21.129	598
Cul9	78309	cullin 9	Cul9	1.5	0.031	17.735	26.54	598
Tsc22d4	78829	TSC22 domain family, member 4	Tsc22d4	-1.5	0.012	127.625	84.853	598
Zxdc	80292	ZXD family zinc finger C	Zxdc	1.5	0.0045	3.704	5.561	598
Aars2	224805	alanyl-tRNA synthetase 2, mitochondrial (putative)	Aars2	-1.5	0.035	12.85	8.547	598
Raver2	242570	ribonucleoprotein, PTB-binding 2	Raver2	-1.5	0.039	6.614	4.403	598
Dusp15	252864	dual specificity phosphatase-like 15	Dusp15	-1.5	0.0063	15.79	10.554	598
Zfp651	270210	zinc finger protein 651	Zfp651	-1.5	0.019	13.321	8.903	598
Zbtb26	320633	zinc finger and BTB domain containing 26	Zbtb26	1.5	0.0037	0.67	1.007	598
Gm5451	432768	predicted gene 5451	Gm5451	1.5	0.036	14	20.987	598
Gm5835	545369	ribosomal protein L4 pseudogene	Gm5835	1.5	0.011	19.158	28.68	598
Gm6263	621824	integrin linked kinase pseudogene	Gm6263	1.5	0.044	2.222	3.343	598
Gm1840	669429	glucose phosphate isomerase 1 pseudogene	Gm1840	1.5	0.0077	35.306	52.906	598
Gm9892	100040220	eukaryotic translation initiation factor 2, subunit 2 (beta) pseudogene	Gm9892	1.5	0.045	10.674	15.985	598
Gm15210	100042069	predicted gene 15210	Gm15210	1.5	0.03	5.836	8.763	598
Dbi	13167	diazepam binding inhibitor	Dbi	1.49	0.01	167.651	249.519	620
Hr	15460	hairless	Hr	-1.49	0.0016	12.213	8.21	620
Gm10123	19034	peptidylprolyl isomerase A-like pseudogene	Gm10123	1.49	0.012	88.221	131.299	620
Gadd45g	23882	growth arrest and DNA-damage-inducible 45 gamma	Gadd45g	-1.49	0.023	13.583	9.135	620
Abcg2	26357	ATP-binding cassette, sub-family G (WHITE), member 2	Abcg2	1.49	0.012	4.466	6.649	620
Golt1b	66964	golgi transport 1 homolog B (S. cerevisiae)	Golt1b	1.49	0.0087	7.984	11.867	620
Dusp28	67446	dual specificity phosphatase 28	Dusp28	-1.49	0.039	23.764	15.918	620
Dusp6	67603	dual specificity phosphatase 6	Dusp6	-1.49	0.037	11.862	7.953	620
1700025G04Rik	69399	RIKEN cDNA 1700025G04 gene	1700025G04Rik	1.49	0.0083	6.322	9.413	620
Izumo4	71564	IZUMO family member 4	Izumo4	1.49	0.041	20.132	29.965	620
Nsun4	72181	NOL1/NOP2/Sun domain family, member 4	Nsun4	1.49	0.027	4.525	6.761	620
Glt8d1	76485	glycosyltransferase 8 domain containing 1	Glt8d1	1.49	0.0054	10.834	16.191	620
Usp42	76800	ubiquitin specific peptidase 42	Usp42	-1.49	0.038	5.733	3.842	620
N4bp2l1	100637	NEDD4 binding protein 2-like 1	N4bp2l1	1.49	0.01	9.694	14.473	620
Unc5b	107449	unc-5 homolog B (C. elegans)	Unc5b	-1.49	0.044	12.162	8.172	620
Hivep1	110521	human immunodeficiency virus type I enhancer binding protein 1	Hivep1	-1.49	0.0096	9.962	6.68	620
Iglon5	210094	IgLON family member 5	Iglon5	-1.49	0.02	20.139	13.506	620
Sel1l3	231238	sel-1 suppressor of lin-12-like 3 (C. elegans)	Sel1l3	-1.49	0.024	12.752	8.562	620
Rerg	232441	RAS-like, estrogen-regulated, growth-inhibitor	Rerg	1.49	0.041	3.323	4.95	620
Zfp952	240067	zinc finger protein 952	Zfp952	1.49	0.0082	3.369	5.013	620
Gpr157	269604	G protein-coupled receptor 157	Gpr157	-1.49	0.006	0.847	0.568	620
Dsel	319901	dermatan sulfate epimerase-like	Dsel	1.49	0.006	2.575	3.845	620
A330033J07Rik	320614	RIKEN cDNA A330033J07 gene	A330033J07Rik	-1.49	0.025	1.157	0.776	620
Tmem237	381259	transmembrane protein 237	Tmem237	1.49	0.0062	8.913	13.302	620
Gm12174	620678	predicted gene 12174	Gm12174	1.49	0.029	15.973	23.759	620
Gm10232	100040029	predicted pseudogene 10232	Gm10232	1.49	0.03	6.488	9.675	620
Gm10231	100040342	ATP synthase, H+ transporting, mitochondrial F0 complex, subunit C2 (subunit 9) pseudogene	Gm10231	1.49	0.038	25.415	37.823	620
Gm3650	100042074	predicted gene 3650	Gm3650	1.49	0.022	3.459	5.148	620
Dcx	13193	doublecortin	Dcx	1.48	0.029	0.952	1.405	648
Ier2	15936	immediate early response 2	Ier2	-1.48	0.025	4.362	2.946	648
Ppp3r1	19058	protein phosphatase 3, regulatory subunit B, alpha isoform (calcineurin B, type I)	Ppp3r1	1.48	0.017	77.011	114.272	648
Txn1	22166	thioredoxin 1	Txn1	1.48	0.017	15.242	22.564	648
Exosc9	50911	exosome component 9	Exosc9	1.48	0.024	13.17	19.502	648
Sec61a2	57743	Sec61, alpha subunit 2 (S. cerevisiae)	Sec61a2	1.48	0.0059	15.075	22.283	648
Btbd17	72014	BTB (POZ) domain containing 17	Btbd17	-1.48	0.036	16.069	10.826	648
Otud6b	72201	OTU domain containing 6B	Otud6b	1.48	0.021	12.296	18.242	648
Arpc5l	74192	actin related protein 2/3 complex, subunit 5-like	Arpc5l	1.48	0.0001	24.567	36.284	648
Etv5	104156	ets variant gene 5	Etv5	-1.48	0.0068	12.381	8.359	648
Hpcal4	170638	hippocalcin-like 4	Hpcal4	1.48	0.032	31.982	47.378	648
Szrd1	213491	SUZ RNA binding domain containing 1	Szrd1	-1.48	0.045	16.275	10.994	648
Gtf2b	229906	general transcription factor IIB	Gtf2b	1.48	0.0025	18.168	26.918	648
Sptlc1	268656	serine palmitoyltransferase, long chain base subunit 1	Sptlc1	-1.48	0.0012	12.667	8.581	648
Fan1	330554	FANCD2/FANCI-associated nuclease 1	Fan1	-1.48	0.035	2.582	1.741	648
Tug1	544752	taurine upregulated gene 1	Tug1	1.48	0.019	15.963	23.687	648
Gm7027	630138	ribosomal protein L6 pseudogene	Gm7027	1.48	0.044	10.865	16.111	648
Gm9294	668668	ribosomal protein S4, X-linked pseudogene	Gm9294	1.48	0.0029	10.373	15.312	648
Gm3739	100042235	predicted gene 3739	Gm3739	1.48	0.02	0.901	1.33	648
Capns1	12336	calpain, small subunit 1	Capns1	1.47	0.032	130.091	191.797	667
Fut9	14348	fucosyltransferase 9	Fut9	1.47	0.042	2.956	4.345	667
Kif1c	16562	kinesin family member 1C	Kif1c	-1.47	0.015	30.222	20.624	667
Kit	16590	kit oncogene	Kit	-1.47	0.046	2.46	1.677	667
Pdgfra	18595	platelet derived growth factor receptor, alpha polypeptide	Pdgfra	1.47	0.016	5.312	7.83	667
Stxbp2	20911	syntaxin binding protein 2	Stxbp2	-1.47	0.043	27.336	18.573	667
Stk30	26448	serine/threonine kinase 30	MOK	-1.47	0.041	3.161	2.15	667
Ptbp2	56195	polypyrimidine tract binding protein 2	Ptbp2	1.47	0.024	12.749	18.701	667
Sumf1	58911	sulfatase modifying factor 1	Sumf1	1.47	0.013	6.547	9.604	667
Nsa2	59050	NSA2 ribosome biogenesis homolog (S. cerevisiae)	Nsa2	-1.47	0.029	11.526	7.831	667
1110001J03Rik	66117	RIKEN cDNA 1110001J03 gene	1110001J03Rik	-1.47	0.031	45.762	31.233	667
Tsen15	66637	tRNA splicing endonuclease 15 homolog (S. cerevisiae)	Tsen15	1.47	0.022	14.657	21.578	667
Nrn1	68404	neuritin 1	Nrn1	-1.47	0.0002	95.899	65.434	667
Myh14	71960	myosin, heavy polypeptide 14	Myh14	-1.47	0.0073	20.979	14.267	667
Tram1	72265	translocating chain-associating membrane protein 1	Tram1	1.47	0.042	5.783	8.495	667
Tmem135	72759	transmembrane protein 135	Tmem135	1.47	0.046	16.439	24.131	667
Sh3bgrl3	73723	SH3 domain binding glutamic acid-rich protein-like 3	Sh3bgrl3	-1.47	0.023	263.829	179.415	667
Fam98c	73833	family with sequence similarity 98, member C	Fam98c	-1.47	0.043	17.726	12.098	667
Atl1	73991	atlastin GTPase 1	Atl1	1.47	0.0018	35.256	51.92	667
Rab3il1	74760	RAB3A interacting protein (rabin3)-like 1	Rab3il1	-1.47	0.047	4.172	2.843	667
Fbxo11	225055	F-box protein 11	Fbxo11	1.47	0.033	16.24	23.807	667
Zbtb40	230848	zinc finger and BTB domain containing 40	Zbtb40	-1.47	0.044	1.97	1.342	667
BC046331	230967	cDNA sequence BC046331	Cep104	-1.47	0.02	10.557	7.194	667
Zfp280d	235469	zinc finger protein 280D	Zfp280d	1.47	0.014	8.395	12.322	667
Rnf217	268291	ring finger protein 217	Rnf217	1.47	0.015	0.908	1.337	667
Frem3	333315	Fras1 related extracellular matrix protein 3	Frem3	1.47	0.041	2.587	3.802	667
Gm9436	668994	heat shock protein 8 pseudogene	Gm9436	1.47	0.0014	0.775	1.139	667
Mpc1-ps	100041649	mitochondrial pyruvate carrier 1, pseudogene	Mpc1-ps	1.47	0.02	45.368	66.74	667
Gm4285	100043189	predicted gene 4285	Gm4285	1.47	0.015	1.977	2.913	667
Pdzd7	100503041	PDZ domain containing 7	Pdzd7	-1.47	0.025	2.891	1.967	667
Dnm2	13430	dynamin 2	Dnm2	-1.46	0.012	25.382	17.399	697
Epor	13857	erythropoietin receptor	Epor	-1.46	0.036	2.028	1.386	697
Gstp1	14870	glutathione S-transferase, pi 1	Gstp1	1.46	0.011	141.069	205.752	697
Prdx2	21672	peroxiredoxin 2	Prdx2	-1.46	0.0081	206.902	141.396	697
Cend1	57754	cell cycle exit and neuronal differentiation 1	Cend1	-1.46	0.019	180.775	123.731	697
Pmaip1	58801	phorbol-12-myristate-13-acetate-induced protein 1	Pmaip1	-1.46	0.046	0.949	0.649	697
Tmbim4	68212	transmembrane BAX inhibitor motif containing 4	Tmbim4	-1.46	0.034	35.425	24.333	697
Wdr53	68980	WD repeat domain 53	Wdr53	1.46	0.035	4.791	7.01	697
Rabep2	70314	rabaptin, RAB GTPase binding effector protein 2	Rabep2	-1.46	0.024	6.592	4.519	697
Mfsd2a	76574	major facilitator superfamily domain containing 2A	Mfsd2a	-1.46	0.0076	11.933	8.166	697
Dennd2a	209773	DENN/MADD domain containing 2A	Dennd2a	-1.46	0.015	5.303	3.645	697
Zfp628	232816	zinc finger protein 628	Zfp628	-1.46	0.033	3.572	2.45	697
Scaper	244891	S phase cyclin A-associated protein in the ER	Scaper	1.46	0.029	4.051	5.927	697
Gm962	381201	predicted gene 962	Ap5b1	-1.46	0.0022	1.225	0.839	697
Gm5867	545756	predicted gene 5867	Gm5867	1.46	0.038	3.578	5.208	697
Apoo-ps	621156	apolipoprotein O, pseudogene	Apoo-ps	1.46	0.022	8.56	12.455	697
Rpl5-ps1	665407	ribosomal protein L5, pseudogene 1	Rpl5-ps1	1.46	0.016	18.85	27.605	697
Gm11557	665922	glyceraldehyde-3-phosphate dehydrogenase pseudogene	Gm11557	1.46	0.049	1.476	2.154	697
Gm4204	100043064	nucleosome assembly protein 1-like 1 pseudogene	Gm4204	1.46	0.013	18.603	27.112	697
Bet1	12068	blocked early in transport 1 homolog (S. cerevisiae)	Bet1	1.45	0.043	5.445	7.883	716
Cck	12424	cholecystokinin	Cck	1.45	0.032	103.038	149.69	716
Cd83	12522	CD83 antigen	Cd83	1.45	0.044	22.514	32.673	716
Dvl3	13544	dishevelled 3, dsh homolog (Drosophila)	Dvl3	-1.45	0.031	11.021	7.604	716
Gabrg3	14407	gamma-aminobutyric acid (GABA) A receptor, subunit gamma 3	Gabrg3	1.45	0.04	2.125	3.073	716
Slc6a9	14664	solute carrier family 6 (neurotransmitter transporter, glycine), member 9	Slc6a9	-1.45	0.024	47.658	32.814	716
Impact	16210	imprinted and ancient	Impact	1.45	0.035	86.372	124.862	716
Lag3	16768	lymphocyte-activation gene 3	Lag3	-1.45	0.012	2.211	1.53	716
Rpsa	16785	ribosomal protein SA	Rpsa	-1.45	0.027	231.252	159.696	716
Mdm1	17245	transformed mouse 3T3 cell double minute 1	Mdm1	1.45	0.048	1.781	2.577	716
Minpp1	17330	multiple inositol polyphosphate histidine phosphatase 1	Minpp1	1.45	0.0011	14.836	21.574	716
Gadd45b	17873	growth arrest and DNA-damage-inducible 45 beta	Gadd45b	-1.45	0.041	2.683	1.856	716
Ndrg1	17988	N-myc downstream regulated gene 1	Ndrg1	-1.45	0.025	87.864	60.55	716
Scn8a	20273	sodium channel, voltage-gated, type VIII, alpha	Scn8a	-1.45	0.0088	22.269	15.327	716
Zfp60	22718	zinc finger protein 60	Zfp60	1.45	0.017	3.503	5.077	716
Orc3	50793	origin recognition complex, subunit 3	Orc3	1.45	0.016	8.212	11.907	716
Col5a3	53867	collagen, type V, alpha 3	Col5a3	-1.45	0.01	1.332	0.918	716
Tcea1-ps1	56645	transcription elongation factor A (SII) 1, pseudogene 1	Tcea1-ps1	1.45	0.043	5.534	8.037	716
C1d	57316	C1D nuclear receptor co-repressor	C1d	1.45	0.018	23.67	34.362	716
Gpr85	64450	G protein-coupled receptor 85	Gpr85	1.45	0.03	5.616	8.123	716
R3hdm2	71750	R3H domain containing 2	R3hdm2	-1.45	0.0066	75.348	51.991	716
2700097O09Rik	72658	RIKEN cDNA 2700097O09 gene	2700097O09Rik	1.45	0.04	4.009	5.821	716
Lime1	72699	Lck interacting transmembrane adaptor 1	Lime1	-1.45	0.014	27.898	19.254	716
Otud4	73945	OTU domain containing 4	Otud4	1.45	0.026	3.448	5.014	716
Zkscan1	74570	zinc finger with KRAB and SCAN domains 1	Zkscan1	1.45	0.01	3.266	4.746	716
Kcnip4	80334	Kv channel interacting protein 4	Kcnip4	1.45	0.027	33.426	48.451	716
Trim23	81003	tripartite motif-containing 23	Trim23	1.45	0.012	7.789	11.318	716
Exoc5	105504	exocyst complex component 5	Exoc5	1.45	0.038	5.901	8.528	716
Rars2	109093	arginyl-tRNA synthetase 2, mitochondrial	Rars2	1.45	0.027	6.97	10.102	716
Pla2g15	192654	phospholipase A2, group XV	Pla2g15	-1.45	0.046	8.821	6.093	716
Plekha7	233765	pleckstrin homology domain containing, family A member 7	Plekha7	-1.45	0.031	12.81	8.857	716
Nae1	234664	NEDD8 activating enzyme E1 subunit 1	Nae1	1.45	0.029	13.133	19.046	716
Zfp454	237758	zinc finger protein 454	Zfp454	1.45	0.047	2.187	3.173	716
Gm11224	242497	eukaryotic translation initiation factor 3, subunit C pseudogene	Gm11224	1.45	0.024	4.625	6.689	716
Heatr5b	320473	HEAT repeat containing 5B	Heatr5b	-1.45	0.046	8.691	6.006	716
Gm13991	433464	RAB5B, member RAS oncogene family pseudogene	Gm13991	1.45	0.036	4.9	7.086	716
Rps6-ps1	626259	ribosomal protein S6, pseudogene 1	Rps6-ps1	1.45	0.047	6.613	9.618	716
Gm7488	665094	nudix (nucleoside diphosphate linked moiety X)-type motif 21 pseudogene	Gm7488	1.45	0.046	4.32	6.261	716
Gm8430	667035	predicted pseudogene 8430	Gm8430	1.45	0.0054	43.11	62.68	716
Gm13031	100126227	predicted gene 13031	Gm13031	-1.45	0.022	1.449	0.999	716
Gm10419	100503802	predicted gene 10419	Gm10419	1.45	0.009	4.764	6.908	716
Gm16702	100504601	predicted gene, 16702	Gm16702	1.45	0.032	0.828	1.203	716
Gng10	14700	guanine nucleotide binding protein (G protein), gamma 10	Gng10	1.44	0.026	10.361	14.946	758
Kcnc1	16502	potassium voltage gated channel, Shaw-related subfamily, member 1	Kcnc1	-1.44	0.042	73.128	50.665	758
Tbx2	21385	T-box 2	Tbx2	-1.44	0.024	1.056	0.732	758
Zrsr1	22183	zinc finger (CCCH type), RNA binding motif and serine/arginine rich 1	Zrsr1	1.44	0.0003	14.445	20.839	758
Fgd3	30938	FYVE, RhoGEF and PH domain containing 3	Fgd3	-1.44	0.024	5.243	3.632	758
Stard10	56018	START domain containing 10	Stard10	-1.44	0.015	29.485	20.44	758
Tspan4	64540	tetraspanin 4	Tspan4	1.44	0.027	14.849	21.379	758
Bcs1l	66821	BCS1-like (yeast)	Bcs1l	1.44	0.0063	7.647	10.998	758
2610002J02Rik	67513	RIKEN cDNA 2610002J02 gene	2610002J02Rik	-1.44	0.046	22.851	15.838	758
Cpeb4	67579	cytoplasmic polyadenylation element binding protein 4	Cpeb4	1.44	0.02	6.78	9.756	758
Tlcd1	68385	TLC domain containing 1	Tlcd1	1.44	0.018	14.909	21.423	758
Cox10	70383	COX10 homolog, cytochrome c oxidase assembly protein, heme A: farnesyltransferase (yeast)	Cox10	-1.44	0.04	7.926	5.488	758
St8sia5	225742	ST8 alpha-N-acetyl-neuraminide alpha-2,8-sialyltransferase 5	St8sia5	-1.44	0.042	16.778	11.682	758
Gpm6a	234267	glycoprotein m6a	Gpm6a	1.44	0.0061	98.936	142.17	758
Gm1848	236737	Na K-ATPase beta-3 subunit pseudogene	Gm1848	1.44	0.034	6.675	9.602	758
Impad1	242291	inositol monophosphatase domain containing 1	Impad1	1.44	0.012	12.158	17.508	758
9330151L19Rik	414085	RIKEN cDNA 9330151L19 gene	9330151L19Rik	1.44	0.0091	6.682	9.648	758
Gm5422	432448	proteasome (prosome, macropain) 26S subunit, non-ATPase, 2 pseudogene	Gm5422	1.44	0.002	3.981	5.744	758
Gm5844	545508	heat shock protein 90, alpha (cytosolic), class A member 1 pseudogene	Gm5844	1.44	0.005	51.305	74.047	758
Gm6159	620521	heterogeneous nuclear ribonucleoprotein R pseudogene	Gm6159	1.44	0.039	2.309	3.323	758
C130021I20Rik	100504399	Riken cDNA C130021I20 gene	C130021I20Rik	-1.44	0.015	2.58	1.787	758
Ostm1	14628	osteopetrosis associated transmembrane protein 1	Ostm1	1.43	0.024	13.322	18.99	779
H3f3a-ps2	15080	H3 histone, family 3A, pseudogene 2	H3f3a-ps2	1.43	0.014	8.773	12.506	779
Elavl3	15571	ELAV (embryonic lethal, abnormal vision, Drosophila)-like 3 (Hu antigen C)	Elavl3	-1.43	0.012	59.888	41.851	779
Pitpnm1	18739	phosphatidylinositol transfer protein, membrane-associated 1	Pitpnm1	1.43	0.0011	75.21	107.285	779
Inpp5k	19062	inositol polyphosphate 5-phosphatase K	Inpp5k	1.43	0.0079	17.394	24.958	779
Slc25a17	20524	solute carrier family 25 (mitochondrial carrier, peroxisomal membrane protein), member 17	Slc25a17	1.43	0.011	12.322	17.56	779
2610001J05Rik	66520	RIKEN cDNA 2610001J05 gene	2610001J05Rik	1.43	0.022	22.16	31.785	779
Cltc	67300	clathrin, heavy polypeptide (Hc)	Cltc	1.43	0.024	81.962	116.948	779
2700060E02Rik	68045	RIKEN cDNA 2700060E02 gene	2700060E02Rik	1.43	0.012	23.397	33.41	779
Galk2	69976	galactokinase 2	Galk2	1.43	0.0053	12.161	17.434	779
2610044O15Rik8	72139	RIKEN cDNA 2610044O15 gene	2610044O15Rik8	1.43	0.034	4.641	6.659	779
Ddx10	77591	DEAD (Asp-Glu-Ala-Asp) box polypeptide 10	Ddx10	1.43	0.025	2.664	3.816	779
Pramef8	242736	PRAME family member 8	Pramef8	-1.43	0.04	4.064	2.844	779
Cables2	252966	CDK5 and Abl enzyme substrate 2	Cables2	-1.43	0.012	16.457	11.524	779
Luzp1	269593	leucine zipper protein 1	Luzp1	-1.43	0.025	11.486	8.051	779
Gm10254	545524	splicing factor, arginine/serine-rich 10 pseudogene	Gm10254	1.43	0.033	13.292	19.04	779
Clcn5	12728	chloride channel 5	Clcn5	1.42	0.032	2.374	3.368	795
Clu	12759	clusterin	Clu	-1.42	0.0004	750.533	527.761	795
Pfn2	18645	profilin 2	Pfn2	1.42	0.016	121.91	173.479	795
Rasgrf2	19418	RAS protein-specific guanine nucleotide-releasing factor 2	Rasgrf2	1.42	0.023	15.944	22.707	795
Sfrp2	20319	secreted frizzled-related protein 2	Sfrp2	1.42	0.022	1.797	2.545	795
Cops3	26572	COP9 (constitutive photomorphogenic) homolog, subunit 3 (Arabidopsis thaliana)	Cops3	1.42	0.0049	34.216	48.655	795
Podxl	27205	podocalyxin-like	Podxl	-1.42	0.0034	7.92	5.562	795
Rab2a	59021	RAB2A, member RAS oncogene family	Rab2a	1.42	0.0082	85.374	121.155	795
Enoph1	67870	enolase-phosphatase 1	Enoph1	1.42	0.007	18.806	26.711	795
9430016H08Rik	68115	RIKEN cDNA 9430016H08 gene	9430016H08Rik	1.42	0.03	3.715	5.288	795
Fam135a	68187	family with sequence similarity 135, member A	Fam135a	1.42	0.047	4.023	5.696	795
Plekhm2	69582	pleckstrin homology domain containing, family M (with RUN domain) member 2	Plekhm2	-1.42	0.027	35.857	25.251	795
Spock3	72902	sparc/osteonectin, cwcv and kazal-like domains proteoglycan 3	Spock3	1.42	0.049	33.684	47.992	795
Snurf	84704	SNRPN upstream reading frame	Snurf	1.42	0.036	353.12	503.118	795
Csdc2	105859	cold shock domain containing C2, RNA binding	Csdc2	-1.42	0.029	88.711	62.575	795
Ikbkap	230233	inhibitor of kappa light polypeptide enhancer in B cells, kinase complex-associated protein	Ikbkap	1.42	0.017	20.235	28.812	795
Tmem90b	433485	transmembrane protein 90B	SynDIG1	-1.42	0.0019	22.831	16.084	795
Zfp960	449000	zinc finger protein 960	Zfp960	1.42	0.014	0.79	1.121	795
Gm7666	665511	prohibitin pseudogene	Gm7666	1.42	0.015	17.027	24.203	795
Ppp1r2-ps2	665685	protein phosphatase 1, regulatory (inhibitor) subunit 2, pseudogene 2	Ppp1r2-ps2	1.42	0.005	9.321	13.275	795
Gm13835	100038973	proteasome (prosome, macropain) subunit, alpha type 3 pseudogene	Gm13835	1.42	0.048	21.356	30.268	795
Gm11223	100039888	stathmin 1 pseudogene	Gm11223	1.42	0.0083	166.705	237.446	795
Trdmt1	13434	tRNA aspartic acid methyltransferase 1	Trdmt1	1.41	0.031	1.265	1.788	817
Elk1	13712	ELK1, member of ETS oncogene family	Elk1	-1.41	0.045	10.88	7.719	817
Nktr	18087	natural killer tumor recognition sequence	Nktr	1.41	0.015	19.026	26.737	817
Pdcd4	18569	programmed cell death 4	Pdcd4	1.41	0.037	17.057	24.106	817
Commd8	27784	COMM domain containing 8	Commd8	1.41	0.043	6.407	9.064	817
Tdp2	56196	tyrosyl-DNA phosphodiesterase 2	Tdp2	1.41	0.017	5.322	7.485	817
Atl2	56298	atlastin GTPase 2	Atl2	1.41	0.0041	8.618	12.151	817
Metap2	56307	methionine aminopeptidase 2	Metap2	1.41	0.0005	29.503	41.699	817
Cisd2	67006	CDGSH iron sulfur domain 2	Cisd2	1.41	0.036	9.83	13.839	817
Rpl11	67025	ribosomal protein L11	Rpl11	-1.41	0.022	240.077	170.486	817
Slc35a4	67843	solute carrier family 35, member A4	Slc35a4	-1.41	0.017	17.197	12.223	817
Hyls1	76832	hydrolethalus syndrome 1	Hyls1	1.41	0.046	1.341	1.889	817
Cul4a	99375	cullin 4A	Cul4a	1.41	0.039	15.868	22.421	817
Phactr4	100169	phosphatase and actin regulator 4	Phactr4	-1.41	0.034	3.378	2.398	817
Srsf9	108014	serine/arginine-rich splicing factor 9	Srsf9	1.41	0.034	20.762	29.276	817
Rnpepl1	108657	arginyl aminopeptidase (aminopeptidase B)-like 1	Rnpepl1	-1.41	0.042	24.384	17.316	817
Acat2	110460	acetyl-Coenzyme A acetyltransferase 2	Acat2	1.41	0.0045	13.119	18.56	817
Slc12a8	171286	solute carrier family 12 (potassium/chloride transporters), member 8	Slc12a8	-1.41	0.029	3.035	2.152	817
Larp4	207214	La ribonucleoprotein domain family, member 4	Larp4	1.41	0.02	3.329	4.69	817
Plxnb1	235611	plexin B1	Plxnb1	-1.41	0.023	14.656	10.373	817
Malt1	240354	mucosa associated lymphoid tissue lymphoma translocation gene 1	Malt1	1.41	0.0094	0.887	1.25	817
Rpl12	269261	ribosomal protein L12	Rpl12	1.41	0.0031	137.075	192.956	817
Scai	320271	suppressor of cancer cell invasion	Scai	1.41	0.021	2	2.814	817
Gm14173	668941	ribosomal protein L37a pseudogene	Gm14173	1.41	0.031	2.051	2.902	817
Rpl9-ps7	100040021	ribosomal protein L9, pseudogene 7	Rpl9-ps7	1.41	0.027	21.874	30.794	817
Gm10600	100042472	predicted gene 10600	Gm10600	-1.41	0.037	2.163	1.536	817
Hnrnpd	11991	heterogeneous nuclear ribonucleoprotein D	Hnrnpd	1.4	0.024	46.882	65.577	843
Cox7a2	12866	cytochrome c oxidase, subunit VIIa 2	Cox7a2	-1.4	0.017	147.342	105.04	843
Dnm1	13429	dynamin 1	Dnm1	-1.4	0.02	457.788	327.523	843
Fh1	14194	fumarate hydratase 1	Fh1	1.4	0.028	40.239	56.209	843
Hmgb3	15354	high mobility group box 3	Hmgb3	1.4	0.039	10.372	14.533	843
Stmn1	16765	stathmin 1	Stmn1	1.4	0.02	372.254	521.378	843
Rab24	19336	RAB24, member RAS oncogene family	Rab24	1.4	0.012	15.263	21.436	843
Zfp41	22701	zinc finger protein 41	Zfp41	-1.4	0.015	1.632	1.166	843
Rgs3	50780	regulator of G-protein signaling 3	Rgs3	-1.4	0.038	46.911	33.522	843
Scly	50880	selenocysteine lyase	Scly	-1.4	0.047	9.198	6.579	843
Olig1	50914	oligodendrocyte transcription factor 1	Olig1	-1.4	0.019	99.143	70.678	843
Zwint	52696	ZW10 interactor	Zwint	1.4	0.0006	439.47	615.782	843
Alg5	66248	asparagine-linked glycosylation 5 (dolichyl-phosphate beta-glucosyltransferase)	Alg5	1.4	0.032	8.059	11.251	843
Ntpcr	66566	nucleoside-triphosphatase, cancer-related	Ntpcr	1.4	0.042	10.578	14.805	843
Snrpd3	67332	small nuclear ribonucleoprotein D3	Snrpd3	1.4	0.043	21.061	29.442	843
Ap4b1	67489	adaptor-related protein complex AP-4, beta 1	Ap4b1	1.4	0.0066	4.422	6.21	843
Ubr3	68795	ubiquitin protein ligase E3 component n-recognin 3	Ubr3	1.4	0.017	20.221	28.361	843
Snx10	71982	sorting nexin 10	Snx10	1.4	0.027	38.486	53.842	843
Tmem161b	72745	transmembrane protein 161B	Tmem161b	1.4	0.035	3.006	4.204	843
Pradc1	73327	protease-associated domain containing 1	Pradc1	-1.4	0.032	6.183	4.418	843
Setmar	74729	SET domain and mariner transposase fusion gene	Setmar	-1.4	0.018	2.383	1.698	843
Mphosph8	75339	M-phase phosphoprotein 8	Mphosph8	1.4	0.042	12.058	16.909	843
Thyn1	77862	thymocyte nuclear protein 1	Thyn1	1.4	0.021	20.875	29.151	843
4833439L19Rik	97820	RIKEN cDNA 4833439L19 gene	4833439L19Rik	-1.4	0.0011	67.446	48.301	843
Gm14290	99104	predicted gene 14290	Gm14290	-1.4	0.0056	16.126	11.485	843
Sft2d1	106489	SFT2 domain containing 1	Sft2d1	1.4	0.0091	16.507	23.173	843
Arap3	106952	ArfGAP with RhoGAP domain, ankyrin repeat and PH domain 3	Arap3	-1.4	0.02	1.844	1.314	843
Nt5c3	107569	5'-nucleotidase, cytosolic III	Nt5c3	1.4	0.027	14.4	20.222	843
B3galt6	117592	UDP-Gal:betaGal beta 1,3-galactosyltransferase, polypeptide 6	B3galt6	1.4	0.044	3.459	4.846	843
Gpr37l1	171469	G protein-coupled receptor 37-like 1	Gpr37l1	-1.4	0.0063	116.177	82.951	843
Mcfd2	193813	multiple coagulation factor deficiency 2	Mcfd2	1.4	0.022	32.295	45.104	843
Arhgap39	223666	Rho GTPase activating protein 39	Arhgap39	1.4	0.0071	14.02	19.599	843
Lrrc7	242274	leucine rich repeat containing 7	Lrrc7	-1.4	0.0026	4.338	3.09	843
Tmem67	329795	transmembrane protein 67	Tmem67	1.4	0.0062	1.878	2.624	843
Dbpht2	386753	DNA binding protein with his-thr domain	Dbpht2	1.4	0.041	3.958	5.539	843
Armcx5	494468	armadillo repeat containing, X-linked 5	Armcx5	1.4	0.001	5.234	7.322	843
Gm12696	620883	predicted gene 12696	Gm12696	1.4	0.035	10.1	14.122	843
Gm8172	666577	ribosomal protein S6 pseudogene	Gm8172	1.4	0.011	8.614	12.071	843
Dynlt1c	100040563	dynein light chain Tctex-type 1C	Dynlt1c	1.4	0.041	3.344	4.697	843
Gm10221	100042348	ATP synthase, H+ transporting, mitochondrial F0 complex, subunit g pseudogene	Gm10221	1.4	0.04	48.481	67.647	843
Agrn	11603	agrin	Agrn	1.39	0.014	37.408	51.817	883
Cd2ap	12488	CD2-associated protein	Cd2ap	1.39	0.018	2.543	3.526	883
Dgka	13139	diacylglycerol kinase, alpha	Dgka	-1.39	0.025	6.344	4.548	883
Drg1	13494	developmentally regulated GTP binding protein 1	Drg1	1.39	0.0083	35.815	49.88	883
Eif4a2	13682	eukaryotic translation initiation factor 4A2	Eif4a2	1.39	0.045	234.748	325.183	883
Gsta4	14860	glutathione S-transferase, alpha 4	Gsta4	1.39	0.01	32.885	45.843	883
Kcnk2	16526	potassium channel, subfamily K, member 2	Kcnk2	1.39	0.021	8.235	11.429	883
Matr3	17184	matrin 3	Matr3	1.39	0.013	88.948	124.001	883
Msi1	17690	Musashi homolog 1(Drosophila)	Msi1	-1.39	0.044	11.651	8.371	883
Nfyb	18045	nuclear transcription factor-Y beta	Nfyb	1.39	0.016	7.163	9.93	883
Pcdh10	18526	protocadherin 10	Pcdh10	1.39	0.035	21.593	30.108	883
Furin	18550	furin (paired basic amino acid cleaving enzyme)	Furin	-1.39	0.019	7.172	5.173	883
Uba2	50995	ubiquitin-like modifier activating enzyme 2	Uba2	1.39	0.013	30.298	42.183	883
Rnf8	58230	ring finger protein 8	Rnf8	1.39	0.048	12.78	17.705	883
Lrp10	65107	low-density lipoprotein receptor-related protein 10	Lrp10	-1.39	0.029	9.118	6.576	883
2810001G20Rik	66456	RIKEN cDNA 2810001G20 gene	2810001G20Rik	1.39	0.014	9.242	12.815	883
Tceb2	67673	transcription elongation factor B (SIII), polypeptide 2	Tceb2	-1.39	0.0017	466.744	336.967	883
Ociad1	68095	OCIA domain containing 1	Ociad1	1.39	0.0079	104.923	145.371	883
Tmem216	68642	transmembrane protein 216	Tmem216	-1.39	0.034	8.037	5.781	883
Taco1	70207	translational activator of mitochondrially encoded cytochrome c oxidase I	Taco1	-1.39	0.006	6.485	4.678	883
Hars2	70791	histidyl-tRNA synthetase 2, mitochondrial (putative)	Hars2	1.39	0.042	10.224	14.249	883
Insig2	72999	insulin induced gene 2	Insig2	1.39	0.034	15.134	21.032	883
Scpep1	74617	serine carboxypeptidase 1	Scpep1	1.39	0.043	7.006	9.714	883
Tbl1xr1	81004	transducin (beta)-like 1X-linked receptor 1	Tbl1xr1	1.39	0.028	3.099	4.308	883
Tmem64	100201	transmembrane protein 64	Tmem64	1.39	0.014	5.088	7.09	883
Wdpcp	216560	WD repeat containing planar cell polarity effector	Wdpcp	1.39	0.037	1.582	2.193	883
Klhl11	217194	kelch-like 11 (Drosophila)	Klhl11	-1.39	0.018	5.668	4.087	883
D19Wsu162e	226178	DNA segment, Chr 19, Wayne State University 162, expressed	Wbp1l	-1.39	0.013	9.894	7.098	883
Rcsd1	226594	RCSD domain containing 1	Rcsd1	-1.39	0.0029	7.221	5.181	883
D2Wsu81e	227695	DNA segment, Chr 2, Wayne State University 81, expressed	D2Wsu81e	-1.39	0.011	20.385	14.684	883
Thumpd1	233802	THUMP domain containing 1	Thumpd1	1.39	0.0033	12.357	17.191	883
Aard	239435	alanine and arginine rich domain containing protein	Aard	1.39	0.0089	3.614	5.014	883
Frmd3	242506	FERM domain containing 3	Frmd3	1.39	0.016	1.556	2.167	883
Sh3pxd2b	268396	SH3 and PX domains 2B	Sh3pxd2b	-1.39	0.013	3.191	2.302	883
C130071C03Rik	320203	RIKEN cDNA C130071C03 gene	C130071C03Rik	1.39	0.0051	3.34	4.628	883
Brsk1	381979	BR serine/threonine kinase 1	Brsk1	-1.39	0.026	118.508	84.985	883
Adam22	11496	a disintegrin and metallopeptidase domain 22	Adam22	1.38	0.013	12.176	16.823	919
Car8	12319	carbonic anhydrase 8	Car8	1.38	0.019	2.526	3.487	919
Cd9	12527	CD9 antigen	Cd9	-1.38	0.0037	33.441	24.309	919
Itgam	16409	integrin alpha M	Itgam	1.38	0.032	4.551	6.265	919
Cog1	16834	component of oligomeric golgi complex 1	Cog1	1.38	0.029	20.532	28.236	919
Tnfsf12	21944	tumor necrosis factor (ligand) superfamily, member 12	Tnfsf12	-1.38	0.0021	6.663	4.825	919
Tst	22117	thiosulfate sulfurtransferase, mitochondrial	Tst	-1.38	0.044	36.059	26.145	919
Usp27x	54651	ubiquitin specific peptidase 27, X chromosome	Usp27x	1.38	0.015	3.215	4.426	919
Qtrt1	60507	queuine tRNA-ribosyltransferase 1	Qtrt1	1.38	0.033	5.503	7.575	919
Wtap	60532	Wilms' tumour 1-associating protein	Wtap	1.38	0.042	15.758	21.698	919
Fn3k	63828	fructosamine 3 kinase	Fn3k	-1.38	0.0026	35.995	26.085	919
Ndufaf3	66706	NADH dehydrogenase (ubiquinone) 1 alpha subcomplex, assembly factor 3	Ndufaf3	1.38	0.038	16.706	23.052	919
0610009O20Rik	66839	RIKEN cDNA 0610009O20 gene	0610009O20Rik	-1.38	0.0069	17.884	12.949	919
Bag4	67384	BCL2-associated athanogene 4	Bag4	1.38	0.0005	6.554	9.032	919
Lsm3	67678	LSM3 homolog, U6 small nuclear RNA associated (S. cerevisiae)	Lsm3	1.38	0.021	13.654	18.797	919
1810058I24Rik	67705	RIKEN cDNA 1810058I24 gene	1810058I24Rik	-1.38	0.049	13.615	9.856	919
6330403L08Rik	70744	RIKEN cDNA 6330403L08 gene	6330403L08Rik	-1.38	0.045	4.304	3.13	919
Haus8	76478	4HAUS augmin-like complex, subunit 8	Haus8	1.38	0.04	7.819	10.793	919
Phip	83946	pleckstrin homology domain interacting protein	Phip	1.38	0.045	1.651	2.271	919
Lrrc59	98238	leucine rich repeat containing 59	Lrrc59	-1.38	0.011	41.586	30.192	919
Hba-a2	110257	hemoglobin alpha, adult chain 2	Hba-a2	-1.38	0.046	85.417	61.754	919
Glmn	170823	glomulin, FKBP associated protein	Glmn	1.38	0.018	3.638	5.005	919
Prrg3	208748	proline rich Gla (G-carboxyglutamic acid) 3 (transmembrane)	Prrg3	1.38	0.035	5.751	7.946	919
Wscd1	216881	WSC domain containing 1	Wscd1	-1.38	0.013	60.74	44.032	919
Btf3	218490	basic transcription factor 3	Btf3	1.38	0.0093	69.932	96.271	919
Acat3	224530	acetyl-Coenzyme A acetyltransferase 3	Acat3	1.38	0.014	4.494	6.194	919
Erlin1	226144	ER lipid raft associated 1	Erlin1	1.38	0.023	3.484	4.808	919
Slc6a1	232333	solute carrier family 6 (neurotransmitter transporter, GABA), member 1	Slc6a1	-1.38	0.031	110.478	80.247	919
Fuk	234730	fucokinase	Fuk	-1.38	0.046	4.623	3.35	919
Slc9a6	236794	solute carrier family 9 (sodium/hydrogen exchanger), member 6	Slc9a6	1.38	0.011	14.854	20.51	919
Klhdc7a	242721	kelch domain containing 7A	Klhdc7a	-1.38	0.039	2.897	2.101	919
Vps54	245944	vacuolar protein sorting 54 (yeast)	Vps54	1.38	0.02	4.477	6.187	919
Fads6	328035	fatty acid desaturase domain family, member 6	Fads6	-1.38	0.0096	14.506	10.536	919
Syt14	329324	synaptotagmin XIV	Syt14	1.38	0.036	1.381	1.912	919
Gm14121	545472	BTB (POZ) domain containing 1 pseudogene	Gm14121	1.38	0.038	6.742	9.289	919
Gm9769	100043508	predicted pseudogene 9769	Gm9769	1.38	0.029	15.432	21.355	919
Ap4s1	11782	adaptor-related protein complex AP-4, sigma 1	Ap4s1	1.37	0.0043	13.294	18.176	955
Calm2	12314	calmodulin 2	Calm2	1.37	0.036	425.685	583.592	955
Cox7c	12867	cytochrome c oxidase, subunit VIIc	Cox7c	-1.37	0.0082	182.969	133.253	955
Bloc1s5	17828	biogenesis of organelles complex-1, subunit 5, muted	Bloc1s5	1.37	0.029	8.587	11.802	955
Pecam1	18613	platelet/endothelial cell adhesion molecule 1	Pecam1	-1.37	0.046	7.499	5.485	955
Dynlt1b	21648	dynein light chain Tctex-type 1B	Dynlt1b	1.37	0.038	8.371	11.487	955
Timm17a	21854	translocase of inner mitochondrial membrane 17a	Timm17a	1.37	0.022	44.772	61.518	955
Ybx1	22608	Y box protein 1	Ybx1	-1.37	0.016	97.873	71.3	955
Psma6	26443	proteasome (prosome, macropain) subunit, alpha type 6	Psma6	1.37	0.046	50.369	69.108	955
Kcnip3	56461	Kv channel interacting protein 3, calsenilin	Kcnip3	-1.37	0.044	38.567	28.133	955
Ylpm1	56531	YLP motif containing 1	Ylpm1	1.37	0.038	17.226	23.614	955
Necab3	56846	N-terminal EF-hand calcium binding protein 3	Necab3	-1.37	0.036	45.795	33.398	955
Gid4	66771	GID complex subunit 4, VID24 homolog (S. cerevisiae)	Gid4	-1.37	0.0093	11.148	8.151	955
2610002M06Rik	67028	RIKEN cDNA 2610002M06 gene	2610002M06Rik	1.37	0.021	6.726	9.201	955
Gtf3c6	67371	general transcription factor IIIC, polypeptide 6, alpha	Gtf3c6	1.37	0.041	8.948	12.234	955
Swi5	72931	SWI5 recombination repair homolog (yeast)	Swi5	1.37	0.0059	117.616	161.114	955
Hhatl	74770	hedgehog acyltransferase-like	Hhatl	-1.37	0.012	4.582	3.355	955
Arxes2	76976	adipocyte-related X-chromosome expressed sequence 2	Arxes2	1.37	0.016	34.845	47.829	955
Rbm12b2	77604	RNA binding motif protein 12 B2	Rbm12b2	1.37	0.04	2.658	3.652	955
Zfp369	170936	zinc finger protein 369	Zfp369	1.37	0.047	3.202	4.394	955
4922501L14Rik	209601	RIKEN cDNA 4922501L14 gene	BC007180	1.37	0.044	7.51	10.254	955
Lgi4	243914	leucine-rich repeat LGI family, member 4	Lgi4	-1.37	0.048	11.465	8.357	955
Sipa1l2	244668	signal-induced proliferation-associated 1 like 2	Sipa1l2	-1.37	0.037	13.283	9.72	955
Negr1	320840	neuronal growth regulator 1	Negr1	1.37	0.035	16.525	22.687	955
E130317F20Rik	414101	RIKEN cDNA E130317F20 gene	E130317F20Rik	1.37	0.025	1.138	1.559	955
Gm12009	432537	eukaryotic translation elongation factor pseudogene	Gm12009	1.37	0.036	2.205	3.019	955
Cct5	12465	chaperonin containing Tcp1, subunit 5 (epsilon)	Cct5	1.36	0.0018	64.015	87.3	981
Fcgrt	14132	Fc receptor, IgG, alpha chain transporter	Fcgrt	-1.36	0.049	8.29	6.095	981
Nfil3	18030	nuclear factor, interleukin 3, regulated	Nfil3	-1.36	0.009	7.11	5.224	981
Nfyc	18046	nuclear transcription factor-Y gamma	Nfyc	-1.36	0.032	20.266	14.882	981
Pak3	18481	p21 protein (Cdc42/Rac)-activated kinase 3	Pak3	1.36	0.0092	8.32	11.282	981
Slc25a14	20523	solute carrier family 25 (mitochondrial carrier, brain), member 14	Slc25a14	1.36	0.043	17.708	24.085	981
Slc2a1	20525	solute carrier family 2 (facilitated glucose transporter), member 1	Slc2a1	-1.36	0.021	41.159	30.275	981
Snrk	20623	SNF related kinase	Snrk	-1.36	0.0059	33.852	24.929	981
Rgs7	24012	regulator of G protein signaling 7	Rgs7	1.36	0.024	26.698	36.301	981
Cops6	26893	COP9 (constitutive photomorphogenic) homolog, subunit 6 (Arabidopsis thaliana)	Cops6	1.36	0.036	62.096	84.579	981
Lats2	50523	large tumor suppressor 2	Lats2	-1.36	0.033	6.506	4.774	981
Stk19	54402	serine/threonine kinase 19	Stk19	1.36	0.034	20.011	27.255	981
Stk32c	57740	serine/threonine kinase 32C	Stk32c	1.36	0.014	32.18	43.64	981
Dexi	58239	dexamethasone-induced transcript	Dexi	-1.36	0.0054	36.261	26.621	981
Ttll4	67534	tubulin tyrosine ligase-like family, member 4	Ttll4	1.36	0.031	3.395	4.632	981
Dph2	67728	DPH2 homolog (S. cerevisiae)	Dph2	-1.36	0.048	6.628	4.867	981
Mrps11	67994	mitochondrial ribosomal protein S11	Mrps11	-1.36	0.014	37.636	27.748	981
Upf3b	68134	UPF3 regulator of nonsense transcripts homolog B (yeast)	Upf3b	1.36	0.013	7.633	10.41	981
Kansl1l	68691	KAT8 regulatory NSL complex subunit 1-like	Kansl1l	1.36	0.014	1.546	2.095	981
Tamm41	68971	TAM41, mitochondrial translocator assembly and maintenance protein, homolog (S. cerevisiae)	Tamm41	1.36	0.042	7.755	10.534	981
Slc30a5	69048	solute carrier family 30 (zinc transporter), member 5	Slc30a5	1.36	0.0072	6.47	8.813	981
Enho	69638	energy homeostasis associated	Enho	-1.36	0.019	53.22	39.139	981
Cdc16	69957	CDC16 cell division cycle 16	Cdc16	1.36	0.05	16.194	22.036	981
Tmem248	71667	transmembrane protein 248	Tmem248	1.36	0.008	11.499	15.693	981
4833424O15Rik	75769	RIKEN cDNA 4833424O15 gene	Lppr5	1.36	0.044	4.169	5.66	981
Mzt1	76789	mitotic spindle organizing protein 1	Mzt1	1.36	0.039	14.799	20.152	981
Scfd1	76983	Sec1 family domain containing 1	Scfd1	1.36	0.025	9.737	13.218	981
Naa35	78689	N(alpha)-acetyltransferase 35, NatC auxiliary subunit	Naa35	1.36	0.0085	43.66	59.398	981
Pds5b	100710	PDS5, regulator of cohesion maintenance, homolog B (S. cerevisiae)	Pds5b	1.36	0.019	8.607	11.674	981
Slc6a8	102857	solute carrier family 6 (neurotransmitter transporter, creatine), member 8	Slc6a8	-1.36	0.0039	29.904	21.931	981
Exoc6	107371	exocyst complex component 6	Exoc6	1.36	0.014	3.697	5.04	981
Pi4kb	107650	phosphatidylinositol 4-kinase, catalytic, beta polypeptide	Pi4kb	1.36	0.008	30.312	41.244	981
Prkaa2	108079	protein kinase, AMP-activated, alpha 2 catalytic subunit	Prkaa2	1.36	0.0076	2.447	3.332	981
Cald1	109624	caldesmon 1	Cald1	-1.36	0.043	9.17	6.755	981
Fdps	110196	farnesyl diphosphate synthetase	Fdps	1.36	0.023	41.711	56.923	981
Hspa13	110920	heat shock protein 70 family, member 13	Hspa13	1.36	0.041	6.459	8.796	981
Cep78	208518	centrosomal protein 78	Cep78	1.36	0.034	2.311	3.139	981
Mtap9	213582	microtubule-associated protein 9	Map9	1.36	0.0067	7.976	10.809	981
Slc43a2	215113	solute carrier family 43, member 2	Slc43a2	-1.36	0.011	14.235	10.451	981
Fam49b	223601	family with sequence similarity 49, member B	Fam49b	1.36	0.04	29.936	40.836	981
Zdhhc14	224454	zinc finger, DHHC domain containing 14	Zdhhc14	-1.36	0.013	13.313	9.762	981
Vash2	226841	vasohibin 2	Vash2	-1.36	0.018	4.04	2.969	981
Zfp709	236193	zinc finger protein 709	Zfp709	1.36	0.016	0.853	1.165	981
Vcp-rs	236937	valosin containing protein, related sequence	Vcp-rs	1.36	0.0091	22.293	30.378	981
Mkl2	239719	MKL/myocardin-like 2	Mkl2	1.36	0.0035	8.471	11.485	981
Nwd1	319555	NACHT and WD repeat domain containing 1	Nwd1	-1.36	0.019	6.301	4.645	981
Gm7964	666170	predicted gene 7964	Gm7964	1.36	0.033	19.953	27.144	981
Rpl31-ps18	668536	ribosomal protein L31, pseudogene 18	Rpl31-ps18	1.36	0.048	3.652	4.973	981
Bex2	12069	brain expressed X-linked 2	Bex2	1.35	0.011	240.733	325.16	1029
Cxadr	13052	coxsackie virus and adenovirus receptor	Cxadr	1.35	0.023	2.291	3.1	1029
Hbegf	15200	heparin-binding EGF-like growth factor	Hbegf	-1.35	0.0019	6.281	4.64	1029
Kif5a	16572	kinesin family member 5A	Kif5a	-1.35	0.048	352.424	261.041	1029
Lyar	17089	Ly1 antibody reactive clone	Lyar	1.35	0.041	5.958	8.038	1029
Nsmaf	18201	neutral sphingomyelinase (N-SMase) activation associated factor	Nsmaf	1.35	0.0064	10.076	13.562	1029
Slbp	20492	stem-loop binding protein	Slbp	1.35	0.021	16.932	22.928	1029
Sdc4	20971	syndecan 4	Sdc4	-1.35	0.03	29.05	21.519	1029
Ubr1	22222	ubiquitin protein ligase E3 component n-recognin 1	Ubr1	1.35	0.028	5.823	7.847	1029
Psma7	26444	proteasome (prosome, macropain) subunit, alpha type 7	Psma7	1.35	0.02	52.072	70.148	1029
D6Wsu163e	28040	DNA segment, Chr 6, Wayne State University 163, expressed	D6Wsu163e	1.35	0.03	10.435	14.048	1029
Pmm1	29858	phosphomannomutase 1	Pmm1	-1.35	0.037	165.982	122.741	1029
Olig2	50913	oligodendrocyte transcription factor 2	Olig2	-1.35	0.018	22.268	16.472	1029
Tmx4	52837	thioredoxin-related transmembrane protein 4	Tmx4	1.35	0.033	29.875	40.195	1029
Epb4.1l4b	54357	erythrocyte protein band 4.1-like 4b	Epb4.1l4b	1.35	0.005	7.85	10.558	1029
Ctps2	55936	cytidine 5'-triphosphate synthase 2	Ctps2	1.35	0.011	41.46	56.015	1029
Mustn1	66175	musculoskeletal, embryonic nuclear protein 1	Mustn1	1.35	0.039	1.137	1.539	1029
Pithd1	66193	PITH (C-terminal proteasome-interacting domain of thioredoxin-like) domain containing 1	Pithd1	1.35	0.0098	50.049	67.655	1029
Fam136a	66488	family with sequence similarity 136, member A	Fam136a	1.35	0.038	8.715	11.722	1029
Riok3	66878	RIO kinase 3 (yeast)	Riok3	1.35	0.0055	10.706	14.471	1029
Acadsb	66885	acyl-Coenzyme A dehydrogenase, short/branched chain	Acadsb	1.35	0.036	12.718	17.199	1029
Mterfd2	69821	MTERF domain containing 2	Mterf4	1.35	0.025	7.472	10.087	1029
Nup205	70699	nucleoporin 205	Nup205	1.35	0.028	3.444	4.649	1029
Rbm26	74213	RNA binding motif protein 26	Rbm26	1.35	0.038	6.26	8.47	1029
Bcas1	76960	breast carcinoma amplified sequence 1	Bcas1	-1.35	0.026	267.477	198.604	1029
Sgpp1	81535	sphingosine-1-phosphate phosphatase 1	Sgpp1	1.35	0.011	7.073	9.542	1029
Dcaf8	98193	DDB1 and CUL4 associated factor 8	Dcaf8	-1.35	0.0082	50.57	37.544	1029
Adprhl2	100206	ADP-ribosylhydrolase like 2	Adprhl2	-1.35	0.018	15.297	11.33	1029
Mbnl2	105559	muscleblind-like 2	Mbnl2	1.35	0.021	21.804	29.356	1029
Timp4	110595	tissue inhibitor of metalloproteinase 4	Timp4	-1.35	0.048	35.726	26.497	1029
Necab2	117148	N-terminal EF-hand calcium binding protein 2	Necab2	-1.35	0.0034	121.856	90.365	1029
Lrch2	210297	leucine-rich repeats and calponin homology (CH) domain containing 2	Lrch2	1.35	0.023	3.758	5.073	1029
Dennd1a	227801	DENN/MADD domain containing 1A	Dennd1a	-1.35	0.043	15.992	11.816	1029
Kctd8	243043	potassium channel tetramerisation domain containing 8	Kctd8	-1.35	0.037	4.042	2.999	1029
Rragb	245670	Ras-related GTP binding B	Rragb	1.35	0.027	25.811	34.908	1029
Mios	252875	missing oocyte, meiosis regulator, homolog (Drosophila)	Mios	1.35	0.017	2.878	3.871	1029
Gm20604	100859931	predicted gene 20604	Gm20604	1.35	0.012	11.238	15.145	1029
Alcam	11658	activated leukocyte cell adhesion molecule	Alcam	1.34	0.039	8.998	12.025	1066
Anxa7	11750	annexin A7	Anxa7	1.34	0.0071	16.081	21.469	1066
Rplp0	11837	ribosomal protein, large, P0	Rplp0	-1.34	0.037	171.931	127.95	1066
Bcl2	12043	B cell leukemia/lymphoma 2	Bcl2	1.34	0.027	1.998	2.679	1066
Cacna2d1	12293	calcium channel, voltage-dependent, alpha2/delta subunit 1	Cacna2d1	1.34	0.04	8.161	10.948	1066
Cct8	12469	chaperonin containing Tcp1, subunit 8 (theta)	Cct8	1.34	0.014	50.534	67.629	1066
Dtnb	13528	dystrobrevin, beta	Dtnb	1.34	0.028	25.388	34.003	1066
Guk1	14923	guanylate kinase 1	Guk1	1.34	0.0031	67.955	90.921	1066
Hspa9-ps1	15527	heat shock protein 9, pseudogene 1	Hspa9-ps1	1.34	0.041	2.937	3.922	1066
Plod1	18822	procollagen-lysine, 2-oxoglutarate 5-dioxygenase 1	Plod1	-1.34	0.042	12.329	9.206	1066
Ppp3cb	19056	protein phosphatase 3, catalytic subunit, beta isoform	Ppp3cb	1.34	0.03	47.378	63.558	1066
Snrpb	20638	small nuclear ribonucleoprotein B	Snrpb	-1.34	0.017	65.211	48.683	1066
Vamp2	22318	vesicle-associated membrane protein 2	Vamp2	-1.34	0.043	452.811	337.5	1066
Zfp1	22640	zinc finger protein 1	Zfp1	1.34	0.0064	7.571	10.138	1066
Hrasls	27281	HRAS-like suppressor	Hrasls	1.34	0.031	7.498	10.011	1066
Stx7	53331	syntaxin 7	Stx7	1.34	0.039	30.107	40.217	1066
Ift20	55978	intraflagellar transport 20	Ift20	-1.34	0.0011	38.892	29.021	1066
Snx1	56440	sorting nexin 1	Snx1	-1.34	0.018	48.477	36.069	1066
Mllt11	56772	myeloid/lymphoid or mixed-lineage leukemia (trithorax homolog, Drosophila); translocated to, 11	Mllt11	1.34	0.0048	106.178	141.87	1066
Slmo2	66390	slowmo homolog 2 (Drosophila)	Slmo2	-1.34	0.05	37.588	28.129	1066
Trp53inp2	68728	transformation related protein 53 inducible nuclear protein 2	Trp53inp2	-1.34	0.029	60.041	44.737	1066
Ints2	70422	integrator complex subunit 2	Ints2	1.34	0.016	1.962	2.623	1066
Tnks2	74493	tankyrase, TRF1-interacting ankyrin-related ADP-ribose polymerase 2	Tnks2	1.34	0.002	8.773	11.728	1066
S100pbp	74648	S100P binding protein	S100pbp	1.34	0.022	7.756	10.354	1066
A930001N09Rik	77128	RIKEN cDNA A930001N09 gene	Crebrf	1.34	0.035	4.219	5.665	1066
Slc24a3	94249	solute carrier family 24 (sodium/potassium/calcium exchanger), member 3	Slc24a3	-1.34	0.0016	79.374	59.197	1066
Arhgap44	216831	Rho GTPase activating protein 44	Arhgap44	-1.34	0.013	47.831	35.725	1066
Taok1	216965	TAO kinase 1	Taok1	1.34	0.042	4.05	5.436	1066
Tada2a	217031	transcriptional adaptor 2A	Tada2a	-1.34	0.039	14.249	10.604	1066
Scn3b	235281	sodium channel, voltage-gated, type III, beta	Scn3b	1.34	0.032	24.616	32.889	1066
Tceal1	237052	transcription elongation factor A (SII)-like 1	Tceal1	1.34	0.0075	9.216	12.346	1066
Fsd1l	319636	fibronectin type III and SPRY domain containing 1-like	Fsd1l	1.34	0.01	2.068	2.776	1066
Gm13904	383739	solute carrier family 25 (mitochondrial carrier, phosphate carrier), member 3 pseudogene	Gm13904	1.34	0.013	6.467	8.638	1066
Gm11836	433688	myosin, light polypeptide 6, alkali, smooth muscle and non-muscle pseudogene	Gm11836	1.34	0.032	2.433	3.254	1066
Znhit3	448850	zinc finger, HIT type 3	Znhit3	1.34	0.017	17.594	23.491	1066
Gm7206	637379	predicted pseudogene 7206	Gm7206	1.34	0.049	22.537	30.189	1066
C630016N16Rik	791088	RIKEN cDNA C630016N16 gene	C630016N16Rik	1.34	0.0041	5.485	7.354	1066
Mrpl23-ps1	100040519	mitichondrial ribosomal protein L23, pseudogene 1	Mrpl23-ps1	1.34	0.021	13.992	18.798	1066
Gm10146	100041500	LSM7 homolog, U6 small nuclear RNA associated pseudogene	Gm10146	1.34	0.013	13.461	18.065	1066
Bcat2	12036	branched chain aminotransferase 2, mitochondrial	Bcat2	-1.33	0.0099	6.565	4.919	1105
Bmpr1a	12166	bone morphogenetic protein receptor, type 1A	Bmpr1a	1.33	0.027	4.685	6.243	1105
Chka	12660	choline kinase alpha	Chka	1.33	0.041	23.681	31.607	1105
Cmas	12764	cytidine monophospho-N-acetylneuraminic acid synthetase	Cmas	1.33	0.029	48.098	64.043	1105
Cyp2j6	13110	cytochrome P450, family 2, subfamily j, polypeptide 6	Cyp2j6	1.33	0.036	7.498	9.944	1105
Dhx9	13211	DEAH (Asp-Glu-Ala-His) box polypeptide 9	Dhx9	1.33	0.023	19.064	25.386	1105
S1pr1	13609	sphingosine-1-phosphate receptor 1	S1pr1	-1.33	0.046	44.243	33.19	1105
H2-K1	14972	histocompatibility 2, K1, K region	H2-K1	-1.33	0.022	19.65	14.804	1105
Hnrnpab	15384	heterogeneous nuclear ribonucleoprotein A/B	Hnrnpab	1.33	0.0055	40.829	54.247	1105
St3gal3	20441	ST3 beta-galactoside alpha-2,3-sialyltransferase 3	St3gal3	-1.33	0.021	27.762	20.911	1105
Sin3b	20467	transcriptional regulator, SIN3B (yeast)	Sin3b	1.33	0.0071	20.388	27.081	1105
Tjp1	21872	tight junction protein 1	Tjp1	1.33	0.044	9.365	12.46	1105
Xrn1	24127	5'-3' exoribonuclease 1	Xrn1	1.33	0.0054	2.039	2.713	1105
Grk6	26385	G protein-coupled receptor kinase 6	Grk6	-1.33	0.043	24.691	18.621	1105
Cd164	53599	CD164 antigen	Cd164	1.33	0.013	14.181	18.867	1105
Mbnl1	56758	muscleblind-like 1 (Drosophila)	Mbnl1	1.33	0.019	11.485	15.311	1105
Cldn12	64945	claudin 12	Cldn12	1.33	0.0037	11.228	14.965	1105
Rps21	66481	ribosomal protein S21	Rps21	1.33	0.016	265.832	352.74	1105
Ccdc25	67179	coiled-coil domain containing 25	Ccdc25	1.33	0.03	12.478	16.65	1105
Nde1	67203	nuclear distribution gene E homolog 1 (A nidulans)	Nde1	-1.33	0.045	10.414	7.85	1105
Narfl	67563	nuclear prelamin A recognition factor-like	Narfl	-1.33	0.029	11.14	8.391	1105
Zmym4	67785	zinc finger, MYM-type 4	Zmym4	1.33	0.039	7.223	9.587	1105
Nacc2	67991	nucleus accumbens associated 2, BEN and BTB (POZ) domain containing	Nacc2	-1.33	0.045	35.308	26.56	1105
Fam92a	68099	family with sequence similarity 92, member A	Fam92a	1.33	0.019	23.408	31.193	1105
Rraga	68441	Ras-related GTP binding A	Rraga	1.33	0.0041	58.553	77.695	1105
Fndc3b	72007	fibronectin type III domain containing 3B	Fndc3b	1.33	0.044	1.56	2.077	1105
Msl3l2	73390	male-specific lethal 3-like 2 (Drosophila)	Msl3l2	1.33	0.046	5.413	7.208	1105
Clec16a	74374	C-type lectin domain family 16, member A	Clec16a	-1.33	0.022	14.645	11.008	1105
Gpr153	100129	G protein-coupled receptor 153	Gpr153	-1.33	0.033	25.141	18.869	1105
Ankrd10	102334	ankyrin repeat domain 10	Ankrd10	1.33	0.04	14.794	19.688	1105
Slco3a1	108116	solute carrier organic anion transporter family, member 3a1	Slco3a1	-1.33	0.022	17.336	13.02	1105
Me3	109264	malic enzyme 3, NADP(+)-dependent, mitochondrial	Me3	-1.33	0.028	10.662	8.013	1105
She	214547	src homology 2 domain-containing transforming protein E	She	-1.33	0.024	0.785	0.591	1105
Hip1	215114	huntingtin interacting protein 1	Hip1	-1.33	0.0082	6.595	4.964	1105
Ccm2	216527	cerebral cavernous malformation 2	Ccm2	-1.33	0.015	58.582	44.069	1105
Nipal2	223473	NIPA-like domain containing 2	Nipal2	1.33	0.016	3.203	4.267	1105
Thoc1	225160	THO complex 1	Thoc1	1.33	0.015	4.386	5.835	1105
Smg7	226517	Smg-7 homolog, nonsense mediated mRNA decay factor (C. elegans)	Smg7	-1.33	0.021	14.84	11.192	1105
Ndufs1	227197	NADH dehydrogenase (ubiquinone) Fe-S protein 1	Ndufs1	1.33	0.045	56.979	75.555	1105
Cstf3	228410	cleavage stimulation factor, 3' pre-RNA, subunit 3	Cstf3	1.33	0.027	10.796	14.318	1105
Galnt9	231605	UDP-N-acetyl-alpha-D-galactosamine:polypeptide N-acetylgalactosaminyltransferase 9	Galnt9	-1.33	0.0071	37.272	27.962	1105
Bloc1s3	232946	biogenesis of lysosome-related organelles complex-1, subunit 3	Bloc1s3	-1.33	0.029	6.737	5.076	1105
Fus	233908	fusion, derived from t(12;16) malignant liposarcoma (human)	Fus	1.33	0.022	108.118	143.955	1105
Pdpr	319518	pyruvate dehydrogenase phosphatase regulatory subunit	Pdpr	-1.33	0.027	2.642	1.979	1105
Serf2	378702	small EDRK-rich factor 2	Serf2	-1.33	0.008	110.779	83.284	1105
Gm10036	100040551	ribosomal protein L11 pseudogene	Gm10036	1.33	0.0078	19.507	25.851	1105
Adss	11566	adenylosuccinate synthetase, non muscle	Adss	1.32	0.015	15.268	20.113	1151
Atp6v1a	11964	ATPase, H+ transporting, lysosomal V1 subunit A	Atp6v1a	1.32	0.033	67.141	88.357	1151
Flt3	14255	FMS-like tyrosine kinase 3	Flt3	-1.32	0.049	4.089	3.093	1151
Gm10093	15181	histone deacetylase 1 pseudogene	Gm10093	1.32	0.015	2.286	3.009	1151
Sigmar1	18391	sigma non-opioid intracellular receptor 1	Sigmar1	1.32	0.024	18.152	23.993	1151
Cxcl12	20315	chemokine (C-X-C motif) ligand 12	Cxcl12	-1.32	0.04	12.921	9.806	1151
Scg5	20394	secretogranin V	Scg5	1.32	0.008	117.723	155.608	1151
Snca	20617	synuclein, alpha	Snca	1.32	0.026	47.558	62.689	1151
Snrpe	20643	small nuclear ribonucleoprotein E	Snrpe	1.32	0.026	24.436	32.302	1151
Ssb	20823	Sjogren syndrome antigen B	Ssb	1.32	0.045	38.411	50.573	1151
Stx3	20908	syntaxin 3	Stx3	1.32	0.024	8.182	10.84	1151
Mid2	23947	midline 2	Mid2	1.32	0.035	4.055	5.357	1151
Mrps31	57312	mitochondrial ribosomal protein S31	Mrps31	1.32	0.036	9.643	12.712	1151
Ppdpf	66496	pancreatic progenitor cell differentiation and proliferation factor homolog (zebrafish)RIKEN cDNA 2700038C09 gene	Ppdpf	-1.32	0.022	49.013	37.259	1151
Ctdnep1	67181	CTD nuclear envelope phosphatase 1	Ctdnep1	1.32	0.044	47.346	62.391	1151
Myl12b	67938	myosin, light chain 12B, regulatory	Myl12b	1.32	0.021	163.354	215.634	1151
Npc2	67963	Niemann Pick type C2	Npc2	-1.32	0.038	19.515	14.825	1151
Tm9sf2	68059	transmembrane 9 superfamily member 2	Tm9sf2	1.32	0.029	23.065	30.48	1151
Cep70	68121	centrosomal protein 70	Cep70	1.32	0.044	4.182	5.535	1151
Diras2	68203	DIRAS family, GTP-binding RAS-like 2	Diras2	-1.32	0.0019	35.406	26.863	1151
Zfp715	69930	zinc finger protein 715	Zfp715	1.32	0.0019	5.381	7.125	1151
Ino80b	70020	INO80 complex subunit B	Ino80b	1.32	0.046	9.619	12.709	1151
Ints12	71793	integrator complex subunit 12	Ints12	-1.32	0.039	5.488	4.172	1151
Btbd11	74007	BTB (POZ) domain containing 11	Btbd11	1.32	0.016	17.614	23.238	1151
Ralyl	76897	RALY RNA binding protein-like	Ralyl	1.32	0.038	39.928	52.626	1151
Slc41a1	98396	solute carrier family 41, member 1	Slc41a1	-1.32	0.014	13.745	10.437	1151
Rtn1	104001	reticulon 1	Rtn1	1.32	0.032	332.177	438.642	1151
Prkcdbp	109042	protein kinase C, delta binding protein	Prkcdbp	-1.32	0.0027	24.448	18.545	1151
Luc7l2	192196	LUC7-like 2 (S. cerevisiae)	Luc7l2	1.32	0.024	25.482	33.587	1151
Camkk2	207565	calcium/calmodulin-dependent protein kinase kinase 2, beta	Camkk2	-1.32	0.036	17.593	13.33	1151
Pacs2	217893	phosphofurin acidic cluster sorting protein 2	Pacs2	-1.32	0.042	41.15	31.219	1151
Opalin	226115	oligodendrocytic myelin paranodal and inner loop protein	Opalin	-1.32	0.037	23.013	17.457	1151
Slc30a10	226781	solute carrier family 30, member 10	Slc30a10	1.32	0.0026	3.107	4.092	1151
Mettl8	228019	methyltransferase like 8	Mettl8	1.32	0.033	5.346	7.045	1151
Sesn2	230784	sestrin 2	Sesn2	-1.32	0.038	5.361	4.059	1151
Gramd1b	235283	GRAM domain containing 1B	Gramd1b	-1.32	0.037	43.322	32.717	1151
Osbpl8	237542	oxysterol binding protein-like 8	Osbpl8	1.32	0.04	4.586	6.048	1151
Zfp870	240066	zinc finger protein 870	Zfp870	-1.32	0.011	1.871	1.419	1151
Fbxl5	242960	F-box and leucine-rich repeat protein 5	Fbxl5	1.32	0.0065	16.748	22.101	1151
Tshz3	243931	teashirt zinc finger family member 3	Tshz3	-1.32	0.026	1.779	1.345	1151
Gin1	252876	gypsy retrotransposon integrase 1	Gin1	-1.32	0.033	4.869	3.702	1151
9330111N05Rik	319983	RIKEN cDNA 9330111N05 gene	9330111N05Rik	1.32	0.048	0.645	0.849	1151
Tmed8	382620	transmembrane emp24 domain containing 8	Tmed8	1.32	0.013	4.611	6.076	1151
Tpm3-rs7	621054	tropomyosin 3, related sequence 7	Tpm3-rs7	1.32	0.024	10.545	13.952	1151
Gm7984	666211	predicted gene 7984	Gm7984	1.32	0.0096	4.101	5.413	1151
Gm10651	100043771	predicted pseudogene 10651	Gm10651	1.32	0.0018	3.423	4.532	1151
Gm16973	100503823	predicted gene, 16973	Gm16973	1.32	0.036	2.072	2.73	1151
H2-D1	14964	histocompatibility 2, D region locus 1	H2-D1	-1.31	0.024	19.887	15.145	1198
Mdm4	17248	transformed mouse 3T3 cell double minute 4	Mdm4	1.31	0.03	7.317	9.601	1198
Neu1	18010	neuraminidase 1	Neu1	-1.31	0.015	28.537	21.724	1198
Mrpl23	19935	mitochondrial ribosomal protein L23	Mrpl23	1.31	0.028	15.179	19.887	1198
Rps24	20088	ribosomal protein S24	Rps24	-1.31	0.042	283.003	216.21	1198
Sox8	20681	SRY-box containing gene 8	Sox8	-1.31	0.0079	19.076	14.594	1198
Tcf4	21413	transcription factor 4	Tcf4	-1.31	0.011	9.617	7.366	1198
Farsb	23874	phenylalanyl-tRNA synthetase, beta subunit	Farsb	1.31	0.014	25.098	32.801	1198
Sepx1	27361	selenoprotein X 1	MsrB1	-1.31	0.02	20.31	15.526	1198
Nckap1	50884	NCK-associated protein 1	Nckap1	1.31	0.046	61.167	80.268	1198
Psmd10	53380	proteasome (prosome, macropain) 26S subunit, non-ATPase, 10	Psmd10	1.31	0.0092	7.506	9.849	1198
Nap1l1	53605	nucleosome assembly protein 1-like 1	Nap1l1	1.31	0.021	30.507	39.897	1198
Bri3	55950	brain protein I3	Bri3	-1.31	0.009	35.562	27.139	1198
Tro	56191	trophinin	Tro	1.31	0.012	30.526	40.031	1198
Mpp6	56524	membrane protein, palmitoylated 6 (MAGUK p55 subfamily member 6)	Mpp6	1.31	0.047	19.55	25.576	1198
Tmem186	66690	transmembrane protein 186	Tmem186	1.31	0.01	5.446	7.146	1198
Prkrip1	66801	Prkr interacting protein 1 (IL11 inducible)	Prkrip1	-1.31	0.019	18.983	14.53	1198
Fibin	67606	fin bud initiation factor homolog (zebrafish)	Fibin	-1.31	0.032	1.975	1.514	1198
Galnt14	71685	UDP-N-acetyl-alpha-D-galactosamine:polypeptide N-acetylgalactosaminyltransferase 14	Galnt14	-1.31	0.027	7.137	5.447	1198
St5	76954	suppression of tumorigenicity 5	St5	-1.31	0.018	4.023	3.073	1198
Bora	77744	bora, aurora kinase A activator	Bora	1.31	0.018	0.792	1.04	1198
Mmrn2	105450	multimerin 2	Mmrn2	-1.31	0.037	1.823	1.394	1198
Ppif	105675	peptidylprolyl isomerase F (cyclophilin F)	Ppif	-1.31	0.032	16.17	12.358	1198
Ppcs	106564	phosphopantothenoylcysteine synthetase	Ppcs	1.31	0.046	5.91	7.751	1198
Mmadhc	109129	methylmalonic aciduria (cobalamin deficiency) cblD type, with homocystinuria	Mmadhc	1.31	0.046	17.141	22.473	1198
Prdm2	110593	PR domain containing 2, with ZNF domain	Prdm2	-1.31	0.01	6.64	5.051	1198
Mlc1	170790	megalencephalic leukoencephalopathy with subcortical cysts 1 homolog (human)	Mlc1	-1.31	0.037	73.4	55.977	1198
Megf11	214058	multiple EGF-like-domains 11	Megf11	-1.31	0.027	4.777	3.636	1198
Mbip	217588	MAP3K12 binding inhibitory protein 1	Mbip	1.31	0.016	5.967	7.841	1198
Sec24c	218811	Sec24 related gene family, member C (S. cerevisiae)	Sec24c	-1.31	0.0012	20.645	15.729	1198
Zfp281	226442	zinc finger protein 281	Zfp281	1.31	0.048	3.166	4.155	1198
Gnl2	230737	guanine nucleotide binding protein-like 2 (nucleolar)	Gnl2	1.31	0.047	21.785	28.488	1198
Grip2	243547	glutamate receptor interacting protein 2	Grip2	-1.31	0.049	11.835	9.051	1198
Chrm2	243764	cholinergic receptor, muscarinic 2, cardiac	Chrm2	1.31	0.024	3.547	4.655	1198
Acot11	329910	acyl-CoA thioesterase 11	Acot11	-1.31	0.01	9.91	7.545	1198
Gm5812	545184	predicted gene 5812	Gm5812	1.31	0.031	5.175	6.76	1198
Gm6166	620603	predicted gene 6166	Gm6166	1.31	0.022	25.586	33.453	1198
Atf2	11909	activating transcription factor 2	Atf2	1.3	0.03	17.697	22.936	1235
Entpd5	12499	ectonucleoside triphosphate diphosphohydrolase 5	Entpd5	1.3	0.041	7.575	9.824	1235
Cdk5r1	12569	cyclin-dependent kinase 5, regulatory subunit 1 (p35)	Cdk5r1	-1.3	0.0065	57.045	43.821	1235
Cnbp	12785	cellular nucleic acid binding protein	Cnbp	1.3	0.025	92.412	119.935	1235
Fhl1	14199	four and a half LIM domains 1	Fhl1	1.3	0.049	41.28	53.743	1235
Ids	15931	iduronate 2-sulfatase	Ids	1.3	0.011	46.082	60.082	1235
Npm1	18148	nucleophosmin 1	Npm1	1.3	0.037	53.911	70.277	1235
Oat	18242	ornithine aminotransferase	Oat	1.3	0.009	32.373	41.986	1235
Pdk2	18604	pyruvate dehydrogenase kinase, isoenzyme 2	Pdk2	-1.3	0.018	54.052	41.651	1235
Pdpk1	18607	3-phosphoinositide dependent protein kinase 1	Pdpk1	1.3	0.026	9.082	11.798	1235
Ralgds	19730	ral guanine nucleotide dissociation stimulator	Ralgds	1.3	0.04	27.958	36.271	1235
Rlim	19820	ring finger protein, LIM domain interacting	Rlim	1.3	0.011	4.5	5.859	1235
Shh	20423	sonic hedgehog	Shh	1.3	0.0084	2.027	2.646	1235
Sort1	20661	sortilin 1	Sort1	-1.3	0.027	45.91	35.318	1235
Sos1	20662	son of sevenless homolog 1 (Drosophila)	Sos1	1.3	0.0006	4.376	5.678	1235
Map4k2	26412	mitogen-activated protein kinase kinase kinase kinase 2	Map4k2	-1.3	0.036	52.239	40.197	1235
Csnk1e	27373	casein kinase 1, epsilon	Csnk1e	-1.3	0.027	43.431	33.314	1235
Fbxo6	50762	F-box protein 6	Fbxo6	1.3	0.021	17.503	22.817	1235
B4galt6	56386	UDP-Gal:betaGlcNAc beta 1,4-galactosyltransferase, polypeptide 6	B4galt6	1.3	0.0046	14.013	18.268	1235
Gabarap	56486	gamma-aminobutyric acid receptor associated protein	Gabarap	-1.3	0.045	113.353	87.324	1235
Fam174a	67698	family with sequence similarity 174, member A	Fam174a	1.3	0.0012	14.399	18.773	1235
Gcsh	68133	glycine cleavage system protein H (aminomethyl carrier)	Gcsh	1.3	0.045	23.556	30.71	1235
Itfg1	71927	integrin alpha FG-GAP repeat containing 1	Itfg1	1.3	0.022	35.144	45.824	1235
Zc3h14	75553	zinc finger CCCH type containing 14	Zc3h14	1.3	0.039	12.715	16.547	1235
Daam2	76441	dishevelled associated activator of morphogenesis 2	Daam2	-1.3	0.042	19.181	14.751	1235
Srrt	83701	serrate RNA effector molecule homolog (Arabidopsis)	Srrt	-1.3	0.012	44.711	34.46	1235
Mrpl3	94062	mitochondrial ribosomal protein L3	Mrpl3	1.3	0.011	25.223	32.808	1235
Cnnm2	94219	cyclin M2	Cnnm2	-1.3	0.036	9.154	7.056	1235
Fam84a	105005	family with sequence similarity 84, member A	Fam84a	-1.3	0.016	10.912	8.389	1235
Nckap1l	105855	NCK associated protein 1 like	Nckap1l	1.3	0.014	1.255	1.626	1235
Fbxo38	107035	F-box protein 38	Fbxo38	1.3	0.0028	7.894	10.279	1235
Etfb	110826	electron transferring flavoprotein, beta polypeptide	Etfb	-1.3	0.034	28.072	21.643	1235
Bai3	210933	brain-specific angiogenesis inhibitor 3	Bai3	1.3	0.0053	13.142	17.095	1235
Dcaf13	223499	DDB1 and CUL4 associated factor 13	Dcaf13	1.3	0.046	7.956	10.379	1235
Ndufs8	225887	NADH dehydrogenase (ubiquinone) Fe-S protein 8	Ndufs8	1.3	0.039	90.269	117.557	1235
Zfp868	234362	zinc finger protein 868	Zfp868	1.3	0.01	5.509	7.142	1235
Lrrc8a	241296	leucine rich repeat containing 8A	Lrrc8a	-1.3	0.0052	18.632	14.34	1235
Zfp14	243906	zinc finger protein 14	Zfp14	1.3	0.034	3.697	4.821	1235
Trappc1	245828	trafficking protein particle complex 1	Trappc1	1.3	0.016	30.425	39.594	1235
A230046K03Rik	319277	RIKEN cDNA A230046K03 gene	A230046K03Rik	1.3	0.033	3.742	4.849	1235
Gm12141	432551	chaperonin	Gm12141	1.3	0.028	11.029	14.312	1235
Snhg12	100039864	small nucleolar RNA host gene 12	Snhg12	1.3	0.019	27.375	35.553	1235
Gm11361	100042388	ribosomal protein S18 pseudogene	Gm11361	1.3	0.0095	22.576	29.459	1235
Ckb	12709	creatine kinase, brain	Ckb	-1.29	0.01	993.75	769.3	1278
Cox8a	12868	cytochrome c oxidase, subunit VIIIa	Cox8a	-1.29	0.017	470.825	364.96	1278
Csnk2b	13001	casein kinase 2, beta polypeptide	Csnk2b	1.29	0.0006	145.31	186.9	1278
Csrp1	13007	cysteine and glycine-rich protein 1	Csrp1	-1.29	0.023	217.058	168.313	1278
Epm2a	13853	epilepsy, progressive myoclonic epilepsy, type 2 gene alpha	Epm2a	1.29	0.029	8.352	10.789	1278
Chchd2	14004	coiled-coil-helix-coiled-coil-helix domain containing 2	Chchd2	-1.29	0.032	316.806	244.901	1278
Gstp2	14869	glutathione S-transferase, pi 2	Gstp2	1.29	0.031	65.738	85.038	1278
Stt3a	16430	STT3, subunit of the oligosaccharyltransferase complex, homolog A (S. cerevisiae)	Stt3a	1.29	0.039	3.455	4.455	1278
Lifr	16880	leukemia inhibitory factor receptor	Lifr	1.29	0.05	1.675	2.154	1278
Cdk16	18555	cyclin-dependent kinase 16	Cdk16	-1.29	0.016	105.955	82.013	1278
Prnp	19122	prion protein	Prnp	1.29	0.0014	251.329	323.266	1278
Prpf4b	19134	PRP4 pre-mRNA processing factor 4 homolog B (yeast)	Prpf4b	1.29	0.0029	9.059	11.658	1278
Ptma	19231	prothymosin alpha	Ptma	-1.29	0.0019	271.308	210.989	1278
Rela	19697	v-rel reticuloendotheliosis viral oncogene homolog A (avian)	Rela	-1.29	0.047	10.83	8.411	1278
Rph3a	19894	rabphilin 3A	Rph3a	-1.29	0.027	145.199	112.702	1278
Ubc	22190	ubiquitin C	Ubc	1.29	0.0092	404.167	522.615	1278
Nrsn1	22360	neurensin 1	Nrsn1	1.29	0.0047	101.318	130.363	1278
Mgll	23945	monoglyceride lipase	Mgll	-1.29	0.019	41.184	31.914	1278
Map2k1	26395	mitogen-activated protein kinase kinase 1	Map2k1	1.29	0.018	48.944	62.902	1278
Slc9a3r1	26941	solute carrier family 9 (sodium/hydrogen exchanger), member 3 regulator 1	Slc9a3r1	-1.29	0.016	38.222	29.558	1278
Vsnl1	26950	visinin-like 1	Vsnl1	1.29	0.027	211.968	272.968	1278
Eif4e2	26987	eukaryotic translation initiation factor 4E member 2	Eif4e2	1.29	0.022	16.674	21.481	1278
Lcmt1	30949	leucine carboxyl methyltransferase 1	Lcmt1	1.29	0.029	33.394	43.213	1278
Fbxo8	50753	F-box protein 8	Fbxo8	1.29	0.022	6.413	8.272	1278
Plrg1	53317	pleiotropic regulator 1, PRL1 homolog (Arabidopsis)	Plrg1	1.29	0.043	14.465	18.628	1278
Praf2	54637	PRA1 domain family 2	Praf2	-1.29	0.0037	60.616	46.968	1278
Eef1b2	55949	eukaryotic translation elongation factor 1 beta 2	Eef1b2	1.29	0.045	76.871	99.312	1278
Gabarapl1	57436	gamma-aminobutyric acid (GABA) A receptor-associated protein-like 1	Gabarapl1	1.29	0.0097	232.991	299.894	1278
Sdf2l1	64136	stromal cell-derived factor 2-like 1	Sdf2l1	-1.29	0.0098	10.678	8.307	1278
Sympk	68188	symplekin	Sympk	-1.29	0.049	72.579	56.102	1278
4930430F08Rik	68281	RIKEN cDNA 4930430F08 gene	4930430F08Rik	1.29	0.035	4.317	5.565	1278
Zc3h15	69082	zinc finger CCCH-type containing 15	Zc3h15	1.29	0.02	33.989	43.722	1278
1700030J22Rik	69528	RIKEN cDNA 1700030J22 gene	1700030J22Rik	-1.29	0.043	1.305	1.013	1278
Rufy2	70432	RUN and FYVE domain-containing 2	Rufy2	1.29	0.04	16.449	21.24	1278
Zdhhc2	70546	zinc finger, DHHC domain containing 2	Zdhhc2	1.29	0.033	12.443	16.032	1278
Tekt4	71840	tektin 4	Tekt4	1.29	0.042	0.711	0.915	1278
Ccdc6	76551	coiled-coil domain containing 6	Ccdc6	1.29	0.035	7.011	9.051	1278
Mrps5	77721	mitochondrial ribosomal protein S5	Mrps5	-1.29	0.046	33.849	26.326	1278
Fam102a	98952	family with sequence similarity 102, member A	Fam102a	-1.29	0.012	28.9	22.366	1278
Afap1l1	106877	actin filament associated protein 1-like 1	Afap1l1	-1.29	0.026	4.589	3.559	1278
Nadk	192185	NAD kinase	Nadk	-1.29	0.015	21.205	16.376	1278
Alg11	207958	asparagine-linked glycosylation 11 (alpha-1,2-mannosyltransferase)	Alg11	1.29	0.041	5.948	7.659	1278
Ginm1	215751	glycoprotein integral membrane 1	Ginm1	1.29	0.047	8.225	10.616	1278
Trib2	217410	tribbles homolog 2 (Drosophila)	Trib2	-1.29	0.0042	9.025	6.981	1278
Rnd1	223881	Rho family GTPase 1	Rnd1	1.29	0.039	9.796	12.652	1278
C330006K01Rik	231855	RIKEN cDNA C330006K01 gene	Ap5z1	-1.29	0.038	6.044	4.692	1278
Apoa1bp	246703	apolipoprotein A-I binding protein	Apoa1bp	1.29	0.013	51.708	66.536	1278
Fbxo10	269529	F-box protein 10	Fbxo10	1.29	0.037	9.331	11.995	1278
Ip6k3	271424	inositol hexaphosphate kinase 3	Ip6k3	-1.29	0.038	0.812	0.632	1278
Lix1l	280411	Lix1-like	Lix1l	-1.29	0.0005	8.201	6.363	1278
Upf2	326622	UPF2 regulator of nonsense transcripts homolog (yeast)	Upf2	1.29	0.013	8.089	10.44	1278
Ssbp1	381760	single-stranded DNA binding protein 1	Ssbp1	1.29	0.046	9.361	12.094	1278
Gm6768	627557	predicted gene 6768	Gm6768	1.29	0.016	7.76	10.026	1278
Gm8623	667422	predicted gene 8623	Gm8623	1.29	0.049	45.679	58.981	1278
Rnaset2a	100037283	ribonuclease T2A	Rnaset2a	1.29	0.004	6.539	8.447	1278
5031434O11Rik	100039684	RIKEN cDNA 5031434O11 gene	5031434O11Rik	1.29	0.044	2.479	3.2	1278
Gm9825	100040661	ribonucleic acid binding protein S1 pseudogene	Gm9825	1.29	0.047	15.663	20.172	1278
Gm11353	100042180	ribosomal protein S8 pseudogene	Gm11353	-1.29	0.041	24.522	18.997	1278
Gm4202	100418460	tyrosine 3-monooxygenase/tryptophan 5-monooxygenase activation protein, beta polypeptide pseudogene	Gm4202	1.29	0.026	72.364	93.085	1278
Ddx3x	13205	DEAD/H (Asp-Glu-Ala-Asp/His) box polypeptide 3, X-linked	Ddx3x	1.28	0.011	22.455	28.65	1337
Doc2b	13447	double C2, beta	Doc2b	1.28	0.03	8.865	11.34	1337
Fem1b	14155	feminization 1 homolog b (C. elegans)	Fem1b	1.28	0.041	13.964	17.876	1337
Fkbp4	14228	FK506 binding protein 4	Fkbp4	-1.28	0.024	80.183	62.613	1337
Glud1	14661	glutamate dehydrogenase 1	Glud1	1.28	0.035	67.894	86.764	1337
Lancl1	14768	LanC (bacterial lantibiotic synthetase component C)-like 1	Lancl1	1.28	0.0073	39.1	50.2	1337
Gria2	14800	glutamate receptor, ionotropic, AMPA2 (alpha 2)	Gria2	1.28	0.014	19.787	25.314	1337
H3f3b	15081	H3 histone, family 3B	H3f3b	1.28	0.032	49.006	62.741	1337
Laptm5	16792	lysosomal-associated protein transmembrane 5	Laptm5	-1.28	0.021	13.299	10.42	1337
Rab12	19328	RAB12, member RAS oncogene family	Rab12	1.28	0.03	27.214	34.958	1337
Rras	20130	Harvey rat sarcoma oncogene, subgroup R	Rras	-1.28	0.043	9.62	7.492	1337
Ywhae	22627	tyrosine 3-monooxygenase/tryptophan 5-monooxygenase activation protein, epsilon polypeptide	Ywhae	1.28	0.035	237.871	304.715	1337
Rala	56044	v-ral simian leukemia viral oncogene homolog A (ras related)	Rala	1.28	0.0078	17.179	22.033	1337
Mrps22	64655	mitochondrial ribosomal protein S22	Mrps22	1.28	0.04	9.375	11.96	1337
Lonp2	66887	lon peptidase 2, peroxisomal	Lonp2	1.28	0.04	26.207	33.6	1337
Cdk12	69131	cyclin-dependent kinase 12	Cdk12	1.28	0.013	4.09	5.224	1337
Mus81	71711	MUS81 endonuclease homolog (yeast)	Mus81	-1.28	0.042	12.727	9.926	1337
Plxdc1	72324	plexin domain containing 1	Plxdc1	-1.28	0.039	16.69	13.037	1337
Atp6v1d	73834	ATPase, H+ transporting, lysosomal V1 subunit D	Atp6v1d	1.28	0.034	82.202	105.097	1337
Tasp1	75812	taspase, threonine aspartase 1	Tasp1	1.28	0.021	5.616	7.168	1337
Rap2a	76108	RAS related protein 2a	Rap2a	1.28	0.021	14.782	18.932	1337
Eml4	78798	echinoderm microtubule associated protein like 4	Eml4	1.28	0.032	4.023	5.169	1337
Inpp5f	101490	inositol polyphosphate-5-phosphatase F	Inpp5f	1.28	0.043	38.747	49.604	1337
Eea1	216238	early endosome antigen 1	Eea1	1.28	0.038	3.44	4.402	1337
Gm1821	218963	ubiquitin pseudogene	Gm1821	1.28	0.0017	879.869	1124.68	1337
Etf1	225363	eukaryotic translation termination factor 1	Etf1	1.28	0.015	18.458	23.632	1337
Dak	225913	dihydroxyacetone kinase 2 homolog (yeast)	Dak	-1.28	0.044	5.25	4.104	1337
Ncoa5	228869	nuclear receptor coactivator 5	Ncoa5	-1.28	0.026	17.574	13.731	1337
Sdad1	231452	SDA1 domain containing 1	Sdad1	1.28	0.012	3.749	4.788	1337
Dmxl2	235380	Dmx-like 2	Dmxl2	1.28	0.011	16.454	21.114	1337
Lonrf1	244421	LON peptidase N-terminal domain and ring finger 1	Lonrf1	1.28	0.043	4.238	5.445	1337
Wnk3-ps	279561	WNK lysine deficient protein kinase 3, pseudogene	Wnk3	1.28	0.031	3.007	3.835	1337
B3gat2	280645	beta-1,3-glucuronyltransferase 2 (glucuronosyltransferase S)	B3gat2	1.28	0.0014	4.853	6.222	1337
Hif1an	319594	hypoxia-inducible factor 1, alpha subunit inhibitor	Hif1an	-1.28	0.012	6.674	5.201	1337
Fam169a	320557	family with sequence similarity 169, member A	Fam169a	1.28	0.039	7.97	10.184	1337
Anp32-ps	448829	acidic (leucine-rich) nuclear phosphoprotein 32 family, pseudogene	Anp32-ps	1.28	0.037	8.689	11.125	1337
Canx	12330	calnexin	Canx	1.27	0.037	70.871	89.851	1373
Ddx6	13209	DEAD (Asp-Glu-Ala-Asp) box polypeptide 6	Ddx6	1.27	0.026	15.181	19.28	1373
Esd	13885	esterase D/formylglutathione hydrolase	Esd	1.27	0.022	31.786	40.447	1373
Gjc1	14615	gap junction protein, gamma 1	Gjc1	-1.27	0.0091	6.519	5.121	1373
Gna12	14673	guanine nucleotide binding protein, alpha 12	Gna12	-1.27	0.013	47.002	37.155	1373
Grm1	14816	glutamate receptor, metabotropic 1	Grm1	-1.27	0.039	23.497	18.451	1373
Kin	16588	antigenic determinant of rec-A protein	Kin	1.27	0.034	6.701	8.524	1373
Sik1	17691	salt inducible kinase 1	Sik1	-1.27	0.043	2.336	1.841	1373
Psmb1	19170	proteasome (prosome, macropain) subunit, beta type 1	Psmb1	1.27	0.044	96.601	122.962	1373
Rbmxl1	19656	RNA binding motif protein, X linked-like-1	Rbmxl1	1.27	0.034	18.093	23.061	1373
Sec22b	20333	SEC22 vesicle trafficking protein homolog B (S. cerevisiae)	Sec22b	1.27	0.015	14.231	18.041	1373
Spast	50850	spastin	Spast	1.27	0.026	7.365	9.381	1373
Tmem9	66241	transmembrane protein 9	Tmem9	1.27	0.012	39.3	49.735	1373
Bzw2	66912	basic leucine zipper and W2 domains 2	Bzw2	1.27	0.035	8.849	11.254	1373
Plekho1	67220	pleckstrin homology domain containing, family O member 1	Plekho1	-1.27	0.014	19.081	14.979	1373
Iah1	67732	isoamyl acetate-hydrolyzing esterase 1 homolog (S. cerevisiae)	Iah1	-1.27	0.011	17.013	13.448	1373
Prpf31	68988	PRP31 pre-mRNA processing factor 31 homolog (yeast)	Prpf31	1.27	0.014	18.032	22.825	1373
Spag9	70834	sperm associated antigen 9	Spag9	1.27	0.034	31.012	39.538	1373
Tmem65	74868	transmembrane protein 65	Tmem65	1.27	0.048	15.109	19.185	1373
Jakmip1	76071	janus kinase and microtubule interacting protein 1	Jakmip1	1.27	0.048	26.931	34.069	1373
BC004004	80748	cDNA sequence BC004004	BC004004	1.27	0.0082	41.947	53.419	1373
Pard6g	93737	par-6 partitioning defective 6 homolog gamma (C. elegans)	Pard6g	1.27	0.013	1.389	1.769	1373
Mrpl43	94067	mitochondrial ribosomal protein L43	Mrpl43	-1.27	0.011	30.103	23.745	1373
Ddx50	94213	DEAD (Asp-Glu-Ala-Asp) box polypeptide 50	Ddx50	1.27	0.05	12.93	16.471	1373
Ssx2ip	99167	synovial sarcoma, X breakpoint 2 interacting protein	Ssx2ip	1.27	0.0033	15.703	19.89	1373
AW209491	105351	expressed sequence AW209491	AW209491	1.27	0.022	11.278	14.361	1373
Fam20a	208659	family with sequence similarity 20, member A	Fam20a	-1.27	0.0096	9.005	7.116	1373
Hdac4	208727	histone deacetylase 4	Hdac4	-1.27	0.036	5.586	4.403	1373
D10Bwg1379e	215821	DNA segment, Chr 10, Brigham & Women's Genetics 1379 expressed	D10Bwg1379e	-1.27	0.013	1.834	1.448	1373
Ilvbl	216136	ilvB (bacterial acetolactate synthase)-like	Ilvbl	-1.27	0.0071	14.368	11.345	1373
Cdc14b	218294	CDC14 cell division cycle 14B	Cdc14b	1.27	0.045	1.637	2.072	1373
Cldn25	224250	claudin 25	Cldn25	1.27	0.0091	27.582	35.127	1373
AW554918	225289	expressed sequence AW554918	AW554918	1.27	0.037	1.859	2.368	1373
Dpcd	226162	deleted in primary ciliary dyskinesia	Dpcd	1.27	0.011	28.385	35.984	1373
Ina	226180	internexin neuronal intermediate filament protein, alpha	Ina	-1.27	0.034	113.133	88.962	1373
Exosc2	227715	exosome component 2	Exosc2	1.27	0.029	6.593	8.373	1373
Guf1	231279	GUF1 GTPase homolog (S. cerevisiae)	Guf1	1.27	0.001	4.327	5.51	1373
Tmem136	235300	transmembrane protein 136	Tmem136	1.27	0.029	3.028	3.858	1373
Rab11fip4	268451	RAB11 family interacting protein 4 (class II)	Rab11fip4	-1.27	0.027	34.79	27.498	1373
Lonrf2	381338	LON peptidase N-terminal domain and ring finger 2	Lonrf2	1.27	0.015	23.526	29.96	1373
Rpl31-ps9	100042740	ribosomal protein L31, pseudogene 9	Rpl31-ps9	1.27	0.047	40.493	51.452	1373
Igfbp3	16009	insulin-like growth factor binding protein 3	Igfbp3	1.26	0.048	3.189	4.024	1414
Myh9	17886	myosin, heavy polypeptide 9, non-muscle	Myh9	-1.26	0.036	10.023	7.958	1414
Psmb7	19177	proteasome (prosome, macropain) subunit, beta type 7	Psmb7	1.26	0.042	69.942	87.962	1414
Psmd4	19185	proteasome (prosome, macropain) 26S subunit, non-ATPase, 4	Psmd4	1.26	0.023	87.359	110.474	1414
Abce1	24015	ATP-binding cassette, sub-family E (OABP), member 1	Abce1	1.26	0.036	13.393	16.9	1414
Park2	50873	Parkinson disease (autosomal recessive, juvenile) 2, parkin	Park2	1.26	0.02	4.107	5.155	1414
Rragd	52187	Ras-related GTP binding D	Rragd	1.26	0.007	9.317	11.696	1414
Rgs17	56533	regulator of G-protein signaling 17	Rgs17	1.26	0.049	7.541	9.475	1414
Pop4	66161	processing of precursor 4, ribonuclease P/MRP family, (S. cerevisiae)	Pop4	1.26	0.021	17.99	22.665	1414
1200014J11Rik	66874	RIKEN cDNA 1200014J11 gene	1200014J11Rik	-1.26	0.025	5.398	4.268	1414
Gprasp1	67298	G protein-coupled receptor associated sorting protein 1	Gprasp1	1.26	0.013	104.692	131.864	1414
Rbm18	67889	RNA binding motif protein 18	Rbm18	1.26	0.0033	14.825	18.664	1414
Polr2f	69833	polymerase (RNA) II (DNA directed) polypeptide F	Polr2f	-1.26	0.039	31.587	25.078	1414
Pcgf6	71041	polycomb group ring finger 6	Pcgf6	1.26	0.045	5.497	6.949	1414
Arsg	74008	arylsulfatase G	Arsg	1.26	0.02	15.366	19.297	1414
Il33	77125	interleukin 33	Il33	1.26	0.043	27.614	34.681	1414
Zfp142	77264	zinc finger protein 142	Zfp142	-1.26	0.012	5.884	4.675	1414
Jdp2	81703	Jun dimerization protein 2	Jdp2	-1.26	0.032	26.136	20.663	1414
Plekha3	83435	pleckstrin homology domain-containing, family A (phosphoinositide binding specific) member 3	Plekha3	1.26	0.029	10.788	13.552	1414
Mfsd5	106073	major facilitator superfamily domain containing 5	Mfsd5	-1.26	0.037	20.213	16.061	1414
Eif2b1	209354	eukaryotic translation initiation factor 2B, subunit 1 (alpha)	Eif2b1	1.26	0.0056	11.407	14.33	1414
Trib1	211770	tribbles homolog 1 (Drosophila)	Trib1	-1.26	0.041	2.847	2.263	1414
Zfp7	223669	zinc finger protein 7	Zfp7	1.26	0.023	2.6	3.277	1414
Smox	228608	spermine oxidase	Smox	-1.26	0.0009	29.335	23.342	1414
Tufm	233870	Tu translation elongation factor, mitochondrial	Tufm	-1.26	0.034	28.755	22.792	1414
Rfwd3	234736	ring finger and WD repeat domain 3	Rfwd3	1.26	0.0042	3.379	4.248	1414
Ccdc55	237859	coiled-coil domain containing 55	Ccdc55	1.26	0.015	4.239	5.343	1414
Slc35e1	270066	solute carrier family 35, member E1	Slc35e1	-1.26	0.0004	16.203	12.851	1414
Fam168a	319604	family with sequence similarity 168, member A	Fam168a	-1.26	0.0003	42.795	33.848	1414
Pigk	329777	phosphatidylinositol glycan anchor biosynthesis, class K	Pigk	1.26	0.0032	17.212	21.627	1414
Gpd1l	333433	glycerol-3-phosphate dehydrogenase 1-like	Gpd1l	1.26	0.022	18.691	23.603	1414
Rpl38-ps2	664868	ribosomal protein L38, pseudogene 2	Rpl38-ps2	1.26	0.042	253.7	320.591	1414
Gm8546	667266	predicted gene 8546	Gm8546	1.26	0.025	3.537	4.44	1414
Cd63	12512	CD63 antigen	Cd63	1.25	0.043	40.369	50.478	1447
Fxc1	14356	fractured callus expressed transcript 1	Timm10b	-1.25	0.046	25.474	20.43	1447
Glrb	14658	glycine receptor, beta subunit	Glrb	-1.25	0.019	69.896	55.891	1447
Hebp1	15199	heme binding protein 1	Hebp1	1.25	0.049	11.188	14.011	1447
Psmb4	19172	proteasome (prosome, macropain) subunit, beta type 4	Psmb4	1.25	0.014	120.566	150.718	1447
Rpl28	19943	ribosomal protein L28	Rpl28	-1.25	0.0002	258.273	206.785	1447
Sar1a	20224	SAR1 gene homolog A (S. cerevisiae)	Sar1a	1.25	0.014	33.997	42.403	1447
Smarca4	20586	SWI/SNF related, matrix associated, actin dependent regulator of chromatin, subfamily a, member 4	Smarca4	-1.25	0.047	32.966	26.409	1447
Srp14	20813	signal recognition particle 14	Srp14	1.25	0.01	82.59	103.28	1447
Surf1	20930	surfeit gene 1	Surf1	1.25	0.039	42.564	53.026	1447
Tial1	21843	Tia1 cytotoxic granule-associated RNA binding protein-like 1	Tial1	1.25	0.046	17.994	22.479	1447
Zfp27	22689	zinc finger protein 27	Zfp27	-1.25	0.024	6.172	4.919	1447
Tenm1	23963	teneurin transmembrane protein 1	Tenm1	1.25	0.021	3.624	4.539	1447
Akr1a1	58810	aldo-keto reductase family 1, member A1 (aldehyde reductase)	Akr1a1	1.25	0.017	168.328	210.734	1447
Ssbp2	66970	single-stranded DNA binding protein 2	Ssbp2	1.25	0.0053	15.654	19.523	1447
Cep19	66994	centrosomal protein 19	Cep19	1.25	0.047	28.756	36.006	1447
Rbm28	68272	RNA binding motif protein 28	Rbm28	-1.25	0.045	12.213	9.752	1447
Anapc13	69010	anaphase promoting complex subunit 13	Anapc13	-1.25	0.034	50.16	39.975	1447
Vstm5	69137	V-set and transmembrane domain containing 5	Vstm5	1.25	0.0051	7.434	9.322	1447
Lancl2	71835	LanC (bacterial lantibiotic synthetase component C)-like 2	Lancl2	1.25	0.04	17.351	21.629	1447
Ddx28	71986	DEAD (Asp-Glu-Ala-Asp) box polypeptide 28	Ddx28	1.25	0.033	5.259	6.596	1447
Pgam5	72542	phosphoglycerate mutase family member 5	Pgam5	1.25	0.0037	18.235	22.792	1447
Vps33a	77573	vacuolar protein sorting 33A (yeast)	Vps33a	1.25	0.041	15.972	20.009	1447
D930048N14Rik	97775	RIKEN cDNA D930048N14 gene	D930048N14Rik	-1.25	0.024	0.837	0.669	1447
Ttll3	101100	tubulin tyrosine ligase-like family, member 3	Ttll3	-1.25	0.017	7.16	5.738	1447
Epdr1	105298	ependymin related protein 1 (zebrafish)	Epdr1	1.25	0.0095	39.337	49.197	1447
Dph3	105638	DPH3 homolog (KTI11, S. cerevisiae)	Dph3	1.25	0.02	17.181	21.461	1447
Slc39a3	106947	solute carrier family 39 (zinc transporter), member 3	Slc39a3	-1.25	0.048	22.587	17.998	1447
Coro2a	107684	coronin, actin binding protein 2A	Coro2a	1.25	0.036	13.221	16.589	1447
Mpi	110119	mannose phosphate isomerase	Mpi	1.25	0.0078	21.516	26.96	1447
Laptm4b	114128	lysosomal-associated protein transmembrane 4B	Laptm4b	-1.25	0.019	47.014	37.664	1447
Ddhd1	114874	DDHD domain containing 1	Ddhd1	1.25	0.0034	19.553	24.45	1447
Sprn	212518	shadow of prion protein	Sprn	1.25	0.04	30.487	38.192	1447
Aldh4a1	212647	aldehyde dehydrogenase 4 family, member A1	Aldh4a1	-1.25	0.01	9.859	7.893	1447
Eif5	217869	eukaryotic translation initiation factor 5	Eif5	1.25	0.044	36.132	45.335	1447
Eif3l	223691	eukaryotic translation initiation factor 3, subunit L	Eif3l	1.25	0.04	32.728	40.808	1447
Pi4ka	224020	phosphatidylinositol 4-kinase, catalytic, alpha polypeptide	Pi4ka	1.25	0.026	57.05	71.165	1447
Dlgap1	224997	discs, large (Drosophila) homolog-associated protein 1	Dlgap1	-1.25	0.014	31.814	25.502	1447
St7l	229681	suppression of tumorigenicity 7-like	St7l	1.25	0.038	6.936	8.685	1447
Arhgef10	234094	Rho guanine nucleotide exchange factor (GEF) 10	Arhgef10	-1.25	0.028	18.12	14.464	1447
Lrrc61	243371	leucine rich repeat containing 61	Lrrc61	-1.25	0.037	13.671	10.937	1447
Gm6136	620213	ribosomal protein L6 pseudogene	Gm6136	1.25	0.017	37.415	46.929	1447
Six3os1	100043902	Six3 opposite strand transcript 1	Six3os1	-1.25	0.034	3.056	2.441	1447
Armcx4	100503043	armadillo repeat containing, X-linked 4	Armcx4	1.25	0.03	6.634	8.323	1447
Emb	13723	embigin	Emb	1.24	0.016	9.039	11.2	1491
Gnas	14683	GNAS (guanine nucleotide binding protein, alpha stimulating) complex locus	Gnas	1.24	0.0009	1162.82	1437.79	1491
Grik1	14805	glutamate receptor, ionotropic, kainate 1	Grik1	1.24	0.04	4.641	5.751	1491
Kpnb1	16211	karyopherin (importin) beta 1	Kpnb1	1.24	0.02	22.741	28.257	1491
Slc31a1	20529	solute carrier family 31, member 1	Slc31a1	1.24	0.048	4.003	4.981	1491
Sgcb	24051	sarcoglycan, beta (dystrophin-associated glycoprotein)	Sgcb	1.24	0.022	12.865	15.923	1491
Ncald	52589	neurocalcin delta	Ncald	1.24	0.0027	76.878	95.17	1491
Rcan1	54720	regulator of calcineurin 1	Rcan1	1.24	0.013	14.794	18.335	1491
Cib2	56506	calcium and integrin binding family member 2	Cib2	1.24	0.043	25.261	31.39	1491
Cript	56724	cysteine-rich PDZ-binding protein	Cript	1.24	0.039	31.6	39.131	1491
Ptplad1	57874	protein tyrosine phosphatase-like A domain containing 1	Ptplad1	1.24	0.042	48.436	60.091	1491
Gprc5b	64297	G protein-coupled receptor, family C, group 5, member B	Gprc5b	-1.24	0.034	63.265	51.172	1491
Prr13	66151	proline rich 13	Prr13	-1.24	0.04	53.077	42.839	1491
Tpd52l2	66314	tumor protein D52-like 2	Tpd52l2	1.24	0.027	28.908	35.955	1491
Pla2g12a	66350	phospholipase A2, group XIIA	Pla2g12a	1.24	0.031	17.167	21.339	1491
Pspc1	66645	paraspeckle protein 1	Pspc1	1.24	0.044	11.857	14.686	1491
Lrrc40	67144	leucine rich repeat containing 40	Lrrc40	1.24	0.024	6.051	7.518	1491
Polr2g	67710	polymerase (RNA) II (DNA directed) polypeptide G	Polr2g	1.24	0.011	34.724	42.926	1491
Slc48a1	67739	solute carrier family 48 (heme transporter), member 1	Slc48a1	-1.24	0.015	101.213	81.478	1491
Tmem66	67887	transmembrane protein 66	SARAF	1.24	0.019	135.741	168.485	1491
Dcakd	68087	dephospho-CoA kinase domain containing	Dcakd	-1.24	0.034	21.974	17.718	1491
Rpain	69723	RPA interacting protein	Rpain	1.24	0.049	12.247	15.187	1491
Kctd2	70382	potassium channel tetramerisation domain containing 2	Kctd2	1.24	0.036	32.332	40.213	1491
Wrb	71446	tryptophan rich basic protein	Wrb	1.24	0.0066	23.916	29.66	1491
Rap2b	74012	RAP2B, member of RAS oncogene family	Rap2b	1.24	0.02	3.302	4.104	1491
Pcnp	76302	PEST proteolytic signal containing nuclear protein	Pcnp	1.24	0.045	48.683	60.347	1491
Srd5a1	78925	steroid 5 alpha-reductase 1	Srd5a1	-1.24	0.02	3.705	2.995	1491
Gm4735	103324	putative Eno1 pseudogene	Gm4735	1.24	0.031	82.288	101.834	1491
Mgat2	217664	mannoside acetylglucosaminyltransferase 2	Mgat2	1.24	0.03	8.712	10.779	1491
Srek1	218543	splicing regulatory glutamine/lysine-rich protein 1	Srek1	1.24	0.0031	9.419	11.64	1491
Vopp1	232023	vesicular, overexpressed in cancer, prosurvival protein 1	Vopp1	1.24	0.034	14.831	18.367	1491
Ogdhl	239017	oxoglutarate dehydrogenase-like	Ogdhl	-1.24	0.028	35.084	28.341	1491
Dpp10	269109	dipeptidylpeptidase 10	Dpp10	1.24	0.029	19.514	24.158	1491
Hist3h2a	319162	histone cluster 3, H2a	Hist3h2a	-1.24	0.045	8.534	6.858	1491
Eml5	319670	echinoderm microtubule associated protein like 5	Eml5	1.24	0.045	2.645	3.289	1491
Tmem29	382245	transmembrane protein 29	Tmem29	1.24	0.035	12.54	15.496	1491
Sdr39u1	654795	short chain dehydrogenase/reductase family 39U, member 1	Sdr39u1	-1.24	0.039	57.912	46.847	1491
Gm8355	666904	heat shock protein 8 pseudogene	Gm8355	1.24	0.004	220.328	272.824	1491
Acadvl	11370	acyl-Coenzyme A dehydrogenase, very long chain	Acadvl	-1.23	0.043	27.103	22.113	1529
C1qb	12260	complement component 1, q subcomponent, beta polypeptide	C1qb	-1.23	0.026	38.002	30.833	1529
Ckmt1	12716	creatine kinase, mitochondrial 1, ubiquitous	Ckmt1	1.23	0.037	189.053	232.701	1529
Cyp51	13121	cytochrome P450, family 51	Cyp51	-1.23	0.036	19.715	15.994	1529
Ercc3	13872	excision repair cross-complementing rodent repair deficiency, complementation group 3	Ercc3	1.23	0.049	9.099	11.23	1529
Hiat1	15247	hippocampus abundant gene transcript 1	Hiat1	1.23	0.015	10.62	13.051	1529
Mocs2	17434	molybdenum cofactor synthesis 2	Mocs2	1.23	0.048	24.556	30.3	1529
Cldn11	18417	claudin 11	Cldn11	-1.23	0.022	91.286	73.943	1529
Cars	27267	cysteinyl-tRNA synthetase	Cars	-1.23	0.0019	19.544	15.921	1529
Add3	27360	adducin 3 (gamma)	Add3	1.23	0.035	19.441	23.816	1529
Mtag2	50994	metastasis associated gene 2	Mtag2	1.23	0.042	1.912	2.36	1529
Rcan2	53901	regulator of calcineurin 2	Rcan2	-1.23	0.026	101.255	82.487	1529
Ccdc22	54638	coiled-coil domain containing 22	Ccdc22	-1.23	0.05	12.324	10.017	1529
Prdx5	54683	peroxiredoxin 5	Prdx5	-1.23	0.016	102.404	83.03	1529
Stx1b	56216	syntaxin 1B	Stx1b	-1.23	0.046	111.631	90.781	1529
Arpc3	56378	actin related protein 2/3 complex, subunit 3	Arpc3	1.23	0.0026	89.567	109.895	1529
Tbcb	66411	tubulin folding cofactor B	Tbcb	-1.23	0.013	106.254	86.106	1529
Rpl35	66489	ribosomal protein L35	Rpl35	1.23	0.025	71.253	87.33	1529
Samd8	67630	sterile alpha motif domain containing 8	Samd8	1.23	0.026	4.101	5.043	1529
B230217C12Rik	68127	RIKEN cDNA B230217C12 gene	B230217C12Rik	-1.23	0.047	29.934	24.414	1529
Rpl18a	76808	ribosomal protein L18A	Rpl18a	-1.23	0.011	193.551	156.917	1529
Bri3bp	76809	Bri3 binding protein	Bri3bp	-1.23	0.002	17.453	14.2	1529
B230219D22Rik	78521	RIKEN cDNA B230219D22 gene	B230219D22Rik	1.23	0.048	13.218	16.203	1529
Prcc	94315	papillary renal cell carcinoma (translocation-associated)	Prcc	-1.23	0.018	26.86	21.854	1529
Wdr47	99512	WD repeat domain 47	Wdr47	1.23	0.0013	23.011	28.305	1529
Fig4	103199	FIG4 homolog (S. cerevisiae)	Fig4	1.23	0.033	7.386	9.108	1529
Utp15	105372	UTP15, U3 small nucleolar ribonucleoprotein, homolog (yeast)	Utp15	1.23	0.023	4.036	4.962	1529
Hexim1	192231	hexamethylene bis-acetamide inducible 1	Hexim1	-1.23	0.023	18.285	14.808	1529
Agps	228061	alkylglycerone phosphate synthase	Agps	1.23	0.031	3.603	4.437	1529
Lmtk2	231876	lemur tyrosine kinase 2	Lmtk2	-1.23	0.028	11.732	9.574	1529
Ttc13	234875	tetratricopeptide repeat domain 13	Ttc13	1.23	0.0023	9.731	12.009	1529
Enox1	239188	ecto-NOX disulfide-thiol exchanger 1	Enox1	1.23	0.037	3.703	4.569	1529
AI464131	329828	expressed sequence AI464131	AI464131	-1.23	0.033	8.364	6.791	1529
Nell1	338352	NEL-like 1 (chicken)	Nell1	1.23	0.045	32.916	40.617	1529
Mia3	338366	melanoma inhibitory activity 3	Mia3	-1.23	0.027	52.258	42.369	1529
Eid2	386655	EP300 interacting inhibitor of differentiation 2	Eid2	1.23	0.022	22.021	27.167	1529
Car2	12349	carbonic anhydrase 2	Car2	-1.22	0.017	128.724	105.373	1565
Tpp1	12751	tripeptidyl peptidase I	Tpp1	-1.22	0.037	26.546	21.775	1565
Dlg1	13383	discs, large homolog 1 (Drosophila)	Dlg1	1.22	0.031	13.422	16.432	1565
Fnta	14272	farnesyltransferase, CAAX box, alpha	Fnta	1.22	0.043	27.987	34.267	1565
Irgm1	15944	immunity-related GTPase family M member 1	Irgm1	1.22	0.014	3.678	4.486	1565
Msh3	17686	mutS homolog 3 (E. coli)	Msh3	1.22	0.028	5.977	7.295	1565
Sod1	20655	superoxide dismutase 1, soluble	Sod1	1.22	0.013	225.685	274.927	1565
Zfp28	22690	zinc finger protein 28	Zfp28	1.22	0.049	2.169	2.657	1565
Cdh20	23836	cadherin 20	Cdh20	-1.22	0.037	7.168	5.854	1565
Rcan3	53902	regulator of calcineurin 3	Rcan3	1.22	0.037	14.646	17.921	1565
Pcnx	54604	pecanex homolog (Drosophila)	Pcnx	1.22	0.022	6.247	7.632	1565
Ubqln1	56085	ubiquilin 1	Ubqln1	1.22	0.016	46.467	56.513	1565
Gkap1	56278	G kinase anchoring protein 1	Gkap1	1.22	0.024	10.398	12.728	1565
1110004F10Rik	56372	RIKEN cDNA 1110004F10 gene	1110004F10Rik	1.22	0.0099	48.942	59.858	1565
Zfp112	57745	zinc finger protein 112	Zfp112	1.22	0.0077	2.374	2.89	1565
Prelid1	66494	PRELI domain containing 1	Prelid1	-1.22	0.02	133.219	109.022	1565
Ndufb7	66916	NADH dehydrogenase (ubiquinone) 1 beta subcomplex, 7	Ndufb7	-1.22	0.039	97.022	79.675	1565
Necap1	67602	NECAP endocytosis associated 1	Necap1	1.22	0.022	55.674	67.809	1565
Arpc5	67771	actin related protein 2/3 complex, subunit 5	Arpc5	1.22	0.037	30.625	37.286	1565
Poldip2	67811	polymerase (DNA-directed), delta interacting protein 2	Poldip2	-1.22	0.037	53.098	43.636	1565
Pdhb	68263	pyruvate dehydrogenase (lipoamide) beta	Pdhb	-1.22	0.011	80.72	66.293	1565
Lsm11	72290	U7 snRNP-specific Sm-like protein LSM11	Lsm11	-1.22	0.014	4.866	4.002	1565
Fam117b	72750	family with sequence similarity 117, member B	Fam117b	1.22	0.008	6.586	8.064	1565
Ippk	75678	inositol 1,3,4,5,6-pentakisphosphate 2-kinase	Ippk	1.22	0.05	3.439	4.203	1565
Lmf1	76483	lipase maturation factor 1	Lmf1	-1.22	0.012	12.823	10.49	1565
Fam101b	76566	family with sequence similarity 101, member B	Fam101b	1.22	0.035	8.482	10.345	1565
Camta1	100072	calmodulin binding transcription activator 1	Camta1	1.22	0.03	50.394	61.34	1565
Rnf169	108937	ring finger protein 169	Rnf169	1.22	0.012	2.25	2.755	1565
Ap1ar	211556	adaptor-related protein complex 1 associated regulatory protein	Ap1ar	1.22	0.036	18.353	22.357	1565
Rsf1	233532	remodeling and spacing factor 1	Rsf1	1.22	0.0091	3.895	4.734	1565
Slc36a4	234967	solute carrier family 36 (proton/amino acid symporter), member 4	Slc36a4	1.22	0.028	9.53	11.635	1565
Ppp1r9a	243725	protein phosphatase 1, regulatory (inhibitor) subunit 9A	Ppp1r9a	1.22	0.015	10.78	13.17	1565
Ift52	245866	intraflagellar transport 52	Ift52	1.22	0.042	9.882	12.039	1565
A930011O12Rik	268755	RIKEN cDNA A930011O12 gene	A930011O12Rik	-1.22	0.038	64.573	52.945	1565
Gm13509	100042719	adaptor protein complex AP-2, mu1 pseudogene	Gm13509	1.22	0.043	55.747	68.108	1565
Gm4691	100043853	glyceraldehyde-3-phosphate dehydrogenase pseudogene	Gm4691	1.22	0.032	10.96	13.366	1565
Gm13736	100503508	signal recognition particle 9 pseudogene	Gm13736	1.22	0.035	21.245	25.93	1565
Akap1	11640	A kinase (PRKA) anchor protein 1	Akap1	-1.21	0.016	11.146	9.227	1602
Atp6v1b2	11966	ATPase, H+ transporting, lysosomal V1 subunit B2	Atp6v1b2	1.21	0.012	183.647	222.175	1602
Cyb561	13056	cytochrome b-561	Cyb561	1.21	0.034	18.78	22.799	1602
Eif4a1	13681	eukaryotic translation initiation factor 4A1	Eif4a1	1.21	0.0026	97.06	117.487	1602
Ell	13716	elongation factor RNA polymerase II	Ell	-1.21	0.022	7.089	5.876	1602
Gstz1	14874	glutathione transferase zeta 1 (maleylacetoacetate isomerase)	Gstz1	1.21	4.2e-05	22.171	26.896	1602
Gtf2h1	14884	general transcription factor II H, polypeptide 1	Gtf2h1	1.21	0.043	9.663	11.659	1602
Kcnj16	16517	potassium inwardly-rectifying channel, subfamily J, member 16	Kcnj16	1.21	0.017	7.494	9.055	1602
Prkch	18755	protein kinase C, eta	Prkch	1.21	0.038	12.942	15.709	1602
Tspan7	21912	tetraspanin 7	Tspan7	-1.21	0.047	290.137	240.284	1602
Cops7b	26895	COP9 (constitutive photomorphogenic) homolog, subunit 7b (Arabidopsis thaliana)	Cops7b	1.21	0.043	7.285	8.808	1602
Ecsit	26940	ECSIT homolog (Drosophila)	Ecsit	-1.21	0.029	19.798	16.337	1602
Rps3	27050	ribosomal protein S3	Rps3	1.21	0.036	79.859	96.467	1602
Abcf2	27407	ATP-binding cassette, sub-family F (GCN20), member 2	Abcf2	-1.21	0.043	44.267	36.553	1602
Carhsp1	52502	calcium regulated heat stable protein 1	Carhsp1	-1.21	0.032	19.139	15.844	1602
Pcdh7	54216	protocadherin 7	Pcdh7	1.21	0.005	5.916	7.182	1602
Eif3d	55944	eukaryotic translation initiation factor 3, subunit D	Eif3d	1.21	0.0059	38.73	46.858	1602
Exoc2	66482	exocyst complex component 2	Exoc2	1.21	0.0088	6.852	8.285	1602
Sbds	66711	Shwachman-Bodian-Diamond syndrome homolog (human)	Sbds	1.21	0.027	33.675	40.771	1602
Cxxc5	67393	CXXC finger 5	Cxxc5	-1.21	0.03	39.875	32.98	1602
Ankrd46	68839	ankyrin repeat domain 46	Ankrd46	1.21	0.0034	61.981	75.184	1602
2310015A10Rik	69548	RIKEN cDNA 2310015A10 gene	2310015A10Rik	1.21	0.034	2.646	3.195	1602
Gpr137c	70713	G protein-coupled receptor 137C	Gpr137c	1.21	0.027	6.213	7.534	1602
2610507B11Rik	72503	RIKEN cDNA 2610507B11 gene	2610507B11Rik	1.21	0.029	54.843	66.204	1602
Macrod2	72899	MACRO domain containing 2	Macrod2	1.21	0.015	9.018	10.923	1602
Echs1	93747	enoyl Coenzyme A hydratase, short chain, 1, mitochondrial	Echs1	-1.21	0.042	39.316	32.433	1602
Mbtd1	103537	mbt domain containing 1	Mbtd1	1.21	0.032	2.81	3.393	1602
Jkamp	104771	JNK1/MAPK8-associated membrane protein	Jkamp	1.21	0.034	30.785	37.296	1602
Abhd4	105501	abhydrolase domain containing 4	Abhd4	-1.21	0.012	34.968	28.971	1602
Lysmd1	217779	LysM, putative peptidoglycan-binding, domain containing 1	Lysmd1	-1.21	0.008	5.193	4.293	1602
Rprd1a	225283	regulation of nuclear pre-mRNA domain containing 1A	Rprd1a	1.21	0.031	15.836	19.133	1602
Zfp189	230162	zinc finger protein 189	Zfp189	1.21	0.036	1.306	1.584	1602
Phlpp2	244650	PH domain and leucine rich repeat protein phosphatase 2	Phlpp2	1.21	0.014	5.209	6.312	1602
Atp6v1e1	11973	ATPase, H+ transporting, lysosomal V1 subunit E1	Atp6v1e1	1.2	0.027	187.457	225.883	1635
Pde4b	18578	phosphodiesterase 4B, cAMP specific	Pde4b	1.2	0.048	22.846	27.467	1635
Sh3gl3	20408	SH3-domain GRB2-like 3	Sh3gl3	1.2	0.024	24.339	29.221	1635
Arl6ip5	65106	ADP-ribosylation factor-like 6 interacting protein 5	Arl6ip5	1.2	0.035	66.216	79.657	1635
Lman2	66890	lectin, mannose-binding 2	Lman2	-1.2	0.013	21.197	17.616	1635
Fam122a	68034	family with sequence similarity 122, member A	Fam122a	1.2	0.043	13.883	16.703	1635
Ica1l	70375	islet cell autoantigen 1-like	Ica1l	1.2	0.036	10.308	12.373	1635
Ccdc94	72886	coiled-coil domain containing 94	Ccdc94	-1.2	0.033	4.26	3.548	1635
Pofut2	80294	protein O-fucosyltransferase 2	Pofut2	-1.2	0.045	15.106	12.558	1635
Qars	97541	glutaminyl-tRNA synthetase	Qars	1.2	0.048	30.076	36.197	1635
Gps1	209318	G protein pathway suppressor 1	Gps1	-1.2	0.045	75.337	62.584	1635
Ctif	269037	CBP80/20-dependent translation initiation factor	Ctif	-1.2	0.022	31.445	26.188	1635

## Sheet: Hippocampus
Symbol	EntrezGene ID	Description	Imported ID	Fold Change	T-test	Mean1	Mean2	Rank
Gm8034	666300	thymosin, beta 10 pseudogene	Gm8034	-9.11	0.034	5.481	0.602	1
Baiap3	545192	BAI1-associated protein 3	Baiap3	3.83	0.022	2.316	8.867	2
Ngb	64242	neuroglobin	Ngb	3.46	0.0098	1.035	3.582	3
Meig1	104362	meiosis expressed gene 1	Meig1	3.16	0.022	1.182	3.739	4
Scrt1	170729	scratch homolog 1, zinc finger protein (Drosophila)	Scrt1	-3.03	0.017	24.769	8.17	5
Rsph4a	212892	radial spoke head 4 homolog A (Chlamydomonas)	Rsph4a	2.91	0.0012	0.532	1.548	6
Hist2h3c2	97114	histone cluster 2, H3c2	Hist2h3c2	-2.66	0.0062	1.97	0.739	7
Tnnt1	21955	troponin T1, skeletal, slow	Tnnt1	-2.62	0.01	1.822	0.696	8
Gm13121	100041232	high mobility group box 2 pseudogene	Gm13121	-2.61	0.0029	1.499	0.574	9
Kcnab3	16499	potassium voltage-gated channel, shaker-related subfamily, beta member 3	Kcnab3	-2.53	0.035	8.044	3.18	10
Ggt1	14598	gamma-glutamyltransferase 1	Ggt1	-2.51	0.048	1.959	0.779	11		Mean1: WT mice
Adamtsl4	229595	ADAMTS-like 4	Adamtsl4	-2.48	0.0077	2.517	1.015	12		Mean2: miR-137 Tg mice
Irf7	54123	interferon regulatory factor 7	Irf7	-2.47	0.015	1.938	0.786	13
Gm14435	100302432	KRAB box containing protein	Gm14435	2.47	0.012	0.807	1.994	13
Dusp4	319520	dual specificity phosphatase 4	Dusp4	-2.33	0.0029	3.35	1.436	15
Cd74	16149	CD74 antigen (invariant polypeptide of major histocompatibility complex, class II antigen-associated)	Cd74	2.3	0.03	0.755	1.739	16
Krt77	406220	keratin 77	Krt77	2.29	0.0014	2.418	5.53	17
Tekt1	21689	tektin 1	Tekt1	2.27	0.038	0.702	1.59	18
Palm3	74337	paralemmin 3	Palm3	2.27	0.047	0.594	1.349	18
Gm12229	677786	predicted gene 12229	Gm12229	2.27	0.026	1.913	4.348	18
Nfkbie	18037	nuclear factor of kappa light polypeptide gene enhancer in B cells inhibitor, epsilon	Nfkbie	-2.26	0.025	1.388	0.614	21
Nrl	18185	neural retina leucine zipper gene	Nrl	2.22	0.0032	0.561	1.244	22
Gm17228	100417136	actin, gamma, cytoplasmic 1 pseudogene	Gm17228	-2.16	0.015	1.311	0.608	23
Sntg2	268534	syntrophin, gamma 2	Sntg2	2.15	0.039	0.598	1.286	24
Itgb3bp	67733	integrin beta 3 binding protein (beta3-endonexin)	Itgb3bp	-2.14	0.033	2.27	1.063	25
Immp2l	93757	IMP2 inner mitochondrial membrane peptidase-like (S. cerevisiae)	Immp2l	2.14	0.0003	2.018	4.326	25
Vat1l	270097	vesicle amine transport protein 1 homolog-like (T. californica)	Vat1l	2.14	0.036	6.874	14.72	25
Aim2	383619	absent in melanoma 2	Aim2	-2.14	0.04	3.463	1.615	25
Gm13642	100040177	nuclear protein-NHP2-like protein pseudogene	Gm13642	2.12	0.049	1.783	3.773	29
Pask	269224	PAS domain containing serine/threonine kinase	Pask	2.08	0.021	0.732	1.523	30
Spint2	20733	serine protease inhibitor, Kunitz type 2	Spint2	2.06	0.025	10.37	21.366	31
Trhr	22045	thyrotropin releasing hormone receptor	Trhr	2.06	0.047	0.819	1.691	31
Gm13293	100503147	predicted gene 13293	Gm13293	-2.06	0.048	1.326	0.644	31
Mtm1	17772	X-linked myotubular myopathy gene 1	Mtm1	2.04	0.016	0.786	1.601	34
Gm5761	436231	translin-associated factor X pseudogene	Gm5761	2.04	0.011	0.597	1.222	34
Hcn2	15166	hyperpolarization-activated, cyclic nucleotide-gated K+ 2	Hcn2	-2.03	0.012	47.469	23.418	36
Loxl1	16949	lysyl oxidase-like 1	Loxl1	2.03	0.021	0.781	1.583	36
Zcchc11	230594	zinc finger, CCHC domain containing 11	Zcchc11	2.03	0.02	8.217	16.654	36
Gm14964	100008567	predicted gene 14964	Gm14964	2.03	0.03	1.649	3.347	36
Gm4596	100043702	ubiquitin-conjugating enzyme E2D 3 (UBC4/5 homolog, yeast) pseudogene	Gm4596	2.03	0.019	2.296	4.653	36
Kcng4	66733	potassium voltage-gated channel, subfamily G, member 4	Kcng4	-2.02	0.01	2.241	1.109	41
2810403D21Rik	69964	RIKEN cDNA 2810403D21 gene	2810403D21Rik	2.02	0.012	0.662	1.336	41
Otof	83762	otoferlin	Otof	2.02	0.0051	1.074	2.175	41
Ccbl2	229905	cysteine conjugate-beta lyase 2	Ccbl2	-2.02	0.01	3.01	1.487	41
Msc	17681	musculin	Msc	-2.01	0.016	1.036	0.516	45
Dnhd1	77505	dynein heavy chain domain 1	Dnhd1	2.01	0.013	1.45	2.915	45
Nup54	269113	nucleoporin 54	Nup54	2.01	0.043	3.51	7.055	45
Perp	64058	PERP, TP53 apoptosis effector	Perp	2	0.027	1.219	2.438	48
Chchd5	66170	coiled-coil-helix-coiled-coil-helix domain containing 5	Chchd5	-2	0.0009	6.225	3.11	48
Gm13612	667443	predicted gene 13612	Gm13612	2	0.027	1.683	3.369	48
Gm12180	192895	chaperonin subunit 7 (eta) pseudogene	Gm12180	1.99	0.004	1.068	2.13	51
Rab9b	319642	RAB9B, member RAS oncogene family	Rab9b	1.98	0.0012	2.97	5.874	52
Esrra	26379	estrogen related receptor, alpha	Esrra	-1.97	0.0017	11.441	5.804	53
Serpinf1	20317	serine (or cysteine) peptidase inhibitor, clade F, member 1	Serpinf1	-1.96	0.0014	15.148	7.709	54
Crispld1	83691	cysteine-rich secretory protein LCCL domain containing 1	Crispld1	-1.96	0.012	1.176	0.599	54
Fank1	66930	fibronectin type 3 and ankyrin repeat domains 1	Fank1	1.95	0.026	1.184	2.306	56
Col23a1	237759	collagen, type XXIII, alpha 1	Col23a1	1.95	0.024	1.611	3.142	56
Robo3	19649	roundabout homolog 3 (Drosophila)	Robo3	-1.94	0.033	9.597	4.954	58
Rbpms	19663	RNA binding protein gene with multiple splicing	Rbpms	-1.94	0.02	1.914	0.988	58
Cmtm7	102545	CKLF-like MARVEL transmembrane domain containing 7	Cmtm7	-1.94	0.032	1.597	0.821	58
Plk5	216166	polo-like kinase 5	Plk5	-1.93	0.0059	6.617	3.435	61
Rell2	225392	RELT-like 2	Rell2	-1.92	0.0035	54.611	28.454	62
Gm13306	100039863	predicted gene 13306	Gm13306	-1.91	0.021	14.822	7.756	63
Zfp185	22673	zinc finger protein 185	Zfp185	1.9	0.026	0.798	1.518	64
Hap1	15114	huntingtin-associated protein 1	Hap1	1.89	0.0045	51.753	97.972	65
Map3k14	53859	mitogen-activated protein kinase kinase kinase 14	Map3k14	-1.89	0.0069	1.309	0.692	65
Car12	76459	carbonic anyhydrase 12	Car12	1.89	0.042	8.341	15.799	65
Zfp184	193452	zinc finger protein 184 (Kruppel-like)	Zfp184	1.89	0.035	0.667	1.259	65
Zcchc12	72693	zinc finger, CCHC domain containing 12	Zcchc12	1.87	0.0095	15.279	28.535	69
Emid1	140703	EMI domain containing 1	Emid1	-1.85	0.0068	2.602	1.408	70
Lrrc10b	278795	leucine rich repeat containing 10B	Lrrc10b	-1.85	0.029	23.361	12.6	70
Gm5121	330948	40S ribosomal protein S8 pseudogene	Gm5121	-1.85	0.025	1.663	0.9	70
Gm5430	432543	glyceraldehyde-3-phosphate dehydrogenase pseudogene	Gm5430	-1.84	0.041	3.243	1.762	73
Gm5561	433941	ribosomal protein L29 pseudogene	Gm5561	-1.84	0.017	4.594	2.501	73
Gm6740	627232	nuclear receptor binding factor 2 pseudogene	Gm6740	1.84	0.04	0.809	1.492	73
Gm6900	628596	eukaryotic translation initiation factor 1 pseudogene	Gm6900	-1.84	0.041	10.422	5.675	73
Ecel1	13599	endothelin converting enzyme-like 1	Ecel1	1.83	0.039	1.131	2.07	77
Bfsp2	107993	beaded filament structural protein 2, phakinin	Bfsp2	-1.83	0.0031	4.155	2.264	77
Flywch2	76917	FLYWCH family member 2	Flywch2	-1.82	0.036	7.99	4.402	79
Wdr90	106618	WD repeat domain 90	Wdr90	-1.82	0.015	6.211	3.407	79
Gm15013	100417274	ribosomal protein S4, X-linked pseudogene	Gm15013	-1.82	0.024	2.307	1.271	79
Gm13611	100504319	60S ribosomal protein L36 pseudogene	Gm13611	-1.82	0.029	19.16	10.535	79
Rpl36-ps2	100043483	ribosomal protein L36, pseudogene 2	Rpl36-ps2	-1.81	0.0026	13.686	7.559	83
Cyp4f16	70101	cytochrome P450, family 4, subfamily f, polypeptide 16	Cyp4f16	-1.8	0.042	3.762	2.089	84
Syt2	20980	synaptotagmin II	Syt2	-1.79	0.039	4.913	2.738	85
Pllp	67801	plasma membrane proteolipid	Pllp	-1.79	0.045	19.934	11.137	85
Pygl	110095	liver glycogen phosphorylase	Pygl	1.78	0.013	0.88	1.567	87
Ccdc61	232933	coiled-coil domain containing 61	Ccdc61	-1.78	0.032	5.034	2.834	87
Tmc4	353499	transmembrane channel-like gene family 4	Tmc4	-1.78	0.04	6.23	3.508	87
Gm14048	100418329	proteasome (prosome, macropain) 26S subunit, non-ATPase, 11 pseudogene	Gm14048	1.78	0.0087	1.577	2.813	87
Rxrg	20183	retinoid X receptor gamma	Rxrg	1.77	0.024	2.331	4.134	91
Nkain1	67149	Na+/K+ transporting ATPase interacting 1	Nkain1	-1.77	0.0061	14.218	8.041	91
Nme5	75533	NME/NM23 family member 5	Nme5	1.77	0.033	5.794	10.262	91
[truncated: 780 more rows]

## Sheet: Cerebellum
Symbol	EntrezGene ID	Description	Imported ID	Fold Change	T-test	Mean1	Mean2	Rank
[truncated: 987 more rows]
