# Supplementary material for: Transgenic mice overexpressing miR-137 in the brain show schizophrenia-associated behavioral deficits and transcriptome profiles
Source: PLoS One. 2019 Jul 30;14(7):e0220389. doi: 10.1371/journal.pone.0220389 (PMC6667145; doi:10.1371/journal.pone.0220389)
Supplement: S2 Table — (XLSX) [file pone.0220389.s002.xlsx]

## Sheet: mmu-miR-137 target genes
Symbol	EntrezGene ID	Description	Imported ID	SUM
Ap3s1	11777	adaptor-related protein complex 3, sigma 1 subunit	Ap3s1	10
Zfp36l2	12193	zinc finger protein 36, C3H type-like 2	Zfp36l2	10
Sh3bp5	24056	SH3-domain binding protein 5 (BTK-associated)	Sh3bp5	10
Esrra	26379	estrogen related receptor, alpha	Esrra	10
Dock7	67299	dedicator of cytokinesis 7	Dock7	10
2810403A07Rik	74200	RIKEN cDNA 2810403A07 gene	2810403A07Rik	10
Snx25	102141	sorting nexin 25	Snx25	10
Chd9	109151	chromodomain helicase DNA binding protein 9	Chd9	10
Ppp4r2	232314	protein phosphatase 4, regulatory subunit 2	Ppp4r2	10
Cpsf6	432508	cleavage and polyadenylation specific factor 6	Cpsf6	10
Slc25a5	11740	solute carrier family 25 (mitochondrial carrier, adenine nucleotide translocator), member 5	Slc25a5	9
Birc5	11799	baculoviral IAP repeat-containing 5	Birc5	9
Neurod4	11923	neurogenic differentiation 4	Neurod4	9
Prdm1	12142	PR domain containing 1, with ZNF domain	Prdm1	9
Ccni	12453	cyclin I	Ccni	9
Col10a1	12813	collagen, type X, alpha 1	Col10a1	9
Cr2	12902	complement receptor 2	Cr2	9
Dr1	13486	down-regulator of transcription 1	Dr1	9
Erg	13876	avian erythroblastosis virus E-26 (v-ets) oncogene related	Erg	9
Fgl2	14190	fibrinogen-like protein 2	Fgl2	9
Gabra1	14394	gamma-aminobutyric acid (GABA) A receptor, subunit alpha 1	Gabra1	9
Gjc1	14615	gap junction protein, gamma 1	Gjc1	9
Hey2	15214	hairy/enhancer-of-split related with YRPW motif 2	Hey2	9
Nck1	17973	non-catalytic region of tyrosine kinase adaptor protein 1	Nck1	9
Otc	18416	ornithine transcarbamylase	Otc	9
Pah	18478	phenylalanine hydroxylase	Pah	9
Kat2b	18519	K(lysine) acetyltransferase 2B	Kat2b	9
Pdcd6	18570	programmed cell death 6	Pdcd6	9
Prkacb	18749	protein kinase, cAMP dependent, catalytic, beta	Prkacb	9
Prkab1	19079	protein kinase, AMP-activated, beta 1 non-catalytic subunit	Prkab1	9
Rhox6	19202	reproductive homeobox 6	Rhox6	9
Rlim	19820	ring finger protein, LIM domain interacting	Rlim	9
Slc12a2	20496	solute carrier family 12, member 2	Slc12a2	9
Snrk	20623	SNF related kinase	Snrk	9
Tssk1	22114	testis-specific serine kinase 1	Tssk1	9
Ugcg	22234	UDP-glucose ceramide glucosyltransferase	Ugcg	9
Mid2	23947	midline 2	Mid2	9
Serp1	28146	stress-associated endoplasmic reticulum protein 1	Serp1	9
Zfp385a	29813	zinc finger protein 385A	Zfp385a	9
Ulk2	29869	unc-51 like kinase 2	Ulk2	9
Iqgap1	29875	IQ motif containing GTPase activating protein 1	Iqgap1	9
Rgs7bp	52882	regulator of G-protein signalling 7 binding protein	Rgs7bp	9
Zfp326	54367	zinc finger protein 326	Zfp326	9
Ddx21	56200	DEAD (Asp-Glu-Ala-Asp) box polypeptide 21	Ddx21	9
Syncrip	56403	synaptotagmin binding, cytoplasmic RNA interacting protein	Syncrip	9
Suv39h2	64707	suppressor of variegation 3-9 homolog 2 (Drosophila)	Suv39h2	9
Chchd5	66170	coiled-coil-helix-coiled-coil-helix domain containing 5	Chchd5	9
Pgm1	66681	phosphoglucomutase 1	Pgm1	9
Cdc37l1	67072	cell division cycle 37-like 1	Cdc37l1	9
Tbc1d19	67249	TBC1 domain family, member 19	Tbc1d19	9
2210010C04Rik	67373	RIKEN cDNA 2210010C04 gene	2210010C04Rik	9
1190002N15Rik	68861	RIKEN cDNA 1190002N15 gene	1190002N15Rik	9
Anapc13	69010	anaphase promoting complex subunit 13	Anapc13	9
Ctdspl	69274	CTD (carboxy-terminal domain, RNA polymerase II, polypeptide A) small phosphatase-like	Ctdspl	9
Nt5dc2	70021	5'-nucleotidase domain containing 2	Nt5dc2	9
Ints2	70422	integrator complex subunit 2	Ints2	9
Tspan2	70747	tetraspanin 2	Tspan2	9
Spata16	70862	spermatogenesis associated 16	Spata16	9
Prr16	71373	proline rich 16	Prr16	9
Tmem55a	72519	transmembrane protein 55A	Tmem55a	9
Nmnat3	74080	nicotinamide nucleotide adenylyltransferase 3	Nmnat3	9
Cep97	74201	centrosomal protein 97	Cep97	9
Ahcyl2	74340	S-adenosylhomocysteine hydrolase-like 2	Ahcyl2	9
1700001C19Rik	75462	RIKEN cDNA 1700001C19 gene	1700001C19Rik	9
Tbx18	76365	T-box18	Tbx18	9
Cttnbp2nl	80281	CTTNBP2 N-terminal like	Cttnbp2nl	9
Herpud2	80517	HERPUD family member 2	Herpud2	9
Dnajb1	81489	DnaJ (Hsp40) homolog, subfamily B, member 1	Dnajb1	9
Tmem56	99887	transmembrane protein 56	Tmem56	9
Tdrd7	100121	tudor domain containing 7	Tdrd7	9
Rell1	100532	RELT-like 1	Rell1	9
Ugt2b34	100727	UDP glucuronosyltransferase 2 family, polypeptide B34	Ugt2b34	9
Ube3c	100763	ubiquitin protein ligase E3C	Ube3c	9
Shroom2	110380	shroom family member 2	Shroom2	9
Slc17a6	140919	solute carrier family 17 (sodium-dependent inorganic phosphate cotransporter), member 6	Slc17a6	9
Scrt1	170729	scratch homolog 1, zinc finger protein (Drosophila)	Scrt1	9
Dcdc2a	195208	doublecortin domain containing 2a	Dcdc2a	9
Hmgcll1	208982	3-hydroxymethyl-3-methylglutaryl-Coenzyme A lyase-like 1	Hmgcll1	9
Inpp5a	212111	inositol polyphosphate-5-phosphatase A	Inpp5a	9
Rassf4	213391	Ras association (RalGDS/AF-6) domain family member 4	Rassf4	9
Cdh12	215654	cadherin 12	Cdh12	9
Hlf	217082	hepatic leukemia factor	Hlf	9
Unc79	217843	unc-79 homolog (C. elegans)	Unc79	9
AU021034	219170	expressed sequence AU021034	Fam216b	9
Gxylt1	223827	glucoside xylosyltransferase 1	Gxylt1	9
Clic5	224796	chloride intracellular channel 5	Clic5	9
Dlgap1	224997	discs, large (Drosophila) homolog-associated protein 1	Dlgap1	9
Rell2	225392	RELT-like 2	Rell2	9
Vash2	226841	vasohibin 2	Vash2	9
Paip2b	232164	poly(A) binding protein interacting protein 2B	Paip2b	9
Tubgcp5	233276	tubulin, gamma complex associated protein 5	Tubgcp5	9
Dock4	238130	dedicator of cytokinesis 4	Dock4	9
Sulf1	240725	sulfatase 1	Sulf1	9
Raver2	242570	ribonucleoprotein, PTB-binding 2	Raver2	9
Tmprss11f	243083	transmembrane protease, serine 11f	Tmprss11f	9
Hsd17b13	243168	hydroxysteroid (17-beta) dehydrogenase 13	Hsd17b13	9
Rpgrip1l	244585	Rpgrip1-like	Rpgrip1l	9
Tmem229b	268567	transmembrane protein 229B	Tmem229b	9
Sptlc1	268656	serine palmitoyltransferase, long chain base subunit 1	Sptlc1	9
Nat8l	269642	N-acetyltransferase 8-like	Nat8l	9
Fat3	270120	FAT tumor suppressor homolog 3 (Drosophila)	Fat3	9
Cxxc4	319478	CXXC finger 4	Cxxc4	9
Eml5	319670	echinoderm microtubule associated protein like 5	Eml5	9
Ric3	320360	resistance to inhibitors of cholinesterase 3 homolog (C. elegans)	Ric3	9
Ppm1e	320472	protein phosphatase 1E (PP2C domain containing)	Ppm1e	9
Ubn2	320538	ubinuclein 2	Ubn2	9
Bdp1	544971	B double prime 1, subunit of RNA polymerase III transcription initiation factor IIIB	Bdp1	9
Parp2	11546	poly (ADP-ribose) polymerase family, member 2	Parp2	8
Akap2	11641	A kinase (PRKA) anchor protein 2	Akap2	8
Alcam	11658	activated leukocyte cell adhesion molecule	Alcam	8
Apc	11789	adenomatosis polyposis coli	Apc	8
Atp1b1	11931	ATPase, Na+/K+ transporting, beta 1 polypeptide	Atp1b1	8
Axin1	12005	axin 1	Axin1	8
Bach1	12013	BTB and CNC homology 1	Bach1	8
Bmpr1a	12166	bone morphogenetic protein receptor, type 1A	Bmpr1a	8
Capn2	12334	calpain 2	Capn2	8
Casp9	12371	caspase 9	Casp9	8
Runx2	12393	runt related transcription factor 2	Runx2	8
Chm	12662	choroidermia	Chm	8
Coch	12810	coagulation factor C homolog (Limulus polyphemus)	Coch	8
Col11a1	12814	collagen, type XI, alpha 1	Col11a1	8
Col4a3	12828	collagen, type IV, alpha 3	Col4a3	8
Col8a1	12837	collagen, type VIII, alpha 1	Col8a1	8
Cxadr	13052	coxsackie virus and adenovirus receptor	Cxadr	8
Cyp2c38	13097	cytochrome P450, family 2, subfamily c, polypeptide 38	Cyp2c38	8
Ddx3x	13205	DEAD/H (Asp-Glu-Ala-Asp/His) box polypeptide 3, X-linked	Ddx3x	8
Dhfr	13361	dihydrofolate reductase	Dhfr	8
Dsc2	13506	desmocollin 2	Dsc2	8
Epha7	13841	Eph receptor A7	Epha7	8
Fgf7	14178	fibroblast growth factor 7	Fgf7	8
Gad2	14417	glutamic acid decarboxylase 2	Gad2	8
Gjb3	14620	gap junction protein, beta 3	Gjb3	8
Grb7	14786	growth factor receptor bound protein 7	Grb7	8
Hpse	15442	heparanase	Hpse	8
Ndst1	15531	N-deacetylase/N-sulfotransferase (heparan glucosaminyl) 1	Ndst1	8
Htr2c	15560	5-hydroxytryptamine (serotonin) receptor 2C	Htr2c	8
Igfbp5	16011	insulin-like growth factor binding protein 5	Igfbp5	8
Il1rap	16180	interleukin 1 receptor accessory protein	Il1rap	8
Itga4	16401	integrin alpha 4	Itga4	8
Itgav	16410	integrin alpha V	Itgav	8
Itln1	16429	intelectin 1 (galactofuranose binding)	Itln1	8
Kcnab3	16499	potassium voltage-gated channel, shaker-related subfamily, beta member 3	Kcnab3	8
Kcnc3	16504	potassium voltage gated channel, Shaw-related subfamily, member 3	Kcnc3	8
Kcnd2	16508	potassium voltage-gated channel, Shal-related family, member 2	Kcnd2	8
Kcnj6	16522	potassium inwardly-rectifying channel, subfamily J, member 6	Kcnj6	8
Kif3b	16569	kinesin family member 3B	Kif3b	8
Lcp2	16822	lymphocyte cytosolic protein 2	Lcp2	8
Mab21l1	17116	mab-21-like 1 (C. elegans)	Mab21l1	8
Max	17187	Max protein	Max	8
Mef2a	17258	myocyte enhancer factor 2A	Mef2a	8
Mmp16	17389	matrix metallopeptidase 16	Mmp16	8
Foxk1	17425	forkhead box K1	Foxk1	8
Mpp1	17524	membrane protein, palmitoylated	Mpp1	8
Sik1	17691	salt inducible kinase 1	Sik1	8
Myo1c	17913	myosin IC	Myo1c	8
Nab2	17937	Ngfi-A binding protein 2	Nab2	8
Nck2	17974	non-catalytic region of tyrosine kinase adaptor protein 2	Nck2	8
Ncoa3	17979	nuclear receptor coactivator 3	Ncoa3	8
Neurod1	18012	neurogenic differentiation 1	Neurod1	8
Neurod2	18013	neurogenic differentiation 2	Neurod2	8
Nfatc2	18019	nuclear factor of activated T cells, cytoplasmic, calcineurin dependent 2	Nfatc2	8
Nfe2l2	18024	nuclear factor, erythroid derived 2, like 2	Nfe2l2	8
Emc8	18117	ER membrane protein complex subunit 8	Emc8	8
Nsg1	18196	neuron specific gene family member 1	Nsg1	8
Pafah1b2	18475	platelet-activating factor acetylhydrolase, isoform 1b, subunit 2	Pafah1b2	8
Padi2	18600	peptidyl arginine deiminase, type II	Padi2	8
Plcb1	18795	phospholipase C, beta 1	Plcb1	8
Med1	19014	mediator complex subunit 1	Med1	8
Ppp3cb	19056	protein phosphatase 3, catalytic subunit, beta isoform	Ppp3cb	8
Ptgfrn	19221	prostaglandin F2 receptor negative regulator	Ptgfrn	8
Ptpn2	19255	protein tyrosine phosphatase, non-receptor type 2	Ptpn2	8
Qk	19317	quaking	Qk	8
Rab11b	19326	RAB11B, member RAS oncogene family	Rab11b	8
Aldh1a2	19378	aldehyde dehydrogenase family 1, subfamily A2	Aldh1a2	8
Pitpnm2	19679	phosphatidylinositol transfer protein, membrane-associated 2	Pitpnm2	8
Ryr2	20191	ryanodine receptor 2, cardiac	Ryr2	8
Sart1	20227	squamous cell carcinoma antigen recognized by T cells 1	Sart1	8
Slc1a5	20514	solute carrier family 1 (neutral amino acid transporter), member 5	Slc1a5	8
Sos1	20662	son of sevenless homolog 1 (Drosophila)	Sos1	8
Serpinb6b	20708	serine (or cysteine) peptidase inhibitor, clade B, member 6b	Serpinb6b	8
Strbp	20744	spermatid perinuclear RNA binding protein	Strbp	8
Scarb1	20778	scavenger receptor class B, member 1	Scarb1	8
Plk4	20873	polo-like kinase 4	Plk4	8
Syt1	20979	synaptotagmin I	Syt1	8
T	20997	brachyury	T	8
Tcf12	21406	transcription factor 12	Tcf12	8
Tfap2c	21420	transcription factor AP-2, gamma	Tfap2c	8
Thpo	21832	thrombopoietin	Thpo	8
Tjp1	21872	tight junction protein 1	Tjp1	8
Trhr	22045	thyrotropin releasing hormone receptor	Trhr	8
Tsn	22099	translin	Tsn	8
Zrsr2	22184	zinc finger (CCCH type), RNA binding motif and serine/arginine rich 2	Zrsr2	8
Ube2a	22209	ubiquitin-conjugating enzyme E2A	Ube2a	8
Unc5c	22253	unc-5 homolog C (C. elegans)	Unc5c	8
Vars	22321	valyl-tRNA synthetase	Vars	8
Vegfc	22341	vascular endothelial growth factor C	Vegfc	8
Wnt7a	22421	wingless-related MMTV integration site 7A	Wnt7a	8
Ybx1	22608	Y box protein 1	Ybx1	8
Zfp148	22661	zinc finger protein 148	Zfp148	8
Zfp259	22687	zinc finger protein 259	Zfp259	8
Zbtb7b	22724	zinc finger and BTB domain containing 7B	Zbtb7b	8
Ikzf3	22780	IKAROS family zinc finger 3	Ikzf3	8
Slc30a4	22785	solute carrier family 30 (zinc transporter), member 4	Slc30a4	8
Clec5a	23845	C-type lectin domain family 5, member a	Clec5a	8
Papss2	23972	3'-phosphoadenosine 5'-phosphosulfate synthase 2	Papss2	8
Scamp2	24044	secretory carrier membrane protein 2	Scamp2	8
Sept3	24050	septin 3	Sept3	8
Sgcg	24053	sarcoglycan, gamma (dystrophin-associated glycoprotein)	Sgcg	8
Gm16515	24083	predicted gene, Gm16515	Gm16515	8
Wif1	24117	Wnt inhibitory factor 1	Wif1	8
Map3k1	26401	mitogen-activated protein kinase kinase kinase 1	Map3k1	8
Mapk10	26414	mitogen-activated protein kinase 10	Mapk10	8
Med14	26896	mediator complex subunit 14	Med14	8
Exo1	26909	exonuclease 1	Exo1	8
Zfp346	26919	zinc finger protein 346	Zfp346	8
Mprip	26936	myosin phosphatase Rho interacting protein	Mprip	8
Fam3c	27999	family with sequence similarity 3, member C	Fam3c	8
Desi1	28075	desumoylating isopeptidase 1	Desi1	8
Agpat3	28169	1-acylglycerol-3-phosphate O-acyltransferase 3	Agpat3	8
Limd1	29806	LIM domains containing 1	Limd1	8
E2f6	50496	E2F transcription factor 6	E2f6	8
Pdlim3	53318	PDZ and LIM domain 3	Pdlim3	8
Reck	53614	reversion-inducing-cysteine-rich protein with kazal motifs	Reck	8
Map3k14	53859	mitogen-activated protein kinase kinase kinase 14	Map3k14	8
Pgcp	54381	plasma glutamate carboxypeptidase	Cpq	8
B4galt5	56336	UDP-Gal:betaGlcNAc beta 1,4-galactosyltransferase, polypeptide 5	B4galt5	8
Gltp	56356	glycolipid transfer protein	Gltp	8
Csda	56449	cold shock domain protein A	Ybx3	8
Gosr2	56494	golgi SNAP receptor complex member 2	Gosr2	8
Necab3	56846	N-terminal EF-hand calcium binding protein 3	Necab3	8
Aldh1a3	56847	aldehyde dehydrogenase family 1, subfamily A3	Aldh1a3	8
Tbc1d1	57915	TBC1 domain family, member 1	Tbc1d1	8
Mettl9	59052	methyltransferase like 9	Mettl9	8
Bhlhe22	59058	basic helix-loop-helix family, member e22	Bhlhe22	8
Erbb2ip	59079	Erbb2 interacting protein	Erbb2ip	8
Sv2a	64051	synaptic vesicle glycoprotein 2 a	Sv2a	8
Asph	65973	aspartate-beta-hydroxylase	Asph	8
Pno1	66249	partner of NOB1 homolog (S. cerevisiae)	Pno1	8
Tmem218	66279	transmembrane protein 218	Tmem218	8
Ccdc90b	66365	coiled-coil domain containing 90B	Ccdc90b	8
Sfrs18	66625	serine/arginine-rich splicing factor 18	Sfrs18	8
Lix1	66643	limb expression 1 homolog (chicken)	Lix1	8
Klhl10	66720	kelch-like 10 (Drosophila)	Klhl10	8
Cntnap2	66797	contactin associated protein-like 2	Cntnap2	8
Slc16a9	66859	solute carrier family 16 (monocarboxylic acid transporters), member 9	Slc16a9	8
Cpne8	66871	copine VIII	Cpne8	8
Mtap	66902	methylthioadenosine phosphorylase	Mtap	8
Chordc1	66917	cysteine and histidine-rich domain (CHORD)-containing, zinc-binding protein 1	Chordc1	8
Ssbp2	66970	single-stranded DNA binding protein 2	Ssbp2	8
2010011I20Rik	67017	RIKEN cDNA 2010011I20 gene	Fam210b	8
Vma21	67048	VMA21 vacuolar H+-ATPase homolog (S. cerevisiae)	Vma21	8
Psmc6	67089	proteasome (prosome, macropain) 26S subunit, ATPase, 6	Psmc6	8
Ttc14	67120	tetratricopeptide repeat domain 14	Ttc14	8
Smc6	67241	structural maintenance of chromosomes 6	Smc6	8
2900011O08Rik	67254	RIKEN cDNA 2900011O08 gene	2900011O08Rik	8
Fam132a	67389	family with sequence similarity 132, member A	Fam132a	8
Slc25a46	67453	solute carrier family 25, member 46	Slc25a46	8
Dhx40	67487	DEAH (Asp-Glu-Ala-His) box polypeptide 40	Dhx40	8
Srsf6	67996	serine/arginine-rich splicing factor 6	Srsf6	8
Gcsh	68133	glycine cleavage system protein H (aminomethyl carrier)	Gcsh	8
Fam135a	68187	family with sequence similarity 135, member A	Fam135a	8
Diras2	68203	DIRAS family, GTP-binding RAS-like 2	Diras2	8
Stt3b	68292	STT3, subunit of the oligosaccharyltransferase complex, homolog B (S. cerevisiae)	Stt3b	8
Smek1	68734	SMEK homolog 1, suppressor of mek1 (Dictyostelium)	Smek1	8
Rreb1	68750	ras responsive element binding protein 1	Rreb1	8
Phtf2	68770	putative homeodomain transcription factor 2	Phtf2	8
Slc38a4	69354	solute carrier family 38, member 4	Slc38a4	8
Csnk1g3	70425	casein kinase 1, gamma 3	Csnk1g3	8
Btf3l4	70533	basic transcription factor 3-like 4	Btf3l4	8
Tmtc4	70551	transmembrane and tetratricopeptide repeat containing 4	Tmtc4	8
Zc3h11a	70579	zinc finger CCCH type containing 11A	Zc3h11a	8
Gulp1	70676	GULP, engulfment adaptor PTB domain containing 1	Gulp1	8
Phyhipl	70911	phytanoyl-CoA hydroxylase interacting protein-like	Phyhipl	8
Fmnl2	71409	formin-like 2	Fmnl2	8
Dram1	71712	DNA-damage regulated autophagy modulator 1	Dram1	8
March8	71779	membrane-associated ring finger (C3HC4) 8	March8	8
Tars2	71807	threonyl-tRNA synthetase 2, mitochondrial (putative)	Tars2	8
Naa50	72117	N(alpha)-acetyltransferase 50, NatE catalytic subunit	Naa50	8
Seh1l	72124	SEH1-like (S. cerevisiae	Seh1l	8
Kcnmb2	72413	potassium large conductance calcium-activated channel, subfamily M, beta member 2	Kcnmb2	8
Cwf19l1	72502	CWF19-like 1, cell cycle control (S. pombe)	Cwf19l1	8
Fam98a	72722	family with sequence similarity 98, member A	Fam98a	8
Fam76b	72826	family with sequence similarity 76, member B	Fam76b	8
Setd7	73251	SET domain containing (lysine methyltransferase) 7	Setd7	8
Hspa12a	73442	heat shock protein 12A	Hspa12a	8
Cst6	73720	cystatin E/M	Cst6	8
Slc35a5	74102	solute carrier family 35, member A5	Slc35a5	8
Sash3	74131	SAM and SH3 domain containing 3	Sash3	8
Stk40	74178	serine/threonine kinase 40	Stk40	8
Eaf1	74427	ELL associated factor 1	Eaf1	8
Lmbr1l	74775	limb region 1 like	Lmbr1l	8
Zbtb4	75580	zinc finger and BTB domain containing 4	Zbtb4	8
Kdm5b	75605	lysine (K)-specific demethylase 5B	Kdm5b	8
Zmym2	76007	zinc finger, MYM-type 2	Zmym2	8
Ncapg2	76044	non-SMC condensin II complex, subunit G2	Ncapg2	8
Phf15	76901	PHD finger protein 15	Phf15	8
Limch1	77569	LIM and calponin homology domains 1	Limch1	8
Yipf6	77929	Yip1 domain family, member 6	Yipf6	8
Zc3h6	78751	zinc finger CCCH type containing 6	Zc3h6	8
Lipm	78753	lipase, family member M	Lipm	8
Rictor	78757	RPTOR independent companion of MTOR, complex 2	Rictor	8
Desi2	78825	desumoylating isopeptidase 2	Desi2	8
Wsb1	78889	WD repeat and SOCS box-containing 1	Wsb1	8
Ltn1	78913	listerin E3 ubiquitin protein ligase 1	Ltn1	8
Jdp2	81703	Jun dimerization protein 2	Jdp2	8
Trps1	83925	trichorhinophalangeal syndrome I (human)	Trps1	8
Glce	93683	glucuronyl C5-epimerase	Glce	8
Pcdhb16	93887	protocadherin beta 16	Pcdhb16	8
Pcdhb18	93889	protocadherin beta 18	Pcdhb18	8
Ubqln4	94232	ubiquilin 4	Ubqln4	8
Arid4b	94246	AT rich interactive domain 4B (RBP1-like)	Arid4b	8
Hmgn3	94353	high mobility group nucleosomal binding domain 3	Hmgn3	8
Osbpl6	99031	oxysterol binding protein-like 6	Osbpl6	8
Lphn2	99633	latrophilin 2	Lphn2	8
Pds5b	100710	PDS5, regulator of cohesion maintenance, homolog B (S. cerevisiae)	Pds5b	8
Spty2d1	101685	SPT2, Suppressor of Ty, domain containing 1 (S. cerevisiae)	Spty2d1	8
Arhgef18	102098	rho/rac guanine nucleotide exchange factor (GEF) 18	Arhgef18	8
Pls1	102502	plastin 1 (I-isoform)	Pls1	8
Slc6a15	103098	solute carrier family 6 (neurotransmitter transporter), member 15	Slc6a15	8
Ncln	103425	nicalin homolog (zebrafish)	Ncln	8
Maml1	103806	mastermind like 1 (Drosophila)	Maml1	8
Synj1	104015	synaptojanin 1	Synj1	8
Itga9	104099	integrin alpha 9	Itga9	8
Rcor2	104383	REST corepressor 2	Rcor2	8
Fancm	104806	Fanconi anemia, complementation group M	Fancm	8
Dnalc1	105000	dynein, axonemal, light chain 1	Dnal1	8
Prickle1	106042	prickle homolog 1 (Drosophila)	Prickle1	8
Ankrd12	106585	ankyrin repeat domain 12	Ankrd12	8
Gramd3	107022	GRAM domain containing 3	Gramd3	8
Btaf1	107182	BTAF1 RNA polymerase II, B-TFIID transcription factor-associated, (Mot1 homolog, S. cerevisiae)	Btaf1	8
Ssr1	107513	signal sequence receptor, alpha	Ssr1	8
Lgr4	107515	leucine-rich repeat-containing G protein-coupled receptor 4	Lgr4	8
Ubxn8	108159	UBX domain protein 8	Ubxn8	8
4933403F05Rik	108654	RIKEN cDNA 4933403F05 gene	Fam210a	8
Cse1l	110750	chromosome segregation 1-like (S. cerevisiae)	Cse1l	8
Spred1	114715	sprouty protein with EVH-1 domain 1, related sequence	Spred1	8
Psg29	114872	pregnancy-specific glycoprotein 29	Psg29	8
Baz2a	116848	bromodomain adjacent to zinc finger domain, 2A	Baz2a	8
Slc19a2	116914	solute carrier family 19 (thiamine transporter), member 2	Slc19a2	8
Kirrel	170643	kin of IRRE like (Drosophila)	Kirrel	8
Oxr1	170719	oxidation resistance 1	Oxr1	8
Zfp704	170753	zinc finger protein 704	Zfp704	8
Mlc1	170790	megalencephalic leukoencephalopathy with subcortical cysts 1 homolog (human)	Mlc1	8
Rwdd4a	192174	RWD domain containing 4A	Rwdd4a	8
Ash1l	192195	ash1 (absent, small, or homeotic)-like (Drosophila)	Ash1l	8
Rnf185	193670	ring finger protein 185	Rnf185	8
Esrp1	207920	epithelial splicing regulatory protein 1	Esrp1	8
Cblb	208650	Casitas B-lineage lymphoma b	Cblb	8
Papd7	210106	PAP associated domain containing 7	Papd7	8
Plekhh1	211945	pleckstrin homology domain containing, family H (with MyTH4 domain) member 1	Plekhh1	8
8030462N17Rik	212163	RIKEN cDNA 8030462N17 gene	8030462N17Rik	8
Ubxn10	212190	UBX domain protein 10	Ubxn10	8
Kctd7	212919	potassium channel tetramerisation domain containing 7	Kctd7	8
Fam126b	213056	family with sequence similarity 126, member B	Fam126b	8
Fnip1	216742	folliculin interacting protein 1	Fnip1	8
Tns4	217169	tensin 4	Tns4	8
G2e3	217558	G2/M-phase specific E3 ubiquitin ligase	G2e3	8
Gphb5	217674	glycoprotein hormone beta 5	Gphb5	8
Zmym5	219105	zinc finger, MYM-type 5	Zmym5	8
Fam167a	219148	family with sequence similarity 167, member A	Fam167a	8
Brd1	223770	bromodomain containing 1	Brd1	8
Cyyr1	224405	cysteine and tyrosine-rich protein 1	Cyyr1	8
Zfp523	224656	zinc finger protein 523	Zfp523	8
Enpp4	224794	ectonucleotide pyrophosphatase/phosphodiesterase 4	Enpp4	8
Onecut2	225631	one cut domain, family member 2	Onecut2	8
Dmrt2	226049	doublesex and mab-3 related transcription factor 2	Dmrt2	8
Zdhhc5	228136	zinc finger, DHHC domain containing 5	Zdhhc5	8
Phf20	228829	PHD finger protein 20	Phf20	8
Zfp217	228913	zinc finger protein 217	Zfp217	8
Rsbn1	229675	rosbin, round spermatid basic protein 1	Rsbn1	8
Ahcyl1	229709	S-adenosylhomocysteine hydrolase-like 1	Ahcyl1	8
Atpaf1	230649	ATP synthase mitochondrial F1 complex assembly factor 1	Atpaf1	8
Tardbp	230908	TAR DNA binding protein	Tardbp	8
Lmtk2	231876	lemur tyrosine kinase 2	Lmtk2	8
Gxylt2	232313	glucoside xylosyltransferase 2	Gxylt2	8
Stk38l	232533	serine/threonine kinase 38 like	Stk38l	8
Med17	234959	mediator complex subunit 17	Med17	8
BC024479	235184	cDNA sequence BC024479	Msantd2	8
Prtg	235472	protogenin homolog (Gallus gallus)	Prtg	8
Ccdc38	237465	coiled-coil domain containing 38	Ccdc38	8
Lrit1	239037	leucine-rich repeat, immunoglobulin-like and transmembrane domains 1	Lrit1	8
Cacna1i	239556	calcium channel, voltage-dependent, alpha 1I subunit	Cacna1i	8
Rtp1	239766	receptor transporter protein 1	Rtp1	8
Gm606	239789	predicted gene 606	Gmnc	8
Dmxl1	240283	Dmx-like 1	Dmxl1	8
Dmrt3	240590	doublesex and mab-3 related transcription factor 3	Dmrt3	8
Zbtb34	241311	zinc finger and BTB domain containing 34	Zbtb34	8
Kank4	242553	KN motif and ankyrin repeat domains 4	Kank4	8
Zfp568	243905	zinc finger protein 568	Zfp568	8
Sipa1l2	244668	signal-induced proliferation-associated 1 like 2	Sipa1l2	8
Zfp277	246196	zinc finger protein 277	Zfp277	8
Neto1	246317	neuropilin (NRP) and tolloid (TLL)-like 1	Neto1	8
Obox3	246791	oocyte specific homeobox 3	Obox3	8
Ap1s3	252903	adaptor-related protein complex AP-1, sigma 3	Ap1s3	8
Olfr613	259104	olfactory receptor 613	Olfr613	8
Srgap3	259302	SLIT-ROBO Rho GTPase activating protein 3	Srgap3	8
Otos	260301	otospiralin	Otos	8
Kcnc2	268345	potassium voltage gated channel, Shaw-related subfamily, member 2	Kcnc2	8
Mgat5b	268510	mannoside acetylglucosaminyltransferase 5, isoenzyme B	Mgat5b	8
Ss18	268996	synovial sarcoma translocation, Chromosome 18	Ss18	8
Nfasc	269116	neurofascin	Nfasc	8
Zscan20	269585	zinc finger and SCAN domains 20	Zscan20	8
Aak1	269774	AP2 associated kinase 1	Aak1	8
Mbtps2	270669	membrane-bound transcription factor peptidase, site 2	Mbtps2	8
Fam168a	319604	family with sequence similarity 168, member A	Fam168a	8
Mpzl3	319742	myelin protein zero-like 3	Mpzl3	8
Slc17a4	319848	solute carrier family 17 (sodium phosphate), member 4	Slc17a4	8
Ercc6	319955	excision repair cross-complementing rodent repair deficiency, complementation group 6	Ercc6	8
Zmat4	320158	zinc finger, matrin type 4	Zmat4	8
Msrb3	320183	methionine sulfoxide reductase B3	Msrb3	8
Slc35e2	320541	solute carrier family 35, member E2	Slc35e2	8
Mysm1	320713	myb-like, SWIRM and MPN domains 1	Mysm1	8
Pptc7	320717	PTC7 protein phosphatase homolog (S. cerevisiae)	Pptc7	8
Prdx6b	320769	peroxiredoxin 6B	Prdx6b	8
Ccbe1	320924	collagen and calcium binding EGF domains 1	Ccbe1	8
Zfp459	328274	zinc finger protein 459	Zfp459	8
Pkd2l1	329064	polycystic kidney disease 2-like 1	Pkd2l1	8
Ankrd44	329154	ankyrin repeat domain 44	Ankrd44	8
Fam19a3	329731	family with sequence similarity 19, member A3	Fam19a3	8
Shisa3	330096	shisa homolog 3 (Xenopus laevis)	Shisa3	8
Rnf150	330812	ring finger protein 150	Rnf150	8
Slc7a6	330836	solute carrier family 7 (cationic amino acid transporter, y+ system), member 6	Slc7a6	8
AI593442	330941	expressed sequence AI593442	AI593442	8
Lemd3	380664	LEM domain containing 3	Lemd3	8
N4bp2l2	381695	NEDD4 binding protein 2-like 2	N4bp2l2	8
Urb2	382038	URB2 ribosome biogenesis 2 homolog (S. cerevisiae)	Urb2	8
Cpxcr1	382239	CPX chromosome region, candidate 1	Cpxcr1	8
Rrm2b	382985	ribonucleotide reductase M2 B (TP53 inducible)	Rrm2b	8
E130309D14Rik	432582	RIKEN cDNA E130309D14 gene	E130309D14Rik	8
Gm5464	432870	predicted gene 5464	Gm5464	8
Whamm	434204	WAS protein homolog associated with actin, golgi membranes and microtubules	Whamm	8
Gm5615	434396	predicted gene 5615	Gm5615	8
Gm5938	546335	predicted gene 5938	Gm5938	8
Gpr17	574402	G protein-coupled receptor 17	Gpr17	8
Zfp872	619310	zinc finger protein 872	Zfp872	8
Nova1	664883	neuro-oncological ventral antigen 1	Nova1	8
Rhox2c	100039948	reproductive homeobox 2C	Rhox2c	8
9130023H24Rik	100043133	RIKEN cDNA 9130023H24 gene	9130023H24Rik	8
Adipoq	11450	adiponectin, C1Q and collagen domain containing	Adipoq	7
Acrv1	11451	acrosomal vesicle protein 1	Acrv1	7
Acvrl1	11482	activin A receptor, type II-like 1	Acvrl1	7
Adam17	11491	a disintegrin and metallopeptidase domain 17	Adam17	7
Angpt1	11600	angiopoietin 1	Angpt1	7
Akt2	11652	thymoma viral proto-oncogene 2	Akt2	7
Amd1	11702	S-adenosylmethionine decarboxylase 1	Amd1	7
Ank	11732	progressive ankylosis	Ank	7
Aqp2	11827	aquaporin 2	Aqp2	7
Aqp7	11832	aquaporin 7	Aqp7	7
Arf4	11843	ADP-ribosylation factor 4	Arf4	7
Arf6	11845	ADP-ribosylation factor 6	Arf6	7
Asah1	11886	N-acylsphingosine amidohydrolase 1	Asah1	7
B2m	12010	beta-2 microglobulin	B2m	7
Bach2	12014	BTB and CNC homology 2	Bach2	7
Bcl2	12043	B cell leukemia/lymphoma 2	Bcl2	7
Bop1	12181	block of proliferation 1	Bop1	7
Bsn	12217	bassoon	Bsn	7
Car7	12354	carbonic anhydrase 7	Car7	7
Ccng2	12452	cyclin G2	Ccng2	7
Cd28	12487	CD28 antigen	Cd28	7
Cd2ap	12488	CD2-associated protein	Cd2ap	7
Cd83	12522	CD83 antigen	Cd83	7
Cdc42	12540	cell division cycle 42	Cdc42	7
Cdk7	12572	cyclin-dependent kinase 7	Cdk7	7
Cops2	12848	COP9 (constitutive photomorphogenic) homolog, subunit 2 (Arabidopsis thaliana)	Cops2	7
Cox6a2	12862	cytochrome c oxidase, subunit VI a, polypeptide 2	Cox6a2	7
Cplx1	12889	complexin 1	Cplx1	7
Ctbp1	13016	C-terminal binding protein 1	Ctbp1	7
Dclk1	13175	doublecortin-like kinase 1	Dclk1	7
Gadd45a	13197	growth arrest and DNA-damage-inducible 45 alpha	Gadd45a	7
Ddx4	13206	DEAD (Asp-Glu-Ala-Asp) box polypeptide 4	Ddx4	7
Defb1	13214	defensin beta 1	Defb1	7
Dgcr6	13353	DiGeorge syndrome critical region gene 6	Dgcr6	7
Dio2	13371	deiodinase, iodothyronine, type II	Dio2	7
Dnajc1	13418	DnaJ (Hsp40) homolog, subfamily C, member 1	Dnajc1	7
Dnmt3a	13435	DNA methyltransferase 3A	Dnmt3a	7
Edil3	13612	EGF-like repeats and discoidin I-like domains 3	Edil3	7
Egr2	13654	early growth response 2	Egr2	7
Epha4	13838	Eph receptor A4	Epha4	7
Ephb3	13845	Eph receptor B3	Ephb3	7
Eps8	13860	epidermal growth factor receptor pathway substrate 8	Eps8	7
Celf2	14007	CUGBP, Elav-like family member 2	Celf2	7
Ezh2	14056	enhancer of zeste homolog 2 (Drosophila)	Ezh2	7
Fcer1a	14125	Fc receptor, IgE, high affinity I, alpha polypeptide	Fcer1a	7
Fem1a	14154	feminization 1 homolog a (C. elegans)	Fem1a	7
Fgf10	14165	fibroblast growth factor 10	Fgf10	7
Fhl4	14202	four and a half LIM domains 4	Fhl4	7
Fkbp1a	14225	FK506 binding protein 1a	Fkbp1a	7
Fkbp4	14228	FK506 binding protein 4	Fkbp4	7
Fmr1	14265	fragile X mental retardation syndrome 1	Fmr1	7
Fos	14281	FBJ osteosarcoma oncogene	Fos	7
Fut9	14348	fucosyltransferase 9	Fut9	7
Fzd5	14367	frizzled homolog 5 (Drosophila)	Fzd5	7
G6pdx	14381	glucose-6-phosphate dehydrogenase X-linked	G6pdx	7
Gabrg1	14405	gamma-aminobutyric acid (GABA) A receptor, subunit gamma 1	Gabrg1	7
Mtpn	14489	myotrophin	Mtpn	7
Gfpt1	14583	glutamine fructose-6-phosphate transaminase 1	Gfpt1	7
Glrb	14658	glycine receptor, beta subunit	Glrb	7
Gls	14660	glutaminase	Gls	7
Slc6a9	14664	solute carrier family 6 (neurotransmitter transporter, glycine), member 9	Slc6a9	7
Gnat1	14685	guanine nucleotide binding protein, alpha transducing 1	Gnat1	7
Grik3	14807	glutamate receptor, ionotropic, kainate 3	Grik3	7
Nr3c1	14815	nuclear receptor subfamily 3, group C, member 1	Nr3c1	7
H2-Ob	15002	histocompatibility 2, O region beta locus	H2-Ob	7
H3f3b	15081	H3 histone, family 3B	H3f3b	7
Hic1	15248	hypermethylated in cancer 1	Hic1	7
Hk1	15275	hexokinase 1	Hk1	7
Agfg1	15463	ArfGAP with FG repeats 1	Agfg1	7
Hsd17b7	15490	hydroxysteroid (17-beta) dehydrogenase 7	Hsd17b7	7
Hspa9	15526	heat shock protein 9	Hspa9	7
Htr5a	15563	5-hydroxytryptamine (serotonin) receptor 5A	Htr5a	7
Ifi47	15953	interferon gamma inducible protein 47	Ifi47	7
Igf1	16000	insulin-like growth factor 1	Igf1	7
Il18rap	16174	interleukin 18 receptor accessory protein	Il18rap	7
Kpnb1	16211	karyopherin (importin) beta 1	Kpnb1	7
Insr	16337	insulin receptor	Insr	7
Irs1	16367	insulin receptor substrate 1	Irs1	7
Itsn1	16443	intersectin 1 (SH3 domain protein 1A)	Itsn1	7
Jag1	16449	jagged 1	Jag1	7
Kcna1	16485	potassium voltage-gated channel, shaker-related subfamily, member 1	Kcna1	7
Kcna2	16490	potassium voltage-gated channel, shaker-related subfamily, member 2	Kcna2	7
Kcnc1	16502	potassium voltage gated channel, Shaw-related subfamily, member 1	Kcnc1	7
Kif3c	16570	kinesin family member 3C	Kif3c	7
Kit	16590	kit oncogene	Kit	7
Krt14	16664	keratin 14	Krt14	7
Krt15	16665	keratin 15	Krt15	7
Laptm5	16792	lysosomal-associated protein transmembrane 5	Laptm5	7
Large	16795	like-glycosyltransferase	Large	7
Lep	16846	leptin	Lep	7
Zbtb7a	16969	zinc finger and BTB domain containing 7a	Zbtb7a	7
Lrp6	16974	low density lipoprotein receptor-related protein 6	Lrp6	7
Lrrn3	16981	leucine rich repeat protein 3, neuronal	Lrrn3	7
Cd93	17064	CD93 antigen	Cd93	7
Mxd1	17119	MAX dimerization protein 1	Mxd1	7
Mafk	17135	v-maf musculoaponeurotic fibrosarcoma oncogene family, protein K (avian)	Mafk	7
Mapkapk2	17164	MAP kinase-activated protein kinase 2	Mapkapk2	7
Foxc1	17300	forkhead box C1	Foxc1	7
Kitl	17311	kit ligand	Kitl	7
Mitf	17342	microphthalmia-associated transcription factor	Mitf	7
Pias2	17344	protein inhibitor of activated STAT 2	Pias2	7
Mmp12	17381	matrix metallopeptidase 12	Mmp12	7
Mtap4	17758	microtubule-associated protein 4	MAP4	7
Mtf1	17764	metal response element binding transcription factor 1	Mtf1	7
Mybpc3	17868	myosin binding protein C, cardiac	Mybpc3	7
Ncoa2	17978	nuclear receptor coactivator 2	Ncoa2	7
Neb	17996	nebulin	Neb	7
Nek2	18005	NIMA (never in mitosis gene a)-related expressed kinase 2	Nek2	7
Neurog1	18014	neurogenin 1	Neurog1	7
Nf1	18015	neurofibromatosis 1	Nf1	7
Mrpl49	18120	mitochondrial ribosomal protein L49	Mrpl49	7
Nrxn1	18189	neurexin I	Nrxn1	7
Nrxn3	18191	neurexin III	Nrxn3	7
Dusp8	18218	dual specificity phosphatase 8	Dusp8	7
P2rx7	18439	purinergic receptor P2X, ligand-gated ion channel, 7	P2rx7	7
Pappa	18491	pregnancy-associated plasma protein A	Pappa	7
Pax9	18511	paired box gene 9	Pax9	7
Pcdh10	18526	protocadherin 10	Pcdh10	7
Pde1b	18574	phosphodiesterase 1B, Ca2+-calmodulin dependent	Pde1b	7
Pde7a	18583	phosphodiesterase 7A	Pde7a	7
Pik3ca	18706	phosphatidylinositol 3-kinase, catalytic, alpha polypeptide	Pik3ca	7
Pik3r3	18710	phosphatidylinositol 3 kinase, regulatory subunit, polypeptide 3 (p55)	Pik3r3	7
Pitpna	18738	phosphatidylinositol transfer protein, alpha	Pitpna	7
Prkcb	18751	protein kinase C, beta	Prkcb	7
Plp1	18823	proteolipid protein (myelin) 1	Plp1	7
Plxna2	18845	plexin A2	Plxna2	7
Ppp1r14b	18938	protein phosphatase 1, regulatory (inhibitor) subunit 14B	Ppp1r14b	7
Ppargc1a	19017	peroxisome proliferative activated receptor, gamma, coactivator 1 alpha	Ppargc1a	7
Ppic	19038	peptidylprolyl isomerase C	Ppic	7
Eif2ak2	19106	eukaryotic translation initiation factor 2-alpha kinase 2	Eif2ak2	7
Ptbp1	19205	polypyrimidine tract binding protein 1	Ptbp1	7
Ptdss1	19210	phosphatidylserine synthase 1	Ptdss1	7
Ptpn14	19250	protein tyrosine phosphatase, non-receptor type 14	Ptpn14	7
Ptpn5	19259	protein tyrosine phosphatase, non-receptor type 5	Ptpn5	7
Ptpn22	19260	protein tyrosine phosphatase, non-receptor type 22 (lymphoid)	Ptpn22	7
Ptprb	19263	protein tyrosine phosphatase, receptor type, B	Ptprb	7
Ptpro	19277	protein tyrosine phosphatase, receptor type, O	Ptpro	7
Pxn	19303	paxillin	Pxn	7
Rac1	19353	RAS-related C3 botulinum substrate 1	Rac1	7
Rasa3	19414	RAS p21 protein activator 3	Rasa3	7
Rb1	19645	retinoblastoma 1	Rb1	7
Rbl2	19651	retinoblastoma-like 2	Rbl2	7
Rbpj	19664	recombination signal binding protein for immunoglobulin kappa J region	Rbpj	7
Recql	19691	RecQ protein-like	Recql	7
Rhag	19743	Rhesus blood group-associated A glycoprotein	Rhag	7
Rnf4	19822	ring finger protein 4	Rnf4	7
Rs1	20147	retinoschisis (X-linked, juvenile) 1 (human)	Rs1	7
Scn1a	20265	sodium channel, voltage-gated, type I, alpha	Scn1a	7
Scn7a	20272	sodium channel, voltage-gated, type VII, alpha	Scn7a	7
Sdf4	20318	stromal cell derived factor 4	Sdf4	7
Sema3a	20346	sema domain, immunoglobulin domain (Ig), short basic domain, secreted, (semaphorin) 3A	Sema3a	7
Sema3e	20349	sema domain, immunoglobulin domain (Ig), short basic domain, secreted, (semaphorin) 3E	Sema3e	7
Sema5a	20356	sema domain, seven thrombospondin repeats (type 1 and type 1-like), transmembrane domain (TM) and short cytoplasmic domain, (semaphorin) 5A	Sema5a	7
Sgpl1	20397	sphingosine phosphate lyase 1	Sgpl1	7
St3gal3	20441	ST3 beta-galactoside alpha-2,3-sialyltransferase 3	St3gal3	7
Ski	20481	ski sarcoma viral oncogene homolog (avian)	Ski	7
Slc1a1	20510	solute carrier family 1 (neuronal/epithelial high affinity glutamate transporter, system Xag), member 1	Slc1a1	7
Slc1a2	20511	solute carrier family 1 (glial high affinity glutamate transporter), member 2	Slc1a2	7
Snn	20621	stannin	Snn	7
Sox9	20682	SRY-box containing gene 9	Sox9	7
Sp1	20683	trans-acting transcription factor 1	Sp1	7
Sp4	20688	trans-acting transcription factor 4	Sp4	7
Sall3	20689	sal-like 3 (Drosophila)	Sall3	7
Trove2	20822	TROVE domain family, member 2	Trove2	7
Stac	20840	src homology three (SH3) and cysteine rich domain	Stac	7
Stc1	20855	stanniocalcin 1	Stc1	7
Stk16	20872	serine/threonine kinase 16	Stk16	7
Eif1	20918	eukaryotic translation initiation factor 1	Eif1	7
Abcc9	20928	ATP-binding cassette, sub-family C (CFTR/MRP), member 9	Abcc9	7
Tbr1	21375	T-box brain gene 1	Tbr1	7
Tcf4	21413	transcription factor 4	Tcf4	7
Tfap2a	21418	transcription factor AP-2, alpha	Tfap2a	7
Tjp2	21873	tight junction protein 2	Tjp2	7
Tle4	21888	transducin-like enhancer of split 4, homolog of Drosophila E(spl)	Tle4	7
Tnks	21951	tankyrase, TRF1-interacting ankyrin-related ADP-ribose polymerase	Tnks	7
Tnnt2	21956	troponin T2, cardiac	Tnnt2	7
Nr2c2	22026	nuclear receptor subfamily 2, group C, member 2	Nr2c2	7
Tub	22141	tubby candidate gene	Tub	7
Tuft1	22156	tuftelin 1	Tuft1	7
Tyms	22171	thymidylate synthase	Tyms	7
Ube2g2	22213	ubiquitin-conjugating enzyme E2G 2	Ube2g2	7
Ube2h	22214	ubiquitin-conjugating enzyme E2H	Ube2h	7
Upp1	22271	uridine phosphorylase 1	Upp1	7
Vmn1r45	22297	vomeronasal 1 receptor 45	Vmn1r45	7
Vezf1	22344	vascular endothelial zinc finger 1	Vezf1	7
Vipr1	22354	vasoactive intestinal peptide receptor 1	Vipr1	7
Vnn1	22361	vanin 1	Vnn1	7
Wisp1	22402	WNT1 inducible signaling pathway protein 1	Wisp1	7
Zfpm2	22762	zinc finger protein, multitype 2	Zfpm2	7
Adam23	23792	a disintegrin and metallopeptidase domain 23	Adam23	7
Cdh20	23836	cadherin 20	Cdh20	7
Pappa2	23850	pappalysin 2	Pappa2	7
Mab21l2	23937	mab-21-like 2 (C. elegans)	Mab21l2	7
Mgll	23945	monoglyceride lipase	Mgll	7
Dnajb6	23950	DnaJ (Hsp40) homolog, subfamily B, member 6	Dnajb6	7
Pde10a	23984	phosphodiesterase 10A	Pde10a	7
Grk1	24013	G protein-coupled receptor kinase 1	Grk1	7
Abce1	24015	ATP-binding cassette, sub-family E (OABP), member 1	Abce1	7
Slc35a1	24060	solute carrier family 35 (CMP-sialic acid transporter), member 1	Slc35a1	7
Zeb2	24136	zinc finger E-box binding homeobox 2	Zeb2	7
Esrrg	26381	estrogen-related receptor gamma	Esrrg	7
Nbea	26422	neurobeachin	Nbea	7
Abcd2	26874	ATP-binding cassette, sub-family D (ALD), member 2	Abcd2	7
Ddx3y	26900	DEAD (Asp-Glu-Ala-Asp) box polypeptide 3, Y-linked	Ddx3y	7
Eif2s3x	26905	eukaryotic translation initiation factor 2, subunit 3, structural gene X-linked	Eif2s3x	7
Klrk1	27007	killer cell lectin-like receptor subfamily K, member 1	Klrk1	7
Micall1	27008	microtubule associated monoxygenase, calponin and LIM domain containing -like 1	Micall1	7
Cadps	27062	Ca2+-dependent secretion activator	Cadps	7
Mrpl15	27395	mitochondrial ribosomal protein L15	Mrpl15	7
Abcg3	27405	ATP-binding cassette, sub-family G (WHITE), member 3	Abcg3	7
Nagpa	27426	N-acetylglucosamine-1-phosphodiester alpha-N-acetylglucosaminidase	Nagpa	7
D0H4S114	27528	DNA segment, human D4S114	NREP	7
Hip1r	29816	huntingtin interacting protein 1 related	Hip1r	7
Clic4	29876	chloride intracellular channel 4 (mitochondrial)	Clic4	7
Hdgfrp3	29877	hepatoma-derived growth factor, related protein 3	Hdgfrp3	7
Cttnbp2	30785	cortactin binding protein 2	Cttnbp2	7
Glrx3	30926	glutaredoxin 3	Glrx3	7
Zfp354c	30944	zinc finger protein 354C	Zfp354c	7
Cngb3	30952	cyclic nucleotide gated channel beta 3	Cngb3	7
Hs6st1	50785	heparan sulfate 6-O-sulfotransferase 1	Hs6st1	7
Klf13	50794	Kruppel-like factor 13	Klf13	7
Hnrnpu	51810	heterogeneous nuclear ribonucleoprotein U	Hnrnpu	7
Kcnk6	52150	potassium inwardly-rectifying channel, subfamily K, member 6	Kcnk6	7
Rragd	52187	Ras-related GTP binding D	Rragd	7
Atxn1l	52335	ataxin 1-like	Atxn1l	7
Rcn3	52377	reticulocalbin 3, EF-hand calcium binding domain	Rcn3	7
Rufy3	52822	RUN and FYVE domain containing 3	Rufy3	7
Tmx4	52837	thioredoxin-related transmembrane protein 4	Tmx4	7
Dnlz	52838	DNL-type zinc finger	Dnlz	7
Slx4	52864	SLX4 structure-specific endonuclease subunit homolog (S. cerevisiae)	Slx4	7
Zmiz2	52915	zinc finger, MIZ-type containing 2	Zmiz2	7
Ube2k	53323	ubiquitin-conjugating enzyme E2K	Ube2k	7
Bysl	53414	bystin-like	Bysl	7
Stk39	53416	serine/threonine kinase 39	Stk39	7
Tsnax	53424	translin-associated factor X	Tsnax	7
Tslp	53603	thymic stromal lymphopoietin	Tslp	7
Zranb2	53861	zinc finger, RAN-binding domain containing 2	Zranb2	7
Elovl2	54326	elongation of very long chain fatty acids (FEN1/Elo2, SUR4/Elo3, yeast)-like 2	Elovl2	7
Hpgds	54486	hematopoietic prostaglandin D synthase	Hpgds	7
Stx8	55943	syntaxin 8	Stx8	7
Trim3	55992	tripartite motif-containing 3	Trim3	7
Gde1	56209	glycerophosphodiester phosphodiesterase 1	Gde1	7
Extl1	56219	exostoses (multiple)-like 1	Extl1	7
Metap2	56307	methionine aminopeptidase 2	Metap2	7
Acpp	56318	acid phosphatase, prostate	Acpp	7
Dnajb5	56323	DnaJ (Hsp40) homolog, subfamily B, member 5	Dnajb5	7
Akap8	56399	A kinase (PRKA) anchor protein 8	Akap8	7
Rbx1	56438	ring-box 1	Rbx1	7
Serinc1	56442	serine incorporator 1	Serinc1	7
Ikbke	56489	inhibitor of kappaB kinase epsilon	Ikbke	7
Rnf138	56515	ring finger protein 138	Rnf138	7
Pex3	56535	peroxisomal biogenesis factor 3	Pex3	7
Gsk3b	56637	glycogen synthase kinase 3 beta	Gsk3b	7
Slc6a14	56774	solute carrier family 6 (neurotransmitter transporter), member 14	Slc6a14	7
Slc37a2	56857	solute carrier family 37 (glycerol-3-phosphate transporter), member 2	Slc37a2	7
Psg23	56868	pregnancy-specific glycoprotein 23	Psg23	7
Slc12a5	57138	solute carrier family 12, member 5	Slc12a5	7
Retn	57264	resistin	Retn	7
Gigyf1	57330	GRB10 interacting GYF protein 1	Gigyf1	7
BC051019	57355	cDNA sequence BC051019	BC051019	7
Sult5a1	57429	sulfotransferase family 5A, member 1	Sult5a1	7
Jmy	57748	junction-mediating and regulatory protein	Jmy	7
Ttyh1	57776	tweety homolog 1 (Drosophila)	Ttyh1	7
Sectm1b	58210	secreted and transmembrane 1B	Sectm1b	7
Dexi	58239	dexamethasone-induced transcript	Dexi	7
Gpr180	58245	G protein-coupled receptor 180	Gpr180	7
Slc4a8	59033	solute carrier family 4 (anion exchanger), member 8	Slc4a8	7
Syt9	60510	synaptotagmin IX	Syt9	7
Gpr88	64378	G-protein coupled receptor 88	Gpr88	7
Abhd6	66082	abhydrolase domain containing 6	Abhd6	7
Dnajc15	66148	DnaJ (Hsp40) homolog, subfamily C, member 15	Dnajc15	7
Lage3	66192	L antigen family, member 3	Lage3	7
Hsbp1l1	66255	heat shock factor binding protein 1-like 1	Hsbp1l1	7
1700020L24Rik	66330	RIKEN cDNA 1700020L24 gene	1700020L24Rik	7
Ahnak	66395	AHNAK nucleoprotein (desmoyokin)	Ahnak	7
Cyb5b	66427	cytochrome b5 type B	Cyb5b	7
Cnpy4	66455	canopy 4 homolog (zebrafish)	Cnpy4	7
Zmynd11	66505	zinc finger, MYND domain containing 11	Zmynd11	7
Tdeanc2	66526	transcription elongation factor A (SII) N-terminal and central domain containing 2	Tceanc2	7
Esf1	66580	ESF1, nucleolar pre-rRNA processing protein, homolog (S. cerevisiae)	Esf1	7
Tab3	66724	TGF-beta activated kinase 1/MAP3K7 binding protein 3	Tab3	7
Ube2w	66799	ubiquitin-conjugating enzyme E2W (putative)	Ube2w	7
Swt1	66875	SWT1 RNA endoribonuclease homolog (S. cerevisiae)	Swt1	7
Wwp2	66894	WW domain containing E3 ubiquitin protein ligase 2	Wwp2	7
Trmt6	66926	tRNA methyltransferase 6 homolog (S. cerevisiae)	Trmt6	7
Med28	66999	mediator of RNA polymerase II transcription, subunit 28 homolog (yeast)	Med28	7
Ube2g1	67128	ubiquitin-conjugating enzyme E2G 1	Ube2g1	7
Ikzf5	67143	IKAROS family zinc finger 5	Ikzf5	7
Mtdh	67154	metadherin	Mtdh	7
Sft2d3	67158	SFT2 domain containing 3	Sft2d3	7
Stk35	67333	serine/threonine kinase 35	Stk35	7
Zfp606	67370	zinc finger protein 606	Zfp606	7
4921536K21Rik	67430	RIKEN cDNA 4921536K21 gene	4921536K21Rik	7
Ankrd33b	67434	ankyrin repeat domain 33B	Ankrd33b	7
Ikbip	67454	IKBKB interacting protein	Ikbip	7
Slc47a1	67473	solute carrier family 47, member 1	Slc47a1	7
Calcoco1	67488	calcium binding and coiled coil domain 1	Calcoco1	7
Kcnv1	67498	potassium channel, subfamily V, member 1	Kcnv1	7
Kctd4	67516	potassium channel tetramerisation domain containing 4	Kctd4	7
Glipr1l2	67537	GLI pathogenesis-related 1 like 2	Glipr1l2	7
Lrrc18	67580	leucine rich repeat containing 18	Lrrc18	7
Necap1	67602	NECAP endocytosis associated 1	Necap1	7
Dusp6	67603	dual specificity phosphatase 6	Dusp6	7
Mxra7	67622	matrix-remodelling associated 7	Mxra7	7
Tm7sf3	67623	transmembrane 7 superfamily member 3	Tm7sf3	7
Slc38a2	67760	solute carrier family 38, member 2	Slc38a2	7
Rgs8	67792	regulator of G-protein signaling 8	Rgs8	7
Slc35a4	67843	solute carrier family 35, member A4	Slc35a4	7
Akr1b10	67861	aldo-keto reductase family 1, member B10 (aldose reductase)	Akr1b10	7
Tmem33	67878	transmembrane protein 33	Tmem33	7
Ccny	67974	cyclin Y	Ccny	7
Rnf146	68031	ring finger protein 146	Rnf146	7
9530077C05Rik	68283	RIKEN cDNA 9530077C05 gene	9530077C05Rik	7
Ankrd13a	68420	ankyrin repeat domain 13a	Ankrd13a	7
Wipf2	68524	WAS/WASL interacting protein family, member 2	Wipf2	7
Flnc	68794	filamin C, gamma	Flnc	7
Snx5	69178	sorting nexin 5	Snx5	7
Ing2	69260	inhibitor of growth family, member 2	Ing2	7
Rhobtb1	69288	Rho-related BTB domain containing 1	Rhobtb1	7
Wdfy1	69368	WD repeat and FYVE domain containing 1	Wdfy1	7
1700025G04Rik	69399	RIKEN cDNA 1700025G04 gene	1700025G04Rik	7
Tmem127	69470	transmembrane protein 127	Tmem127	7
Arhgef12	69632	Rho guanine nucleotide exchange factor (GEF) 12	Arhgef12	7
Leng1	69757	leukocyte receptor cluster (LRC) member 1	Leng1	7
Fyttd1	69823	forty-two-three domain containing 1	Fyttd1	7
Sdr9c7	70061	4short chain dehydrogenase/reductase family 9C, member 7	Sdr9c7	7
Sash1	70097	SAM and SH3 domain containing 1	Sash1	7
Gcc2	70297	GRIP and coiled-coil domain containing 2	Gcc2	7
Secisbp2l	70354	SECIS binding protein 2-like	Secisbp2l	7
Polr3f	70408	polymerase (RNA) III (DNA directed) polypeptide F	Polr3f	7
Crtc3	70461	CREB regulated transcription coactivator 3	Crtc3	7
Bbx	70508	bobby sox homolog (Drosophila)	Bbx	7
Cpm	70574	carboxypeptidase M	Cpm	7
Prdm16	70673	PR domain containing 16	Prdm16	7
Hars2	70791	histidyl-tRNA synthetase 2, mitochondrial (putative)	Hars2	7
Atoh8	71093	atonal homolog 8 (Drosophila)	Atoh8	7
Mier1	71148	mesoderm induction early response 1 homolog (Xenopus laevis	Mier1	7
Gdpd2	71584	glycerophosphodiester phosphodiesterase domain containing 2	Gdpd2	7
Slc46a3	71706	solute carrier family 46, member 3	Slc46a3	7
Map3k13	71751	mitogen-activated protein kinase kinase kinase 13	Map3k13	7
C2cd2l	71764	C2 calcium-dependent domain containing 2-like	C2cd2l	7
Ing3	71777	inhibitor of growth family, member 3	Ing3	7
Zbtb43	71834	zinc finger and BTB domain containing 43	Zbtb43	7
Ephx3	71932	epoxide hydrolase 3	Ephx3	7
Slc39a5	72002	solute carrier family 39 (metal ion transporter), member 5	Slc39a5	7
Tsc22d2	72033	TSC22 domain family, member 2	Tsc22d2	7
Rap2c	72065	RAP2C, member of RAS oncogene family	Rap2c	7
Usp36	72344	ubiquitin specific peptidase 36	Usp36	7
Fam123b	72345	family with sequence similarity 123, member B	Amer1	7
Fam164c	72350	family with sequence similarity 164, member C	Zc2hc1c	7
Slc16a10	72472	solute carrier family 16 (monocarboxylic acid transporters), member 10	Slc16a10	7
Tmem87b	72477	transmembrane protein 87B	Tmem87b	7
Rps6kb1	72508	ribosomal protein S6 kinase, polypeptide 1	Rps6kb1	7
C1qtnf6	72709	C1q and tumor necrosis factor related protein 6	C1qtnf6	7
Pard3b	72823	par-3 partitioning defective 3 homolog B (C. elegans)	Pard3b	7
Slc22a23	73102	solute carrier family 22, member 23	Slc22a23	7
Atat1	73242	alpha tubulin acetyltransferase 1	Atat1	7
Ddit4l	73284	DNA-damage-inducible transcript 4-like	Ddit4l	7
Pradc1	73327	protease-associated domain containing 1	Pradc1	7
1700056E22Rik	73363	RIKEN cDNA 1700056E22 gene	1700056E22Rik	7
Cybrd1	73649	cytochrome b reductase 1	Cybrd1	7
Lce1l	73730	late cornified envelope 1L	Lce1l	7
Hapln2	73940	hyaluronan and proteoglycan link protein 2	Hapln2	7
Otud4	73945	OTU domain containing 4	Otud4	7
4632428N05Rik	74048	RIKEN cDNA 4632428N05 gene	4632428N05Rik	7
0610037L13Rik	74098	RIKEN cDNA 0610037L13 gene	0610037L13Rik	7
Cep55	74107	centrosomal protein 55	Cep55	7
Gpcpd1	74182	glycerophosphocholine phosphodiesterase GDE1 homolog (S. cerevisiae)	Gpcpd1	7
Sipa1l3	74206	signal-induced proliferation-associated 1 like 3	Sipa1l3	7
Osbp2	74309	oxysterol binding protein 2	Osbp2	7
Rnf145	74315	ring finger protein 145	Rnf145	7
Fam160a2	74349	family with sequence similarity 160, member A2	Fam160a2	7
Specc1l	74392	sperm antigen with calponin homology and coiled-coil domains 1-like	Specc1l	7
Kbtbd13	74492	kelch repeat and BTB (POZ) domain containing 13	Kbtbd13	7
Naa15	74838	N(alpha)-acetyltransferase 15, NatA auxiliary subunit	Naa15	7
Ankrd7	75196	ankyrin repeat domain 7	Ankrd7	7
Asxl2	75302	additional sex combs like 2 (Drosophila)	Asxl2	7
Fabp12	75497	fatty acid binding protein 12	Fabp12	7
1700026D08Rik	75556	RIKEN cDNA 1700026D08 gene	1700026D08Rik	7
Morc4	75746	microrchidia 4	Morc4	7
Slx1b	75764	SLX1 structure-specific endonuclease subunit homolog B (S. cerevisiae)	Slx1b	7
Brsk2	75770	BR serine/threonine kinase 2	Brsk2	7
Dcp1a	75901	DCP1 decapping enzyme homolog A (S. cerevisiae)	Dcp1a	7
Gpsm2	76123	G-protein signalling modulator 2 (AGS3-like, C. elegans)	Gpsm2	7
Slc24a2	76376	solute carrier family 24 (sodium/potassium/calcium exchanger), member 2	Slc24a2	7
Msi2	76626	Musashi homolog 2 (Drosophila)	Msi2	7
Spcs3	76687	signal peptidase complex subunit 3 homolog (S. cerevisiae)	Spcs3	7
Efr3a	76740	EFR3 homolog A (S. cerevisiae)	Efr3a	7
Eif2c4	76850	eukaryotic translation initiation factor 2C, 4	Ago4	7
9530002B09Rik	77432	RIKEN cDNA 9530002B09 gene	9530002B09Rik	7
Vps33a	77573	vacuolar protein sorting 33A (yeast)	Vps33a	7
Arhgef38	77669	Rho guanine nucleotide exchange factor (GEF) 38	Arhgef38	7
Defb41	77673	defensin beta 41	Defb41	7
Ermn	77767	ermin, ERM-like protein	Ermn	7
Sla2	77799	Src-like-adaptor 2	Sla2	7
Tmem50b	77975	transmembrane protein 50B	Tmem50b	7
Utp23	78581	UTP23, small subunit (SSU) processome component, homolog (yeast)	Utp23	7
Acap2	78618	ArfGAP with coiled-coil, ankyrin repeat and PH domains 2	Acap2	7
Clip4	78785	CAP-GLY domain containing linker protein family, member 4	Clip4	7
Stxbp5	78808	syntaxin binding protein 5 (tomosyn)	Stxbp5	7
Lrba	80877	LPS-responsive beige-like anchor	Lrba	7
Tbl1xr1	81004	transducin (beta)-like 1X-linked receptor 1	Tbl1xr1	7
Vmn1r65	81013	vomeronasal 1 receptor 65	Vmn1r65	7
Rrbp1	81910	ribosome binding protein 1	Rrbp1	7
Glis2	83396	GLIS family zinc finger 2	Glis2	7
Rbm5	83486	RNA binding motif protein 5	Rbm5	7
Gsdmc	83492	gasdermin C	Gsdmc	7
Gtf2a1	83602	general transcription factor II A, 1	Gtf2a1	7
Pde4dip	83679	phosphodiesterase 4D interacting protein (myomegalin)	Pde4dip	7
Gpr137b	83924	G protein-coupled receptor 137B	Gpr137b	7
Phip	83946	pleckstrin homology domain interacting protein	Phip	7
Entpd7	93685	ectonucleoside triphosphate diphosphohydrolase 7	Entpd7	7
Pcdhb19	93890	protocadherin beta 19	Pcdhb19	7
Clec2h	94071	C-type lectin domain family 2, member h	Clec2h	7
Trim33	94093	tripartite motif-containing 33	Trim33	7
Slc24a3	94249	solute carrier family 24 (sodium/potassium/calcium exchanger), member 3	Slc24a3	7
Hecw1	94253	HECT, C2 and WW domain containing E3 ubiquitin protein ligase 1	Hecw1	7
Naa11	97243	N(alpha)-acetyltransferase 11, NatA catalytic subunit	Naa11	7
B3galnt2	97884	UDP-GalNAc:betaGlcNAc beta 1,3-galactosaminyltransferase, polypeptide 2	B3galnt2	7
Lrrc59	98238	leucine rich repeat containing 59	Lrrc59	7
Kmo	98256	kynurenine 3-monooxygenase (kynurenine 3-hydroxylase)	Kmo	7
Chst10	98388	carbohydrate sulfotransferase 10	Chst10	7
Nucks1	98415	nuclear casein kinase and cyclin-dependent kinase substrate 1	Nucks1	7
Qser1	99003	glutamine and serine rich 1	Qser1	7
Arfgef2	99371	ADP-ribosylation factor guanine nucleotide-exchange factor 2 (brefeldin A-inhibited)	Arfgef2	7
Kdm1a	99982	lysine (K)-specific demethylase 1A	Kdm1a	7
Nfxl1	100978	nuclear transcription factor, X-box binding-like 1	Nfxl1	7
Prkd2	101540	protein kinase D2	Prkd2	7
Zfp575	101544	zinc finger protein 575	Zfp575	7
Acad11	102632	acyl-Coenzyme A dehydrogenase family, member 11	Acad11	7
Slc6a8	102857	solute carrier family 6 (neurotransmitter transporter, creatine), member 8	Slc6a8	7
Rdh9	103142	retinol dehydrogenase 9	Rdh9	7
Mien1	103742	migration and invasion enhancer 1	Mien1	7
Sbk1	104175	SH3-binding kinase 1	Sbk1	7
Cdc42ep2	104252	CDC42 effector protein (Rho GTPase binding) 2	Cdc42ep2	7
Slc17a3	105355	solute carrier family 17 (sodium phosphate), member 3	Slc17a3	7
Mbnl2	105559	muscleblind-like 2	Mbnl2	7
Prkaa1	105787	protein kinase, AMP-activated, alpha 1 catalytic subunit	Prkaa1	7
Rrn3	106298	RRN3 RNA polymerase I transcription factor homolog (yeast)	Rrn3	7
Stk38	106504	serine/threonine kinase 38	Stk38	7
Tm9sf3	107358	transmembrane 9 superfamily member 3	Tm9sf3	7
Rnh1	107702	ribonuclease/angiogenin inhibitor 1	Rnh1	7
Ankrd1	107765	ankyrin repeat domain 1 (cardiac muscle)	Ankrd1	7
Ap1s2	108012	adaptor-related protein complex 1, sigma 2 subunit	Ap1s2	7
Sema3d	108151	sema domain, immunoglobulin domain (Ig), short basic domain, secreted, (semaphorin) 3D	Sema3d	7
Oxsr1	108737	oxidative-stress responsive 1	Oxsr1	7
Sephs1	109079	selenophosphate synthetase 1	Sephs1	7
Plekha5	109135	pleckstrin homology domain containing, family A member 5	Plekha5	7
Cdcp1	109332	CUB domain containing protein 1	Cdcp1	7
Pkn2	109333	protein kinase N2	Pkn2	7
Cald1	109624	caldesmon 1	Cald1	7
Braf	109880	Braf transforming gene	Braf	7
Bcr	110279	breakpoint cluster region	Bcr	7
Slc9a4	110895	solute carrier family 9 (sodium/hydrogen exchanger), member 4	Slc9a4	7
Mbd6	110962	methyl-CpG binding domain protein 6	Mbd6	7
Ehbp1l1	114601	EH domain binding protein 1-like 1	Ehbp1l1	7
Ddhd1	114874	DDHD domain containing 1	Ddhd1	7
Ivns1abp	117198	influenza virus NS1A binding protein	Ivns1abp	7
Synpo2	118449	synaptopodin 2	Synpo2	7
Sec63	140740	SEC63-like (S. cerevisiae)	Sec63	7
Bmp2k	140780	BMP2 inducible kinase	Bmp2k	7
Lnx2	140887	ligand of numb-protein X 2	Lnx2	7
Asb13	142688	ankyrin repeat and SOCS box-containing 13	Asb13	7
Mtmr4	170749	myotubularin related protein 4	Mtmr4	7
Glcci1	170772	glucocorticoid induced transcript 1	Glcci1	7
Trpv5	194352	transient receptor potential cation channel, subfamily V, member 5	Trpv5	7
Zzef1	195018	zinc finger, ZZ-type with EF hand domain 1	Zzef1	7
Skint3	195564	selection and upkeep of intraepithelial T cells 3	Skint3	7
Grhl1	195733	grainyhead-like 1 (Drosophila)	Grhl1	7
Rbms3	207181	RNA binding motif, single stranded interacting protein	Rbms3	7
Larp4	207214	La ribonucleoprotein domain family, member 4	Larp4	7
Wdr37	207615	WD repeat domain 37	Wdr37	7
C2cd2	207781	C2 calcium-dependent domain containing 2	C2cd2	7
Gramd1c	207798	GRAM domain containing 1C	Gramd1c	7
Dip2c	208440	DIP2 disco-interacting protein 2 homolog C (Drosophila)	Dip2c	7
Cpeb3	208922	cytoplasmic polyadenylation element binding protein 3	Cpeb3	7
Zfp710	209225	zinc finger protein 710	Zfp710	7
Tyw3	209584	tRNA-yW synthesizing protein 3 homolog (S. cerevisiae)	Tyw3	7
Lcorl	209707	ligand dependent nuclear receptor corepressor-like	Lcorl	7
Adcy2	210044	adenylate cyclase 2	Adcy2	7
Lpp	210126	LIM domain containing preferred translocation partner in lipoma	Lpp	7
Nckap5	210356	NCK-associated protein 5	Nckap5	7
Bai3	210933	brain-specific angiogenesis inhibitor 3	Bai3	7
Kbtbd7	211255	kelch repeat and BTB (POZ) domain containing 7	Kbtbd7	7
Exoc3	211446	exocyst complex component 3	Exoc3	7
Ado	211488	2-aminoethanethiol (cysteamine) dioxygenase	Ado	7
Tmem18	211986	transmembrane protein 18	Tmem18	7
Hk3	212032	hexokinase 3	Hk3	7
Satb2	212712	special AT-rich sequence binding protein 2	Satb2	7
Dse	212898	dermatan sulfate epimerase	Dse	7
Slc45a3	212980	solute carrier family 45, member 3	Slc45a3	7
Scfd2	212986	Sec1 family domain containing 2	Scfd2	7
Zcchc5	213436	zinc finger, CCHC domain containing 5	Zcchc5	7
Dstyk	213452	dual serine/threonine and tyrosine protein kinase	Dstyk	7
Lgi3	213469	leucine-rich repeat LGI family, member 3	Lgi3	7
Szrd1	213491	SUZ RNA binding domain containing 1	Szrd1	7
Tnrc6b	213988	trinucleotide repeat containing 6b	Tnrc6b	7
Mll1	214162	myeloid/lymphoid or mixed-lineage leukemia 1	KMT2A	7
Disp2	214240	dispatched homolog 2 (Drosophila)	Disp2	7
Fnbp1l	214459	formin binding protein 1-like	Fnbp1l	7
Slc43a2	215113	solute carrier family 43, member 2	Slc43a2	7
Hip1	215114	huntingtin interacting protein 1	Hip1	7
Rhbdd2	215160	rhomboid domain containing 2	Rhbdd2	7
Fam73a	215708	family with sequence similarity 73, member A	Fam73a	7
Appl2	216190	adaptor protein, phosphotyrosine interaction, PH domain and leucine zipper containing 2	Appl2	7
Rab3ip	216363	RAB3A interacting protein	Rab3ip	7
Ugp2	216558	UDP-glucose pyrophosphorylase 2	Ugp2	7
Clint1	216705	clathrin interactor 1	Clint1	7
Iba57	216792	IBA57, iron-sulfur cluster assembly homolog (S. cerevisiae)	Iba57	7
Taok1	216965	TAO kinase 1	Taok1	7
Rnf157	217340	ring finger protein 157	Rnf157	7
Ubxn2a	217379	UBX domain protein 2A	Ubxn2a	7
Baz1a	217578	bromodomain adjacent to zinc finger domain 1A	Baz1a	7
Cdca7l	217946	cell division cycle associated 7 like	Cdca7l	7
Zfp322a	218100	zinc finger protein 322A	Zfp322a	7
Ankrd34b	218440	ankyrin repeat domain 34B	Ankrd34b	7
Mier3	218613	mesoderm induction early response 1, family member 3	Mier3	7
Arl15	218639	ADP-ribosylation factor-like 15	Arl15	7
Slc4a7	218756	solute carrier family 4, sodium bicarbonate cotransporter, member 7	Slc4a7	7
Fam49b	223601	family with sequence similarity 49, member B	Fam49b	7
Zc3h3	223642	zinc finger CCCH type containing 3	Zc3h3	7
Cerk	223753	ceramide kinase	Cerk	7
Pak2	224105	p21 protein (Cdc42/Rac)-activated kinase 2	Pak2	7
Crybg3	224273	beta-gamma crystallin domain containing 3	Crybg3	7
Tbc1d24	224617	TBC1 domain family, member 24	Tbc1d24	7
Slc37a1	224674	solute carrier family 37 (glycerol-3-phosphate transporter), member 1	Slc37a1	7
Svil	225115	supervillin	Svil	7
Ankrd29	225187	ankyrin repeat domain 29	Ankrd29	7
Mapk4	225724	mitogen-activated protein kinase 4	Mapk4	7
Kdm2a	225876	lysine (K)-specific demethylase 2A	Kdm2a	7
C030046E11Rik	226089	RIKEN cDNA C030046E11 gene	C030046E11Rik	7
D19Wsu162e	226178	DNA segment, Chr 19, Wayne State University 162, expressed	Wbp1l	7
Epb4.1l5	226352	erythrocyte protein band 4.1-like 5	Epb4.1l5	7
Zbtb41	226470	zinc finger and BTB domain containing 41 homolog	Zbtb41	7
Lamc1	226519	laminin, gamma 1	Lamc1	7
Gm4847	226604	predicted gene 4847	Gm4847	7
Cnst	226744	consortin, connexin sorting protein	Cnst	7
Zcchc2	227449	zinc finger, CCHC domain containing 2	Zcchc2	7
D2Wsu81e	227695	DNA segment, Chr 2, Wayne State University 81, expressed	D2Wsu81e	7
Rabepk	227746	Rab9 effector protein with kelch motifs	Rabepk	7
Gca	227960	grancalcin	Gca	7
Slc35c1	228368	solute carrier family 35, member C1	Slc35c1	7
Ano3	228432	anoctamin 3	Ano3	7
Asxl1	228790	additional sex combs like 1	Asxl1	7
Bpifb6	228796	BPI fold containing family B, member 6	Bpifb6	7
Hnrnpa3	229279	heterogeneous nuclear ribonucleoprotein A3	Hnrnpa3	7
Otud7b	229603	OTU domain containing 7B	Otud7b	7
Slc6a17	229706	solute carrier family 6 (neurotransmitter transporter), member 17	Slc6a17	7
D3Bwg0562e	229791	DNA segment, Chr 3, Brigham & Women's Genetics 0562 expressed	D3Bwg0562e	7
Cyp2j13	230459	cytochrome P450, family 2, subfamily j, polypeptide 13	Cyp2j13	7
BC046331	230967	cDNA sequence BC046331	Cep104	7
Klhl17	231003	kelch-like 17 (Drosophila)	Klhl17	7
Insig1	231070	insulin induced gene 1	Insig1	7
Tada2b	231151	transcriptional adaptor 2B	Tada2b	7
Uba6	231380	ubiquitin-like modifier activating enzyme 6	Uba6	7
Ccz1	231874	CCZ1 vacuolar protein trafficking and biogenesis associated	Ccz1	7
Clec9a	232414	C-type lectin domain family 9, member a	Clec9a	7
Zfp418	232854	zinc finger protein 418	Zfp418	7
BC030336	233812	cDNA sequence BC030336	BC030336	7
Sez6l2	233878	seizure related 6 homolog like 2	Sez6l2	7
Tmco3	234076	transmembrane and coiled-coil domains 3	Tmco3	7
Zbtb44	235132	zinc finger and BTB domain containing 44	Zbtb44	7
Zfp280d	235469	zinc finger protein 280D	Zfp280d	7
Rbm41	237073	RNA binding motif protein 41	Rbm41	7
Nxt2	237082	nuclear transport factor 2-like export factor 2	Nxt2	7
Gemin8	237221	gem (nuclear organelle) associated protein 8	Gemin8	7
Aldh8a1	237320	aldehyde dehydrogenase 8 family, member A1	Aldh8a1	7
Eml6	237711	echinoderm microtubule associated protein like 6	Eml6	7
Cdr2l	237988	cerebellar degeneration-related protein 2-like	Cdr2l	7
Pnma2	239157	paraneoplastic antigen MA2	Pnma2	7
Lrp12	239393	low density lipoprotein-related protein 12	Lrp12	7
Gpr151	240239	G protein-coupled receptor 151	Gpr151	7
Setbp1	240427	SET binding protein 1	Setbp1	7
Slc16a12	240638	solute carrier family 16 (monocarboxylic acid transporters), member 12	Slc16a12	7
St18	240690	suppression of tumorigenicity 18	St18	7
Zbtb37	240869	zinc finger and BTB domain containing 37	Zbtb37	7
Fam78a	241303	family with sequence similarity 78, member A	Fam78a	7
Prosapip1	241638	ProSAPiP1 protein	Lzts3	7
Phc3	241915	polyhomeotic-like 3 (Drosophila)	Phc3	7
2900026A02Rik	243219	RIKEN cDNA 2900026A02 gene	2900026A02Rik	7
Sbno1	243272	sno, strawberry notch homolog 1 (Drosophila)	Sbno1	7
Prickle2	243548	prickle homolog 2 (Drosophila)	Prickle2	7
Mrgprx2	243978	MAS-related GPR, member X2	Mrgprx2	7
Sgcz	244431	sarcoglycan zeta	Sgcz	7
Elmod2	244548	ELMO/CED-12 domain containing 2	Elmod2	7
Phlpp2	244650	PH domain and leucine rich repeat protein phosphatase 2	Phlpp2	7
Zfp846	244721	zinc finger protein 846	Zfp846	7
Klhl31	244923	kelch-like 31 (Drosophila)	Klhl31	7
Slc36a2	246049	solute carrier family 36 (proton/amino acid symporter), member 2	Slc36a2	7
Gin1	252876	gypsy retrotransposon integrase 1	Gin1	7
Cables2	252966	CDK5 and Abl enzyme substrate 2	Cables2	7
Tpcn1	252972	two pore channel 1	Tpcn1	7
Olfr77	258336	olfactory receptor 77	Olfr77	7
Olfr658	259051	olfactory receptor 658	Olfr658	7
Sh3pxd2b	268396	SH3 and PX domains 2B	Sh3pxd2b	7
Lsamp	268890	limbic system-associated membrane protein	Lsamp	7
Robo2	268902	roundabout homolog 2 (Drosophila)	Robo2	7
Dpp10	269109	dipeptidylpeptidase 10	Dpp10	7
Gtf3c4	269252	general transcription factor IIIC, polypeptide 4	Gtf3c4	7
Setx	269254	senataxin	Setx	7
Phf17	269424	PHD finger protein 17	Phf17	7
Luzp1	269593	leucine zipper protein 1	Luzp1	7
Mphosph9	269702	M-phase phosphoprotein 9	Mphosph9	7
Zfp664	269704	zinc finger protein 664	Zfp664	7
AU019823	270156	expressed sequence AU019823	AU019823	7
Acsm5	272428	acyl-CoA synthetase medium-chain family member 5	Acsm5	7
Lrtm1	319476	leucine-rich repeats and transmembrane domains 1	Lrtm1	7
Dusp4	319520	dual specificity phosphatase 4	Dusp4	7
6430573F11Rik	319582	RIKEN cDNA 6430573F11 gene	6430573F11Rik	7
Fsd1l	319636	fibronectin type III and SPRY domain containing 1-like	Fsd1l	7
Rfx7	319758	regulatory factor X, 7	Rfx7	7
Tmem229a	319832	transmembrane protein 229A	Tmem229a	7
Tmcc3	319880	transmembrane and coiled coil domains 3	Tmcc3	7
Ceacam19	319930	carcinoembryonic antigen-related cell adhesion molecule 19	Ceacam19	7
Fam19a1	320265	family with sequence similarity 19, member A1	Fam19a1	7
Hist4h4	320332	histone cluster 4, H4	Hist4h4	7
Tmem104	320534	transmembrane protein 104	Tmem104	7
Idi2	320581	isopentenyl-diphosphate delta isomerase 2	Idi2	7
Dpy19l2	320752	dpy-19-like 2 (C. elegans)	Dpy19l2	7
Negr1	320840	neuronal growth regulator 1	Negr1	7
Enpp6	320981	ectonucleotide pyrophosphatase/phosphodiesterase 6	Enpp6	7
Cdv3	321022	carnitine deficiency-associated gene expressed in ventricle 3	Cdv3	7
Zfp236	329002	zinc finger protein 236	Zfp236	7
Zfp516	329003	zinc finger protein 516	Zfp516	7
Il19	329244	interleukin 19	Il19	7
Usp24	329908	ubiquitin specific peptidase 24	Usp24	7
BC080695	329986	cDNA sequence BC080695	BC080695	7
Mblac1	330216	metallo-beta-lactamase domain containing 1	Mblac1	7
Fbxo41	330369	F-box protein 41	Fbxo41	7
Bend3	331623	BEN domain containing 3	Bend3	7
Nanos1	332397	nanos homolog 1 (Drosophila)	Nanos1	7
Gm5134	333669	predicted gene 5134	Gm5134	7
Cog3	338337	component of oligomeric golgi complex 3	Cog3	7
Myo1d	338367	myosin ID	Myo1d	7
Jhdm1d	338523	jumonji C domain-containing histone demethylase 1 homolog D (S. cerevisiae)	Jhdm1d	7
Gpr176	381413	G protein-coupled receptor 176	Gpr176	7
Tmem240	381582	transmembrane protein 240	Tmem240	7
Gm15091	382244	predicted gene 15091	Gm15091	7
Rhox12	382282	reproductive homeobox 12	Rhox12	7
Fndc5	384061	fibronectin type III domain containing 5	Fndc5	7
Flrt2	399558	fibronectin leucine rich transmembrane protein 2	Flrt2	7
BC052040	399568	cDNA sequence BC052040	BC052040	7
Panx2	406218	pannexin 2	Panx2	7
Adcy1	432530	adenylate cyclase 1	Adcy1	7
Creg1	433375	cellular repressor of E1A-stimulated genes 1	Creg1	7
Tmem90b	433485	transmembrane protein 90B	SynDIG1	7
Gm13119	433779	predicted gene 13119	Gm13119	7
Rhox2f	434764	reproductive homeobox 2F	Rhox2f	7
Rhox2g	434766	reproductive homeobox 2G	Rhox2g	7
Ldoc1	434784	leucine zipper, down-regulated in cancer 1	Ldoc1	7
Gm15127	434866	predicted gene 15127	Gm15127	7
Cep170	545389	centrosomal protein 170	Cep170	7
Fam196b	574403	family with sequence similarity 196, member B	Fam196b	7
9130409I23Rik	619326	RIKEN cDNA 9130409I23 gene	9130409I23Rik	7
Kctd21	622320	potassium channel tetramerisation domain containing 21	Kctd21	7
Arhgef26	622434	Rho guanine nucleotide exchange factor (GEF) 26	Arhgef26	7
Tnik	665113	TRAF2 and NCK interacting kinase	Tnik	7
Rbm24	666794	RNA binding motif protein 24	Rbm24	7
Fam38b	667742	family with sequence similarity 38, member B	Piezo2	7
Gm15114	100034729	predicted gene 15114	Gm15114	7
Rhox2b	100039913	reproductive homeobox 2B	Rhox2b	7
Rhox2e	100040016	reproductive homeobox 2E	Rhox2e	7
Atg14	100504663	autophagy related 14	Atg14	7
Acvr1	11477	activin A receptor, type 1	Acvr1	6
Adam15	11490	a disintegrin and metallopeptidase domain 15 (metargidin)	Adam15	6
Adcyap1r1	11517	adenylate cyclase activating polypeptide 1 receptor 1	Adcyap1r1	6
Aebp2	11569	AE binding protein 2	Aebp2	6
Ahsg	11625	alpha-2-HS-glycoprotein	Ahsg	6
Aldh2	11669	aldehyde dehydrogenase 2, mitochondrial	Aldh2	6
Api5	11800	apoptosis inhibitor 5	Api5	6
Arf2	11841	ADP-ribosylation factor 2	Arf2	6
Atp10a	11982	ATPase, class V, type 10A	Atp10a	6
Atrn	11990	attractin	Atrn	6
Akr1b7	11997	aldo-keto reductase family 1, member B7	Akr1b7	6
Bnip3l	12177	BCL2/adenovirus E1B interacting protein 3-like	Bnip3l	6
Chic1	12212	cysteine-rich hydrophobic domain 1	Chic1	6
C3ar1	12267	complement component 3a receptor 1	C3ar1	6
Cacna1d	12289	calcium channel, voltage-dependent, L type, alpha 1D subunit	Cacna1d	6
Cacna1g	12291	calcium channel, voltage-dependent, T type, alpha 1G subunit	Cacna1g	6
Calm3	12315	calmodulin 3	Calm3	6
Car8	12319	carbonic anhydrase 8	Car8	6
Ctnna1	12385	catenin (cadherin associated protein), alpha 1	Ctnna1	6
Runx1t1	12395	runt-related transcription factor 1; translocated to, 1 (cyclin D-related)	Runx1t1	6
Cbx2	12416	chromobox 2	Cbx2	6
Cd3e	12501	CD3 antigen, epsilon polypeptide	Cd3e	6
Cd247	12503	CD247 antigen	Cd247	6
Cd69	12515	CD69 antigen	Cd69	6
Cd8a	12525	CD8 antigen, alpha chain	Cd8a	6
Cd8b1	12526	CD8 antigen, beta chain 1	Cd8b1	6
Cdx2	12591	caudal type homeobox 2	Cdx2	6
Cfl2	12632	cofilin 2, muscle	Cfl2	6
Chga	12652	chromogranin A	Chga	6
Chl1	12661	cell adhesion molecule with homology to L1CAM	Chl1	6
Inadl	12695	InaD-like (Drosophila)	Inadl	6
Ccr4	12773	chemokine (C-C motif) receptor 4	Ccr4	6
Cnga1	12788	cyclic nucleotide gated channel alpha 1	Cnga1	6
Cobl	12808	cordon-bleu	Cobl	6
Col19a1	12823	collagen, type XIX, alpha 1	Col19a1	6
Col4a5	12830	collagen, type IV, alpha 5	Col4a5	6
Col5a1	12831	collagen, type V, alpha 1	Col5a1	6
Cryga	12964	crystallin, gamma A	Cryga	6
Cryz	12972	crystallin, zeta	Cryz	6
Csf2rb	12983	colony stimulating factor 2 receptor, beta, low-affinity (granulocyte-macrophage)	Csf2rb	6
Ctla2a	13024	cytotoxic T lymphocyte-associated protein 2 alpha	Ctla2a	6
Cybb	13058	cytochrome b-245, beta polypeptide	Cybb	6
Cyp1b1	13078	cytochrome P450, family 1, subfamily b, polypeptide 1	Cyp1b1	6
Cyp3a13	13113	cytochrome P450, family 3, subfamily a, polypeptide 13	Cyp3a13	6
Cyp4a10	13117	cytochrome P450, family 4, subfamily a, polypeptide 10	Cyp4a10	6
Dag1	13138	dystroglycan 1	Dag1	6
Dcx	13193	doublecortin	Dcx	6
Dsg2	13511	desmoglein 2	Dsg2	6
Edar	13608	ectodysplasin-A receptor	Edar	6
Efna2	13637	ephrin A2	Efna2	6
Efna3	13638	ephrin A3	Efna3	6
Egfr	13649	epidermal growth factor receptor	Egfr	6
Eif4g2	13690	eukaryotic translation initiation factor 4, gamma 2	Eif4g2	6
Epha8	13842	Eph receptor A8	Epha8	6
Ephb2	13844	Eph receptor B2	Ephb2	6
Bcl11a	14025	B cell CLL/lymphoma 11A (zinc finger protein)	Bcl11a	6
Evx1	14028	even skipped homeotic gene 1 homolog	Evx1	6
Fasl	14103	Fas ligand (TNF superfamily, member 6)	Fasl	6
Fasn	14104	fatty acid synthase	Fasn	6
Fbn2	14119	fibrillin 2	Fbn2	6
Fhl3	14201	four and a half LIM domains 3	Fhl3	6
Foxn2	14236	forkhead box N2	Foxn2	6
Fli1	14247	Friend leukemia integration 1	Fli1	6
Fmo5	14263	flavin containing monooxygenase 5	Fmo5	6
Fstl1	14314	follistatin-like 1	Fstl1	6
Gabra4	14397	gamma-aminobutyric acid (GABA) A receptor, subunit alpha 4	Gabra4	6
Gabrg2	14406	gamma-aminobutyric acid (GABA) A receptor, subunit gamma 2	Gabrg2	6
Galnt1	14423	UDP-N-acetyl-alpha-D-galactosamine:polypeptide N-acetylgalactosaminyltransferase 1	Galnt1	6
Galnt4	14426	UDP-N-acetyl-alpha-D-galactosamine:polypeptide N-acetylgalactosaminyltransferase 4	Galnt4	6
Gata5	14464	GATA binding protein 5	Gata5	6
Gif	14603	gastric intrinsic factor	Gif	6
Gykl1	14625	glycerol kinase-like 1	Gykl1	6
Gm2a	14667	GM2 ganglioside activator protein	Gm2a	6
Gria1	14799	glutamate receptor, ionotropic, AMPA1 (alpha 1)	Gria1	6
Gria4	14802	glutamate receptor, ionotropic, AMPA4 (alpha 4)	Gria4	6
Gsta1	14857	glutathione S-transferase, alpha 1 (Ya)	Gsta1	6
Gsta2	14858	glutathione S-transferase, alpha 2 (Yc2)	Gsta2	6
Trip12	14897	thyroid hormone receptor interactor 12	Trip12	6
Hand1	15110	heart and neural crest derivatives expressed transcript 1	Hand1	6
Hcn3	15168	hyperpolarization-activated, cyclic nucleotide-gated K+ 3	Hcn3	6
Hcrt	15171	hypocretin	Hcrt	6
Hhip	15245	Hedgehog-interacting protein	Hhip	6
Hmga2	15364	high mobility group AT-hook 2	Hmga2	6
Hoxa3	15400	homeobox A3	Hoxa3	6
Hoxc4	15423	homeobox C4	Hoxc4	6
Hoxc5	15424	homeobox C5	Hoxc5	6
Hsd3b1	15492	hydroxy-delta-5-steroid dehydrogenase, 3 beta- and steroid delta-isomerase 1	Hsd3b1	6
Htr1a	15550	5-hydroxytryptamine (serotonin) receptor 1A	Htr1a	6
Htr4	15562	5 hydroxytryptamine (serotonin) receptor 4	Htr4	6
Elavl3	15571	ELAV (embryonic lethal, abnormal vision, Drosophila)-like 3 (Hu antigen C)	Elavl3	6
Ikbkb	16150	inhibitor of kappaB kinase beta	Ikbkb	6
Ikbkg	16151	inhibitor of kappaB kinase gamma	Ikbkg	6
Irs4	16370	insulin receptor substrate 4	Irs4	6
Itgal	16408	integrin alpha L	Itgal	6
Ush1g	16470	Usher syndrome 1G	Ush1g	6
Kif1a	16560	kinesin family member 1A	Kif1a	6
Klf1	16596	Kruppel-like factor 1 (erythroid)	Klf1	6
Klf12	16597	Kruppel-like factor 12	Klf12	6
Klf4	16600	Kruppel-like factor 4 (gut)	Klf4	6
Kras	16653	v-Ki-ras2 Kirsten rat sarcoma viral oncogene homolog	Kras	6
Krt1	16678	keratin 1	Krt1	6
Krtap19-5	16704	keratin associated protein 19-5	Krtap19-5	6
Lepr	16847	leptin receptor	Lepr	6
Loxl3	16950	lysyl oxidase-like 3	Loxl3	6
Lrrn1	16979	leucine rich repeat protein 1, neuronal	Lrrn1	6
Il1rl1	17082	interleukin 1 receptor-like 1	Il1rl1	6
Man2a1	17158	mannosidase 2, alpha 1	Man2a1	6
Rab8a	17274	RAB8A, member RAS oncogene family	Rab8a	6
Minpp1	17330	multiple inositol polyphosphate histidine phosphatase 1	Minpp1	6
Mdh1	17449	malate dehydrogenase 1, NAD (soluble)	Mdh1	6
Myf5	17877	myogenic factor 5	Myf5	6
Myh3	17883	myosin, heavy polypeptide 3, skeletal muscle, embryonic	Myh3	6
Myo7b	17922	myosin VIIB	Myo7b	6
Myt1l	17933	myelin transcription factor 1-like	Myt1l	6
Naip6	17952	NLR family, apoptosis inhibitory protein 6	Naip6	6
Nat3	17962	N-acetyltransferase 3	Nat3	6
Ncf2	17970	neutrophil cytosolic factor 2	Ncf2	6
Nfatc1	18018	nuclear factor of activated T cells, cytoplasmic, calcineurin dependent 1	Nfatc1	6
Nfia	18027	nuclear factor I/A	Nfia	6
Nfib	18028	nuclear factor I/B	Nfib	6
Nfkb1	18033	nuclear factor of kappa light polypeptide gene enhancer in B cells 1, p105	Nfkb1	6
Notch1	18128	notch 1	Notch1	6
Npc1	18145	Niemann Pick type C1	Npc1	6
Nrg3	18183	neuregulin 3	Nrg3	6
Nrp1	18186	neuropilin 1	Nrp1	6
Nsdhl	18194	NAD(P) dependent steroid dehydrogenase-like	Nsdhl	6
Nsf	18195	N-ethylmaleimide sensitive fusion protein	Nsf	6
Nthl1	18207	nth (endonuclease III)-like 1 (E.coli)	Nthl1	6
Nxph2	18232	neurexophilin 2	Nxph2	6
Nobox	18291	NOBOX oogenesis homeobox	Nobox	6
Cldn11	18417	claudin 11	Cldn11	6
Ott	18422	ovary testis transcribed	Ott	6
Pak3	18481	p21 protein (Cdc42/Rac)-activated kinase 3	Pak3	6
Furin	18550	furin (paired basic amino acid cleaving enzyme)	Furin	6
Cdk16	18555	cyclin-dependent kinase 16	Cdk16	6
Pde1a	18573	phosphodiesterase 1A, calmodulin-dependent	Pde1a	6
Pde4a	18577	phosphodiesterase 4A, cAMP specific	Pde4a	6
Pdgfra	18595	platelet derived growth factor receptor, alpha polypeptide	Pdgfra	6
Padi4	18602	peptidyl arginine deiminase, type IV	Padi4	6
Pepd	18624	peptidase D	Pepd	6
Papola	18789	poly (A) polymerase alpha	Papola	6
Lcp1	18826	lymphocyte cytosolic protein 1	Lcp1	6
Plxna3	18846	plexin A3	Plxna3	6
Prrx1	18933	paired related homeobox 1	Prrx1	6
Ppp1cb	19046	protein phosphatase 1, catalytic subunit, beta isoform	Ppp1cb	6
Ppp1cc	19047	protein phosphatase 1, catalytic subunit, gamma isoform	Ppp1cc	6
Ppp5c	19060	protein phosphatase 5, catalytic subunit	Ppp5c	6
Prkar2b	19088	protein kinase, cAMP dependent regulatory, type II beta	Prkar2b	6
Pter	19212	phosphotriesterase related	Pter	6
Ptpn4	19258	protein tyrosine phosphatase, non-receptor type 4	Ptpn4	6
Ptprj	19271	protein tyrosine phosphatase, receptor type, J	Ptprj	6
Purb	19291	purine rich element binding protein B	Purb	6
Rad51l3	19364	RAD51-like 3 (S. cerevisiae)	Rad51d	6
Rit2	19762	Ras-like without CAAX 2	Rit2	6
Polr2c	20021	polymerase (RNA) II (DNA directed) polypeptide C	Polr2c	6
Ryr3	20192	ryanodine receptor 3	Ryr3	6
Sars	20226	seryl-aminoacyl-tRNA synthetase	Sars	6
Atxn1	20238	ataxin 1	Atxn1	6
Scn1b	20266	sodium channel, voltage-gated, type I, beta	Scn1b	6
Cxcl12	20315	chemokine (C-X-C motif) ligand 12	Cxcl12	6
Serpinf1	20317	serine (or cysteine) peptidase inhibitor, clade F, member 1	Serpinf1	6
Sec23a	20334	SEC23A (S. cerevisiae)	Sec23a	6
Sel1l	20338	sel-1 suppressor of lin-12-like (C. elegans)	Sel1l	6
Slc16a1	20501	solute carrier family 16 (monocarboxylic acid transporters), member 1	Slc16a1	6
Snap91	20616	synaptosomal-associated protein 91	Snap91	6
Plk2	20620	polo-like kinase 2	Plk2	6
Sod2	20656	superoxide dismutase 2, mitochondrial	Sod2	6
Sox5	20678	SRY-box containing gene 5	Sox5	6
Sox6	20679	SRY-box containing gene 6	Sox6	6
Serpini1	20713	serine (or cysteine) peptidase inhibitor, clade I, member 1	Serpini1	6
Src	20779	Rous sarcoma oncogene	Src	6
Srpk2	20817	serine/arginine-rich protein specific kinase 2	Srpk2	6
Zfp143	20841	zinc finger protein 143	Zfp143	6
Sva	20939	seminal vesicle antigen	Sva	6
Syn2	20965	synapsin II	Syn2	6
Slc6a6	21366	solute carrier family 6 (neurotransmitter transporter, taurine), member 6	Slc6a6	6
Tbx15	21384	T-box 15	Tbx15	6
Tcap	21393	titin-cap	Tcap	6
Tgfbr2	21813	transforming growth factor, beta receptor II	Tgfbr2	6
Thrb	21834	thyroid hormone receptor beta	Thrb	6
Tmpo	21917	thymopoietin	Tmpo	6
Top1	21969	topoisomerase (DNA) I	Top1	6
Traf3	22031	TNF receptor-associated factor 3	Traf3	6
Trp63	22061	transformation related protein 63	Trp63	6
Trpc3	22065	transient receptor potential cation channel, subfamily C, member 3	Trpc3	6
Twist1	22160	twist homolog 1 (Drosophila)	Twist1	6
Umps	22247	uridine monophosphate synthetase	Umps	6
Usf2	22282	upstream transcription factor 2	Usf2	6
Scgb1a1	22287	secretoglobin, family 1A, member 1 (uteroglobin)	Scgb1a1	6
Kdm6a	22289	lysine (K)-specific demethylase 6A	Kdm6a	6
Vmn2r89	22301	vomeronasal 2, receptor 89	Vmn2r89	6
Vamp8	22320	vesicle-associated membrane protein 8	Vamp8	6
Lin7c	22343	lin-7 homolog C (C. elegans)	Lin7c	6
Vldlr	22359	very low density lipoprotein receptor	Vldlr	6
Wnt2	22413	wingless-related MMTV integration site 2	Wnt2	6
Atrx	22589	alpha thalassemia/mental retardation syndrome X-linked homolog (human)	Atrx	6
Zfp28	22690	zinc finger protein 28	Zfp28	6
Zfp36	22695	zinc finger protein 36	Zfp36	6
Zhx1	22770	zinc fingers and homeoboxes 1	Zhx1	6
Ikzf1	22778	IKAROS family zinc finger 1	Ikzf1	6
Ikzf2	22779	IKAROS family zinc finger 2	Ikzf2	6
Insl5	23919	insulin-like 5	Insl5	6
Angptl2	26360	angiopoietin-like 2	Angptl2	6
Ceacam10	26366	carcinoembryonic antigen-related cell adhesion molecule 10	Ceacam10	6
Grk6	26385	G protein-coupled receptor kinase 6	Grk6	6
Map2k4	26398	mitogen-activated protein kinase kinase 4	Map2k4	6
Map3k8	26410	mitogen-activated protein kinase kinase kinase 8	Map3k8	6
Mapk8	26419	mitogen-activated protein kinase 8	Mapk8	6
Zfp260	26466	zinc finger protein 260	Zfp260	6
B3galt1	26877	UDP-Gal:betaGlcNAc beta 1,3-galactosyltransferase, polypeptide 1	B3galt1	6
B3galt2	26878	UDP-Gal:betaGlcNAc beta 1,3-galactosyltransferase, polypeptide 2	B3galt2	6
Nrk	27206	Nik related kinase	Nrk	6
Pdk4	27273	pyruvate dehydrogenase kinase, isoenzyme 4	Pdk4	6
Dguok	27369	deoxyguanosine kinase	Dguok	6
Amot	27494	angiomotin	Amot	6
Ept1	28042	ethanolaminephosphotransferase 1 (CDP-ethanolamine-specific)	Ept1	6
Reep3	28193	receptor accessory protein 3	Reep3	6
Trpm2	28240	transient receptor potential cation channel, subfamily M, member 2	Trpm2	6
Rabgap1l	29809	RAB GTPase activating protein 1-like	Rabgap1l	6
Ndrg2	29811	N-myc downstream regulated gene 2	Ndrg2	6
Pik3cg	30955	phosphoinositide-3-kinase, catalytic, gamma polypeptide	Pik3cg	6
Sall2	50524	sal-like 2 (Drosophila)	Sall2	6
Ero1l	50527	ERO1-like (S. cerevisiae)	Ero1l	6
Sirt6	50721	sirtuin 6 (silent mating type information regulation 2, homolog) 6 (S. cerevisiae)	Sirt6	6
Dkk3	50781	dickkopf homolog 3 (Xenopus laevis)	Dkk3	6
Gne	50798	glucosamine (UDP-N-acetyl)-2-epimerase/N-acetylmannosamine kinase	Gne	6
Tmod2	50876	tropomodulin 2	Tmod2	6
Tnfsf14	50930	tumor necrosis factor (ligand) superfamily, member 14	Tnfsf14	6
Slc7a8	50934	solute carrier family 7 (cationic amino acid transporter, y+ system), member 8	Slc7a8	6
Fubp1	51886	far upstream element (FUSE) binding protein 1	Fubp1	6
Umodl1	52020	uromodulin-like 1	Umodl1	6
Ctdsp2	52468	CTD (carboxy-terminal domain, RNA polymerase II, polypeptide A) small phosphatase 2	Ctdsp2	6
E2f7	52679	E2F transcription factor 7	E2f7	6
D4Bwg0951e	52829	DNA segment, Chr 4, Brigham & Women's Genetics 0951 expressed	Lurap1l	6
Sco1	52892	SCO cytochrome oxidase deficient homolog 1 (yeast)	Sco1	6
Hnrnpa2b1	53379	heterogeneous nuclear ribonucleoprotein A2/B1	Hnrnpa2b1	6
Svs2	53878	seminal vesicle secretory protein 2	Svs2	6
Slc5a3	53881	solute carrier family 5 (inositol transporters), member 3	Slc5a3	6
Rcan2	53901	regulator of calcineurin 2	Rcan2	6
Icos	54167	inducible T cell co-stimulator	Icos	6
Ccrl2	54199	chemokine (C-C motif) receptor-like 2	Ccrl2	6
Elovl1	54325	elongation of very long chain fatty acids (FEN1/Elo2, SUR4/Elo3, yeast)-like 1	Elovl1	6
Mtmr7	54384	myotubularin related protein 7	Mtmr7	6
Fmn2	54418	formin 2	Fmn2	6
Syt7	54525	synaptotagmin VII	Syt7	6
Ftsj1	54632	FtsJ homolog 1 (E. coli)	Ftsj1	6
Fnbp4	55935	formin binding protein 4	Fnbp4	6
Mpc1	55951	mitochondrial pyruvate carrier 1	Mpc1	6
Ebag9	55960	estrogen receptor-binding fragment-associated gene 9	Ebag9	6
Stx1b	56216	syntaxin 1B	Stx1b	6
Stk3	56274	serine/threonine kinase 3	Stk3	6
Ctsf	56464	cathepsin F	Ctsf	6
Rbms2	56516	RNA binding motif, single stranded interacting protein 2	Rbms2	6
Rgs17	56533	regulator of G-protein signaling 17	Rgs17	6
Ick	56542	intestinal cell kinase	Ick	6
Sphk2	56632	sphingosine kinase 2	Sphk2	6
Pnkd	56695	paroxysmal nonkinesiogenic dyskinesia	Pnkd	6
Ranbp9	56705	RAN binding protein 9	Ranbp9	6
Tbx20	57246	T-box 20	Tbx20	6
Zfp276	57247	zinc finger protein (C2H2 type) 276	Zfp276	6
Smpdl3a	57319	sphingomyelin phosphodiesterase, acid-like 3A	Smpdl3a	6
Dnajc4	57431	DnaJ (Hsp40) homolog, subfamily C, member 4	Dnajc4	6
Zfp112	57745	zinc finger protein 112	Zfp112	6
Rnf25	57751	ring finger protein 25	Rnf25	6
Cend1	57754	cell cycle exit and neuronal differentiation 1	Cend1	6
Cd200r1	57781	CD200 receptor 1	Cd200r1	6
Bcl11b	58208	B cell leukemia/lymphoma 11B	Bcl11b	6
Cacna1h	58226	calcium channel, voltage-dependent, T type, alpha 1H subunit	Cacna1h	6
Pvrl1	58235	poliovirus receptor-related 1	Pvrl1	6
Repin1	58887	replication initiator 1	Repin1	6
Myot	58916	myotilin	Myot	6
Nsa2	59050	NSA2 ribosome biogenesis homolog (S. cerevisiae)	Nsa2	6
Fam203a	59053	family with sequence similarity 203, member A	Fam203a	6
Fxyd6	59095	FXYD domain-containing ion transport regulator 6	Fxyd6	6
Nek6	59126	NIMA (never in mitosis gene a)-related expressed kinase 6	Nek6	6
Gucy1a3	60596	guanylate cyclase 1, soluble, alpha 3	Gucy1a3	6
Dusp10	63953	dual specificity phosphatase 10	Dusp10	6
Inpp5e	64436	inositol polyphosphate-5-phosphatase E	Inpp5e	6
Gpr85	64450	G protein-coupled receptor 85	Gpr85	6
Mrps25	64658	mitochondrial ribosomal protein S25	Mrps25	6
Cldn12	64945	claudin 12	Cldn12	6
B230120H23Rik	65964	RIKEN cDNA B230120H23 gene	Zak	6
Nop10	66181	NOP10 ribonucleoprotein homolog (yeast)	Nop10	6
Ing5	66262	inhibitor of growth family, member 5	Ing5	6
Klf15	66277	Kruppel-like factor 15	Klf15	6
Haus2	66296	HAUS augmin-like complex, subunit 2	Haus2	6
Smurf2	66313	SMAD specific E3 ubiquitin protein ligase 2	Smurf2	6
Ergic3	66366	ERGIC and golgi 3	Ergic3	6
Dus2l	66369	dihydrouridine synthase 2-like (SMM1, S. cerevisiae)	Dus2l	6
Sar1b	66397	SAR1 gene homolog B (S. cerevisiae)	Sar1b	6
2810428I15Rik	66462	RIKEN cDNA 2810428I15 gene	2810428I15Rik	6
Taf12	66464	TAF12 RNA polymerase II, TATA box binding protein (TBP)-associated factor	Taf12	6
Rpl15	66480	ribosomal protein L15	Rpl15	6
2310061C15Rik	66531	RIKEN cDNA 2310061C15 gene	Cmc2	6
Pomp	66537	proteasome maturation protein	Pomp	6
Aggf1	66549	angiogenic factor with G patch and FHA domains 1	Aggf1	6
5730494M16Rik	66648	RIKEN cDNA 5730494M16 gene	Tpgs2	6
4933415F23Rik	66755	RIKEN cDNA 4933415F23 gene	4933415F23Rik	6
Gid4	66771	GID complex subunit 4, VID24 homolog (S. cerevisiae)	Gid4	6
Efcab1	66793	EF hand calcium binding domain 1	Efcab1	6
Rsrc1	66880	arginine/serine-rich coiled-coil 1	Rsrc1	6
Prpf38b	66921	PRP38 pre-mRNA processing factor 38 (yeast) domain containing B	Prpf38b	6
Kctd20	66989	potassium channel tetramerisation domain containing 20	Kctd20	6
D16Ertd472e	67102	DNA segment, Chr 16, ERATO Doi 472, expressed	D16Ertd472e	6
Zfp787	67109	zinc finger protein 787	Zfp787	6
Mastl	67121	microtubule associated serine/threonine kinase-like	Mastl	6
Nkain1	67149	Na+/K+ transporting ATPase interacting 1	Nkain1	6
Prpf18	67229	PRP18 pre-mRNA processing factor 18 homolog (yeast)	Prpf18	6
Rab3c	67295	RAB3C, member RAS oncogene family	Rab3c	6
Fam164a	67306	family with sequence similarity 164, member A	Zc2hc1a	6
Srpr	67398	signal recognition particle receptor ('docking protein')	Srpr	6
Mtpap	67440	mitochondrial poly(A) polymerase	Mtpap	6
Snap29	67474	synaptosomal-associated protein 29	Snap29	6
Pigm	67556	phosphatidylinositol glycan anchor biosynthesis, class M	Pigm	6
Narf	67608	nuclear prelamin A recognition factor	Narf	6
Ctdp1	67655	CTD (carboxy-terminal domain, RNA polymerase II, polypeptide A) phosphatase, subunit 1	Ctdp1	6
Mrpl18	67681	mitochondrial ribosomal protein L18	Mrpl18	6
Stx17	67727	syntaxin 17	Stx17	6
Fbxo32	67731	F-box protein 32	Fbxo32	6
Rab39b	67790	RAB39B, member RAS oncogene family	Rab39b	6
Ubxn4	67812	UBX domain protein 4	Ubxn4	6
2310002J15Rik	67859	RIKEN cDNA 2310002J15 gene	2310002J15Rik	6
Lrrc28	67867	leucine rich repeat containing 28	Lrrc28	6
Naa20	67877	N(alpha)-acetyltransferase 20, NatB catalytic subunit	Naa20	6
Ufm1	67890	ubiquitin-fold modifier 1	Ufm1	6
Ube2f	67921	ubiquitin-conjugating enzyme E2F (putative)	Ube2f	6
Gnpda2	67980	glucosamine-6-phosphate deaminase 2	Gnpda2	6
Nacc2	67991	nucleus accumbens associated 2, BEN and BTB (POZ) domain containing	Nacc2	6
Fam134c	67998	family with sequence similarity 134, member C	Fam134c	6
Nutf2	68051	nuclear transport factor 2	Nutf2	6
Rps13	68052	ribosomal protein S13	Rps13	6
Pdzd2	68070	PDZ domain containing 2	Pdzd2	6
Gtf2e2	68153	general transcription factor II E, polypeptide 2 (beta subunit)	Gtf2e2	6
Fdx1l	68165	ferredoxin 1-like	Fdx1l	6
Zdhhc21	68268	zinc finger, DHHC domain containing 21	Zdhhc21	6
Mcoln2	68279	mucolipin 2	Mcoln2	6
Ict1	68572	immature colon carcinoma transcript 1	Ict1	6
Fam172a	68675	family with sequence similarity 172, member A	Fam172a	6
Lce1b	68720	late cornified envelope 1B	Lce1b	6
1110057K04Rik	68832	RIKEN cDNA 1110057K04 gene	1110057K04Rik	6
Dtwd2	68857	DTW domain containing 2	Dtwd2	6
1810013L24Rik	69053	RIKEN cDNA 1810013L24 gene	1810013L24Rik	6
1810030O07Rik	69155	RIKEN cDNA 1810030O07 gene	1810030O07Rik	6
1700012B07Rik	69324	RIKEN cDNA 1700012B07 gene	1700012B07Rik	6
Hemk1	69536	HemK methyltransferase family member 1	Hemk1	6
Nkpd1	69547	NTPase, KAP family P-loop domain containing 1	Nkpd1	6
Hilpda	69573	hypoxia inducible lipid droplet associated	Hilpda	6
Fastkd3	69577	FAST kinase domains 3	Fastkd3	6
Dab2ip	69601	disabled 2 interacting protein	Dab2ip	6
Mlip	69642	muscular LMNA-interacting protein	Mlip	6
Slc39a11	69806	solute carrier family 39 (metal ion transporter), member 11	Slc39a11	6
Chn2	69993	chimerin (chimaerin) 2	Chn2	6
Reep6	70335	receptor accessory protein 6	Reep6	6
Megf10	70417	multiple EGF-like-domains 10	Megf10	6
Taf15	70439	TAF15 RNA polymerase II, TATA box binding protein (TBP)-associated factor	Taf15	6
Txndc16	70561	thioredoxin domain containing 16	Txndc16	6
Ssfa2	70599	sperm specific antigen 2	Ssfa2	6
Fbxo33	70611	F-box protein 33	Fbxo33	6
Ube2v2	70620	ubiquitin-conjugating enzyme E2 variant 2	Ube2v2	6
Dcp2	70640	DCP2 decapping enzyme homolog (S. cerevisiae)	Dcp2	6
Nipal1	70701	NIPA-like domain containing 1	Nipal1	6
Kdsr	70750	3-ketodihydrosphingosine reductase	Kdsr	6
Ankib1	70797	ankyrin repeat and IBR domain containing 1	Ankib1	6
Ccdc93	70829	coiled-coil domain containing 93	Ccdc93	6
Pgm2l1	70974	phosphoglucomutase 2-like 1	Pgm2l1	6
Scara5	71145	scavenger receptor class A, member 5 (putative)	Scara5	6
Foxn3	71375	forkhead box N3	Foxn3	6
Fuca1	71665	fucosidase, alpha-L- 1, tissue	Fuca1	6
Ankle2	71782	ankyrin repeat and LEM domain containing 2	Ankle2	6
Fbxo30	71865	F-box protein 30	Fbxo30	6
1700023E05Rik	71868	RIKEN cDNA 1700023E05 gene	1700023E05Rik	6
Tmem106b	71900	transmembrane protein 106B	Tmem106b	6
Zcchc24	71918	zinc finger, CCHC domain containing 24	Zcchc24	6
Ppp2r2a	71978	protein phosphatase 2 (formerly 2A), regulatory subunit B (PR 52), alpha isoform	Ppp2r2a	6
Fundc1	72018	FUN14 domain containing 1	Fundc1	6
Zfp654	72020	zinc finger protein 654	Zfp654	6
Gcnt3	72077	glucosaminyl (N-acetyl) transferase 3, mucin type	Gcnt3	6
Wdsub1	72137	WD repeat, SAM and U-box domain containing 1	Wdsub1	6
Scaf11	72193	SR-related CTD-associated factor 11	Scaf11	6
1810041L15Rik	72301	RIKEN cDNA 1810041L15 gene	1810041L15Rik	6
Fryl	72313	furry homolog-like (Drosophila)	Fryl	6
Prr5l	72446	proline rich 5 like	Prr5l	6
Hsdl2	72479	hydroxysteroid dehydrogenase like 2	Hsdl2	6
Zfp444	72667	zinc finger protein 444	Zfp444	6
Fam117b	72750	family with sequence similarity 117, member B	Fam117b	6
Scn2b	72821	sodium channel, voltage-gated, type II, beta	Scn2b	6
March1	72925	membrane-associated ring finger (C3HC4) 1	March1	6
Gpr22	73010	G protein-coupled receptor 22	Gpr22	6
BC068157	73072	cDNA sequence BC068157	BC068157	6
Zfp942	73233	zinc finger protein 942	Zfp942	6
Dcbld2	73379	discoidin, CUB and LCCL domain containing 2	Dcbld2	6
Zfp763	73451	zinc finger protein 763	Zfp763	6
Dppa2	73703	developmental pluripotency associated 2	Dppa2	6
Man2c1	73744	mannosidase, alpha, class 2C, member 1	Man2c1	6
D3Ertd751e	73852	DNA segment, Chr 3, ERATO Doi 751, expressed	D3Ertd751e	6
Psd2	74002	pleckstrin and Sec7 domain containing 2	Psd2	6
Steap2	74051	six transmembrane epithelial antigen of prostate 2	Steap2	6
Grip1	74053	glutamate receptor interacting protein 1	Grip1	6
Ifltd1	74071	intermediate filament tail domain containing 1	Ifltd1	6
Cyp2s1	74134	cytochrome P450, family 2, subfamily s, polypeptide 1	Cyp2s1	6
Errfi1	74155	ERBB receptor feedback inhibitor 1	Errfi1	6
Acot12	74156	acyl-CoA thioesterase 12	Acot12	6
Acbd5	74159	acyl-Coenzyme A binding domain containing 5	Acbd5	6
Fbxl22	74165	F-box and leucine-rich repeat protein 22	Fbxl22	6
Nudt9	74167	nudix (nucleoside diphosphate linked moiety X)-type motif 9	Nudt9	6
Armc1	74252	armadillo repeat containing 1	Armc1	6
Zfp84	74352	zinc finger protein 84	Zfp84	6
Clec16a	74374	C-type lectin domain family 16, member A	Clec16a	6
Sgms2	74442	sphingomyelin synthase 2	Sgms2	6
Elovl7	74559	ELOVL family member 7, elongation of long chain fatty acids (yeast)	Elovl7	6
Zkscan1	74570	zinc finger with KRAB and SCAN domains 1	Zkscan1	6
Tbc1d30	74694	TBC1 domain family, member 30	Tbc1d30	6
Rhox2a	75199	reproductive homeobox 2A	Rhox2a	6
Prkd3	75292	protein kinase D3	Prkd3	6
4930563D23Rik	75328	RIKEN cDNA 4930563D23 gene	4930563D23Rik	6
Spp2	75396	secreted phosphoprotein 2	Spp2	6
Arl5a	75423	ADP-ribosylation factor-like 5A	Arl5a	6
Snapc1	75627	small nuclear RNA activating complex, polypeptide 1	Snapc1	6
Idnk	75731	idnK gluconokinase homolog (E. coli)	Idnk	6
Gbp8	76074	guanylate-binding protein 8	Gbp8	6
Det1	76375	de-etiolated homolog 1 (Arabidopsis)	Det1	6
Clasp2	76499	CLIP associating protein 2	Clasp2	6
Ctrc	76701	chymotrypsin C (caldecrin)	Ctrc	6
Trdn	76757	triadin	Trdn	6
Bri3bp	76809	Bri3 binding protein	Bri3bp	6
Morn1	76866	MORN repeat containing 1	Morn1	6
Ccdc116	76872	coiled-coil domain containing 116	Ccdc116	6
3110035E14Rik	76982	RIKEN cDNA 3110035E14 gene	3110035E14Rik	6
Sec24a	77371	Sec24 related gene family, member A (S. cerevisiae)	Sec24a	6
Mtus2	77521	microtubule associated tumor suppressor candidate 2	Mtus2	6
Adamtsl1	77739	ADAMTS-like 1	Adamtsl1	6
Lbh	77889	limb-bud and heart	Lbh	6
Uvrag	78610	UV radiation resistance associated gene	Uvrag	6
Tsc22d4	78829	TSC22 domain family, member 4	Tsc22d4	6
Tnfrsf23	79201	tumor necrosis factor receptor superfamily, member 23	Tnfrsf23	6
Tnfrsf22	79202	tumor necrosis factor receptor superfamily, member 22	Tnfrsf22	6
Lrat	79235	lecithin-retinol acyltransferase (phosphatidylcholine-retinol-O-acyltransferase)	Lrat	6
Ntng1	80883	netrin G1	Ntng1	6
Zfhx4	80892	zinc finger homeodomain 4	Zfhx4	6
Cxcr6	80901	chemokine (C-X-C motif) receptor 6	Cxcr6	6
Fgf16	80903	fibroblast growth factor 16	Fgf16	6
Gatsl2	80909	GATS protein-like 2	Gatsl2	6
Acox3	80911	acyl-Coenzyme A oxidase 3, pristanoyl	Acox3	6
Sgpp1	81535	sphingosine-1-phosphate phosphatase 1	Sgpp1	6
Chia	81600	chitinase, acidic	Chia	6
Tnxb	81877	tenascin XB	Tnxb	6
Tnk1	83813	tyrosine kinase, non-receptor, 1	Tnk1	6
Tssk6	83984	testis-specific serine kinase 6	Tssk6	6
Pard3	93742	par-3 (partitioning defective 3) homolog (C. elegans)	Pard3	6
Sirt1	93759	sirtuin 1 (silent mating type information regulation 2, homolog) 1 (S. cerevisiae)	Sirt1	6
Pcdhb11	93882	protocadherin beta 11	Pcdhb11	6
B3galt5	93961	UDP-Gal:betaGlcNAc beta 1,3-galactosyltransferase, polypeptide 5	B3galt5	6
Cecr6	94047	cat eye syndrome chromosome region, candidate 6	Cecr6	6
Csmd1	94109	CUB and Sushi multiple domains 1	Csmd1	6
Dock2	94176	dedicator of cyto-kinesis 2	Dock2	6
Pag1	94212	phosphoprotein associated with glycosphingolipid microdomains 1	Pag1	6
Gopc	94221	golgi associated PDZ and coiled-coil motif containing	Gopc	6
Pi15	94227	peptidase inhibitor 15	Pi15	6
Sfxn2	94279	sideroflexin 2	Sfxn2	6
Sfxn5	94282	sideroflexin 5	Sfxn5	6
Cmtm4	97487	CKLF-like MARVEL transmembrane domain containing 4	Cmtm4	6
Dcaf8	98193	DDB1 and CUL4 associated factor 8	Dcaf8	6
Slc41a1	98396	solute carrier family 41, member 1	Slc41a1	6
Zscan29	99334	zinc finger SCAN domains 29	Zscan29	6
Cul4a	99375	cullin 4A	Cul4a	6
Fgg	99571	fibrinogen gamma chain	Fgg	6
Tiparp	99929	TCDD-inducible poly(ADP-ribose) polymerase	Tiparp	6
Gpr153	100129	G protein-coupled receptor 153	Gpr153	6
B630005N14Rik	101148	RIKEN cDNA B630005N14 gene	B630005N14Rik	6
Hepacam2	101202	HEPACAM family member 2	Hepacam2	6
Prrt4	101359	proline-rich transmembrane protein 4	Prrt4	6
Mtus1	102103	mitochondrial tumor suppressor 1	Mtus1	6
Prmt10	102182	protein arginine methyltransferase 10 (putative)	Prmt10	6
Synpo	104027	synaptopodin	Synpo	6
Slc16a6	104681	solute carrier family 16 (monocarboxylic acid transporters), member 6	Slc16a6	6
Fam84a	105005	family with sequence similarity 84, member A	Fam84a	6
Rnf44	105239	ring finger protein 44	Rnf44	6
Chmp7	105513	charged multivesicular body protein 7	Chmp7	6
Ankrd28	105522	ankyrin repeat domain 28	Ankrd28	6
Ppif	105675	peptidylprolyl isomerase F (cyclophilin F)	Ppif	6
Ano6	105722	anoctamin 6	Ano6	6
Csdc2	105859	cold shock domain containing C2, RNA binding	Csdc2	6
Fam19a5	106014	family with sequence similarity 19, member A5	Fam19a5	6
Topors	106021	topoisomerase I binding, arginine/serine-rich	Topors	6
Cggbp1	106143	CGG triplet repeat binding protein 1	Cggbp1	6
Ildr1	106347	immunoglobulin-like domain containing receptor 1	Ildr1	6
Ppcs	106564	phosphopantothenoylcysteine synthetase	Ppcs	6
Slc12a6	107723	solute carrier family 12, member 6	Slc12a6	6
Scamp1	107767	secretory carrier membrane protein 1	Scamp1	6
Grm5	108071	glutamate receptor, metabotropic 5	Grm5	6
Prkaa2	108079	protein kinase, AMP-activated, alpha 2 catalytic subunit	Prkaa2	6
Prkab2	108097	protein kinase, AMP-activated, beta 2 non-catalytic subunit	Prkab2	6
B3gnt5	108105	UDP-GlcNAc:betaGal beta-1,3-N-acetylglucosaminyltransferase 5	B3gnt5	6
Slco3a1	108116	solute carrier organic anion transporter family, member 3a1	Slco3a1	6
Slc35b3	108652	solute carrier family 35, member B3	Slc35b3	6
Rimklb	108653	ribosomal modification protein rimK-like family member B	Rimklb	6
Ibtk	108837	inhibitor of Bruton agammaglobulinemia tyrosine kinase	Ibtk	6
Aida	108909	axin interactor, dorsalization associated	Aida	6
Nabp1	109019	nucleic acid binding protein 1	Nabp1	6
Ms4a7	109225	membrane-spanning 4-domains, subfamily A, member 7	Ms4a7	6
Zfp91	109910	zinc finger protein 91	Zfp91	6
Bmp3	110075	bone morphogenetic protein 3	Bmp3	6
Manba	110173	mannosidase, beta A, lysosomal	Manba	6
Pgd	110208	phosphogluconate dehydrogenase	Pgd	6
Tas1r1	110326	taste receptor, type 1, member 1	Tas1r1	6
Srsf1	110809	serine/arginine-rich splicing factor 1	Srsf1	6
D17H6S53E	114585	DNA segment, Chr 17, human D6S53E	D17H6S53E	6
Elac1	114615	elaC homolog 1 (E. coli)	Elac1	6
Impa2	114663	inositol (myo)-1(or 4)-monophosphatase 2	Impa2	6
Spred2	114716	sprouty-related, EVH1 domain containing 2	Spred2	6
Alpk3	116904	alpha-kinase 3	Alpk3	6
Plxnb2	140570	plexin B2	Plxnb2	6
Ube4a	140630	ubiquitination factor E4A, UFD2 homolog (S. cerevisiae)	Ube4a	6
P2ry14	140795	purinergic receptor P2Y, G-protein coupled, 14	P2ry14	6
Stard4	170459	StAR-related lipid transfer (START) domain containing 4	Stard4	6
Nphs2	170484	nephrosis 2 homolog, podocin (human)	Nphs2	6
Mbnl3	171170	muscleblind-like 3 (Drosophila)	Mbnl3	6
Edaradd	171211	EDAR (ectodysplasin-A receptor)-associated death domain	Edaradd	6
Acot4	171282	acyl-CoA thioesterase 4	Acot4	6
Prom2	192212	prominin 2	Prom2	6
Pla2g15	192654	phospholipase A2, group XV	Pla2g15	6
Abcg4	192663	ATP-binding cassette, sub-family G (WHITE), member 4	Abcg4	6
Klf11	194655	Kruppel-like factor 11	Klf11	6
Arhgef17	207212	Rho guanine nucleotide exchange factor (GEF) 17	Arhgef17	6
Kctd12b	207474	potassium channel tetramerisation domain containing 12b	Kctd12b	6
Alg11	207958	asparagine-linked glycosylation 11 (alpha-1,2-mannosyltransferase)	Alg11	6
Tmem132b	208151	transmembrane protein 132B	Tmem132b	6
Exog	208194	endo/exonuclease (5'-3'), endonuclease G-like	Exog	6
Nek11	208583	NIMA (never in mitosis gene a)-related expressed kinase 11	Nek11	6
Diras1	208666	DIRAS family, GTP-binding RAS-like 1	Diras1	6
Dtx3l	209200	deltex 3-like (Drosophila)	Dtx3l	6
Itih5	209378	inter-alpha (globulin) inhibitor H5	Itih5	6
Tbc1d12	209478	TBC1D12: TBC1 domain family, member 12	Tbc1d12	6
Nudcd3	209586	NudC domain containing 3	Nudcd3	6
Dhtkd1	209692	dehydrogenase E1 and transketolase domain containing 1	Dhtkd1	6
Dennd2a	209773	DENN/MADD domain containing 2A	Dennd2a	6
Nlrp4b	210045	NLR family, pyrin domain containing 4B	Nlrp4b	6
Iglon5	210094	IgLON family member 5	Iglon5	6
Brcc3	210766	BRCA1/BRCA2-containing complex, subunit 3	Brcc3	6
4931408C20Rik	210940	RIKEN cDNA 4931408C20 gene	4931408C20Rik	6
Pank3	211347	pantothenate kinase 3	Pank3	6
Trib1	211770	tribbles homolog 1 (Drosophila)	Trib1	6
Asxl3	211961	additional sex combs like 3 (Drosophila)	Asxl3	6
Tifab	212937	TRAF-interacting protein with forkhead-associated domain, family member B	Tifab	6
Abhd10	213012	abhydrolase domain containing 10	Abhd10	6
Phf3	213109	PHD finger protein 3	Phf3	6
Prdm9	213389	PR domain containing 9	Prdm9	6
9530068E07Rik	213673	RIKEN cDNA 9530068E07 gene	9530068E07Rik	6
Megf11	214058	multiple EGF-like-domains 11	Megf11	6
2700050L05Rik	214764	RIKEN cDNA 2700050L05 gene	2700050L05Rik	6
Neurl3	214854	neuralized homolog 3 homolog (Drosophila)	Neurl3	6
Il1f9	215257	interleukin 1 family, member 9	Il1f9	6
Rap1b	215449	RAS related protein 1b	Rap1b	6
Zbtb8b	215627	zinc finger and BTB domain containing 8b	Zbtb8b	6
Psd4	215632	pleckstrin and Sec7 domain containing 4	Psd4	6
Lace1	215951	lactation elevated 1	Lace1	6
Slc17a8	216227	solute carrier family 17 (sodium-dependent inorganic phosphate cotransporter), member 8	Slc17a8	6
Rufy1	216724	RUN and FYVE domain containing 1	Rufy1	6
Acsl6	216739	acyl-CoA synthetase long-chain family member 6	Acsl6	6
Tom1l2	216810	target of myb1-like 2 (chicken)	Tom1l2	6
Arhgap44	216831	Rho GTPase activating protein 44	Arhgap44	6
Snx13	217463	sorting nexin 13	Snx13	6
Sipa1l1	217692	signal-induced proliferation-associated 1 like 1	Sipa1l1	6
Mfsd7c	217721	major facilitator superfamily domain containing 7C	Mfsd7c	6
Rnf144b	218215	ring finger protein 144B	Rnf144b	6
Lhfpl2	218454	lipoma HMGIC fusion partner-like 2	Lhfpl2	6
Paip1	218693	polyadenylate binding protein-interacting protein 1	Paip1	6
Eddm3b	219026	epididymal protein 3B	Eddm3b	6
Tdrd3	219249	tudor domain containing 3	Tdrd3	6
Atp13a3	224088	ATPase type 13A3	Atp13a3	6
Dirc2	224132	disrupted in renal carcinoma 2 (human)	Dirc2	6
Btbd9	224671	BTB (POZ) domain containing 9	Btbd9	6
Kcng3	225030	potassium voltage-gated channel, subfamily G, member 3	Kcng3	6
Zfp521	225207	zinc finger protein 521	Zfp521	6
Ino80c	225280	INO80 complex subunit C	Ino80c	6
Rbm27	225432	RNA binding motif protein 27	Rbm27	6
Pggt1b	225467	protein geranylgeranyltransferase type I, beta subunit	Pggt1b	6
Rnf165	225743	ring finger protein 165	Rnf165	6
Pla2g16	225845	phospholipase A2, group XVI	Pla2g16	6
Suv420h1	225888	suppressor of variegation 4-20 homolog 1 (Drosophila)	Suv420h1	6
Cox15	226139	COX15 homolog, cytochrome c oxidase assembly protein (yeast)	Cox15	6
Fam160b1	226252	family with sequence similarity 160, member B1	Fam160b1	6
BC003331	226499	cDNA sequence BC003331	BC003331	6
Cdc42bpa	226751	CDC42 binding protein kinase alpha	Cdc42bpa	6
Mark1	226778	MAP/microtubule affinity-regulating kinase 1	Mark1	6
Tbpl2	227606	TATA box binding protein like 2	Tbpl2	6
Dennd1a	227801	DENN/MADD domain containing 1A	Dennd1a	6
Epc2	227867	enhancer of polycomb homolog 2 (Drosophila)	Epc2	6
Agps	228061	alkylglycerone phosphate synthase	Agps	6
Zfp770	228491	zinc finger protein 770	Zfp770	6
Xkr7	228787	X Kell blood group precursor related family member 7 homolog	Xkr7	6
Ralgapb	228850	Ral GTPase activating protein, beta subunit (non-catalytic)	Ralgapb	6
Arfgap1	228998	ADP-ribosylation factor GTPase activating protein 1	Arfgap1	6
Ythdf3	229096	YTH domain family 3	Ythdf3	6
Acad9	229211	acyl-Coenzyme A dehydrogenase family, member 9	Acad9	6
Gbp7	229900	guanylate binding protein 7	Gbp7	6
Tmeff1	230157	transmembrane protein with EGF-like and two follistatin-like domains 1	Tmeff1	6
Aldob	230163	aldolase B, fructose-bisphosphate	Aldob	6
Megf9	230316	multiple EGF-like-domains 9	Megf9	6
Slc5a9	230612	solute carrier family 5 (sodium/glucose cotransporter), member 9	Slc5a9	6
Sel1l3	231238	sel-1 suppressor of lin-12-like 3 (C. elegans)	Sel1l3	6
Ythdc1	231386	YTH domain containing 1	Ythdc1	6
Lin54	231506	lin-54 homolog (C. elegans)	Lin54	6
Elmod3	232089	ELMO/CED-12 domain containing 3	Elmod3	6
Slc6a1	232333	solute carrier family 6 (neurotransmitter transporter, GABA), member 1	Slc6a1	6
Gprc5a	232431	G protein-coupled receptor, family C, group 5, member A	Gprc5a	6
Tspan33	232670	tetraspanin 33	Tspan33	6
Ppp1r37	232947	protein phosphatase 1, regulatory subunit 37	Ppp1r37	6
Tbc1d17	233204	TBC1 domain family, member 17	Tbc1d17	6
Luzp2	233271	leucine zipper protein 2	Luzp2	6
Siglech	233274	sialic acid binding Ig-like lectin H	Siglech	6
Dcun1d3	233805	DCN1, defective in cullin neddylation 1, domain containing 3 (S. cerevisiae)	Dcun1d3	6
Inpp4b	234515	inositol polyphosphate-4-phosphatase, type II	Inpp4b	6
Tat	234724	tyrosine aminotransferase	Tat	6
Gucy1a2	234889	guanylate cyclase 1, soluble, alpha 2	Gucy1a2	6
Zfp810	235050	zinc finger protein 810	Zfp810	6
Glyctk	235582	glycerate kinase	Glyctk	6
Nbeal2	235627	neurobeachin-like 2	Nbeal2	6
Eif2c1	236511	eukaryotic translation initiation factor 2C, 1	Ago1	6
Osbpl8	237542	oxysterol binding protein-like 8	Osbpl8	6
Gpatch8	237943	G patch domain containing 8	Gpatch8	6
Fam160b2	239170	family with sequence similarity 160, member B2	Fam160b2	6
Csmd3	239420	CUB and Sushi multiple domains 3	Csmd3	6
Zfp760	240034	zinc finger protein 760	Zfp760	6
Zfp870	240066	zinc finger protein 870	Zfp870	6
Fam69c	240479	family with sequence similarity 69, member C	Fam69c	6
Kcnv2	240595	potassium channel, subfamily V, member 2	Kcnv2	6
Lipk	240633	lipase, family member K	Lipk	6
Serpinb13	241196	serine (or cysteine) peptidase inhibitor, clade B (ovalbumin), member 13	Serpinb13	6
Gpr158	241263	G protein-coupled receptor 158	Gpr158	6
Zfp804a	241514	zinc finger protein 804A	Zfp804a	6
Fermt1	241639	fermitin family homolog 1 (Drosophila)	Fermt1	6
Gdf6	242316	growth differentiation factor 6	Gdf6	6
Lingo2	242384	leucine rich repeat and Ig domain containing 2	Lingo2	6
Pramef8	242736	PRAME family member 8	Pramef8	6
Kctd8	243043	potassium channel tetramerisation domain containing 8	Kctd8	6
Gpr81	243270	G protein-coupled receptor 81	Gpr81	6
H1fx	243529	H1 histone family, member X	H1fx	6
Clec1a	243653	C-type lectin domain family 1, member a	Clec1a	6
Ppp1r9a	243725	protein phosphatase 1, regulatory (inhibitor) subunit 9A	Ppp1r9a	6
Kirrel2	243911	kin of IRRE like 2 (Drosophila)	Kirrel2	6
Trim30b	244183	tripartite motif-containing 30B	Trim30b	6
Tox3	244579	TOX high mobility group box family member 3	Tox3	6
Snx14	244962	sorting nexin 14	Snx14	6
Nim1	245269	serine/threonine-protein kinase NIM1	Nim1	6
Apol10a	245282	apolipoprotein L 10A	Apol10a	6
Dcaf12l2	245403	DDB1 and CUL4 associated factor 12-like 2	Dcaf12l2	6
Nxf3	245610	nuclear RNA export factor 3	Nxf3	6
Atxn7	246103	ataxin 7	Atxn7	6
Rhbdl3	246104	rhomboid, veinlet-like 3 (Drosophila)	Rhbdl3	6
Olfr979	259112	olfactory receptor 979	Olfr979	6
Cyb5r4	266690	cytochrome b5 reductase 4	Cyb5r4	6
Mpg	268395	N-methylpurine-DNA glycosylase	Mpg	6
Zkscan17	268417	zinc finger with KRAB and SCAN domains 17	Zkscan17	6
Ube2z	268470	ubiquitin-conjugating enzyme E2Z (putative)	Ube2z	6
Greb1	268527	gene regulated by estrogen in breast cancer protein	Greb1	6
Mtmr12	268783	myotubularin related protein 12	Mtmr12	6
Strn	268980	striatin, calmodulin binding protein	Strn	6
Zfp384	269800	zinc finger protein 384	Zfp384	6
Clpx	270166	caseinolytic peptidase X (E.coli)	Clpx	6
Rab6b	270192	RAB6B, member RAS oncogene family	Rab6b	6
Pfkfb4	270198	6-phosphofructo-2-kinase/fructose-2,6-biphosphatase 4	Pfkfb4	6
Taf1	270627	TAF1 RNA polymerase II, TATA box binding protein (TBP)-associated factor	Taf1	6
BC024139	271278	cDNA sequence BC024139	BC024139	6
Gins2	272551	GINS complex subunit 2 (Psf2 homolog)	Gins2	6
Smtnl2	276829	smoothelin-like 2	Smtnl2	6
Wfdc8	277343	WAP four-disulfide core domain 8	Wfdc8	6
Lrrc10b	278795	leucine rich repeat containing 10B	Lrrc10b	6
Kiss1	280287	KiSS-1 metastasis-suppressor	Kiss1	6
Rilp	280408	Rab interacting lysosomal protein	Rilp	6
Npsr1	319239	neuropeptide S receptor 1	Npsr1	6
Pcmtd1	319263	protein-L-isoaspartate (D-aspartate) O-methyltransferase domain containing 1	Pcmtd1	6
A430078G23Rik	319493	RIKEN cDNA A430078G23 gene	A430078G23Rik	6
Lig4	319583	ligase IV, DNA, ATP-dependent	Lig4	6
Itpripl2	319622	inositol 1,4,5-triphosphate receptor interacting protein-like 2	Itpripl2	6
Rab9b	319642	RAB9B, member RAS oncogene family	Rab9b	6
B430306N03Rik	320148	RIKEN cDNA B430306N03 gene	B430306N03Rik	6
Bcorl1	320376	BCL6 co-repressor-like 1	Bcorl1	6
Tmem88b	320587	transmembrane protein 88B	Tmem88b	6
Abi3bp	320712	ABI gene family, member 3 (NESH) binding protein	Abi3bp	6
Ipo8	320727	importin 8	Ipo8	6
Tmem154	320782	transmembrane protein 154	Tmem154	6
Upf2	326622	UPF2 regulator of nonsense transcripts homolog (yeast)	Upf2	6
Slc7a15	328059	solute carrier family 7 (cationic amino acid transporter, y+ system), member 15	Slc7a15	6
Gfod1	328232	glucose-fructose oxidoreductase domain containing 1	Gfod1	6
Dennd1b	329260	DENN/MADD domain containing 1B	Dennd1b	6
Frem1	329872	Fras1 related extracellular matrix protein 1	Frem1	6
Adamts3	330119	a disintegrin-like and metallopeptidase (reprolysin type) with thrombospondin type 1 motif, 3	Adamts3	6
Gm5111	330305	predicted gene 5111	Gm5111	6
Far2	330450	fatty acyl CoA reductase 2	Far2	6
Trim67	330863	tripartite motif-containing 67	Trim67	6
Gm5127	331493	predicted gene 5127	Gm5127	6
Frmpd4	333605	FERM and PDZ domain containing 4	Frmpd4	6
Trim65	338364	tripartite motif-containing 65	Trim65	6
Morc3	338467	microrchidia 3	Morc3	6
Plekhm1	353047	pleckstrin homology domain containing, family M (with RUN domain) member 1	Plekhm1	6
Sfmbt2	353282	Scm-like with four mbt domains 2	Sfmbt2	6
Zfat	380993	zinc finger and AT hook domain containing	Zfat	6
Slc22a20	381203	solute carrier family 22 (organic anion transporter), member 20	Slc22a20	6
Rc3h1	381305	RING CCCH (C3H) domains 1	Rc3h1	6
Sp9	381373	trans-acting transcription factor 9	Sp9	6
Cep135	381644	centrosomal protein 135	Cep135	6
B3galtl	381694	beta 1,3-galactosyltransferase-like	B3galtl	6
Tmem188	382030	transmembrane protein 188	Cnep1r1	6
Nova2	384569	neuro-oncological ventral antigen 2	Nova2	6
Dbpht2	386753	DNA binding protein with his-thr domain	Dbpht2	6
BC053393	407814	cDNA sequence BC053393	BC053393	6
Zfp456	408065	zinc finger protein 456	Zfp456	6
Tnip3	414084	TNFAIP3 interacting protein 3	Tnip3	6
Gm5595	434179	predicted gene 5595	Gm5595	6
Iqck	434232	IQ motif containing K	Iqck	6
Rhox2d	434760	reproductive homeobox 2D	Rhox2d	6
Rhox8	434768	reproductive homeobox 8	Rhox8	6
Rhox10	434769	reproductive homeobox 10	Rhox10	6
Gm15097	434869	predicted gene 15097	Gm15097	6
Arhgef15	442801	Rho guanine nucleotide exchange factor (GEF) 15	Arhgef15	6
Xrra1	446101	X-ray radiation resistance associated 1	Xrra1	6
Fbxl7	448987	F-box and leucine-rich repeat protein 7	Fbxl7	6
Xkr4	497097	X Kell blood group precursor related family member 4	Xkr4	6
2010015L04Rik	544678	RIKEN cDNA 2010015L04 gene	2010015L04Rik	6
Olfr288	545140	olfactory receptor 288	Olfr288	6
Hmcn1	545370	hemicentin 1	Hmcn1	6
Scrt2	545474	scratch homolog 2, zinc finger protein (Drosophila)	Scrt2	6
Ptpn3	545622	protein tyrosine phosphatase, non-receptor type 3	Ptpn3	6
Mast3	546071	microtubule associated serine/threonine kinase 3	Mast3	6
Gm6084	619517	predicted gene 6084	Gm6084	6
Tmem170b	621976	transmembrane protein 170B	Tmem170b	6
Rhox2h	622301	reproductive homeobox 2H	Rhox2h	6
Zfp827	622675	zinc finger protein 827	Zfp827	6
Slc38a6	625098	solute carrier family 38, member 6	Slc38a6	6
3110082D06Rik	627626	RIKEN cDNA 3110082D06 gene	Ptchd4	6
Gm362	637093	predicted gene 362	Gm362	6
Sdr39u1	654795	short chain dehydrogenase/reductase family 39U, member 1	Sdr39u1	6
Gm7694	665574	predicted gene 7694	Gm7694	6
Gm15080	666184	predicted gene 15080	Gm15080	6
Gm9979	791406	predicted gene 9979	Gm9979	6
Gm15093	100039890	predicted gene 15093	Gm15093	6
Gm15085	100039934	predicted gene 15085	Gm15085	6
Amd2	100041585	S-adenosylmethionine decarboxylase 2	Amd2	6
Gm10639	100042314	predicted gene 10639	Gm10639	6
Dos	100503659	downstream of Stk11	Dos	6
Chrnd	11447	cholinergic receptor, nicotinic, delta polypeptide	Chrnd	5
Actn2	11472	actinin alpha 2	Actn2	5
Adam10	11487	a disintegrin and metallopeptidase domain 10	Adam10	5
Adam12	11489	a disintegrin and metallopeptidase domain 12 (meltrin alpha)	Adam12	5
Adam19	11492	a disintegrin and metallopeptidase domain 19 (meltrin beta)	Adam19	5
Adra2b	11552	adrenergic receptor, alpha 2b	Adra2b	5
Alx4	11695	aristaless-like homeobox 4	Alx4	5
Ap3b1	11774	adaptor-related protein complex 3, beta 1 subunit	Ap3b1	5
Bdnf	12064	brain derived neurotrophic factor	Bdnf	5
Bmp7	12162	bone morphogenetic protein 7	Bmp7	5
Bmp8b	12164	bone morphogenetic protein 8b	Bmp8b	5
Bnip2	12175	BCL2/adenovirus E1B interacting protein 2	Bnip2	5
Cacna1c	12288	calcium channel, voltage-dependent, L type, alpha 1C subunit	Cacna1c	5
Ddr1	12305	discoidin domain receptor family, member 1	Ddr1	5
Camk4	12326	calcium/calmodulin-dependent protein kinase IV	Camk4	5
Cat	12359	catalase	Cat	5
Casp1	12362	caspase 1	Casp1	5
Cav3	12391	caveolin 3	Cav3	5
Ccng1	12450	cyclin G1	Ccng1	5
Cd36	12491	CD36 antigen	Cd36	5
Chd1	12648	chromodomain helicase DNA binding protein 1	Chd1	5
Clgn	12745	calmegin	Clgn	5
Clock	12753	circadian locomotor output cycles kaput	Clock	5
Crem	12916	cAMP responsive element modulator	Crem	5
Ctsc	13032	cathepsin C	Ctsc	5
Dscr3	13185	Down syndrome critical region gene 3	Dscr3	5
Defa3	13237	defensin, alpha, 3	Defa3	5
Dhh	13363	desert hedgehog	Dhh	5
Dmd	13405	dystrophin, muscular dystrophy	Dmd	5
Dpep1	13479	dipeptidase 1 (renal)	Dpep1	5
Dpm1	13480	dolichol-phosphate (beta-D) mannosyltransferase 1	Dpm1	5
Eda	13607	ectodysplasin-A	Eda	5
Ednrb	13618	endothelin receptor type B	Ednrb	5
En2	13799	engrailed 2	En2	5
Epha5	13839	Eph receptor A5	Epha5	5
Evi5	14020	ecotropic viral integration site 5	Evi5	5
F2rl2	14064	coagulation factor II (thrombin) receptor-like 2	F2rl2	5
Srsf10	14105	serine/arginine-rich splicing factor 10	Srsf10	5
Fbrs	14123	fibrosin	Fbrs	5
Fgf5	14176	fibroblast growth factor 5	Fgf5	5
Fgf9	14180	fibroblast growth factor 9	Fgf9	5
Flt1	14254	FMS-like tyrosine kinase 1	Flt1	5
Fosl2	14284	fos-like antigen 2	Fosl2	5
Fut2	14344	fucosyltransferase 2	Fut2	5
Fxc1	14356	fractured callus expressed transcript 1	Timm10b	5
Fxr1	14359	fragile X mental retardation gene 1, autosomal homolog	Fxr1	5
Gabrb2	14401	gamma-aminobutyric acid (GABA) A receptor, subunit beta 2	Gabrb2	5
Gata2	14461	GATA binding protein 2	Gata2	5
Ggt1	14598	gamma-glutamyltransferase 1	Ggt1	5
Gclc	14629	glutamate-cysteine ligase, catalytic subunit	Gclc	5
Gclm	14630	glutamate-cysteine ligase, modifier subunit	Gclm	5
Leprel2	14789	leprecan-like 2	Leprel2	5
Gucy2e	14919	guanylate cyclase 2e	Gucy2e	5
Gypa	14934	glycophorin A	Gypa	5
Has3	15118	hyaluronan synthase 3	Has3	5
Hcn2	15166	hyperpolarization-activated, cyclic nucleotide-gated K+ 2	Hcn2	5
Htt	15194	huntingtin	Htt	5
Hipk3	15259	homeodomain interacting protein kinase 3	Hipk3	5
Hivep2	15273	human immunodeficiency virus type I enhancer binding protein 2	Hivep2	5
Foxa1	15375	forkhead box A1	Foxa1	5
Hoxb1	15407	homeobox B1	Hoxb1	5
Hoxc8	15426	homeobox C8	Hoxc8	5
Hoxd10	15430	homeobox D10	Hoxd10	5
Hus1	15574	Hus1 homolog (S. pombe)	Hus1	5
Ide	15925	insulin degrading enzyme	Ide	5
Idh1	15926	isocitrate dehydrogenase 1 (NADP+), soluble	Idh1	5
Ifit3	15959	interferon-induced protein with tetratricopeptide repeats 3	Ifit3	5
Igfbp4	16010	insulin-like growth factor binding protein 4	Igfbp4	5
Itga5	16402	integrin alpha 5 (fibronectin receptor alpha)	Itga5	5
Itgb1	16412	integrin beta 1 (fibronectin receptor beta)	Itgb1	5
Itk	16428	IL2 inducible T cell kinase	Itk	5
Itpr1	16438	inositol 1,4,5-trisphosphate receptor 1	Itpr1	5
Kcnb1	16500	potassium voltage gated channel, Shab-related subfamily, member 1	Kcnb1	5
Kif5c	16574	kinesin family member 5C	Kif5c	5
Klf2	16598	Kruppel-like factor 2 (lung)	Klf2	5
Klra7	16638	killer cell lectin-like receptor, subfamily A, member 7	Klra7	5
Lamp2	16784	lysosomal-associated membrane protein 2	Lamp2	5
Lats1	16798	large tumor suppressor	Lats1	5
Amacr	17117	alpha-methylacyl-CoA racemase	Amacr	5
Maf	17132	avian musculoaponeurotic fibrosarcoma (v-maf) AS42 oncogene homolog	Maf	5
Mark3	17169	MAP/microtubule affinity-regulating kinase 3	Mark3	5
Mgrn1	17237	mahogunin, ring finger 1	Mgrn1	5
Mmp11	17385	matrix metallopeptidase 11	Mmp11	5
Msn	17698	moesin	Msn	5
Mtap1b	17755	microtubule-associated protein 1B	MAP1B	5
Myo1b	17912	myosin IB	Myo1b	5
Myo5a	17918	myosin VA	Myo5a	5
Nab1	17936	Ngfi-A binding protein 1	Nab1	5
Ncam2	17968	neural cell adhesion molecule 2	Ncam2	5
Ncoa1	17977	nuclear receptor coactivator 1	Ncoa1	5
Ndp	17986	Norrie disease (pseudoglioma) (human)	Ndp	5
Nfatc2ip	18020	nuclear factor of activated T cells, cytoplasmic, calcineurin dependent 2 interacting protein	Nfatc2ip	5
Nfyc	18046	nuclear transcription factor-Y gamma	Nfyc	5
Uhrf1	18140	ubiquitin-like, containing PHD and RING finger domains, 1	Uhrf1	5
Ddr2	18214	discoidin domain receptor family, member 2	Ddr2	5
Slc22a18	18400	solute carrier family 22 (organic cation transporter), member 18	Slc22a18	5
Bloc1s6	18457	biogenesis of organelles complex-1, subunit 6, pallidin	Bloc1s6	5
Pbx1	18514	pre B cell leukemia homeobox 1	Pbx1	5
Pfkfb2	18640	6-phosphofructo-2-kinase/fructose-2,6-biphosphatase 2	Pfkfb2	5
Pkp1	18772	plakophilin 1	Pkp1	5
Pla2r1	18779	phospholipase A2 receptor 1	Pla2r1	5
Pou6f1	19009	POU domain, class 6, transcription factor 1	Pou6f1	5
Prlr	19116	prolactin receptor	Prlr	5
Pten	19211	phosphatase and tensin homolog	Pten	5
Ptgs2	19225	prostaglandin-endoperoxide synthase 2	Ptgs2	5
Ptp4a1	19243	protein tyrosine phosphatase 4a1	Ptp4a1	5
Ptp4a3	19245	protein tyrosine phosphatase 4a3	Ptp4a3	5
Dusp1	19252	dual specificity phosphatase 1	Dusp1	5
Ptprd	19266	protein tyrosine phosphatase, receptor type, D	Ptprd	5
Ptprg	19270	protein tyrosine phosphatase, receptor type, G	Ptprg	5
Pex2	19302	peroxisomal biogenesis factor 2	Pex2	5
Rab1	19324	RAB1, member RAS oncogene family	Rab1	5
Rab23	19335	RAB23, member RAS oncogene family	Rab23	5
Rad21	19357	RAD21 homolog (S. pombe)	Rad21	5
Rbmx	19655	RNA binding motif protein, X chromosome	Rbmx	5
Reln	19699	reelin	Reln	5
Rfx3	19726	regulatory factor X, 3 (influences HLA class II expression)	Rfx3	5
Rgs5	19737	regulator of G-protein signaling 5	Rgs5	5
Rpl28	19943	ribosomal protein L28	Rpl28	5
Rpl37a	19981	ribosomal protein L37a	Rpl37a	5
Satb1	20230	special AT-rich sequence binding protein 1	Satb1	5
Scn8a	20273	sodium channel, voltage-gated, type VIII, alpha	Scn8a	5
Cx3cl1	20312	chemokine (C-X3-C motif) ligand 1	Cx3cl1	5
Sema3b	20347	sema domain, immunoglobulin domain (Ig), short basic domain, secreted, (semaphorin) 3B	Sema3b	5
Sgk1	20393	serum/glucocorticoid regulated kinase 1	Sgk1	5
Sh3gl2	20404	SH3-domain GRB2-like 2	Sh3gl2	5
Shc1	20416	src homology 2 domain-containing transforming protein C1	Shc1	5
St6galnac4	20448	ST6 (alpha-N-acetyl-neuraminyl-2,3-beta-galactosyl-1,3)-N-acetylgalactosaminide alpha-2,6-sialyltransferase 4	St6galnac4	5
Skil	20482	SKI-like	Skil	5
Slc8a1	20541	solute carrier family 8 (sodium/calcium exchanger), member 1	Slc8a1	5
Son	20658	Son DNA binding protein	Son	5
Sox11	20666	SRY-box containing gene 11	Sox11	5
Spnb1	20741	spectrin beta 1	Sptb	5
Sprr2a1	20755	small proline-rich protein 2A1	Sprr2a1	5
Stxbp4	20913	syntaxin binding protein 4	Stxbp4	5
Surf6	20935	surfeit gene 6	Surf6	5
Sdc1	20969	syndecan 1	Sdc1	5
Tal2	21350	T cell acute lymphocytic leukemia 2	Tal2	5
Tbx3	21386	T-box 3	Tbx3	5
Tcf21	21412	transcription factor 21	Tcf21	5
Tead1	21676	TEA domain family member 1	Tead1	5
Tef	21685	thyrotroph embryonic factor	Tef	5
Tia1	21841	cytotoxic granule-associated RNA binding protein 1	Tia1	5
Timp2	21858	tissue inhibitor of metalloproteinase 2	Timp2	5
Tpbg	21983	trophoblast glycoprotein	Tpbg	5
Slc35a2	22232	solute carrier family 35 (UDP-galactose transporter), member A2	Slc35a2	5
Usp9x	22284	ubiquitin specific peptidase 9, X chromosome	Usp9x	5
Slc6a18	22598	solute carrier family 6 (neurotransmitter transporter), member 18	Slc6a18	5
Yap1	22601	yes-associated protein 1	Yap1	5
Gpc6	23888	glypican 6	Gpc6	5
Tenm3	23965	teneurin transmembrane protein 3	Tenm3	5
Git2	26431	G protein-coupled receptor kinase-interactor 2	Git2	5
Slc7a11	26570	solute carrier family 7 (cationic amino acid transporter, y+ system), member 11	Slc7a11	5
Ppp2r5c	26931	protein phosphatase 2, regulatory subunit B (B56), gamma isoform	Ppp2r5c	5
Polk	27015	polymerase (DNA directed), kappa	Polk	5
Zfp275	27081	zinc finger protein 275	Zfp275	5
Dnajb9	27362	DnaJ (Hsp40) homolog, subfamily B, member 9	Dnajb9	5
[truncated: 357 more rows]
