# Supplementary material for: Transgenic mice overexpressing miR-137 in the brain show schizophrenia-associated behavioral deficits and transcriptome profiles
Source: PLoS One. 2019 Jul 30;14(7):e0220389. doi: 10.1371/journal.pone.0220389 (PMC6667145; doi:10.1371/journal.pone.0220389)
Supplement: S3 Table — (XLSX) [file pone.0220389.s003.xlsx]

## Sheet: mPFC
mmu-miR-137 predicted genes(Genes:2356) vs. miR-137_mPFC(Genes:1848) Common Genes:(387)
Gene	EntrezGene ID	Description	Bioset1 Imported ID	Bioset1 Rank	SUM 1	Bioset2 Imported ID	Bioset2 Rank	Fold Change 2
Chd9	109151	chromodomain helicase DNA binding protein 9	Chd9	1	10	Chd9	937	-1.61
1190002N15Rik	68861	RIKEN cDNA 1190002N15 gene	1190002N15Rik	11	9	1190002N15Rik	576	-1.82
Ahcyl2	74340	S-adenosylhomocysteine hydrolase-like 2	Ahcyl2	11	9	Ahcyl2	1273	-1.46
Bdp1	544971	B double prime 1, subunit of RNA polymerase III transcription initiation factor IIIB	Bdp1	11	9	Bdp1	478	-1.89
Ccni	12453	cyclin I	Ccni	11	9	Ccni	406	-1.95
Cdc37l1	67072	cell division cycle 37-like 1	Cdc37l1	11	9	Cdc37l1	852	-1.66
Cdh12	215654	cadherin 12	Cdh12	11	9	Cdh12	88	-2.56
Cep97	74201	centrosomal protein 97	Cep97	11	9	Cep97	338	-2.02
Dcdc2a	195208	doublecortin domain containing 2a	Dcdc2a	11	9	Dcdc2a	610	1.8
Dr1	13486	down-regulator of transcription 1	Dr1	11	9	Dr1	535	-1.85
Gabra1	14394	gamma-aminobutyric acid (GABA) A receptor, subunit alpha 1	Gabra1	11	9	Gabra1	277	-2.1
Herpud2	80517	HERPUD family member 2	Herpud2	11	9	Herpud2	852	-1.66
Hlf	217082	hepatic leukemia factor	Hlf	11	9	Hlf	832	-1.67
Inpp5a	212111	inositol polyphosphate-5-phosphatase A	Inpp5a	11	9	Inpp5a	1420	-1.4
Mid2	23947	midline 2	Mid2	11	9	Mid2	832	-1.67
Nck1	17973	non-catalytic region of tyrosine kinase adaptor protein 1	Nck1	11	9	Nck1	248	-2.14
Pdcd6	18570	programmed cell death 6	Pdcd6	11	9	Pdcd6	1300	-1.45
Pgm1	66681	phosphoglucomutase 1	Pgm1	11	9	Pgm1	1273	-1.46
Rell1	100532	RELT-like 1	Rell1	11	9	Rell1	1393	-1.41
Rgs7bp	52882	regulator of G-protein signalling 7 binding protein	Rgs7bp	11	9	Rgs7bp	269	-2.11
Slc25a5	11740	solute carrier family 25 (mitochondrial carrier, adenine nucleotide translocator), member 5	Slc25a5	11	9	Slc25a5	1669	-1.29
Snrk	20623	SNF related kinase	Snrk	11	9	Snrk	1196	-1.49
Syncrip	56403	synaptotagmin binding, cytoplasmic RNA interacting protein	Syncrip	11	9	Syncrip	955	-1.6
Tmem55a	72519	transmembrane protein 55A	Tmem55a	11	9	Tmem55a	1440	-1.39
Tmem56	99887	transmembrane protein 56	Tmem56	11	9	Tmem56	77	-2.6
Tspan2	70747	tetraspanin 2	Tspan2	11	9	Tspan2	576	-1.82
Ubn2	320538	ubinuclein 2	Ubn2	11	9	Ubn2	1420	-1.4
Ulk2	29869	unc-51 like kinase 2	Ulk2	11	9	Ulk2	1000	-1.58
8030462N17Rik	212163	RIKEN cDNA 8030462N17 gene	8030462N17Rik	108	8	8030462N17Rik	187	-2.23
AI593442	330941	expressed sequence AI593442	AI593442	108	8	AI593442	194	-2.22
Ahcyl1	229709	S-adenosylhomocysteine hydrolase-like 1	Ahcyl1	108	8	Ahcyl1	492	-1.88
Akap2	11641	A kinase (PRKA) anchor protein 2	Akap2	108	8	Akap2	1179	-1.5
Apc	11789	adenomatosis polyposis coli	Apc	108	8	Apc	955	-1.6
Ash1l	192195	ash1 (absent, small, or homeotic)-like (Drosophila)	Ash1l	108	8	Ash1l	663	-1.76
Atpaf1	230649	ATP synthase mitochondrial F1 complex assembly factor 1	Atpaf1	108	8	Atpaf1	406	-1.95
Chm	12662	choroidermia	Chm	108	8	Chm	338	-2.02
Chordc1	66917	cysteine and histidine-rich domain (CHORD)-containing, zinc-binding protein 1	Chordc1	108	8	Chordc1	907	-1.63
Col11a1	12814	collagen, type XI, alpha 1	Col11a1	108	8	Col11a1	136	-2.37
Cxadr	13052	coxsackie virus and adenovirus receptor	Cxadr	108	8	Cxadr	441	-1.92
Ddx3x	13205	DEAD/H (Asp-Glu-Ala-Asp/His) box polypeptide 3, X-linked	Ddx3x	108	8	Ddx3x	441	-1.92
Diras2	68203	DIRAS family, GTP-binding RAS-like 2	Diras2	108	8	Diras2	922	-1.62
Dmxl1	240283	Dmx-like 1	Dmxl1	108	8	Dmxl1	263	-2.12
Enpp4	224794	ectonucleotide pyrophosphatase/phosphodiesterase 4	Enpp4	108	8	Enpp4	561	-1.83
Fam126b	213056	family with sequence similarity 126, member B	Fam126b	108	8	Fam126b	441	-1.92
Fam135a	68187	family with sequence similarity 135, member A	Fam135a	108	8	Fam135a	759	-1.71
Fam168a	319604	family with sequence similarity 168, member A	Fam168a	108	8	Fam168a	1018	-1.57
Fancm	104806	Fanconi anemia, complementation group M	Fancm	108	8	Fancm	1179	-1.5
Fmnl2	71409	formin-like 2	Fmnl2	108	8	Fmnl2	505	-1.87
Fnip1	216742	folliculin interacting protein 1	Fnip1	108	8	Fnip1	231	-2.17
G2e3	217558	G2/M-phase specific E3 ubiquitin ligase	G2e3	108	8	G2e3	406	-1.95
Gcsh	68133	glycine cleavage system protein H (aminomethyl carrier)	Gcsh	108	8	Gcsh	1196	-1.49
Htr2c	15560	5-hydroxytryptamine (serotonin) receptor 2C	Htr2c	108	8	Htr2c	10	-3.6
Il1rap	16180	interleukin 1 receptor accessory protein	Il1rap	108	8	Il1rap	561	-1.83
Itgav	16410	integrin alpha V	Itgav	108	8	Itgav	93	-2.54
Lphn2	99633	latrophilin 2	Lphn2	108	8	Lphn2	1273	-1.46
Ltn1	78913	listerin E3 ubiquitin protein ligase 1	Ltn1	108	8	Ltn1	777	-1.7
Med1	19014	mediator complex subunit 1	Med1	108	8	Med1	955	-1.6
Med17	234959	mediator complex subunit 17	Med17	108	8	Med17	1245	-1.47
Mef2a	17258	myocyte enhancer factor 2A	Mef2a	108	8	Mef2a	687	-1.75
Mettl9	59052	methyltransferase like 9	Mettl9	108	8	Mettl9	1065	-1.55
Mysm1	320713	myb-like, SWIRM and MPN domains 1	Mysm1	108	8	Mysm1	663	-1.76
N4bp2l2	381695	NEDD4 binding protein 2-like 2	N4bp2l2	108	8	N4bp2l2	317	-2.05
Nova1	664883	neuro-oncological ventral antigen 1	Nova1	108	8	Nova1	852	-1.66
Oxr1	170719	oxidation resistance 1	Oxr1	108	8	Oxr1	551	-1.84
Pds5b	100710	PDS5, regulator of cohesion maintenance, homolog B (S. cerevisiae)	Pds5b	108	8	Pds5b	535	-1.85
Phtf2	68770	putative homeodomain transcription factor 2	Phtf2	108	8	Phtf2	955	-1.6
Plcb1	18795	phospholipase C, beta 1	Plcb1	108	8	Plcb1	1218	-1.48
Plekhh1	211945	pleckstrin homology domain containing, family H (with MyTH4 domain) member 1	Plekhh1	108	8	Plekhh1	216	-2.2
Pls1	102502	plastin 1 (I-isoform)	Pls1	108	8	Pls1	663	-1.76
Pno1	66249	partner of NOB1 homolog (S. cerevisiae)	Pno1	108	8	Pno1	285	-2.09
Ppp3cb	19056	protein phosphatase 3, catalytic subunit, beta isoform	Ppp3cb	108	8	Ppp3cb	1368	-1.42
Pptc7	320717	PTC7 protein phosphatase homolog (S. cerevisiae)	Pptc7	108	8	Pptc7	1158	-1.51
Psmc6	67089	proteasome (prosome, macropain) 26S subunit, ATPase, 6	Psmc6	108	8	Psmc6	386	-1.97
Ptpn2	19255	protein tyrosine phosphatase, non-receptor type 2	Ptpn2	108	8	Ptpn2	663	-1.76
Rictor	78757	RPTOR independent companion of MTOR, complex 2	Rictor	108	8	Rictor	269	-2.11
Rsbn1	229675	rosbin, round spermatid basic protein 1	Rsbn1	108	8	Rsbn1	277	-2.1
Sart1	20227	squamous cell carcinoma antigen recognized by T cells 1	Sart1	108	8	Sart1	1553	1.34
Scamp2	24044	secretory carrier membrane protein 2	Scamp2	108	8	Scamp2	1643	1.3
Setd7	73251	SET domain containing (lysine methyltransferase) 7	Setd7	108	8	Setd7	535	-1.85
Sfrs18	66625	serine/arginine-rich splicing factor 18	Sfrs18	108	8	Pnisr	441	-1.92
Sipa1l2	244668	signal-induced proliferation-associated 1 like 2	Sipa1l2	108	8	Sipa1l2	1368	-1.42
Slc30a4	22785	solute carrier family 30 (zinc transporter), member 4	Slc30a4	108	8	Slc30a4	142	-2.34
Slc35a5	74102	solute carrier family 35, member A5	Slc35a5	108	8	Slc35a5	175	-2.25
Smek1	68734	SMEK homolog 1, suppressor of mek1 (Dictyostelium)	Smek1	108	8	Smek1	633	-1.78
Srsf6	67996	serine/arginine-rich splicing factor 6	Srsf6	108	8	Srsf6	1300	-1.45
Ss18	268996	synovial sarcoma translocation, Chromosome 18	Ss18	108	8	Ss18	1135	-1.52
Strbp	20744	spermatid perinuclear RNA binding protein	Strbp	108	8	Strbp	1320	-1.44
Tardbp	230908	TAR DNA binding protein	Tardbp	108	8	Tardbp	1018	-1.57
Ttc14	67120	tetratricopeptide repeat domain 14	Ttc14	108	8	Ttc14	121	-2.41
Unc5c	22253	unc-5 homolog C (C. elegans)	Unc5c	108	8	Unc5c	937	-1.61
Vegfc	22341	vascular endothelial growth factor C	Vegfc	108	8	Vegfc	1689	-1.28
Wsb1	78889	WD repeat and SOCS box-containing 1	Wsb1	108	8	Wsb1	576	-1.82
Yipf6	77929	Yip1 domain family, member 6	Yipf6	108	8	Yipf6	610	-1.8
Zbtb34	241311	zinc finger and BTB domain containing 34	Zbtb34	108	8	Zbtb34	1300	-1.45
Zc3h11a	70579	zinc finger CCCH type containing 11A	Zc3h11a	108	8	Zc3h11a	1320	-1.44
Zc3h6	78751	zinc finger CCCH type containing 6	Zc3h6	108	8	Zc3h6	955	-1.6
Zfp148	22661	zinc finger protein 148	Zfp148	108	8	Zfp148	492	-1.88
Zfp704	170753	zinc finger protein 704	Zfp704	108	8	Zfp704	1179	-1.5
Zmat4	320158	zinc finger, matrin type 4	Zmat4	108	8	Zmat4	633	-1.78
Zmym2	76007	zinc finger, MYM-type 2	Zmym2	108	8	Zmym2	219	-2.19
Zmym5	219105	zinc finger, MYM-type 5	Zmym5	108	8	Zmym5	441	-1.92
AU019823	270156	expressed sequence AU019823	AU019823	439	7	AU019823	1273	-1.46
Abcc9	20928	ATP-binding cassette, sub-family C (CFTR/MRP), member 9	Abcc9	439	7	Abcc9	219	-2.19
Abcd2	26874	ATP-binding cassette, sub-family D (ALD), member 2	Abcd2	439	7	Abcd2	458	-1.91
Acap2	78618	ArfGAP with coiled-coil, ankyrin repeat and PH domains 2	Acap2	439	7	Acap2	1065	-1.55
Adcy1	432530	adenylate cyclase 1	Adcy1	439	7	Adcy1	429	-1.93
Ado	211488	2-aminoethanethiol (cysteamine) dioxygenase	Ado	439	7	Ado	160	-2.28
Akt2	11652	thymoma viral proto-oncogene 2	Akt2	439	7	Akt2	1643	-1.3
Ankrd29	225187	ankyrin repeat domain 29	Ankrd29	439	7	Ankrd29	67	-2.66
Asb13	142688	ankyrin repeat and SOCS box-containing 13	Asb13	439	7	Asb13	1300	-1.45
B3galnt2	97884	UDP-GalNAc:betaGlcNAc beta 1,3-galactosaminyltransferase, polypeptide 2	B3galnt2	439	7	B3galnt2	955	-1.6
Bmp2k	140780	BMP2 inducible kinase	Bmp2k	439	7	Bmp2k	330	-2.03
Bysl	53414	bystin-like	Bysl	439	7	Bysl	1273	1.46
C2cd2l	71764	C2 calcium-dependent domain containing 2-like	C2cd2l	439	7	C2cd2l	1393	1.41
Cables2	252966	CDK5 and Abl enzyme substrate 2	Cables2	439	7	Cables2	1492	-1.37
Ccng2	12452	cyclin G2	Ccng2	439	7	Ccng2	263	-2.12
Cd2ap	12488	CD2-associated protein	Cd2ap	439	7	Cd2ap	301	-2.07
Cerk	223753	ceramide kinase	Cerk	439	7	Cerk	1570	-1.33
Chst10	98388	carbohydrate sulfotransferase 10	Chst10	439	7	Chst10	1793	-1.23
Cops2	12848	COP9 (constitutive photomorphogenic) homolog, subunit 2 (Arabidopsis thaliana)	Cops2	439	7	Cops2	576	-1.82
D3Bwg0562e	229791	DNA segment, Chr 3, Brigham & Women's Genetics 0562 expressed	D3Bwg0562e	439	7	Lppr4	1440	-1.39
Dclk1	13175	doublecortin-like kinase 1	Dclk1	439	7	Dclk1	1000	-1.58
Ddhd1	114874	DDHD domain containing 1	Ddhd1	439	7	Ddhd1	703	-1.74
Ddx3y	26900	DEAD (Asp-Glu-Ala-Asp) box polypeptide 3, Y-linked	Ddx3y	439	7	Ddx3y	375	-1.98
Dio2	13371	deiodinase, iodothyronine, type II	Dio2	439	7	Dio2	1135	-1.52
Dnajc1	13418	DnaJ (Hsp40) homolog, subfamily C, member 1	Dnajc1	439	7	Dnajc1	1819	-1.21
Dnajc15	66148	DnaJ (Hsp40) homolog, subfamily C, member 15	Dnajc15	439	7	Dnajc15	1598	-1.32
Edil3	13612	EGF-like repeats and discoidin I-like domains 3	Edil3	439	7	Edil3	248	-2.14
Efr3a	76740	EFR3 homolog A (S. cerevisiae)	Efr3a	439	7	Efr3a	576	-1.82
Ermn	77767	ermin, ERM-like protein	Ermn	439	7	Ermn	182	-2.24
Esf1	66580	ESF1, nucleolar pre-rRNA processing protein, homolog (S. cerevisiae)	Esf1	439	7	Esf1	624	-1.79
Ezh2	14056	enhancer of zeste homolog 2 (Drosophila)	Ezh2	439	7	Ezh2	937	-1.61
Fam73a	215708	family with sequence similarity 73, member A	Fam73a	439	7	Fam73a	663	-1.76
Fmr1	14265	fragile X mental retardation syndrome 1	Fmr1	439	7	Fmr1	149	-2.31
Fnbp1l	214459	formin binding protein 1-like	Fnbp1l	439	7	Fnbp1l	360	-2
Fndc5	384061	fibronectin type III domain containing 5	Fndc5	439	7	Fndc5	1440	-1.39
Fsd1l	319636	fibronectin type III and SPRY domain containing 1-like	Fsd1l	439	7	Fsd1l	360	-2
Fut9	14348	fucosyltransferase 9	Fut9	439	7	Fut9	97	-2.51
Gabrg1	14405	gamma-aminobutyric acid (GABA) A receptor, subunit gamma 1	Gabrg1	439	7	Gabrg1	293	-2.08
Gca	227960	grancalcin	Gca	439	7	Gca	151	-2.3
Gcc2	70297	GRIP and coiled-coil domain containing 2	Gcc2	439	7	Gcc2	505	-1.87
Glrx3	30926	glutaredoxin 3	Glrx3	439	7	Glrx3	1838	-1.2
Gpcpd1	74182	glycerophosphocholine phosphodiesterase GDE1 homolog (S. cerevisiae)	Gpcpd1	439	7	Gpcpd1	610	-1.8
Gpsm2	76123	G-protein signalling modulator 2 (AGS3-like, C. elegans)	Gpsm2	439	7	Gpsm2	981	-1.59
Gtf2a1	83602	general transcription factor II A, 1	Gtf2a1	439	7	Gtf2a1	610	-1.8
Hdgfrp3	29877	hepatoma-derived growth factor, related protein 3	Hdgfrp3	439	7	Hdgfrp3	1689	-1.28
Hecw1	94253	HECT, C2 and WW domain containing E3 ubiquitin protein ligase 1	Hecw1	439	7	Hecw1	310	-2.06
Hnrnpu	51810	heterogeneous nuclear ribonucleoprotein U	Hnrnpu	439	7	Hnrnpu	492	-1.88
Insig1	231070	insulin induced gene 1	Insig1	439	7	Insig1	955	-1.6
Ivns1abp	117198	influenza virus NS1A binding protein	Ivns1abp	439	7	Ivns1abp	720	-1.73
Jhdm1d	338523	jumonji C domain-containing histone demethylase 1 homolog D (S. cerevisiae)	Jhdm1d	439	7	Kdm7a	119	-2.42
Kcna1	16485	potassium voltage-gated channel, shaker-related subfamily, member 1	Kcna1	439	7	Kcna1	649	-1.77
Kcnc1	16502	potassium voltage gated channel, Shaw-related subfamily, member 1	Kcnc1	439	7	Kcnc1	1708	-1.27
Kdm2a	225876	lysine (K)-specific demethylase 2A	Kdm2a	439	7	Kdm2a	1273	-1.46
Kitl	17311	kit ligand	Kitl	439	7	Kitl	56	-2.71
Larp4	207214	La ribonucleoprotein domain family, member 4	Larp4	439	7	Larp4	521	-1.86
Lcorl	209707	ligand dependent nuclear receptor corepressor-like	Lcorl	439	7	Lcorl	136	-2.37
Lrrc59	98238	leucine rich repeat containing 59	Lrrc59	439	7	Lrrc59	1624	1.31
Mbnl2	105559	muscleblind-like 2	Mbnl2	439	7	Mbnl2	338	-2.02
Med28	66999	mediator of RNA polymerase II transcription, subunit 28 homolog (yeast)	Med28	439	7	Med28	1669	1.29
Mier1	71148	mesoderm induction early response 1 homolog (Xenopus laevis	Mier1	439	7	Mier1	551	-1.84
Mier3	218613	mesoderm induction early response 1, family member 3	Mier3	439	7	Mier3	791	-1.69
Mrpl15	27395	mitochondrial ribosomal protein L15	Mrpl15	439	7	Mrpl15	1773	-1.24
Mrpl49	18120	mitochondrial ribosomal protein L49	Mrpl49	439	7	Mrpl49	1669	1.29
Mtdh	67154	metadherin	Mtdh	439	7	Mtdh	187	-2.23
Naa15	74838	N(alpha)-acetyltransferase 15, NatA auxiliary subunit	Naa15	439	7	Naa15	649	-1.77
Nxt2	237082	nuclear transport factor 2-like export factor 2	Nxt2	439	7	Nxt2	1344	-1.43
Otud7b	229603	OTU domain containing 7B	Otud7b	439	7	Otud7b	1509	-1.36
Oxsr1	108737	oxidative-stress responsive 1	Oxsr1	439	7	Oxsr1	610	-1.8
Pex3	56535	peroxisomal biogenesis factor 3	Pex3	439	7	Pex3	1092	-1.54
Phc3	241915	polyhomeotic-like 3 (Drosophila)	Phc3	439	7	Phc3	744	-1.72
Phf17	269424	PHD finger protein 17	Phf17	439	7	Jade1	1570	-1.33
Pik3ca	18706	phosphatidylinositol 3-kinase, catalytic, alpha polypeptide	Pik3ca	439	7	Pik3ca	151	-2.3
Pkn2	109333	protein kinase N2	Pkn2	439	7	Pkn2	238	-2.16
Plp1	18823	proteolipid protein (myelin) 1	Plp1	439	7	Plp1	248	-2.14
Polr3f	70408	polymerase (RNA) III (DNA directed) polypeptide F	Polr3f	439	7	Polr3f	277	-2.1
Qser1	99003	glutamine and serine rich 1	Qser1	439	7	Qser1	663	-1.76
Rfx7	319758	regulatory factor X, 7	Rfx7	439	7	Rfx7	1044	-1.56
Rhbdd2	215160	rhomboid domain containing 2	Rhbdd2	439	7	Rhbdd2	1218	1.48
Scn1a	20265	sodium channel, voltage-gated, type I, alpha	Scn1a	439	7	Scn1a	205	-2.21
Sec63	140740	SEC63-like (S. cerevisiae)	Sec63	439	7	Sec63	1179	-1.5
Secisbp2l	70354	SECIS binding protein 2-like	Secisbp2l	439	7	Secisbp2l	922	-1.62
Sema3a	20346	sema domain, immunoglobulin domain (Ig), short basic domain, secreted, (semaphorin) 3A	Sema3a	439	7	Sema3a	104	-2.48
Setx	269254	senataxin	Setx	439	7	Setx	277	-2.1
Slc24a2	76376	solute carrier family 24 (sodium/potassium/calcium exchanger), member 2	Slc24a2	439	7	Slc24a2	521	-1.86
Slc38a2	67760	solute carrier family 38, member 2	Slc38a2	439	7	Slc38a2	1113	-1.53
Snx5	69178	sorting nexin 5	Snx5	439	7	Snx5	1420	-1.4
St3gal3	20441	ST3 beta-galactoside alpha-2,3-sialyltransferase 3	St3gal3	439	7	St3gal3	1819	-1.21
Swt1	66875	SWT1 RNA endoribonuclease homolog (S. cerevisiae)	Swt1	439	7	Swt1	375	-1.98
Tmem90b	433485	transmembrane protein 90B	SynDIG1	439	7	SynDIG1	1135	-1.52
Tab3	66724	TGF-beta activated kinase 1/MAP3K7 binding protein 3	Tab3	439	7	Tab3	441	-1.92
Taok1	216965	TAO kinase 1	Taok1	439	7	Taok1	703	-1.74
Tcf4	21413	transcription factor 4	Tcf4	439	7	Tcf4	1420	-1.4
Tmem229a	319832	transmembrane protein 229A	Tmem229a	439	7	Tmem229a	366	-1.99
Tnks	21951	tankyrase, TRF1-interacting ankyrin-related ADP-ribose polymerase	Tnks	439	7	Tnks	458	-1.91
Tnrc6b	213988	trinucleotide repeat containing 6b	Tnrc6b	439	7	Tnrc6b	1092	-1.54
Trim33	94093	tripartite motif-containing 33	Trim33	439	7	Trim33	744	-1.72
Trmt6	66926	tRNA methyltransferase 6 homolog (S. cerevisiae)	Trmt6	439	7	Trmt6	1669	-1.29
Trove2	20822	TROVE domain family, member 2	Trove2	439	7	Trove2	97	-2.51
Tsc22d2	72033	TSC22 domain family, member 2	Tsc22d2	439	7	Tsc22d2	624	-1.79
Uba6	231380	ubiquitin-like modifier activating enzyme 6	Uba6	439	7	Uba6	182	-2.24
Ube2g1	67128	ubiquitin-conjugating enzyme E2G 1	Ube2g1	439	7	Ube2g1	937	-1.61
Ubxn2a	217379	UBX domain protein 2A	Ubxn2a	439	7	Ubxn2a	394	-1.96
Ugp2	216558	UDP-glucose pyrophosphorylase 2	Ugp2	439	7	Ugp2	394	-1.96
Vezf1	22344	vascular endothelial zinc finger 1	Vezf1	439	7	Vezf1	1708	-1.27
Zbtb41	226470	zinc finger and BTB domain containing 41 homolog	Zbtb41	439	7	Zbtb41	160	-2.28
Zfp280d	235469	zinc finger protein 280D	Zfp280d	439	7	Zfp280d	394	-1.96
Zfp322a	218100	zinc finger protein 322A	Zfp322a	439	7	Zfp322a	1135	-1.52
Zfp354c	30944	zinc finger protein 354C	Zfp354c	439	7	Zfp354c	922	-1.62
Zfp846	244721	zinc finger protein 846	Zfp846	439	7	Zfp846	791	-1.69
Zmynd11	66505	zinc finger, MYND domain containing 11	Zmynd11	439	7	Zmynd11	1708	-1.27
Zranb2	53861	zinc finger, RAN-binding domain containing 2	Zranb2	439	7	Zranb2	813	-1.68
1810030O07Rik	69155	RIKEN cDNA 1810030O07 gene	1810030O07Rik	1102	6	1810030O07Rik	1509	-1.36
Acbd5	74159	acyl-Coenzyme A binding domain containing 5	Acbd5	1102	6	Acbd5	219	-2.19
Aebp2	11569	AE binding protein 2	Aebp2	1102	6	Aebp2	1092	-1.54
Amd2	100041585	S-adenosylmethionine decarboxylase 2	Amd2	1102	6	Amd2	492	-1.88
Atp13a3	224088	ATPase type 13A3	Atp13a3	1102	6	Atp13a3	505	-1.87
Atrx	22589	alpha thalassemia/mental retardation syndrome X-linked homolog (human)	Atrx	1102	6	Atrx	136	-2.37
Atxn1	20238	ataxin 1	Atxn1	1102	6	Atxn1	1158	-1.51
B630005N14Rik	101148	RIKEN cDNA B630005N14 gene	B630005N14Rik	1102	6	B630005N14Rik	263	-2.12
BC003331	226499	cDNA sequence BC003331	BC003331	1102	6	BC003331	418	-1.94
Bcl11a	14025	B cell CLL/lymphoma 11A (zinc finger protein)	Bcl11a	1102	6	Bcl11a	1527	1.35
Cdk16	18555	cyclin-dependent kinase 16	Cdk16	1102	6	Cdk16	1727	-1.26
Cep135	381644	centrosomal protein 135	Cep135	1102	6	Cep135	1000	-1.58
Chic1	12212	cysteine-rich hydrophobic domain 1	Chic1	1102	6	Chic1	1044	-1.56
Tmem188	382030	transmembrane protein 188	Cnep1r1	1102	6	Cnep1r1	1044	-1.56
Csmd1	94109	CUB and Sushi multiple domains 1	Csmd1	1102	6	Csmd1	907	-1.63
Ctdp1	67655	CTD (carboxy-terminal domain, RNA polymerase II, polypeptide A) phosphatase, subunit 1	Ctdp1	1102	6	Ctdp1	876	1.65
Ctla2a	13024	cytotoxic T lymphocyte-associated protein 2 alpha	Ctla2a	1102	6	Ctla2a	1727	-1.26
Cul4a	99375	cullin 4A	Cul4a	1102	6	Cul4a	1158	-1.51
D3Ertd751e	73852	DNA segment, Chr 3, ERATO Doi 751, expressed	D3Ertd751e	1102	6	D3Ertd751e	720	-1.73
Dbpht2	386753	DNA binding protein with his-thr domain	Dbpht2	1102	6	Dbpht2	1598	-1.32
Eif4g2	13690	eukaryotic translation initiation factor 4, gamma 2	Eif4g2	1102	6	Eif4g2	112	-2.44
Elovl7	74559	ELOVL family member 7, elongation of long chain fatty acids (yeast)	Elovl7	1102	6	Elovl7	1420	-1.4
Epc2	227867	enhancer of polycomb homolog 2 (Drosophila)	Epc2	1102	6	Epc2	1018	-1.57
Fam160b2	239170	family with sequence similarity 160, member B2	Fam160b2	1102	6	Fam160b2	813	-1.68
Fam19a5	106014	family with sequence similarity 19, member A5	Fam19a5	1102	6	Fam19a5	1819	1.21
Fastkd3	69577	FAST kinase domains 3	Fastkd3	1102	6	Fastkd3	1044	-1.56
Fbxo30	71865	F-box protein 30	Fbxo30	1102	6	Fbxo30	132	-2.38
Fbxo33	70611	F-box protein 33	Fbxo33	1102	6	Fbxo33	194	-2.22
Foxn2	14236	forkhead box N2	Foxn2	1102	6	Foxn2	791	-1.69
Frmpd4	333605	FERM and PDZ domain containing 4	Frmpd4	1102	6	Frmpd4	478	-1.89
Fubp1	51886	far upstream element (FUSE) binding protein 1	Fubp1	1102	6	Fubp1	1708	-1.27
Fxyd6	59095	FXYD domain-containing ion transport regulator 6	Fxyd6	1102	6	Fxyd6	492	1.88
Gabra4	14397	gamma-aminobutyric acid (GABA) A receptor, subunit alpha 4	Gabra4	1102	6	Gabra4	813	-1.68
Gabrg2	14406	gamma-aminobutyric acid (GABA) A receptor, subunit gamma 2	Gabrg2	1102	6	Gabrg2	624	-1.79
Gopc	94221	golgi associated PDZ and coiled-coil motif containing	Gopc	1102	6	Gopc	1044	-1.56
Gpr158	241263	G protein-coupled receptor 158	Gpr158	1102	6	Gpr158	406	-1.95
Gria4	14802	glutamate receptor, ionotropic, AMPA4 (alpha 4)	Gria4	1102	6	Gria4	561	-1.83
Haus2	66296	HAUS augmin-like complex, subunit 2	Haus2	1102	6	Haus2	1793	-1.23
Hilpda	69573	hypoxia inducible lipid droplet associated	Hilpda	1102	6	Hilpda	1465	1.38
Hnrnpa2b1	53379	heterogeneous nuclear ribonucleoprotein A2/B1	Hnrnpa2b1	1102	6	Hnrnpa2b1	1158	-1.51
Htr1a	15550	5-hydroxytryptamine (serotonin) receptor 1A	Htr1a	1102	6	Htr1a	1245	-1.47
Kras	16653	v-Ki-ras2 Kirsten rat sarcoma viral oncogene homolog	Kras	1102	6	Kras	744	-1.72
Lig4	319583	ligase IV, DNA, ATP-dependent	Lig4	1102	6	Lig4	594	-1.81
Lingo2	242384	leucine rich repeat and Ig domain containing 2	Lingo2	1102	6	Lingo2	1465	-1.38
Luzp2	233271	leucine zipper protein 2	Luzp2	1102	6	Luzp2	269	-2.11
March1	72925	membrane-associated ring finger (C3HC4) 1	March1	1102	6	March1	1018	-1.57
Megf10	70417	multiple EGF-like-domains 10	Megf10	1102	6	Megf10	561	-1.83
Mtmr12	268783	myotubularin related protein 12	Mtmr12	1102	6	Mtmr12	1643	-1.3
Myt1l	17933	myelin transcription factor 1-like	Myt1l	1102	6	Myt1l	1669	-1.29
Nabp1	109019	nucleic acid binding protein 1	Nabp1	1102	6	Nabp1	323	-2.04
Nfib	18028	nuclear factor I/B	Nfib	1102	6	Nfib	1465	-1.38
Nrp1	18186	neuropilin 1	Nrp1	1102	6	Nrp1	852	-1.66
Nudt9	74167	nudix (nucleoside diphosphate linked moiety X)-type motif 9	Nudt9	1102	6	Nudt9	1669	1.29
Osbpl8	237542	oxysterol binding protein-like 8	Osbpl8	1102	6	Osbpl8	64	-2.67
Pank3	211347	pantothenate kinase 3	Pank3	1102	6	Pank3	687	-1.75
Pard3	93742	par-3 (partitioning defective 3) homolog (C. elegans)	Pard3	1102	6	Pard3	687	-1.75
Pcmtd1	319263	protein-L-isoaspartate (D-aspartate) O-methyltransferase domain containing 1	Pcmtd1	1102	6	Pcmtd1	157	-2.29
Pgd	110208	phosphogluconate dehydrogenase	Pgd	1102	6	Pgd	1465	1.38
Pgm2l1	70974	phosphoglucomutase 2-like 1	Pgm2l1	1102	6	Pgm2l1	561	-1.83
Prkaa2	108079	protein kinase, AMP-activated, alpha 2 catalytic subunit	Prkaa2	1102	6	Prkaa2	955	-1.6
Prkab2	108097	protein kinase, AMP-activated, beta 2 non-catalytic subunit	Prkab2	1102	6	Prkab2	1465	-1.38
Prrx1	18933	paired related homeobox 1	Prrx1	1102	6	Prrx1	687	-1.75
Psd2	74002	pleckstrin and Sec7 domain containing 2	Psd2	1102	6	Psd2	1793	-1.23
Ptpn4	19258	protein tyrosine phosphatase, non-receptor type 4	Ptpn4	1102	6	Ptpn4	76	-2.61
Purb	19291	purine rich element binding protein B	Purb	1102	6	Purb	269	-2.11
Rab39b	67790	RAB39B, member RAS oncogene family	Rab39b	1102	6	Rab39b	1018	-1.57
Rbm27	225432	RNA binding motif protein 27	Rbm27	1102	6	Rbm27	663	-1.76
Rcan2	53901	regulator of calcineurin 2	Rcan2	1102	6	Rcan2	1218	-1.48
Reep3	28193	receptor accessory protein 3	Reep3	1102	6	Reep3	1393	-1.41
Rgs17	56533	regulator of G-protein signaling 17	Rgs17	1102	6	Rgs17	1158	-1.51
Rsrc1	66880	arginine/serine-rich coiled-coil 1	Rsrc1	1102	6	Rsrc1	1179	-1.5
Rufy1	216724	RUN and FYVE domain containing 1	Rufy1	1102	6	Rufy1	1344	-1.43
Scaf11	72193	SR-related CTD-associated factor 11	Scaf11	1102	6	Scaf11	1344	-1.43
Sco1	52892	SCO cytochrome oxidase deficient homolog 1 (yeast)	Sco1	1102	6	Sco1	576	-1.82
Sdr39u1	654795	short chain dehydrogenase/reductase family 39U, member 1	Sdr39u1	1102	6	Sdr39u1	1727	-1.26
Sec24a	77371	Sec24 related gene family, member A (S. cerevisiae)	Sec24a	1102	6	Sec24a	521	-1.86
Sfxn2	94279	sideroflexin 2	Sfxn2	1102	6	Sfxn2	594	-1.81
Sirt1	93759	sirtuin 1 (silent mating type information regulation 2, homolog) 1 (S. cerevisiae)	Sirt1	1102	6	Sirt1	256	-2.13
Slc16a1	20501	solute carrier family 16 (monocarboxylic acid transporters), member 1	Slc16a1	1102	6	Slc16a1	1527	-1.35
Snx13	217463	sorting nexin 13	Snx13	1102	6	Snx13	505	-1.87
Srpk2	20817	serine/arginine-rich protein specific kinase 2	Srpk2	1102	6	Srpk2	1300	-1.45
Suv420h1	225888	suppressor of variegation 4-20 homolog 1 (Drosophila)	Suv420h1	1102	6	Suv420h1	1465	-1.38
Taf1	270627	TAF1 RNA polymerase II, TATA box binding protein (TBP)-associated factor	Taf1	1102	6	Taf1	1018	-1.57
Tdrd3	219249	tudor domain containing 3	Tdrd3	1102	6	Tdrd3	1643	-1.3
Tmeff1	230157	transmembrane protein with EGF-like and two follistatin-like domains 1	Tmeff1	1102	6	Tmeff1	832	-1.67
Tmem106b	71900	transmembrane protein 106B	Tmem106b	1102	6	Tmem106b	759	-1.71
Tmem170b	621976	transmembrane protein 170B	Tmem170b	1102	6	Tmem170b	759	-1.71
Tmem88b	320587	transmembrane protein 88B	Tmem88b	1102	6	Tmem88b	1113	-1.53
Top1	21969	topoisomerase (DNA) I	Top1	1102	6	Top1	551	-1.84
Tspan33	232670	tetraspanin 33	Tspan33	1102	6	Tspan33	551	1.84
Upf2	326622	UPF2 regulator of nonsense transcripts homolog (yeast)	Upf2	1102	6	Upf2	1196	-1.49
Wdsub1	72137	WD repeat, SAM and U-box domain containing 1	Wdsub1	1102	6	Wdsub1	1113	-1.53
Zbtb8b	215627	zinc finger and BTB domain containing 8b	Zbtb8b	1102	6	Zbtb8b	114	-2.43
Zdhhc21	68268	zinc finger, DHHC domain containing 21	Zdhhc21	1102	6	Zdhhc21	663	-1.76
Zfp260	26466	zinc finger protein 260	Zfp260	1102	6	Zfp260	1624	-1.31
Zfp654	72020	zinc finger protein 654	Zfp654	1102	6	Zfp654	759	-1.71
Zfp760	240034	zinc finger protein 760	Zfp760	1102	6	Zfp760	263	-2.12
Zfp763	73451	zinc finger protein 763	Zfp763	1102	6	Zfp763	293	-2.08
Zfp770	228491	zinc finger protein 770	Zfp770	1102	6	Zfp770	576	-1.82
Zfp942	73233	zinc finger protein 942	Zfp942	1102	6	Zfp942	62	-2.68
4930503L19Rik	269033	RIKEN cDNA 4930503L19 gene	4930503L19Rik	1843	5	4930503L19Rik	42	-2.78
A830010M20Rik	231570	RIKEN cDNA A830010M20 gene	A830010M20Rik	1843	5	A830010M20Rik	791	-1.69
A830018L16Rik	320492	RIKEN cDNA A830018L16 gene	A830018L16Rik	1843	5	A830018L16Rik	791	-1.69
Ankrd40	71452	ankyrin repeat domain 40	Ankrd40	1843	5	Ankrd40	1819	-1.21
Arid2	77044	AT rich interactive domain 2 (ARID, RFX-like)	Arid2	1843	5	Arid2	1273	-1.46
Atf6	226641	activating transcription factor 6	Atf6	1843	5	Atf6	852	-1.66
Azin1	54375	antizyme inhibitor 1	Azin1	1843	5	Azin1	791	-1.69
Cadm2	239857	cell adhesion molecule 2	Cadm2	1843	5	Cadm2	1344	-1.43
Ccng1	12450	cyclin G1	Ccng1	1843	5	Ccng1	535	-1.85
Lass6	241447	LAG1 homolog, ceramide synthase 6	CerS6	1843	5	CerS6	1509	-1.36
Clgn	12745	calmegin	Clgn	1843	5	Clgn	338	-2.02
Cntn4	269784	contactin 4	Cntn4	1843	5	Cntn4	429	-1.93
Ctnnbip1	67087	catenin beta interacting protein 1	Ctnnbip1	1843	5	Ctnnbip1	1643	1.3
Daam1	208846	dishevelled associated activator of morphogenesis 1	Daam1	1843	5	Daam1	1092	-1.54
Dcun1d1	114893	DCN1, defective in cullin neddylation 1, domain containing 1 (S. cerevisiae)	Dcun1d1	1843	5	Dcun1d1	1018	-1.57
Dhx33	216877	DEAH (Asp-Glu-Ala-His) box polypeptide 33	Dhx33	1843	5	Dhx33	1218	-1.48
Elovl6	170439	ELOVL family member 6, elongation of long chain fatty acids (yeast)	Elovl6	1843	5	Elovl6	1320	-1.44
Epha5	13839	Eph receptor A5	Epha5	1843	5	Epha5	1135	-1.52
Evi5	14020	ecotropic viral integration site 5	Evi5	1843	5	Evi5	759	-1.71
Fam178a	226151	family with sequence similarity 178, member A	Fam178a	1843	5	Fam178a	777	-1.7
Fam63b	235461	family with sequence similarity 63, member B	Fam63b	1843	5	Fam63b	744	-1.72
Fbxo11	225055	F-box protein 11	Fbxo11	1843	5	Fbxo11	720	-1.73
Fgf9	14180	fibroblast growth factor 9	Fgf9	1843	5	Fgf9	1624	-1.31
Fnip2	329679	folliculin interacting protein 2	Fnip2	1843	5	Fnip2	955	-1.6
Galnt13	271786	UDP-N-acetyl-alpha-D-galactosamine:polypeptide N-acetylgalactosaminyltransferase 13	Galnt13	1843	5	Galnt13	175	-2.25
Hcn2	15166	hyperpolarization-activated, cyclic nucleotide-gated K+ 2	Hcn2	1843	5	Hcn2	227	-2.18
Hectd2	226098	HECT domain containing 2	Hectd2	1843	5	Hectd2	238	-2.16
Hecw2	329152	HECT, C2 and WW domain containing E3 ubiquitin protein ligase 2	Hecw2	1843	5	Hecw2	759	-1.71
Hipk3	15259	homeodomain interacting protein kinase 3	Hipk3	1843	5	Hipk3	594	-1.81
Hivep2	15273	human immunodeficiency virus type I enhancer binding protein 2	Hivep2	1843	5	Hivep2	777	-1.7
Ide	15925	insulin degrading enzyme	Ide	1843	5	Ide	1344	-1.43
Kctd12	239217	potassium channel tetramerisation domain containing 12	Kctd12	1843	5	Kctd12	56	-2.71
Klhl4	237010	kelch-like 4 (Drosophila)	Klhl4	1843	5	Klhl4	97	-2.51
Lamp2	16784	lysosomal-associated membrane protein 2	Lamp2	1843	5	Lamp2	703	-1.74
Lats1	16798	large tumor suppressor	Lats1	1843	5	Lats1	777	-1.7
Leprel2	14789	leprecan-like 2	Leprel2	1843	5	Leprel2	922	1.62
Luc7l2	192196	LUC7-like 2 (S. cerevisiae)	Luc7l2	1843	5	Luc7l2	633	-1.78
Mtap1b	17755	microtubule-associated protein 1B	MAP1B	1843	5	MAP1B	1527	-1.35
Mboat2	67216	membrane bound O-acyltransferase domain containing 2	Mboat2	1843	5	Mboat2	1570	-1.33
Myo5a	17918	myosin VA	Myo5a	1843	5	Myo5a	852	-1.66
9430031J16Rik	241134	RIKEN cDNA 9430031J16 gene	NYAP2	1843	5	NYAP2	33	-2.88
Ncam2	17968	neural cell adhesion molecule 2	Ncam2	1843	5	Ncam2	55	-2.72
Ndp	17986	Norrie disease (pseudoglioma) (human)	Ndp	1843	5	Ndp	1669	-1.29
Nebl	74103	nebulette	Nebl	1843	5	Nebl	285	-2.09
Neto2	74513	neuropilin (NRP) and tolloid (TLL)-like 2	Neto2	1843	5	Neto2	219	-2.19
Pdlim5	56376	PDZ and LIM domain 5	Pdlim5	1843	5	Pdlim5	561	-1.83
Pdzd8	107368	PDZ domain containing 8	Pdzd8	1843	5	Pdzd8	907	-1.63
Pfkfb2	18640	6-phosphofructo-2-kinase/fructose-2,6-biphosphatase 2	Pfkfb2	1843	5	Pfkfb2	1018	-1.57
Pias1	56469	protein inhibitor of activated STAT 1	Pias1	1843	5	Pias1	1320	-1.44
Pus3	67049	pseudouridine synthase 3	Pus3	1843	5	Pus3	1708	-1.27
Rab5a	271457	RAB5A, member RAS oncogene family	Rab5a	1843	5	Rab5a	852	-1.66
Rbm26	74213	RNA binding motif protein 26	Rbm26	1843	5	Rbm26	890	-1.64
Rgs5	19737	regulator of G-protein signaling 5	Rgs5	1843	5	Rgs5	955	-1.6
Rlf	109263	rearranged L-myc fusion sequence	Rlf	1843	5	Rlf	759	-1.71
Scn8a	20273	sodium channel, voltage-gated, type VIII, alpha	Scn8a	1843	5	Scn8a	1819	-1.21
Sec14l2	67815	SEC14-like 2 (S. cerevisiae)	Sec14l2	1843	5	Sec14l2	1669	1.29
Shprh	268281	SNF2 histone linker PHD RING helicase	Shprh	1843	5	Shprh	791	-1.69
Skil	20482	SKI-like	Skil	1843	5	Skil	633	-1.78
Slc25a36	192287	solute carrier family 25, member 36	Slc25a36	1843	5	Slc25a36	981	-1.59
Smarca5	93762	SWI/SNF related, matrix associated, actin dependent regulator of chromatin, subfamily a, member 5	Smarca5	1843	5	Smarca5	1368	-1.42
Srsf10	14105	serine/arginine-rich splicing factor 10	Srsf10	1843	5	Srsf10	535	-1.85
St13	70356	suppression of tumorigenicity 13	St13	1843	5	St13	1158	-1.51
Stk11ip	71728	serine/threonine kinase 11 interacting protein	Stk11ip	1843	5	Stk11ip	1624	1.31
Stxbp5l	207227	syntaxin binding protein 5-like	Stxbp5l	1843	5	Stxbp5l	269	-2.11
Tceal8	66684	transcription elongation factor A (SII)-like 8	Tceal8	1843	5	Tceal8	1393	-1.41
Tia1	21841	cytotoxic granule-associated RNA binding protein 1	Tia1	1843	5	Tia1	687	-1.75
Timp2	21858	tissue inhibitor of metalloproteinase 2	Timp2	1843	5	Timp2	1773	1.24
Ttc39b	69863	tetratricopeptide repeat domain 39B	Ttc39b	1843	5	Ttc39b	832	-1.67
Uhrf1bp1	224648	UHRF1 (ICBP90) binding protein 1	Uhrf1bp1	1843	5	Uhrf1bp1	907	-1.63
Usp45	77593	ubiquitin specific petidase 45	Usp45	1843	5	Usp45	458	-1.91
Usp9x	22284	ubiquitin specific peptidase 9, X chromosome	Usp9x	1843	5	Usp9x	576	-1.82
Zdhhc3	69035	zinc finger, DHHC domain containing 3	Zdhhc3	1843	5	Zdhhc3	1527	-1.35
Zfp266	77519	zinc finger protein 266	Zfp266	1843	5	Zfp266	165	-2.27
Zfp385b	241494	zinc finger protein 385B	Zfp385b	1843	5	Zfp385b	505	-1.87
Zxdb	668166	zinc finger, X-linked, duplicated B	Zxdb	1843	5	Zxdb	955	-1.6

## Sheet: Striatum
mmu-miR-137 predicted genes(Genes:2356) vs. miR137_str(Genes:1042) Common Genes:(139)
Gene	EntrezGene ID	Description	Bioset1 Imported ID	Bioset1 Rank	SUM 1	Bioset2 Imported ID	Bioset2 Rank	Fold Change 2
Ap3s1	11777	adaptor-related protein complex 3, sigma 1 subunit	Ap3s1	1	10	Ap3s1	680	1.32
Esrra	26379	estrogen related receptor, alpha	Esrra	1	10	Esrra	97	-1.9
Eml5	319670	echinoderm microtubule associated protein like 5	Eml5	11	9	Eml5	734	-1.3
Iqgap1	29875	IQ motif containing GTPase activating protein 1	Iqgap1	11	9	Iqgap1	796	-1.28
Rell1	100532	RELT-like 1	Rell1	11	9	Rell1	260	-1.6
Rell2	225392	RELT-like 2	Rell2	11	9	Rell2	325	-1.52
Rgs7bp	52882	regulator of G-protein signalling 7 binding protein	Rgs7bp	11	9	Rgs7bp	339	-1.51
Scrt1	170729	scratch homolog 1, zinc finger protein (Drosophila)	Scrt1	11	9	Scrt1	22	-2.43
Tmem56	99887	transmembrane protein 56	Tmem56	11	9	Tmem56	522	-1.39
Zfp385a	29813	zinc finger protein 385A	Zfp385a	11	9	Zfp385a	118	-1.83
AI593442	330941	expressed sequence AI593442	AI593442	108	8	AI593442	543	-1.38
Baz2a	116848	bromodomain adjacent to zinc finger domain, 2A	Baz2a	108	8	Baz2a	907	-1.24
Cacna1i	239556	calcium channel, voltage-dependent, alpha 1I subunit	Cacna1i	108	8	Cacna1i	122	-1.82
Cntnap2	66797	contactin associated protein-like 2	Cntnap2	108	8	Cntnap2	796	1.28
Coch	12810	coagulation factor C homolog (Limulus polyphemus)	Coch	108	8	Coch	68	-2.04
Pgcp	54381	plasma glutamate carboxypeptidase	Cpq	108	8	Cpq	260	1.6
Diras2	68203	DIRAS family, GTP-binding RAS-like 2	Diras2	108	8	Diras2	979	-1.22
Dmxl1	240283	Dmx-like 1	Dmxl1	108	8	Dmxl1	878	-1.25
Gcsh	68133	glycine cleavage system protein H (aminomethyl carrier)	Gcsh	108	8	Gcsh	823	1.27
Gulp1	70676	GULP, engulfment adaptor PTB domain containing 1	Gulp1	108	8	Gulp1	772	-1.29
Igfbp5	16011	insulin-like growth factor binding protein 5	Igfbp5	108	8	Igfbp5	431	-1.44
Itga9	104099	integrin alpha 9	Itga9	108	8	Itga9	54	-2.11
Lmtk2	231876	lemur tyrosine kinase 2	Lmtk2	108	8	Lmtk2	734	-1.3
Maml1	103806	mastermind like 1 (Drosophila)	Maml1	108	8	Maml1	772	-1.29
Mapk10	26414	mitogen-activated protein kinase 10	Mapk10	108	8	Mapk10	941	1.23
Mgat5b	268510	mannoside acetylglucosaminyltransferase 5, isoenzyme B	Mgat5b	108	8	Mgat5b	309	-1.54
Nsg1	18196	neuron specific gene family member 1	Nsg1	108	8	Nsg1	823	1.27
Plcb1	18795	phospholipase C, beta 1	Plcb1	108	8	Plcb1	397	-1.46
Pptc7	320717	PTC7 protein phosphatase homolog (S. cerevisiae)	Pptc7	108	8	Pptc7	907	-1.24
Ptgfrn	19221	prostaglandin F2 receptor negative regulator	Ptgfrn	108	8	Ptgfrn	480	-1.41
Scarb1	20778	scavenger receptor class B, member 1	Scarb1	108	8	Scarb1	522	-1.39
Sv2a	64051	synaptic vesicle glycoprotein 2 a	Sv2a	108	8	Sv2a	878	-1.25
Syt1	20979	synaptotagmin I	Syt1	108	8	Syt1	495	-1.4
Csda	56449	cold shock domain protein A	Ybx3	108	8	Ybx3	609	-1.35
Zbtb4	75580	zinc finger and BTB domain containing 4	Zbtb4	108	8	Zbtb4	156	-1.72
2900026A02Rik	243219	RIKEN cDNA 2900026A02 gene	2900026A02Rik	439	7	2900026A02Rik	228	-1.63
Abcc9	20928	ATP-binding cassette, sub-family C (CFTR/MRP), member 9	Abcc9	439	7	Abcc9	267	-1.59
Adcy1	432530	adenylate cyclase 1	Adcy1	439	7	Adcy1	252	-1.61
Eif2c4	76850	eukaryotic translation initiation factor 2C, 4	Ago4	439	7	Ago4	169	-1.7
Akt2	11652	thymoma viral proto-oncogene 2	Akt2	439	7	Akt2	449	-1.43
Bach2	12014	BTB and CNC homology 2	Bach2	439	7	Bach2	734	1.3
Cdh20	23836	cadherin 20	Cdh20	439	7	Cdh20	652	-1.33
Cplx1	12889	complexin 1	Cplx1	439	7	Cplx1	431	-1.44
Crybg3	224273	beta-gamma crystallin domain containing 3	Crybg3	439	7	Crybg3	211	-1.65
Dusp8	18218	dual specificity phosphatase 8	Dusp8	439	7	Dusp8	878	-1.25
Eif2s3x	26905	eukaryotic translation initiation factor 2, subunit 3, structural gene X-linked	Eif2s3x	439	7	Eif2s3x	941	-1.23
Ezh2	14056	enhancer of zeste homolog 2 (Drosophila)	Ezh2	439	7	Ezh2	397	1.46
Fkbp1a	14225	FK506 binding protein 1a	Fkbp1a	439	7	Fkbp1a	941	1.23
Fnbp1l	214459	formin binding protein 1-like	Fnbp1l	439	7	Fnbp1l	979	-1.22
Fndc5	384061	fibronectin type III domain containing 5	Fndc5	439	7	Fndc5	64	-2.05
Glrb	14658	glycine receptor, beta subunit	Glrb	439	7	Glrb	907	-1.24
Gls	14660	glutaminase	Gls	439	7	Gls	907	1.24
Gpr88	64378	G-protein coupled receptor 88	Gpr88	439	7	Gpr88	878	-1.25
Hnrnpa3	229279	heterogeneous nuclear ribonucleoprotein A3	Hnrnpa3	439	7	Hnrnpa3	734	-1.3
Kitl	17311	kit ligand	Kitl	439	7	Kitl	303	-1.55
Pde10a	23984	phosphodiesterase 10A	Pde10a	439	7	Pde10a	468	-1.42
Pde1b	18574	phosphodiesterase 1B, Ca2+-calmodulin dependent	Pde1b	439	7	Pde1b	357	-1.49
Plekha5	109135	pleckstrin homology domain containing, family A member 5	Plekha5	439	7	Plekha5	632	-1.34
Ppargc1a	19017	peroxisome proliferative activated receptor, gamma, coactivator 1 alpha	Ppargc1a	439	7	Ppargc1a	522	-1.39
Ptpn5	19259	protein tyrosine phosphatase, non-receptor type 5	Ptpn5	439	7	Ptpn5	609	-1.35
Rnf157	217340	ring finger protein 157	Rnf157	439	7	Rnf157	543	-1.38
Sbk1	104175	SH3-binding kinase 1	Sbk1	439	7	Sbk1	303	-1.55
Setx	269254	senataxin	Setx	439	7	Setx	260	-1.6
Slc24a2	76376	solute carrier family 24 (sodium/potassium/calcium exchanger), member 2	Slc24a2	439	7	Slc24a2	652	-1.33
Slc24a3	94249	solute carrier family 24 (sodium/potassium/calcium exchanger), member 3	Slc24a3	439	7	Slc24a3	211	-1.65
Slc4a7	218756	solute carrier family 4, sodium bicarbonate cotransporter, member 7	Slc4a7	439	7	Slc4a7	522	-1.39
St3gal3	20441	ST3 beta-galactoside alpha-2,3-sialyltransferase 3	St3gal3	439	7	St3gal3	632	-1.34
Stk16	20872	serine/threonine kinase 16	Stk16	439	7	Stk16	1005	1.21
Stk39	53416	serine/threonine kinase 39	Stk39	439	7	Stk39	941	1.23
Tmem90b	433485	transmembrane protein 90B	SynDIG1	439	7	SynDIG1	182	-1.68
Taok1	216965	TAO kinase 1	Taok1	439	7	Taok1	1028	1.2
Tdeanc2	66526	transcription elongation factor A (SII) N-terminal and central domain containing 2	Tceanc2	439	7	Tceanc2	303	1.55
Tmem127	69470	transmembrane protein 127	Tmem127	439	7	Tmem127	851	-1.26
Trmt6	66926	tRNA methyltransferase 6 homolog (S. cerevisiae)	Trmt6	439	7	Trmt6	941	-1.23
Tub	22141	tubby candidate gene	Tub	439	7	Tub	680	1.32
Tyw3	209584	tRNA-yW synthesizing protein 3 homolog (S. cerevisiae)	Tyw3	439	7	Tyw3	52	2.12
Ube2w	66799	ubiquitin-conjugating enzyme E2W (putative)	Ube2w	439	7	Ube2w	218	1.64
Aggf1	66549	angiogenic factor with G patch and FHA domains 1	Aggf1	1102	6	Aggf1	495	-1.4
Cend1	57754	cell cycle exit and neuronal differentiation 1	Cend1	1102	6	Cend1	907	-1.24
Cldn12	64945	claudin 12	Cldn12	1102	6	Cldn12	564	1.37
Ctnna1	12385	catenin (cadherin associated protein), alpha 1	Ctnna1	1102	6	Ctnna1	543	-1.38
Cxcl12	20315	chemokine (C-X-C motif) ligand 12	Cxcl12	1102	6	Cxcl12	632	-1.34
Cyb5r4	266690	cytochrome b5 reductase 4	Cyb5r4	1102	6	Cyb5r4	564	-1.37
Dab2ip	69601	disabled 2 interacting protein	Dab2ip	1102	6	Dab2ip	495	-1.4
Diras1	208666	DIRAS family, GTP-binding RAS-like 1	Diras1	1102	6	Diras1	161	-1.71
Elavl3	15571	ELAV (embryonic lethal, abnormal vision, Drosophila)-like 3 (Hu antigen C)	Elavl3	1102	6	Elavl3	823	-1.27
Fam160b2	239170	family with sequence similarity 160, member B2	Fam160b2	1102	6	Fam160b2	382	-1.47
Fbxo30	71865	F-box protein 30	Fbxo30	1102	6	Fbxo30	173	-1.69
Gatsl2	80909	GATS protein-like 2	Gatsl2	1102	6	Gatsl2	979	-1.22
Gpr158	241263	G protein-coupled receptor 158	Gpr158	1102	6	Gpr158	680	-1.32
Inpp4b	234515	inositol polyphosphate-4-phosphatase, type II	Inpp4b	1102	6	Inpp4b	14	-2.6
Itpripl2	319622	inositol 1,4,5-triphosphate receptor interacting protein-like 2	Itpripl2	1102	6	Itpripl2	480	-1.41
Kdm6a	22289	lysine (K)-specific demethylase 6A	Kdm6a	1102	6	Kdm6a	1028	-1.2
Krt1	16678	keratin 1	Krt1	1102	6	Krt1	93	1.92
Lrrc10b	278795	leucine rich repeat containing 10B	Lrrc10b	1102	6	Lrrc10b	89	-1.94
Paip1	218693	polyadenylate binding protein-interacting protein 1	Paip1	1102	6	Paip1	907	1.24
Pdgfra	18595	platelet derived growth factor receptor, alpha polypeptide	Pdgfra	1102	6	Pdgfra	350	1.5
Pvrl1	58235	poliovirus receptor-related 1	Pvrl1	1102	6	Pvrl1	680	-1.32
Rab39b	67790	RAB39B, member RAS oncogene family	Rab39b	1102	6	Rab39b	979	1.22
Rab3c	67295	RAB3C, member RAS oncogene family	Rab3c	1102	6	Rab3c	796	-1.28
Rab9b	319642	RAB9B, member RAS oncogene family	Rab9b	1102	6	Rab9b	495	1.4
Rcan2	53901	regulator of calcineurin 2	Rcan2	1102	6	Rcan2	680	-1.32
Rnf44	105239	ring finger protein 44	Rnf44	1102	6	Rnf44	851	-1.26
Rufy1	216724	RUN and FYVE domain containing 1	Rufy1	1102	6	Rufy1	680	1.32
Scamp1	107767	secretory carrier membrane protein 1	Scamp1	1102	6	Scamp1	796	1.28
Scrt2	545474	scratch homolog 2, zinc finger protein (Drosophila)	Scrt2	1102	6	Scrt2	382	-1.47
Sel1l3	231238	sel-1 suppressor of lin-12-like 3 (C. elegans)	Sel1l3	1102	6	Sel1l3	130	-1.79
Sphk2	56632	sphingosine kinase 2	Sphk2	1102	6	Sphk2	480	-1.41
Srpk2	20817	serine/arginine-rich protein specific kinase 2	Srpk2	1102	6	Srpk2	941	-1.23
Tgfbr2	21813	transforming growth factor, beta receptor II	Tgfbr2	1102	6	Tgfbr2	1005	-1.21
Umps	22247	uridine monophosphate synthetase	Umps	1102	6	Umps	907	1.24
Zfhx4	80892	zinc finger homeodomain 4	Zfhx4	1102	6	Zfhx4	325	-1.52
Zfp804a	241514	zinc finger protein 804A	Zfp804a	1102	6	Zfp804a	107	-1.87
Zhx1	22770	zinc fingers and homeoboxes 1	Zhx1	1102	6	Zhx1	772	-1.29
Atg10	66795	autophagy related 10	Atg10	1843	5	Atg10	468	1.42
Bivm	246229	basic, immunoglobulin-like variable motif containing	Bivm	1843	5	Bivm	734	1.3
Ccdc151	77609	coiled-coil domain containing 151	Ccdc151	1843	5	Ccdc151	294	1.56
Ccdc167	68597	coiled-coil domain containing 167	Ccdc167	1843	5	Ccdc167	127	1.8
Cyp2d22	56448	cytochrome P450, family 2, subfamily d, polypeptide 22	Cyp2d22	1843	5	Cyp2d22	1028	1.2
Dgkg	110197	diacylglycerol kinase, gamma	Dgkg	1843	5	Dgkg	325	-1.52
Dnajb9	27362	DnaJ (Hsp40) homolog, subfamily B, member 9	Dnajb9	1843	5	Dnajb9	979	1.22
Dnajc3	100037258	DnaJ (Hsp40) homolog, subfamily C, member 3	Dnajc3	1843	5	Dnajc3	772	-1.29
Dpy19l3	233115	dpy-19-like 3 (C. elegans)	Dpy19l3	1843	5	Dpy19l3	103	1.88
Epha5	13839	Eph receptor A5	Epha5	1843	5	Epha5	632	-1.34
2310046O06Rik	78323	RIKEN cDNA 2310046O06 gene	Fam219b	1843	5	Fam219b	979	1.22
Flt1	14254	FMS-like tyrosine kinase 1	Flt1	1843	5	Flt1	734	-1.3
Hcn2	15166	hyperpolarization-activated, cyclic nucleotide-gated K+ 2	Hcn2	1843	5	Hcn2	64	-2.05
Itga5	16402	integrin alpha 5 (fibronectin receptor alpha)	Itga5	1843	5	Itga5	122	-1.82
Kif5c	16574	kinesin family member 5C	Kif5c	1843	5	Kif5c	449	-1.43
Med13	327987	mediator complex subunit 13	Med13	1843	5	Med13	495	-1.4
Ndp	17986	Norrie disease (pseudoglioma) (human)	Ndp	1843	5	Ndp	325	1.52
Nefh	380684	neurofilament, heavy polypeptide	Nefh	1843	5	Nefh	315	-1.53
Neto2	74513	neuropilin (NRP) and tolloid (TLL)-like 2	Neto2	1843	5	Neto2	652	-1.33
Rab40b	217371	Rab40b, member RAS oncogene family	Rab40b	1843	5	Rab40b	941	1.23
Tenm3	23965	teneurin transmembrane protein 3	Tenm3	1843	5	Tenm3	275	-1.58
Trp53inp2	68728	transformation related protein 53 inducible nuclear protein 2	Trp53inp2	1843	5	Trp53inp2	1028	-1.2
Ubxn6	66530	UBX domain protein 6	Ubxn6	1843	5	Ubxn6	734	1.3
Zdhhc3	69035	zinc finger, DHHC domain containing 3	Zdhhc3	1843	5	Zdhhc3	397	-1.46
Zfp385b	241494	zinc finger protein 385B	Zfp385b	1843	5	Zfp385b	495	-1.4

## Sheet: Thalamus
mmu-miR-137 predicted genes(Genes:2356) vs. miR137_Thal(Genes:1650) Common Genes:(243)
Gene	EntrezGene ID	Description	Bioset1 Imported ID	Bioset1 Rank	SUM 1	Bioset2 Imported ID	Bioset2 Rank	Fold Change 2
Esrra	26379	estrogen related receptor, alpha	Esrra	1	10	Esrra	18	-2.94
Anapc13	69010	anaphase promoting complex subunit 13	Anapc13	11	9	Anapc13	1449	-1.25
Dlgap1	224997	discs, large (Drosophila) homolog-associated protein 1	Dlgap1	11	9	Dlgap1	1449	-1.25
Eml5	319670	echinoderm microtubule associated protein like 5	Eml5	11	9	Eml5	1494	1.24
Gjc1	14615	gap junction protein, gamma 1	Gjc1	11	9	Gjc1	1375	-1.27
Ints2	70422	integrator complex subunit 2	Ints2	11	9	Ints2	1068	1.34
Mid2	23947	midline 2	Mid2	11	9	Mid2	1153	1.32
Rassf4	213391	Ras association (RalGDS/AF-6) domain family member 4	Rassf4	11	9	Rassf4	250	-1.79
Raver2	242570	ribonucleoprotein, PTB-binding 2	Raver2	11	9	Raver2	599	-1.5
Rell2	225392	RELT-like 2	Rell2	11	9	Rell2	130	-2.03
Rlim	19820	ring finger protein, LIM domain interacting	Rlim	11	9	Rlim	1237	1.3
Scrt1	170729	scratch homolog 1, zinc finger protein (Drosophila)	Scrt1	11	9	Scrt1	2	-5.86
Snrk	20623	SNF related kinase	Snrk	11	9	Snrk	983	-1.36
Sptlc1	268656	serine palmitoyltransferase, long chain base subunit 1	Sptlc1	11	9	Sptlc1	649	-1.48
Tmem229b	268567	transmembrane protein 229B	Tmem229b	11	9	Tmem229b	110	-2.1
Vash2	226841	vasohibin 2	Vash2	11	9	Vash2	983	-1.36
Zfp385a	29813	zinc finger protein 385A	Zfp385a	11	9	Zfp385a	119	-2.07
Alcam	11658	activated leukocyte cell adhesion molecule	Alcam	108	8	Alcam	1068	1.34
B4galt5	56336	UDP-Gal:betaGlcNAc beta 1,4-galactosyltransferase, polypeptide 5	B4galt5	108	8	B4galt5	219	-1.84
Bmpr1a	12166	bone morphogenetic protein receptor, type 1A	Bmpr1a	108	8	Bmpr1a	1107	1.33
Cacna1i	239556	calcium channel, voltage-dependent, alpha 1I subunit	Cacna1i	108	8	Cacna1i	177	-1.91
Capn2	12334	calpain 2	Capn2	108	8	Capn2	345	-1.67
Cxadr	13052	coxsackie virus and adenovirus receptor	Cxadr	108	8	Cxadr	1031	1.35
Ddx3x	13205	DEAD/H (Asp-Glu-Ala-Asp/His) box polypeptide 3, X-linked	Ddx3x	108	8	Ddx3x	1339	1.28
Diras2	68203	DIRAS family, GTP-binding RAS-like 2	Diras2	108	8	Diras2	1153	-1.32
Fam132a	67389	family with sequence similarity 132, member A	Fam132a	108	8	Fam132a	107	2.11
Fam135a	68187	family with sequence similarity 135, member A	Fam135a	108	8	Fam135a	797	1.42
Fam168a	319604	family with sequence similarity 168, member A	Fam168a	108	8	Fam168a	1416	-1.26
Gcsh	68133	glycine cleavage system protein H (aminomethyl carrier)	Gcsh	108	8	Gcsh	1237	1.3
Grb7	14786	growth factor receptor bound protein 7	Grb7	108	8	Grb7	24	-2.86
Jdp2	81703	Jun dimerization protein 2	Jdp2	108	8	Jdp2	1416	-1.26
Kcnab3	16499	potassium voltage-gated channel, shaker-related subfamily, beta member 3	Kcnab3	108	8	Kcnab3	52	-2.43
Kcnc3	16504	potassium voltage gated channel, Shaw-related subfamily, member 3	Kcnc3	108	8	Kcnc3	61	-2.41
Lmtk2	231876	lemur tyrosine kinase 2	Lmtk2	108	8	Lmtk2	1533	-1.23
March8	71779	membrane-associated ring finger (C3HC4) 8	March8	108	8	March8	1494	-1.24
Med1	19014	mediator complex subunit 1	Med1	108	8	Med1	331	-1.68
Mlc1	170790	megalencephalic leukoencephalopathy with subcortical cysts 1 homolog (human)	Mlc1	108	8	Mlc1	1200	-1.31
Necab3	56846	N-terminal EF-hand calcium binding protein 3	Necab3	108	8	Necab3	957	-1.37
Pds5b	100710	PDS5, regulator of cohesion maintenance, homolog B (S. cerevisiae)	Pds5b	108	8	Pds5b	983	1.36
Pkd2l1	329064	polycystic kidney disease 2-like 1	Pkd2l1	108	8	Pkd2l1	141	-2
Ppp3cb	19056	protein phosphatase 3, catalytic subunit, beta isoform	Ppp3cb	108	8	Ppp3cb	1068	1.34
Ptgfrn	19221	prostaglandin F2 receptor negative regulator	Ptgfrn	108	8	Ptgfrn	563	-1.52
Sept3	24050	septin 3	Sept3	108	8	Sept3	1449	-1.25
Sik1	17691	salt inducible kinase 1	Sik1	108	8	Sik1	1375	-1.27
Sipa1l2	244668	signal-induced proliferation-associated 1 like 2	Sipa1l2	108	8	Sipa1l2	957	-1.37
Sos1	20662	son of sevenless homolog 1 (Drosophila)	Sos1	108	8	Sos1	1237	1.3
Ssbp2	66970	single-stranded DNA binding protein 2	Ssbp2	108	8	Ssbp2	1449	1.25
Stk40	74178	serine/threonine kinase 40	Stk40	108	8	Stk40	535	-1.54
Tjp1	21872	tight junction protein 1	Tjp1	108	8	Tjp1	1107	1.33
Ybx1	22608	Y box protein 1	Ybx1	108	8	Ybx1	957	-1.37
Csda	56449	cold shock domain protein A	Ybx3	108	8	Ybx3	585	-1.51
Zbtb4	75580	zinc finger and BTB domain containing 4	Zbtb4	108	8	Zbtb4	110	-2.1
Zbtb7b	22724	zinc finger and BTB domain containing 7B	Zbtb7b	108	8	Zbtb7b	313	-1.7
1700025G04Rik	69399	RIKEN cDNA 1700025G04 gene	1700025G04Rik	439	7	1700025G04Rik	621	1.49
Abce1	24015	ATP-binding cassette, sub-family E (OABP), member 1	Abce1	439	7	Abce1	1416	1.26
Adcy1	432530	adenylate cyclase 1	Adcy1	439	7	Adcy1	225	-1.83
Akt2	11652	thymoma viral proto-oncogene 2	Akt2	439	7	Akt2	599	-1.5
Angpt1	11600	angiopoietin 1	Angpt1	439	7	Angpt1	238	1.81
Arf4	11843	ADP-ribosylation factor 4	Arf4	439	7	Arf4	514	1.55
Bai3	210933	brain-specific angiogenesis inhibitor 3	Bai3	439	7	Bai3	1237	1.3
Bcl2	12043	B cell leukemia/lymphoma 2	Bcl2	439	7	Bcl2	1068	1.34
Cables2	252966	CDK5 and Abl enzyme substrate 2	Cables2	439	7	Cables2	781	-1.43
Cald1	109624	caldesmon 1	Cald1	439	7	Cald1	983	-1.36
Car7	12354	carbonic anhydrase 7	Car7	439	7	Car7	30	-2.72
Cd2ap	12488	CD2-associated protein	Cd2ap	439	7	Cd2ap	885	1.39
Cd83	12522	CD83 antigen	Cd83	439	7	Cd83	718	1.45
Cdc42ep2	104252	CDC42 effector protein (Rho GTPase binding) 2	Cdc42ep2	439	7	Cdc42ep2	202	-1.86
Cdh20	23836	cadherin 20	Cdh20	439	7	Cdh20	1569	-1.22
Cdr2l	237988	cerebellar degeneration-related protein 2-like	Cdr2l	439	7	Cdr2l	397	-1.63
BC046331	230967	cDNA sequence BC046331	Cep104	439	7	Cep104	668	-1.47
Cerk	223753	ceramide kinase	Cerk	439	7	Cerk	563	-1.52
D2Wsu81e	227695	DNA segment, Chr 2, Wayne State University 81, expressed	D2Wsu81e	439	7	D2Wsu81e	885	-1.39
Ddhd1	114874	DDHD domain containing 1	Ddhd1	439	7	Ddhd1	1449	1.25
Ddx4	13206	DEAD (Asp-Glu-Ala-Asp) box polypeptide 4	Ddx4	439	7	Ddx4	382	1.64
Dexi	58239	dexamethasone-induced transcript	Dexi	439	7	Dexi	983	-1.36
Dnajb5	56323	DnaJ (Hsp40) homolog, subfamily B, member 5	Dnajb5	439	7	Dnajb5	258	-1.78
Dnlz	52838	DNL-type zinc finger	Dnlz	439	7	Dnlz	331	-1.68
Dpp10	269109	dipeptidylpeptidase 10	Dpp10	439	7	Dpp10	1494	1.24
Dusp4	319520	dual specificity phosphatase 4	Dusp4	439	7	Dusp4	29	-2.73
Dusp6	67603	dual specificity phosphatase 6	Dusp6	439	7	Dusp6	621	-1.49
Fam49b	223601	family with sequence similarity 49, member B	Fam49b	439	7	Fam49b	983	1.36
Fkbp4	14228	FK506 binding protein 4	Fkbp4	439	7	Fkbp4	1339	-1.28
Fndc5	384061	fibronectin type III domain containing 5	Fndc5	439	7	Fndc5	71	-2.29
Fsd1l	319636	fibronectin type III and SPRY domain containing 1-like	Fsd1l	439	7	Fsd1l	1068	1.34
Fut9	14348	fucosyltransferase 9	Fut9	439	7	Fut9	668	1.47
Fyttd1	69823	forty-two-three domain containing 1	Fyttd1	439	7	Fyttd1	478	1.57
Gabrg1	14405	gamma-aminobutyric acid (GABA) A receptor, subunit gamma 1	Gabrg1	439	7	Gabrg1	331	1.68
Gin1	252876	gypsy retrotransposon integrase 1	Gin1	439	7	Gin1	1153	-1.32
Glrb	14658	glycine receptor, beta subunit	Glrb	439	7	Glrb	1449	-1.25
H3f3b	15081	H3 histone, family 3B	H3f3b	439	7	H3f3b	1339	1.28
Hars2	70791	histidyl-tRNA synthetase 2, mitochondrial (putative)	Hars2	439	7	Hars2	885	1.39
Hip1	215114	huntingtin interacting protein 1	Hip1	439	7	Hip1	1107	-1.33
Kcna2	16490	potassium voltage-gated channel, shaker-related subfamily, member 2	Kcna2	439	7	Kcna2	265	-1.77
Kcnc1	16502	potassium voltage gated channel, Shaw-related subfamily, member 1	Kcnc1	439	7	Kcnc1	760	-1.44
Kit	16590	kit oncogene	Kit	439	7	Kit	668	-1.47
Kpnb1	16211	karyopherin (importin) beta 1	Kpnb1	439	7	Kpnb1	1494	1.24
Lage3	66192	L antigen family, member 3	Lage3	439	7	Lage3	209	-1.85
Laptm5	16792	lysosomal-associated protein transmembrane 5	Laptm5	439	7	Laptm5	1339	-1.28
Larp4	207214	La ribonucleoprotein domain family, member 4	Larp4	439	7	Larp4	819	1.41
Lrrc59	98238	leucine rich repeat containing 59	Lrrc59	439	7	Lrrc59	921	-1.38
Luzp1	269593	leucine zipper protein 1	Luzp1	439	7	Luzp1	781	-1.43
Mbnl2	105559	muscleblind-like 2	Mbnl2	439	7	Mbnl2	1031	1.35
Metap2	56307	methionine aminopeptidase 2	Metap2	439	7	Metap2	819	1.41
Mgll	23945	monoglyceride lipase	Mgll	439	7	Mgll	1280	-1.29
Necap1	67602	NECAP endocytosis associated 1	Necap1	439	7	Necap1	1569	1.22
Negr1	320840	neuronal growth regulator 1	Negr1	439	7	Negr1	957	1.37
Otud4	73945	OTU domain containing 4	Otud4	439	7	Otud4	718	1.45
Panx2	406218	pannexin 2	Panx2	439	7	Panx2	258	-1.78
Pcdh10	18526	protocadherin 10	Pcdh10	439	7	Pcdh10	885	1.39
Pde1b	18574	phosphodiesterase 1B, Ca2+-calmodulin dependent	Pde1b	439	7	Pde1b	535	-1.54
Phip	83946	pleckstrin homology domain interacting protein	Phip	439	7	Phip	921	1.38
Phlpp2	244650	PH domain and leucine rich repeat protein phosphatase 2	Phlpp2	439	7	Phlpp2	1606	1.21
Pradc1	73327	protease-associated domain containing 1	Pradc1	439	7	Pradc1	845	-1.4
Rb1	19645	retinoblastoma 1	Rb1	439	7	Rb1	514	-1.55
Rgs8	67792	regulator of G-protein signaling 8	Rgs8	439	7	Rgs8	307	-1.71
Rragd	52187	Ras-related GTP binding D	Rragd	439	7	Rragd	1416	1.26
Sh3pxd2b	268396	SH3 and PX domains 2B	Sh3pxd2b	439	7	Sh3pxd2b	885	-1.39
Slc24a3	94249	solute carrier family 24 (sodium/potassium/calcium exchanger), member 3	Slc24a3	439	7	Slc24a3	1068	-1.34
Slc35a4	67843	solute carrier family 35, member A4	Slc35a4	439	7	Slc35a4	819	-1.41
Slc43a2	215113	solute carrier family 43, member 2	Slc43a2	439	7	Slc43a2	983	-1.36
Slc6a8	102857	solute carrier family 6 (neurotransmitter transporter, creatine), member 8	Slc6a8	439	7	Slc6a8	983	-1.36
Slc6a9	14664	solute carrier family 6 (neurotransmitter transporter, glycine), member 9	Slc6a9	439	7	Slc6a9	718	-1.45
St3gal3	20441	ST3 beta-galactoside alpha-2,3-sialyltransferase 3	St3gal3	439	7	St3gal3	1107	-1.33
Tmem90b	433485	transmembrane protein 90B	SynDIG1	439	7	SynDIG1	797	-1.42
Szrd1	213491	SUZ RNA binding domain containing 1	Szrd1	439	7	Szrd1	649	-1.48
Taok1	216965	TAO kinase 1	Taok1	439	7	Taok1	1068	1.34
Tbl1xr1	81004	transducin (beta)-like 1X-linked receptor 1	Tbl1xr1	439	7	Tbl1xr1	885	1.39
Tcf4	21413	transcription factor 4	Tcf4	439	7	Tcf4	1200	-1.31
Tmx4	52837	thioredoxin-related transmembrane protein 4	Tmx4	439	7	Tmx4	1031	1.35
Tnnt2	21956	troponin T2, cardiac	Tnnt2	439	7	Tnnt2	202	1.86
Usp36	72344	ubiquitin specific peptidase 36	Usp36	439	7	Usp36	428	-1.61
Vps33a	77573	vacuolar protein sorting 33A (yeast)	Vps33a	439	7	Vps33a	1449	1.25
D19Wsu162e	226178	DNA segment, Chr 19, Wayne State University 162, expressed	Wbp1l	439	7	Wbp1l	885	-1.39
Zbtb7a	16969	zinc finger and BTB domain containing 7a	Zbtb7a	439	7	Zbtb7a	265	-1.77
Zfp280d	235469	zinc finger protein 280D	Zfp280d	439	7	Zfp280d	668	1.47
Abcg4	192663	ATP-binding cassette, sub-family G (WHITE), member 4	Abcg4	1102	6	Abcg4	331	-1.68
Acox3	80911	acyl-Coenzyme A oxidase 3, pristanoyl	Acox3	1102	6	Acox3	563	-1.52
Agps	228061	alkylglycerone phosphate synthase	Agps	1102	6	Agps	1533	1.23
Alg11	207958	asparagine-linked glycosylation 11 (alpha-1,2-mannosyltransferase)	Alg11	1102	6	Alg11	1280	1.29
Arhgap44	216831	Rho GTPase activating protein 44	Arhgap44	1102	6	Arhgap44	1068	-1.34
Bri3bp	76809	Bri3 binding protein	Bri3bp	1102	6	Bri3bp	1533	-1.23
Car8	12319	carbonic anhydrase 8	Car8	1102	6	Car8	921	1.38
Cdk16	18555	cyclin-dependent kinase 16	Cdk16	1102	6	Cdk16	1280	-1.29
Cend1	57754	cell cycle exit and neuronal differentiation 1	Cend1	1102	6	Cend1	699	-1.46
Cldn11	18417	claudin 11	Cldn11	1102	6	Cldn11	1533	-1.23
Cldn12	64945	claudin 12	Cldn12	1102	6	Cldn12	1107	1.33
Clec16a	74374	C-type lectin domain family 16, member A	Clec16a	1102	6	Clec16a	1107	-1.33
Csdc2	105859	cold shock domain containing C2, RNA binding	Csdc2	1102	6	Csdc2	797	-1.42
Cul4a	99375	cullin 4A	Cul4a	1102	6	Cul4a	819	1.41
Cxcl12	20315	chemokine (C-X-C motif) ligand 12	Cxcl12	1102	6	Cxcl12	1153	-1.32
Cyp2s1	74134	cytochrome P450, family 2, subfamily s, polypeptide 1	Cyp2s1	1102	6	Cyp2s1	146	-1.99
Dbpht2	386753	DNA binding protein with his-thr domain	Dbpht2	1102	6	Dbpht2	845	1.4
Dcaf8	98193	DDB1 and CUL4 associated factor 8	Dcaf8	1102	6	Dcaf8	1031	-1.35
Dcx	13193	doublecortin	Dcx	1102	6	Dcx	649	1.48
Dennd1a	227801	DENN/MADD domain containing 1A	Dennd1a	1102	6	Dennd1a	1031	-1.35
Dennd2a	209773	DENN/MADD domain containing 2A	Dennd2a	1102	6	Dennd2a	699	-1.46
Diras1	208666	DIRAS family, GTP-binding RAS-like 1	Diras1	1102	6	Diras1	169	-1.93
Efcab1	66793	EF hand calcium binding domain 1	Efcab1	1102	6	Efcab1	397	1.63
Eif4g2	13690	eukaryotic translation initiation factor 4, gamma 2	Eif4g2	1102	6	Eif4g2	478	1.57
Elavl3	15571	ELAV (embryonic lethal, abnormal vision, Drosophila)-like 3 (Hu antigen C)	Elavl3	1102	6	Elavl3	781	-1.43
Fam117b	72750	family with sequence similarity 117, member B	Fam117b	1102	6	Fam117b	1569	1.22
Fam84a	105005	family with sequence similarity 84, member A	Fam84a	1102	6	Fam84a	1237	-1.3
Furin	18550	furin (paired basic amino acid cleaving enzyme)	Furin	1102	6	Furin	885	-1.39
Gid4	66771	GID complex subunit 4, VID24 homolog (S. cerevisiae)	Gid4	1102	6	Gid4	957	-1.37
Gpr153	100129	G protein-coupled receptor 153	Gpr153	1102	6	Gpr153	1107	-1.33
Gpr85	64450	G protein-coupled receptor 85	Gpr85	1102	6	Gpr85	718	1.45
Grk6	26385	G protein-coupled receptor kinase 6	Grk6	1102	6	Grk6	1107	-1.33
Iglon5	210094	IgLON family member 5	Iglon5	1102	6	Iglon5	621	-1.49
Kctd8	243043	potassium channel tetramerisation domain containing 8	Kctd8	1102	6	Kctd8	1031	-1.35
Klf12	16597	Kruppel-like factor 12	Klf12	1102	6	Klf12	585	-1.51
Megf11	214058	multiple EGF-like-domains 11	Megf11	1102	6	Megf11	1200	-1.31
Minpp1	17330	multiple inositol polyphosphate histidine phosphatase 1	Minpp1	1102	6	Minpp1	718	1.45
Mlip	69642	muscular LMNA-interacting protein	Mlip	1102	6	Mlip	63	-2.38
Nacc2	67991	nucleus accumbens associated 2, BEN and BTB (POZ) domain containing	Nacc2	1102	6	Nacc2	1107	-1.33
Nsa2	59050	NSA2 ribosome biogenesis homolog (S. cerevisiae)	Nsa2	1102	6	Nsa2	668	-1.47
Osbpl8	237542	oxysterol binding protein-like 8	Osbpl8	1102	6	Osbpl8	1153	1.32
Pak3	18481	p21 protein (Cdc42/Rac)-activated kinase 3	Pak3	1102	6	Pak3	983	1.36
Pdgfra	18595	platelet derived growth factor receptor, alpha polypeptide	Pdgfra	1102	6	Pdgfra	668	1.47
Pdzd2	68070	PDZ domain containing 2	Pdzd2	1102	6	Pdzd2	110	-2.1
Pla2g15	192654	phospholipase A2, group XV	Pla2g15	1102	6	Pla2g15	718	-1.45
Pnkd	56695	paroxysmal nonkinesiogenic dyskinesia	Pnkd	1102	6	Pnkd	548	-1.53
Ppcs	106564	phosphopantothenoylcysteine synthetase	Ppcs	1102	6	Ppcs	1200	1.31
Ppif	105675	peptidylprolyl isomerase F (cyclophilin F)	Ppif	1102	6	Ppif	1200	-1.31
Ppp1r9a	243725	protein phosphatase 1, regulatory (inhibitor) subunit 9A	Ppp1r9a	1102	6	Ppp1r9a	1569	1.22
Pramef8	242736	PRAME family member 8	Pramef8	1102	6	Pramef8	781	-1.43
Prkaa2	108079	protein kinase, AMP-activated, alpha 2 catalytic subunit	Prkaa2	1102	6	Prkaa2	983	1.36
Pter	19212	phosphotriesterase related	Pter	1102	6	Pter	31	2.71
Rab9b	319642	RAB9B, member RAS oncogene family	Rab9b	1102	6	Rab9b	243	1.8
Rcan2	53901	regulator of calcineurin 2	Rcan2	1102	6	Rcan2	1533	-1.23
Rgs17	56533	regulator of G-protein signaling 17	Rgs17	1102	6	Rgs17	1416	1.26
Scrt2	545474	scratch homolog 2, zinc finger protein (Drosophila)	Scrt2	1102	6	Scrt2	134	-2.02
Sdr39u1	654795	short chain dehydrogenase/reductase family 39U, member 1	Sdr39u1	1102	6	Sdr39u1	1494	-1.24
Sel1l3	231238	sel-1 suppressor of lin-12-like 3 (C. elegans)	Sel1l3	1102	6	Sel1l3	621	-1.49
Sgpp1	81535	sphingosine-1-phosphate phosphatase 1	Sgpp1	1102	6	Sgpp1	1031	1.35
Sirt6	50721	sirtuin 6 (silent mating type information regulation 2, homolog) 6 (S. cerevisiae)	Sirt6	1102	6	Sirt6	548	-1.53
Slc41a1	98396	solute carrier family 41, member 1	Slc41a1	1102	6	Slc41a1	1153	-1.32
Slc6a1	232333	solute carrier family 6 (neurotransmitter transporter, GABA), member 1	Slc6a1	1102	6	Slc6a1	921	-1.38
Slco3a1	108116	solute carrier organic anion transporter family, member 3a1	Slco3a1	1102	6	Slco3a1	1107	-1.33
Stk3	56274	serine/threonine kinase 3	Stk3	1102	6	Stk3	356	1.66
Stx1b	56216	syntaxin 1B	Stx1b	1102	6	Stx1b	1533	-1.23
Trib1	211770	tribbles homolog 1 (Drosophila)	Trib1	1102	6	Trib1	1416	-1.26
Trim67	330863	tripartite motif-containing 67	Trim67	1102	6	Trim67	209	-1.85
Trip12	14897	thyroid hormone receptor interactor 12	Trip12	1102	6	Trip12	331	1.68
Tsc22d4	78829	TSC22 domain family, member 4	Tsc22d4	1102	6	Tsc22d4	599	-1.5
Upf2	326622	UPF2 regulator of nonsense transcripts homolog (yeast)	Upf2	1102	6	Upf2	1280	1.29
Zbtb8b	215627	zinc finger and BTB domain containing 8b	Zbtb8b	1102	6	Zbtb8b	102	2.13
Zfp112	57745	zinc finger protein 112	Zfp112	1102	6	Zfp112	1569	1.22
Zfp28	22690	zinc finger protein 28	Zfp28	1102	6	Zfp28	1569	1.22
Zfp84	74352	zinc finger protein 84	Zfp84	1102	6	Zfp84	279	-1.75
Zfp870	240066	zinc finger protein 870	Zfp870	1102	6	Zfp870	1153	-1.32
Zfp942	73233	zinc finger protein 942	Zfp942	1102	6	Zfp942	152	1.98
Zkscan1	74570	zinc finger with KRAB and SCAN domains 1	Zkscan1	1102	6	Zkscan1	718	1.45
2010107G12Rik	243753	RIKEN cDNA 2010107G12 gene	2010107G12Rik	1843	5	2010107G12Rik	55	-2.42
Cep70	68121	centrosomal protein 70	Cep70	1843	5	Cep70	1153	1.32
Cox10	70383	COX10 homolog, cytochrome c oxidase assembly protein, heme A: farnesyltransferase (yeast)	Cox10	1843	5	Cox10	760	-1.44
A930001N09Rik	77128	RIKEN cDNA A930001N09 gene	Crebrf	1843	5	Crebrf	1068	1.34
Fam136a	66488	family with sequence similarity 136, member A	Fam136a	1843	5	Fam136a	1031	1.35
Fbxo11	225055	F-box protein 11	Fbxo11	1843	5	Fbxo11	668	1.47
Gm4944	240038	predicted gene 4944	Gm4944	1843	5	Gm4944	548	1.53
Hcn2	15166	hyperpolarization-activated, cyclic nucleotide-gated K+ 2	Hcn2	1843	5	Hcn2	345	-1.67
Hif1an	319594	hypoxia-inducible factor 1, alpha subunit inhibitor	Hif1an	1843	5	Hif1an	1339	-1.28
Klhl23	277396	kelch-like 23 (Drosophila)	Klhl23	1843	5	Klhl23	443	1.59
Lats2	50523	large tumor suppressor 2	Lats2	1843	5	Lats2	983	-1.36
Lrch2	210297	leucine-rich repeats and calponin homology (CH) domain containing 2	Lrch2	1843	5	Lrch2	1031	1.35
Lrrc40	67144	leucine rich repeat containing 40	Lrrc40	1843	5	Lrrc40	1494	1.24
Luc7l2	192196	LUC7-like 2 (S. cerevisiae)	Luc7l2	1843	5	Luc7l2	1153	1.32
Nefh	380684	neurofilament, heavy polypeptide	Nefh	1843	5	Nefh	331	-1.68
Nfyc	18046	nuclear transcription factor-Y gamma	Nfyc	1843	5	Nfyc	983	-1.36
Orc3	50793	origin recognition complex, subunit 3	Orc3	1843	5	Orc3	718	1.45
Ptp4a3	19245	protein tyrosine phosphatase 4a3	Ptp4a3	1843	5	Ptp4a3	397	-1.63
Rap2b	74012	RAP2B, member of RAS oncogene family	Rap2b	1843	5	Rap2b	1494	1.24
Rbm26	74213	RNA binding motif protein 26	Rbm26	1843	5	Rbm26	1031	1.35
Rpl28	19943	ribosomal protein L28	Rpl28	1843	5	Rpl28	1449	-1.25
Rsf1	233532	remodeling and spacing factor 1	Rsf1	1843	5	Rsf1	1569	1.22
Rufy2	70432	RUN and FYVE domain-containing 2	Rufy2	1843	5	Rufy2	1280	1.29
Scn8a	20273	sodium channel, voltage-gated, type VIII, alpha	Scn8a	1843	5	Scn8a	718	-1.45
Setmar	74729	SET domain and mariner transposase fusion gene	Setmar	1843	5	Setmar	845	-1.4
Ssx2ip	99167	synovial sarcoma, X breakpoint 2 interacting protein	Ssx2ip	1843	5	Ssx2ip	1375	1.27
Fxc1	14356	fractured callus expressed transcript 1	Timm10b	1843	5	Timm10b	1449	-1.25
Trib2	217410	tribbles homolog 2 (Drosophila)	Trib2	1843	5	Trib2	1280	-1.29
Trp53inp2	68728	transformation related protein 53 inducible nuclear protein 2	Trp53inp2	1843	5	Trp53inp2	1068	-1.34
Zfp651	270210	zinc finger protein 651	Zfp651	1843	5	Zfp651	599	-1.5
Zxdc	80292	ZXD family zinc finger C	Zxdc	1843	5	Zxdc	599	1.5

## Sheet: Hippocampus
mmu-miR-137 predicted genes(Genes:2356) vs. miR-137_hip(Genes:873) Common Genes:(133)
Gene	EntrezGene ID	Description	Bioset1 Imported ID	Bioset1 Rank	SUM 1	Bioset2 Imported ID	Bioset2 Rank	Fold Change 2
Ap3s1	11777	adaptor-related protein complex 3, sigma 1 subunit	Ap3s1	1	10	Ap3s1	567	1.28
Esrra	26379	estrogen related receptor, alpha	Esrra	1	10	Esrra	53	-1.97
Anapc13	69010	anaphase promoting complex subunit 13	Anapc13	11	9	Anapc13	272	-1.45
Chchd5	66170	coiled-coil-helix-coiled-coil-helix domain containing 5	Chchd5	11	9	Chchd5	48	-2
Gabra1	14394	gamma-aminobutyric acid (GABA) A receptor, subunit alpha 1	Gabra1	11	9	Gabra1	786	-1.22
Hey2	15214	hairy/enhancer-of-split related with YRPW motif 2	Hey2	11	9	Hey2	517	1.3
Nat8l	269642	N-acetyltransferase 8-like	Nat8l	11	9	Nat8l	705	-1.24
Prkab1	19079	protein kinase, AMP-activated, beta 1 non-catalytic subunit	Prkab1	11	9	Prkab1	312	-1.4
Rell2	225392	RELT-like 2	Rell2	11	9	Rell2	62	-1.92
Scrt1	170729	scratch homolog 1, zinc finger protein (Drosophila)	Scrt1	11	9	Scrt1	5	-3.03
Slc25a5	11740	solute carrier family 25 (mitochondrial carrier, adenine nucleotide translocator), member 5	Slc25a5	11	9	Slc25a5	546	-1.29
Tmem229b	268567	transmembrane protein 229B	Tmem229b	11	9	Tmem229b	492	-1.31
Zfp385a	29813	zinc finger protein 385A	Zfp385a	11	9	Zfp385a	122	-1.68
Cntnap2	66797	contactin associated protein-like 2	Cntnap2	108	8	Cntnap2	352	1.38
Diras2	68203	DIRAS family, GTP-binding RAS-like 2	Diras2	108	8	Diras2	632	-1.26
Fam3c	27999	family with sequence similarity 3, member C	Fam3c	108	8	Fam3c	853	-1.2
Kcnab3	16499	potassium voltage-gated channel, shaker-related subfamily, beta member 3	Kcnab3	108	8	Kcnab3	10	-2.53
Kcnc3	16504	potassium voltage gated channel, Shaw-related subfamily, member 3	Kcnc3	108	8	Kcnc3	312	-1.4
Map3k14	53859	mitogen-activated protein kinase kinase kinase 14	Map3k14	108	8	Map3k14	65	-1.89
Mettl9	59052	methyltransferase like 9	Mettl9	108	8	Mettl9	820	-1.21
N4bp2l2	381695	NEDD4 binding protein 2-like 2	N4bp2l2	108	8	N4bp2l2	144	1.63
Necab3	56846	N-terminal EF-hand calcium binding protein 3	Necab3	108	8	Necab3	312	-1.4
Nsg1	18196	neuron specific gene family member 1	Nsg1	108	8	Nsg1	596	1.27
Pcdhb18	93889	protocadherin beta 18	Pcdhb18	108	8	Pcdhb18	596	-1.27
Rreb1	68750	ras responsive element binding protein 1	Rreb1	108	8	Rreb1	632	1.26
Slc6a15	103098	solute carrier family 6 (neurotransmitter transporter), member 15	Slc6a15	108	8	Slc6a15	334	1.39
Stk40	74178	serine/threonine kinase 40	Stk40	108	8	Stk40	632	-1.26
Tmem218	66279	transmembrane protein 218	Tmem218	108	8	Tmem218	304	-1.41
Trhr	22045	thyrotropin releasing hormone receptor	Trhr	108	8	Trhr	31	2.06
Ubqln4	94232	ubiquilin 4	Ubqln4	108	8	Ubqln4	744	-1.23
Vegfc	22341	vascular endothelial growth factor C	Vegfc	108	8	Vegfc	403	-1.35
Ybx1	22608	Y box protein 1	Ybx1	108	8	Ybx1	517	-1.3
Zmat4	320158	zinc finger, matrin type 4	Zmat4	108	8	Zmat4	744	-1.23
Adcy1	432530	adenylate cyclase 1	Adcy1	439	7	Adcy1	117	-1.69
Akt2	11652	thymoma viral proto-oncogene 2	Akt2	439	7	Akt2	567	-1.28
Ankrd29	225187	ankyrin repeat domain 29	Ankrd29	439	7	Ankrd29	567	-1.28
Asah1	11886	N-acylsphingosine amidohydrolase 1	Asah1	439	7	Asah1	352	1.38
Bcl2	12043	B cell leukemia/lymphoma 2	Bcl2	439	7	Bcl2	235	1.49
Car7	12354	carbonic anhydrase 7	Car7	439	7	Car7	272	-1.45
Cdv3	321022	carnitine deficiency-associated gene expressed in ventricle 3	Cdv3	439	7	Cdv3	744	1.23
Cerk	223753	ceramide kinase	Cerk	439	7	Cerk	427	-1.34
Chst10	98388	carbohydrate sulfotransferase 10	Chst10	439	7	Chst10	786	-1.22
Cplx1	12889	complexin 1	Cplx1	439	7	Cplx1	260	-1.46
Dcp1a	75901	DCP1 decapping enzyme homolog A (S. cerevisiae)	Dcp1a	439	7	Dcp1a	668	-1.25
Dexi	58239	dexamethasone-induced transcript	Dexi	439	7	Dexi	492	-1.31
Dnajb5	56323	DnaJ (Hsp40) homolog, subfamily B, member 5	Dnajb5	439	7	Dnajb5	403	-1.35
Dnajc15	66148	DnaJ (Hsp40) homolog, subfamily C, member 15	Dnajc15	439	7	Dnajc15	159	-1.6
Dusp4	319520	dual specificity phosphatase 4	Dusp4	439	7	Dusp4	15	-2.33
Dusp8	18218	dual specificity phosphatase 8	Dusp8	439	7	Dusp8	567	-1.28
Eml6	237711	echinoderm microtubule associated protein like 6	Eml6	439	7	Eml6	126	-1.67
Fam160a2	74349	family with sequence similarity 160, member A2	Fam160a2	439	7	Fam160a2	820	1.21
Fgf10	14165	fibroblast growth factor 10	Fgf10	439	7	Fgf10	168	-1.58
Fndc5	384061	fibronectin type III domain containing 5	Fndc5	439	7	Fndc5	114	-1.7
Gpr180	58245	G protein-coupled receptor 180	Gpr180	439	7	Gpr180	744	1.23
Hip1r	29816	huntingtin interacting protein 1 related	Hip1r	439	7	Hip1r	853	-1.2
Kcna2	16490	potassium voltage-gated channel, shaker-related subfamily, member 2	Kcna2	439	7	Kcna2	596	-1.27
Kcnc1	16502	potassium voltage gated channel, Shaw-related subfamily, member 1	Kcnc1	439	7	Kcnc1	403	-1.35
Kctd21	622320	potassium channel tetramerisation domain containing 21	Kctd21	439	7	Kctd21	492	-1.31
Mgll	23945	monoglyceride lipase	Mgll	439	7	Mgll	492	-1.31
Myo1d	338367	myosin ID	Myo1d	439	7	Myo1d	219	-1.51
D0H4S114	27528	DNA segment, human D4S114	NREP	439	7	NREP	205	-1.53
Negr1	320840	neuronal growth regulator 1	Negr1	439	7	Negr1	668	1.25
Rab3ip	216363	RAB3A interacting protein	Rab3ip	439	7	Rab3ip	786	1.22
Rgs8	67792	regulator of G-protein signaling 8	Rgs8	439	7	Rgs8	334	-1.39
Rnf157	217340	ring finger protein 157	Rnf157	439	7	Rnf157	567	-1.28
Rnh1	107702	ribonuclease/angiogenin inhibitor 1	Rnh1	439	7	Rnh1	705	-1.24
Rragd	52187	Ras-related GTP binding D	Rragd	439	7	Rragd	668	1.25
Sbk1	104175	SH3-binding kinase 1	Sbk1	439	7	Sbk1	219	-1.51
Setx	269254	senataxin	Setx	439	7	Setx	786	1.22
Sez6l2	233878	seizure related 6 homolog like 2	Sez6l2	439	7	Sez6l2	546	-1.29
Slc12a5	57138	solute carrier family 12, member 5	Slc12a5	439	7	Slc12a5	632	-1.26
Slc35a4	67843	solute carrier family 35, member A4	Slc35a4	439	7	Slc35a4	517	-1.3
Slc6a8	102857	solute carrier family 6 (neurotransmitter transporter, creatine), member 8	Slc6a8	439	7	Slc6a8	820	-1.21
St3gal3	20441	ST3 beta-galactoside alpha-2,3-sialyltransferase 3	St3gal3	439	7	St3gal3	403	-1.35
Stx8	55943	syntaxin 8	Stx8	439	7	Stx8	546	-1.29
Tmem90b	433485	transmembrane protein 90B	SynDIG1	439	7	SynDIG1	245	-1.48
Taok1	216965	TAO kinase 1	Taok1	439	7	Taok1	596	1.27
Tbl1xr1	81004	transducin (beta)-like 1X-linked receptor 1	Tbl1xr1	439	7	Tbl1xr1	705	1.24
Tmem240	381582	transmembrane protein 240	Tmem240	439	7	Tmem240	304	-1.41
Tmem87b	72477	transmembrane protein 87B	Tmem87b	439	7	Tmem87b	427	1.34
Zbtb37	240869	zinc finger and BTB domain containing 37	Zbtb37	439	7	Zbtb37	427	-1.34
Zbtb7a	16969	zinc finger and BTB domain containing 7a	Zbtb7a	439	7	Zbtb7a	475	-1.32
Aggf1	66549	angiogenic factor with G patch and FHA domains 1	Aggf1	1102	6	Aggf1	632	-1.26
Cend1	57754	cell cycle exit and neuronal differentiation 1	Cend1	1102	6	Cend1	382	-1.36
Cmtm4	97487	CKLF-like MARVEL transmembrane domain containing 4	Cmtm4	1102	6	Cmtm4	632	1.26
Diras1	208666	DIRAS family, GTP-binding RAS-like 1	Diras1	1102	6	Diras1	184	-1.56
Fbxo32	67731	F-box protein 32	Fbxo32	1102	6	Fbxo32	190	-1.55
Fstl1	14314	follistatin-like 1	Fstl1	1102	6	Fstl1	366	-1.37
Fxyd6	59095	FXYD domain-containing ion transport regulator 6	Fxyd6	1102	6	Fxyd6	334	1.39
Gid4	66771	GID complex subunit 4, VID24 homolog (S. cerevisiae)	Gid4	1102	6	Gid4	705	-1.24
Kdsr	70750	3-ketodihydrosphingosine reductase	Kdsr	1102	6	Kdsr	596	1.27
Lingo2	242384	leucine rich repeat and Ig domain containing 2	Lingo2	1102	6	Lingo2	312	1.4
Lrrc10b	278795	leucine rich repeat containing 10B	Lrrc10b	1102	6	Lrrc10b	70	-1.85
Mtmr7	54384	myotubularin related protein 7	Mtmr7	1102	6	Mtmr7	596	1.27
Ncf2	17970	neutrophil cytosolic factor 2	Ncf2	1102	6	Ncf2	190	1.55
Nkain1	67149	Na+/K+ transporting ATPase interacting 1	Nkain1	1102	6	Nkain1	91	-1.77
Pde4a	18577	phosphodiesterase 4A, cAMP specific	Pde4a	1102	6	Pde4a	304	-1.41
Pdgfra	18595	platelet derived growth factor receptor, alpha polypeptide	Pdgfra	1102	6	Pdgfra	475	1.32
Ppp1r37	232947	protein phosphatase 1, regulatory subunit 37	Ppp1r37	1102	6	Ppp1r37	449	-1.33
Prkaa2	108079	protein kinase, AMP-activated, alpha 2 catalytic subunit	Prkaa2	1102	6	Prkaa2	475	1.32
Rab9b	319642	RAB9B, member RAS oncogene family	Rab9b	1102	6	Rab9b	52	1.98
Rps13	68052	ribosomal protein S13	Rps13	1102	6	Rps13	130	-1.66
Sars	20226	seryl-aminoacyl-tRNA synthetase	Sars	1102	6	Sars	705	-1.24
Scn1b	20266	sodium channel, voltage-gated, type I, beta	Scn1b	1102	6	Scn1b	546	-1.29
Sdr39u1	654795	short chain dehydrogenase/reductase family 39U, member 1	Sdr39u1	1102	6	Sdr39u1	382	-1.36
Serpinf1	20317	serine (or cysteine) peptidase inhibitor, clade F, member 1	Serpinf1	1102	6	Serpinf1	54	-1.96
Syn2	20965	synapsin II	Syn2	1102	6	Syn2	786	1.22
Tmod2	50876	tropomodulin 2	Tmod2	1102	6	Tmod2	705	1.24
Zfp112	57745	zinc finger protein 112	Zfp112	1102	6	Zfp112	249	1.47
Actn2	11472	actinin alpha 2	Actn2	1843	5	Actn2	260	1.46
Adam10	11487	a disintegrin and metallopeptidase domain 10	Adam10	1843	5	Adam10	517	1.3
Ccdc3	74186	coiled-coil domain containing 3	Ccdc3	1843	5	Ccdc3	382	-1.36
Cdc42se2	72729	CDC42 small effector 2	Cdc42se2	1843	5	Cdc42se2	403	1.35
D630045J12Rik	330286	RIKEN cDNA D630045J12 gene	D630045J12Rik	1843	5	D630045J12Rik	744	1.23
Dgkb	217480	diacylglycerol kinase, beta	Dgkb	1843	5	Dgkb	705	1.24
Ggt1	14598	gamma-glutamyltransferase 1	Ggt1	1843	5	Ggt1	11	-2.51
Hcn2	15166	hyperpolarization-activated, cyclic nucleotide-gated K+ 2	Hcn2	1843	5	Hcn2	36	-2.03
Igfbp4	16010	insulin-like growth factor binding protein 4	Igfbp4	1843	5	Igfbp4	190	-1.55
Lats2	50523	large tumor suppressor 2	Lats2	1843	5	Lats2	449	-1.33
Lrch2	210297	leucine-rich repeats and calponin homology (CH) domain containing 2	Lrch2	1843	5	Lrch2	294	1.42
Nefh	380684	neurofilament, heavy polypeptide	Nefh	1843	5	Nefh	184	-1.56
Nmnat2	226518	nicotinamide nucleotide adenylyltransferase 2	Nmnat2	1843	5	Nmnat2	449	1.33
Pou6f1	19009	POU domain, class 6, transcription factor 1	Pou6f1	1843	5	Pou6f1	744	-1.23
Pten	19211	phosphatase and tensin homolog	Pten	1843	5	Pten	517	1.3
Rbm19	74111	RNA binding motif protein 19	Rbm19	1843	5	Rbm19	546	-1.29
Slc9a3r2	65962	solute carrier family 9 (sodium/hydrogen exchanger), member 3 regulator 2	Slc9a3r2	1843	5	Slc9a3r2	382	-1.36
St13	70356	suppression of tumorigenicity 13	St13	1843	5	St13	492	-1.31
Stxbp4	20913	syntaxin binding protein 4	Stxbp4	1843	5	Stxbp4	546	1.29
Timp2	21858	tissue inhibitor of metalloproteinase 2	Timp2	1843	5	Timp2	366	1.37
Trub1	72133	TruB pseudouridine (psi) synthase homolog 1 (E. coli)	Trub1	1843	5	Trub1	820	1.21
Zdhhc3	69035	zinc finger, DHHC domain containing 3	Zdhhc3	1843	5	Zdhhc3	668	-1.25
Zfp385b	241494	zinc finger protein 385B	Zfp385b	1843	5	Zfp385b	334	-1.39
Zfp651	270210	zinc finger protein 651	Zfp651	1843	5	Zfp651	596	-1.27

## Sheet: Cerebellum
mmu-miR-137 predicted genes(Genes:2356) vs. miR-137_cb(Genes:988) Common Genes:(105)
Gene	EntrezGene ID	Description	Bioset1 Imported ID	Bioset1 Rank	SUM 1	Bioset2 Imported ID	Bioset2 Rank	Fold Change 2
1190002N15Rik	68861	RIKEN cDNA 1190002N15 gene	1190002N15Rik	11	9	1190002N15Rik	951	-1.2
Clic5	224796	chloride intracellular channel 5	Clic5	11	9	Clic5	588	1.29
Inpp5a	212111	inositol polyphosphate-5-phosphatase A	Inpp5a	11	9	Inpp5a	761	-1.24
Nt5dc2	70021	5'-nucleotidase domain containing 2	Nt5dc2	11	9	Nt5dc2	176	-1.55
Prr16	71373	proline rich 16	Prr16	11	9	Prr16	695	-1.26
Raver2	242570	ribonucleoprotein, PTB-binding 2	Raver2	11	9	Raver2	292	-1.43
Scrt1	170729	scratch homolog 1, zinc finger protein (Drosophila)	Scrt1	11	9	Scrt1	453	-1.34
Serp1	28146	stress-associated endoplasmic reticulum protein 1	Serp1	11	9	Serp1	390	-1.37
Slc12a2	20496	solute carrier family 12, member 2	Slc12a2	11	9	Slc12a2	849	1.22
Slc25a5	11740	solute carrier family 25 (mitochondrial carrier, adenine nucleotide translocator), member 5	Slc25a5	11	9	Slc25a5	321	-1.41
Alcam	11658	activated leukocyte cell adhesion molecule	Alcam	108	8	Alcam	728	1.25
Arid4b	94246	AT rich interactive domain 4B (RBP1-like)	Arid4b	108	8	Arid4b	620	1.28
Ccdc90b	66365	coiled-coil domain containing 90B	Ccdc90b	108	8	Ccdc90b	496	-1.32
Cpne8	66871	copine VIII	Cpne8	108	8	Cpne8	282	-1.44
Desi2	78825	desumoylating isopeptidase 2	Desi2	108	8	Desi2	588	-1.29
Fam132a	67389	family with sequence similarity 132, member A	Fam132a	108	8	Fam132a	185	1.54
Kcnab3	16499	potassium voltage-gated channel, shaker-related subfamily, beta member 3	Kcnab3	108	8	Kcnab3	121	-1.63
Kcnj6	16522	potassium inwardly-rectifying channel, subfamily J, member 6	Kcnj6	108	8	Kcnj6	228	1.49
N4bp2l2	381695	NEDD4 binding protein 2-like 2	N4bp2l2	108	8	N4bp2l2	413	1.36
Nab2	17937	Ngfi-A binding protein 2	Nab2	108	8	Nab2	554	1.3
Necab3	56846	N-terminal EF-hand calcium binding protein 3	Necab3	108	8	Necab3	798	1.23
Nfatc2	18019	nuclear factor of activated T cells, cytoplasmic, calcineurin dependent 2	Nfatc2	108	8	Nfatc2	650	-1.27
Ryr2	20191	ryanodine receptor 2, cardiac	Ryr2	108	8	Ryr2	695	1.26
Slc7a6	330836	solute carrier family 7 (cationic amino acid transporter, y+ system), member 6	Slc7a6	108	8	Slc7a6	798	1.23
Tmem218	66279	transmembrane protein 218	Tmem218	108	8	Tmem218	185	-1.54
Vma21	67048	VMA21 vacuolar H+-ATPase homolog (S. cerevisiae)	Vma21	108	8	Vma21	849	-1.22
Csda	56449	cold shock domain protein A	Ybx3	108	8	Ybx3	197	-1.52
1700025G04Rik	69399	RIKEN cDNA 1700025G04 gene	1700025G04Rik	439	7	1700025G04Rik	650	1.27
Amd1	11702	S-adenosylmethionine decarboxylase 1	Amd1	439	7	Amd1	798	-1.23
Bsn	12217	bassoon	Bsn	439	7	Bsn	951	1.2
Calcoco1	67488	calcium binding and coiled coil domain 1	Calcoco1	439	7	Calcoco1	428	1.35
Car7	12354	carbonic anhydrase 7	Car7	439	7	Car7	23	-2.2
Cox6a2	12862	cytochrome c oxidase, subunit VI a, polypeptide 2	Cox6a2	439	7	Cox6a2	46	-1.94
Dnajc15	66148	DnaJ (Hsp40) homolog, subfamily C, member 15	Dnajc15	439	7	Dnajc15	390	-1.37
Eif1	20918	eukaryotic translation initiation factor 1	Eif1	439	7	Eif1	894	-1.21
Fndc5	384061	fibronectin type III domain containing 5	Fndc5	439	7	Fndc5	121	-1.63
Fyttd1	69823	forty-two-three domain containing 1	Fyttd1	439	7	Fyttd1	761	1.24
Gin1	252876	gypsy retrotransposon integrase 1	Gin1	439	7	Gin1	849	1.22
Gls	14660	glutaminase	Gls	439	7	Gls	309	1.42
Ldoc1	434784	leucine zipper, down-regulated in cancer 1	Ldoc1	439	7	Ldoc1	525	-1.31
D0H4S114	27528	DNA segment, human D4S114	NREP	439	7	NREP	588	-1.29
Negr1	320840	neuronal growth regulator 1	Negr1	439	7	Negr1	798	1.23
Nxt2	237082	nuclear transport factor 2-like export factor 2	Nxt2	439	7	Nxt2	650	-1.27
Osbp2	74309	oxysterol binding protein 2	Osbp2	439	7	Osbp2	761	-1.24
Polr3f	70408	polymerase (RNA) III (DNA directed) polypeptide F	Polr3f	439	7	Polr3f	554	1.3
Ppp1r14b	18938	protein phosphatase 1, regulatory (inhibitor) subunit 14B	Ppp1r14b	439	7	Ppp1r14b	154	-1.57
Rac1	19353	RAS-related C3 botulinum substrate 1	Rac1	439	7	Rac1	951	-1.2
St18	240690	suppression of tumorigenicity 18	St18	439	7	St18	650	1.27
Tmem90b	433485	transmembrane protein 90B	SynDIG1	439	7	SynDIG1	525	-1.31
Tnrc6b	213988	trinucleotide repeat containing 6b	Tnrc6b	439	7	Tnrc6b	761	1.24
1110057K04Rik	68832	RIKEN cDNA 1110057K04 gene	1110057K04Rik	1102	6	1110057K04Rik	695	-1.26
1810041L15Rik	72301	RIKEN cDNA 1810041L15 gene	1810041L15Rik	1102	6	1810041L15Rik	210	1.51
2810428I15Rik	66462	RIKEN cDNA 2810428I15 gene	2810428I15Rik	1102	6	2810428I15Rik	849	-1.22
Adcyap1r1	11517	adenylate cyclase activating polypeptide 1 receptor 1	Adcyap1r1	1102	6	Adcyap1r1	849	1.22
Aida	108909	axin interactor, dorsalization associated	Aida	1102	6	Aida	728	-1.25
Aldh2	11669	aldehyde dehydrogenase 2, mitochondrial	Aldh2	1102	6	Aldh2	798	-1.23
Arf2	11841	ADP-ribosylation factor 2	Arf2	1102	6	Arf2	894	-1.21
BC068157	73072	cDNA sequence BC068157	BC068157	1102	6	BC068157	271	1.45
Cacna1d	12289	calcium channel, voltage-dependent, L type, alpha 1D subunit	Cacna1d	1102	6	Cacna1d	352	1.39
Calm3	12315	calmodulin 3	Calm3	1102	6	Calm3	220	1.5
Tmem188	382030	transmembrane protein 188	Cnep1r1	1102	6	Cnep1r1	428	-1.35
Col19a1	12823	collagen, type XIX, alpha 1	Col19a1	1102	6	Col19a1	525	1.31
Dcbld2	73379	discoidin, CUB and LCCL domain containing 2	Dcbld2	1102	6	Dcbld2	471	-1.33
Det1	76375	de-etiolated homolog 1 (Arabidopsis)	Det1	1102	6	Det1	343	-1.4
Fam117b	72750	family with sequence similarity 117, member B	Fam117b	1102	6	Fam117b	525	1.31
Fxyd6	59095	FXYD domain-containing ion transport regulator 6	Fxyd6	1102	6	Fxyd6	588	1.29
Gpatch8	237943	G patch domain containing 8	Gpatch8	1102	6	Gpatch8	761	1.24
Hnrnpa2b1	53379	heterogeneous nuclear ribonucleoprotein A2/B1	Hnrnpa2b1	1102	6	Hnrnpa2b1	650	1.27
Luzp2	233271	leucine zipper protein 2	Luzp2	1102	6	Luzp2	588	1.29
Mast3	546071	microtubule associated serine/threonine kinase 3	Mast3	1102	6	Mast3	849	1.22
Megf11	214058	multiple EGF-like-domains 11	Megf11	1102	6	Megf11	496	1.32
Mpc1	55951	mitochondrial pyruvate carrier 1	Mpc1	1102	6	Mpc1	554	-1.3
Naa20	67877	N(alpha)-acetyltransferase 20, NatB catalytic subunit	Naa20	1102	6	Naa20	650	-1.27
Ntng1	80883	netrin G1	Ntng1	1102	6	Ntng1	31	-2.11
Pepd	18624	peptidase D	Pepd	1102	6	Pepd	588	-1.29
Ppcs	106564	phosphopantothenoylcysteine synthetase	Ppcs	1102	6	Ppcs	343	1.4
Ptpn3	545622	protein tyrosine phosphatase, non-receptor type 3	Ptpn3	1102	6	Ptpn3	525	1.31
Ptprj	19271	protein tyrosine phosphatase, receptor type, J	Ptprj	1102	6	Ptprj	496	1.32
Rnf25	57751	ring finger protein 25	Rnf25	1102	6	Rnf25	650	-1.27
Rpl15	66480	ribosomal protein L15	Rpl15	1102	6	Rpl15	390	-1.37
Rps13	68052	ribosomal protein S13	Rps13	1102	6	Rps13	228	-1.49
Sars	20226	seryl-aminoacyl-tRNA synthetase	Sars	1102	6	Sars	728	-1.25
Serpini1	20713	serine (or cysteine) peptidase inhibitor, clade I, member 1	Serpini1	1102	6	Serpini1	376	-1.38
Syn2	20965	synapsin II	Syn2	1102	6	Syn2	728	1.25
Tmod2	50876	tropomodulin 2	Tmod2	1102	6	Tmod2	951	1.2
Bloc1s6	18457	biogenesis of organelles complex-1, subunit 6, pallidin	Bloc1s6	1843	5	Bloc1s6	496	-1.32
Ccdc167	68597	coiled-coil domain containing 167	Ccdc167	1843	5	Ccdc167	650	-1.27
D630045J12Rik	330286	RIKEN cDNA D630045J12 gene	D630045J12Rik	1843	5	D630045J12Rik	588	1.29
Dmd	13405	dystrophin, muscular dystrophy	Dmd	1843	5	Dmd	728	1.25
Emcn	59308	endomucin	Emcn	1843	5	Emcn	453	-1.34
Gbp9	236573	guanylate-binding protein 9	Gbp9	1843	5	Gbp9	321	-1.41
Loh12cr1	67774	loss of heterozygosity, 12, chromosomal region 1 homolog (human)	Loh12cr1	1843	5	Loh12cr1	695	-1.26
Luc7l2	192196	LUC7-like 2 (S. cerevisiae)	Luc7l2	1843	5	Luc7l2	951	1.2
Ndp	17986	Norrie disease (pseudoglioma) (human)	Ndp	1843	5	Ndp	951	-1.2
Nefh	380684	neurofilament, heavy polypeptide	Nefh	1843	5	Nefh	496	-1.32
Osbpl3	71720	oxysterol binding protein-like 3	Osbpl3	1843	5	Osbpl3	352	-1.39
Plekhm3	241075	pleckstrin homology domain containing, family M, member 3	Plekhm3	1843	5	Plekhm3	352	1.39
Ptp4a3	19245	protein tyrosine phosphatase 4a3	Ptp4a3	1843	5	Ptp4a3	262	-1.46
Rapgef6	192786	Rap guanine nucleotide exchange factor (GEF) 6	Rapgef6	1843	5	Rapgef6	343	1.4
Rpl37a	19981	ribosomal protein L37a	Rpl37a	1843	5	Rpl37a	60	-1.83
Ssbp3	72475	single-stranded DNA binding protein 3	Ssbp3	1843	5	Ssbp3	798	1.23
Stk17b	98267	serine/threonine kinase 17b (apoptosis-inducing)	Stk17b	1843	5	Stk17b	695	-1.26
Tead1	21676	TEA domain family member 1	Tead1	1843	5	Tead1	185	1.54
Fxc1	14356	fractured callus expressed transcript 1	Timm10b	1843	5	Timm10b	321	-1.41
Trib2	217410	tribbles homolog 2 (Drosophila)	Trib2	1843	5	Trib2	554	-1.3
