# Supplementary material for: Transgenic mice overexpressing miR-137 in the brain show schizophrenia-associated behavioral deficits and transcriptome profiles
Source: PLoS One. 2019 Jul 30;14(7):e0220389. doi: 10.1371/journal.pone.0220389 (PMC6667145; doi:10.1371/journal.pone.0220389)
Supplement: S4 Table — (XLSX) [file pone.0220389.s004.xlsx]

## Sheet: Long DOI
Symbol	EntrezGene ID	Description	Imported ID	Fold Change	P-Value	Test Expression	Control Expression	Rank
HLA-DQB1	3119	major histocompatibility complex, class II, DQ beta 1	209823_x_at	2.03	0.0382	929.4	457.2	1
SLC14A1	6563	solute carrier family 14 (urea transporter), member 1 (Kidd blood group)	205856_at	1.94	0.0364	559.6	288.8	2
212998_x_at	NA		212998_x_at	1.83	0.0406	579	315.7	3
BE326919	NA		230333_at	1.82	0.0094	6870.2	3770.8	4
CAMKK2	10645	calcium/calmodulin-dependent protein kinase kinase 2, beta	213812_s_at	-1.68	0.0091	18356.4	30768.7	5
MORF4L2	9643	mortality factor 4 like 2	243683_at	1.63	0.0077	411.7	253.2	6
241036_at	NA		241036_at	1.63	0.0297	571.6	350.4	6
209312_x_at	NA		209312_x_at	1.61	0.0415	3941.4	2446.7	8
MS4A7	58475	membrane-spanning 4-domains, subfamily A, member 7	223343_at	1.6	0.0292	418.2	261.8	9
GRIN2B	2904	glutamate receptor, ionotropic, N-methyl D-aspartate 2B	237933_at	-1.55	0.0143	783.5	1216.4	10
RHOBTB3	22836	Rho-related BTB domain containing 3	202976_s_at	1.55	0.0468	8577.8	5550.7	10
AK025143	NA		215206_at	-1.54	0.006	1080.6	1669.1	12
ASPH	444	aspartate beta-hydroxylase	210896_s_at	1.53	0.0327	3714.6	2433.9	13
227062_at	NA		227062_at	1.53	0.0262	5079.8	3324.7	13
PCGF3	10336	polycomb group ring finger 3	229413_s_at	1.52	0.0185	519.7	342	15
MOXD1	26002	monooxygenase, DBH-like 1	1554474_a_at	1.51	0.0107	1370.9	905.7	16
RERGL	79785	RERG/RAS-like	220276_at	-1.51	0.0179	1045.7	1575.8	16
BC035155	NA		1566504_at	-1.51	0.0093	311.4	469.4	16
MORF4L2	9643	mortality factor 4 like 2	243857_at	1.5	0.0047	612.8	408.1	19
MT1E	4493	metallothionein 1E	212859_x_at	1.47	0.0404	17268.5	11775.8	20
PTGS2	5743	prostaglandin-endoperoxide synthase 2 (prostaglandin G/H synthase and cyclooxygenase)	204748_at	-1.47	0.0368	323	473.8	20
TDRD9	122402	tudor domain containing 9	228285_at	1.47	0.0381	647	439.3	20
ZNF519	162655	zinc finger protein 519	1557283_a_at	1.47	0.0228	1766.5	1205.2	20
Hs.434984	NA		242206_at	1.47	0.0433	1294.3	878.4	20
ITGA6	3655	integrin, alpha 6	215177_s_at	1.46	0.0498	1526.3	1042.3	25
AL049919	NA		1566528_at	-1.46	0.0013	371.5	543.2	25
TMBIM1	64114	transmembrane BAX inhibitor motif containing 1	217730_at	1.45	0.0413	2236.4	1547.3	27
SEZ6L	23544	seizure related 6 homolog (mouse)-like	240709_at	-1.44	0.0176	366.8	529.5	28
EIF2S3	1968	eukaryotic translation initiation factor 2, subunit 3 gamma, 52kDa	205321_at	1.43	0.0115	2185.8	1533.5	29
AA725246	NA		231311_at	-1.43	0.0266	419.2	597.3	29
204670_x_at	NA		204670_x_at	1.43	0.0268	3451.2	2413.7	29
TPD52L1	7164	tumor protein D52-like 1	203786_s_at	1.42	0.0474	10385.4	7328.8	32
PDGFD	80310	platelet derived growth factor D	219304_s_at	-1.42	0.037	480.7	682.3	32
KCTD12	115207	potassium channel tetramerisation domain containing 12	212188_at	1.42	0.0101	7350.7	5173.7	32
BC041965	NA		1560411_at	-1.42	0.0083	584.2	830.7	32
INSM1	3642	insulinoma-associated 1	206502_s_at	-1.41	0.0018	437.3	618.3	36
SPTLC2	9517	serine palmitoyltransferase, long chain base subunit 2	203127_s_at	1.41	0.034	1001.9	712.1	36
LRP12	29967	low density lipoprotein receptor-related protein 12	220254_at	1.41	0.0173	574.9	406.6	36
PILRB	29990	paired immunoglobin-like type 2 receptor beta	225321_s_at	-1.41	0.0059	3068.7	4332.7	36
AI791225	NA		243049_at	-1.41	0.0139	805.9	1137	36
AK025152	NA		216766_at	-1.41	0.0064	341.9	483.6	36
226856_at	NA		226856_at	-1.41	0.0118	1878.7	2648.9	36
AW296081	NA		241613_at	-1.4	0.0206	1420.9	1983.8	43
FBXW11	23291	F-box and WD repeat domain containing 11	209456_s_at	1.39	0.0324	1292.5	927.9	44
Hs.665417	NA		244356_at	-1.39	0.0035	227.3	316.4	44
HNRNPL	3191	heterogeneous nuclear ribonucleoprotein L	35201_at	-1.38	0.0335	4072.3	5625.5	46
KPNA3	3839	karyopherin alpha 3 (importin alpha 4)	221503_s_at	1.38	1.4e-05	6476.9	4691.8	46
LAMP1	3916	lysosomal-associated membrane protein 1	201551_s_at	1.38	0.045	3201.4	2316.6	46
LSG1	55341	large subunit GTPase 1 homolog (S. cerevisiae)	221536_s_at	1.38	0.017	2062.7	1491	46
TYRP1	7306	tyrosinase-related protein 1	205694_at	-1.37	0.012	698.2	955.4	50
AASDHPPT	60496	aminoadipate-semialdehyde dehydrogenase-phosphopantetheinyl transferase	202170_s_at	1.37	0.0257	11172.2	8127.7	50
RAB34	83871	RAB34, member RAS oncogene family	224710_at	1.37	0.0455	1533.2	1122.4	50
AW444673	NA		237277_at	-1.37	0.0068	501.3	687.5	50
ITPR2	3709	inositol 1,4,5-trisphosphate receptor, type 2	202662_s_at	1.36	0.0277	1291.3	951.5	54
TNFSF13	8741	tumor necrosis factor (ligand) superfamily, member 13	209500_x_at	1.36	0.042	2445.6	1802.2	54
CHDH	55349	choline dehydrogenase	229954_at	1.36	0.025	470.9	345.7	54
ZNF519	162655	zinc finger protein 519	1564190_x_at	1.36	0.0288	2125	1562.1	54
BC030096	NA		1568736_s_at	-1.36	0.0453	670.3	911.8	54
AI653267	NA		228572_at	-1.36	0.0196	1145.2	1553.1	54
AL832672	NA		1557543_at	1.36	0.0309	391.9	289.1	54
C1R	715	complement component 1, r subcomponent	212067_s_at	1.35	0.0481	1314.1	970.1	61
LPL	4023	lipoprotein lipase	203548_s_at	1.35	0.0351	3192.1	2359.9	61
EBPL	84650	emopamil binding protein-like	223306_at	1.35	0.0351	3599.6	2671.1	61
COL24A1	255631	collagen, type XXIV, alpha 1	238732_at	-1.35	0.006	377.6	509.6	61
LBH	81606	limb bud and heart development homolog (mouse)	221011_s_at	-1.34	0.0077	1009.9	1356.1	65
GPR56	9289	G protein-coupled receptor 56	206582_s_at	1.33	0.0283	1147.4	859.9	66
RAPGEF5	9771	Rap guanine nucleotide exchange factor (GEF) 5	204680_s_at	1.33	0.0259	1422.1	1069.7	66
FAM133B	257415	family with sequence similarity 133, member B	236809_at	1.33	0.021	1004.3	754.2	66
OTOGL	283310	otogelin-like	1553746_a_at	-1.33	0.0129	295.7	392.8	66
AI018174	NA		235938_at	-1.33	0.0135	1157.3	1537.7	66
RSBN1L-AS1	100505854	RSBN1L antisense RNA 1	227431_at	1.33	0.0066	773.5	582.9	66
BCL6	604	B-cell CLL/lymphoma 6	215990_s_at	1.32	0.033	2169.3	1640.2	72
DUSP1	1843	dual specificity phosphatase 1	201041_s_at	-1.32	0.013	8470.4	11219.9	72
FUS	2521	fused in sarcoma	1565717_s_at	1.32	0.0134	5889	4477.8	72
NR4A2	4929	nuclear receptor subfamily 4, group A, member 2	204621_s_at	-1.32	0.0388	1442.1	1906.9	72
SV2C	22987	synaptic vesicle glycoprotein 2C	243139_at	-1.32	0.0192	514.1	678	72
TMED5	50999	transmembrane emp24 protein transport domain containing 5	202194_at	1.32	0.0464	5877.6	4446.4	72
GCFC1	94104	GC-rich sequence DNA-binding factor 1	1555125_at	1.32	0.0139	784.1	593.1	72
LINC00667	339290	long intergenic non-protein coding RNA 667	228160_at	-1.32	0.0065	1430.3	1883.3	72
AA745978	NA		228742_at	-1.32	0.043	1773.6	2335.2	72
AI821426	NA		239990_at	-1.32	0.0104	758.3	1004.7	72
BC030096	NA		1568735_at	-1.32	0.0337	328.5	434.9	72
AW297742	NA		243890_at	-1.32	0.0023	326.9	433	72
C1S	716	complement component 1, s subcomponent	208747_s_at	1.31	0.0247	2464.1	1879.6	84
DTX4	23220	deltex homolog 4 (Drosophila)	212611_at	-1.31	0.0088	5661.8	7441.3	84
VANGL1	81839	vang-like 1 (van gogh, Drosophila)	229997_at	1.31	0.041	479.4	364.8	84
1553420_at	NA		1553420_at	1.31	0.0184	520.7	397.2	84
Hs.687851	NA		239946_at	-1.31	0.0174	448.4	585.4	84
GSTM4	2948	glutathione S-transferase mu 4	204149_s_at	1.3	0.0197	1314.8	1011.9	89
SV2C	22987	synaptic vesicle glycoprotein 2C	216086_at	-1.3	0.0207	4886.7	6362.4	89
ADAMTS9	56999	ADAM metallopeptidase with thrombospondin type 1 motif, 9	226814_at	1.3	0.042	414.1	319.7	89
KIAA1755	85449	KIAA1755	1561394_s_at	1.3	0.0193	623.7	478	89
232717_at	NA		232717_at	-1.3	0.0187	1334.4	1739.6	89
233688_at	NA		233688_at	-1.3	0.0048	367.1	477.2	89
PDLIM1	9124	PDZ and LIM domain 1	208690_s_at	1.29	0.0055	502.8	389.6	95
HDAC9	9734	histone deacetylase 9	205659_at	-1.29	0.0177	1658.4	2131.2	95
MAP3K2	10746	mitogen-activated protein kinase kinase kinase 2	221695_s_at	1.29	0.0357	1371.1	1065.3	95
OSBPL3	26031	oxysterol binding protein-like 3	209627_s_at	-1.29	0.0252	2188.1	2833.1	95
DGCR5	26220	DiGeorge syndrome critical region gene 5 (non-protein coding)	228804_at	-1.29	0.0205	2327.3	2991.4	95
THOC7	80145	THO complex 7 homolog (Drosophila)	229525_at	-1.29	0.0491	290.5	374.6	95
LOC284219	284219	uncharacterized LOC284219	1556425_a_at	-1.29	0.0345	2151.4	2767.3	95
AI084056	NA		227851_s_at	1.29	0.0309	1279.7	994.3	95
AU146945	NA		215976_at	-1.29	0.0241	461	595.3	95
AL831875	NA		1566469_at	-1.29	0.0428	1565.1	2022.4	95
Hs.687708	NA		239121_at	-1.29	0.0418	1222.5	1578.2	95
KCNS2	3788	potassium voltage-gated channel, delayed-rectifier, subfamily S, member 2	1554680_s_at	-1.28	0.0362	894.6	1146.5	106
LAMB2	3913	laminin, beta 2 (laminin S)	216264_s_at	1.28	0.0487	755.3	590.2	106
TFR2	7036	transferrin receptor 2	210215_at	-1.28	0.0058	825.1	1054.9	106
SCARA3	51435	scavenger receptor class A, member 3	219416_at	1.28	0.0154	3323.3	2587.4	106
TM7SF3	51768	transmembrane 7 superfamily member 3	226478_at	-1.28	0.0279	1093.4	1402.8	106
RASSF4	83937	Ras association (RalGDS/AF-6) domain family member 4	221578_at	1.28	0.0058	1621.4	1270	106
SLC38A11	151258	solute carrier family 38, member 11	243231_at	-1.28	0.0254	644.8	827.8	106
MUC20	200958	mucin 20, cell surface associated	230043_at	-1.28	0.0445	387.9	497.6	106
C12orf68	387856	chromosome 12 open reading frame 68	229626_at	-1.28	0.0354	3165.5	4055.9	106
AI372879	NA		237134_at	-1.28	0.0216	218.8	279.6	106
AF085948	NA		1565863_at	1.28	0.0221	276.8	217	106
BG745857	NA		1558299_at	-1.28	0.0135	1615.6	2070.3	106
AU144140	NA		233090_at	-1.28	0.0413	1174.3	1505.1	106
235836_at	NA		235836_at	-1.28	0.0043	414.7	529.4	106
241837_at	NA		241837_at	-1.28	0.0358	465.5	597.9	106
MECOM	2122	MDS1 and EVI1 complex locus	226420_at	-1.27	0.005	185.5	235.9	121
MDM2	4193	Mdm2, p53 E3 ubiquitin protein ligase homolog (mouse)	225160_x_at	1.27	0.0484	1903.7	1494.7	121
SSR1	6745	signal sequence receptor, alpha	200890_s_at	1.27	0.0318	747.9	588.2	121
SLC2A8	29988	solute carrier family 2 (facilitated glucose transporter), member 8	239426_at	-1.27	0.0429	328.9	419	121
ABHD5	51099	abhydrolase domain containing 5	218739_at	1.27	0.0275	649.2	513.1	121
BRCC3	79184	BRCA1/BRCA2-containing complex, subunit 3	216521_s_at	1.27	0.0419	1444.7	1141.7	121
EML6	400954	echinoderm microtubule associated protein like 6	229656_s_at	-1.27	0.031	2623.7	3324	121
LOC646762	646762	uncharacterized LOC646762	1568597_at	-1.27	0.0397	1628	2068.1	121
AU146384	NA		232210_at	-1.27	0.0323	656.6	832.2	121
BC035108	NA		1561341_at	-1.27	0.02	2169	2749.7	121
AA810265	NA		239294_at	1.27	0.0204	202.3	159.8	121
NM_025016	NA		220906_at	-1.27	0.0181	326.7	414.5	121
Hs.687484	NA		243178_at	-1.27	0.0338	1090.2	1382.8	121
TRIM27	5987	tripartite motif containing 27	210541_s_at	1.26	0.0482	1414.7	1118.7	134
CFLAR	8837	CASP8 and FADD-like apoptosis regulator	210564_x_at	1.26	0.0215	750	594.8	134
HIBADH	11112	3-hydroxyisobutyrate dehydrogenase	231955_s_at	1.26	0.0208	534.6	422.7	134
EMCN	51705	endomucin	227874_at	-1.26	0.0286	219.9	276.4	134
SEMA5B	54437	sema domain, seven thrombospondin repeats (type 1 and type 1-like), transmembrane domain (TM) and short cytoplasmic domain, (semaphorin) 5B	223610_at	-1.26	0.0079	1395.9	1755	134
LSG1	55341	large subunit GTPase 1 homolog (S. cerevisiae)	221535_at	1.26	0.0147	2664.3	2117.9	134
VIMP	55829	VCP-interacting membrane protein	223209_s_at	1.26	0.0469	4572.1	3634.5	134
FAM181A	90050	family with sequence similarity 181, member A	231117_at	1.26	0.0198	667.1	530.9	134
SYT12	91683	synaptotagmin XII	228072_at	-1.26	0.0112	1732.3	2178.4	134
AL134451	NA		236750_at	-1.26	0.0241	2207.5	2775.5	134
BC037816	NA		1562828_at	-1.26	0.0144	2884.1	3637.8	134
BF801735	NA		238712_at	-1.26	0.0208	712.4	896.3	134
BC032027	NA		1561574_at	-1.26	0.0307	334.5	423.1	134
222369_at	NA		222369_at	-1.26	0.0052	787.9	992	134
LOC100288310	100288310	uncharacterized LOC100288310	1556444_a_at	-1.26	0.0458	1525.3	1926.1	134
CACNA1D	776	calcium channel, voltage-dependent, L type, alpha 1D subunit	210108_at	-1.25	0.0354	979.9	1221.5	149
CD59	966	CD59 molecule, complement regulatory protein	200983_x_at	1.25	0.032	8020.2	6430.4	149
CDKN1C	1028	cyclin-dependent kinase inhibitor 1C (p57, Kip2)	216894_x_at	1.25	0.0113	996.8	796	149
RALGDS	5900	ral guanine nucleotide dissociation stimulator	209051_s_at	1.25	0.0459	3353.7	2672.6	149
SYP	6855	synaptophysin	213200_at	-1.25	0.0462	4028	5026.1	149
VIPR1	7433	vasoactive intestinal peptide receptor 1	205019_s_at	-1.25	0.0389	2587.3	3233	149
NAALAD2	10003	N-acetylated alpha-linked acidic dipeptidase 2	233815_at	-1.25	0.0155	260.2	326.1	149
SOGA2	23255	SOGA family member 2	213358_at	-1.25	0.0006	5975.4	7475	149
VILL	50853	villin-like	209950_s_at	-1.25	0.0214	1150.7	1442.9	149
DERL1	79139	derlin 1	219402_s_at	1.25	0.047	2002.1	1598.3	149
EARS2	124454	glutamyl-tRNA synthetase 2, mitochondrial (putative)	1563796_s_at	1.25	0.0383	1639.4	1311.4	149
TCERG1L	256536	transcription elongation regulator 1-like	231257_at	-1.25	0.0344	1075.1	1345	149
KY	339855	kyphoscoliosis peptidase	244572_at	-1.25	0.0113	497.5	620.6	149
AW001186	NA		228271_at	-1.25	0.0453	1202.1	1502.8	149
AK025052	NA		232565_at	-1.25	0.0496	727.9	913.3	149
242248_at	NA		242248_at	1.25	0.0293	249	199.2	149
242610_x_at	NA		242610_x_at	-1.25	0.0074	413.4	516.5	149
DCTN1-AS1	100189589	DCTN1 antisense RNA 1	1557617_at	-1.25	0.0068	1293.2	1611.7	149
Hs.595021	NA		240417_at	1.25	0.0061	492.7	393.3	149
GABRD	2563	gamma-aminobutyric acid (GABA) A receptor, delta	230255_at	-1.24	0.0028	4511.8	5591.3	168
ACTR2	10097	ARP2 actin-related protein 2 homolog (yeast)	200727_s_at	1.24	0.0205	4430.1	3569.6	168
CPLX1	10815	complexin 1	223500_at	-1.24	0.0012	12480.8	15453.4	168
FBXO9	26268	F-box protein 9	212991_at	-1.24	0.0385	2819	3497	168
OVOL2	58495	ovo-like 2 (Drosophila)	211778_s_at	-1.24	0.0152	322.5	398.5	168
LOC284578	284578	uncharacterized LOC284578	1557474_at	-1.24	0.0234	852.3	1054.2	168
TMEM200B	399474	transmembrane protein 200B	227386_s_at	-1.24	0.0057	271.7	337.7	168
AW592510	NA		235701_at	-1.24	0.0274	788.5	976.8	168
AU146285	NA		233302_at	-1.24	0.0309	233.1	289.6	168
1569142_at	NA		1569142_at	1.24	0.0464	283.1	229	168
228456_s_at	NA		228456_s_at	-1.24	0.0126	10441.5	12896.9	168
R45186	NA		244217_at	-1.24	0.0495	3337.6	4137.3	168
LOC100132999	100132999	uncharacterized LOC100132999	229264_at	-1.24	0.0163	1680.9	2083.8	168
Hs.673912	NA		237387_at	1.24	0.0176	361.1	292	168
KCNS3	3790	potassium voltage-gated channel, delayed-rectifier, subfamily S, member 3	205968_at	-1.23	0.0476	697.2	860.4	182
SV2C	22987	synaptic vesicle glycoprotein 2C	242530_at	-1.23	0.0479	843.3	1038.7	182
ZMAT4	79698	zinc finger, matrin-type 4	219877_at	-1.23	0.0409	4634.5	5679.9	182
L2HGDH	79944	L-2-hydroxyglutarate dehydrogenase	220089_at	1.23	0.0035	704.5	572.4	182
ZNF503	84858	zinc finger protein 503	227195_at	-1.23	0.0278	1208.7	1483.7	182
CORO6	84940	coronin 6	1552301_a_at	-1.23	0.0434	2029.4	2491.9	182
KBTBD3	143879	kelch repeat and BTB (POZ) domain containing 3	228777_at	1.23	0.0374	452.9	367.5	182
SGK223	157285	homolog of rat pragma of Rnd2	235085_at	-1.23	0.0361	4027.2	4971.8	182
CMYA5	202333	cardiomyopathy associated 5	233520_s_at	-1.23	0.0209	1231.9	1516.3	182
RRN3P1	730092	RNA polymerase I transcription factor homolog (S. cerevisiae) pseudogene 1	216902_s_at	1.23	0.0318	629.9	511.2	182
AW263539	NA		231207_at	1.23	0.0127	3834.6	3119.3	182
AL713630	NA		1563721_at	-1.23	0.0466	967.6	1190.6	182
NFX1	4799	nuclear transcription factor, X-box binding 1	1553348_a_at	1.22	0.0369	478.7	391	194
DNAJC3	5611	DnaJ (Hsp40) homolog, subfamily C, member 3	208499_s_at	1.22	0.0126	485.3	397.9	194
DGCR14	8220	DiGeorge syndrome critical region gene 14	239730_at	-1.22	0.0323	308.8	378	194
PPFIA4	8497	protein tyrosine phosphatase, receptor type, f polypeptide (PTPRF), interacting protein (liprin), alpha 4	214978_s_at	-1.22	0.0042	3119.7	3791.7	194
TRAM2	9697	translocation associated membrane protein 2	202368_s_at	1.22	0.0229	711.2	585.1	194
SEMA4B	10509	sema domain, immunoglobulin domain (Ig), transmembrane domain (TM) and short cytoplasmic domain, (semaphorin) 4B	234725_s_at	1.22	0.0499	1278	1051.7	194
TRAK1	22906	trafficking protein, kinesin binding 1	201283_s_at	1.22	0.0092	546.6	447.1	194
EXPH5	23086	exophilin 5	213929_at	-1.22	0.0253	156.5	190.9	194
MRPL30	51263	mitochondrial ribosomal protein L30	223996_s_at	1.22	0.0196	2965.3	2429.1	194
SLC17A6	57084	solute carrier family 17 (sodium-dependent inorganic phosphate cotransporter), member 6	220551_at	-1.22	0.0179	2215.3	2707	194
RTN4R	65078	reticulon 4 receptor	228550_at	-1.22	0.0303	2915.3	3567.9	194
LENG8	114823	leukocyte receptor cluster (LRC) member 8	224673_at	-1.22	0.0049	834.6	1021.2	194
FBXO16	157574	F-box protein 16	228427_at	-1.22	0.042	1579.7	1929.5	194
LOC339988	339988	uncharacterized LOC339988	1562698_x_at	-1.22	0.0052	475.2	579.5	194
AW779916	NA		243976_at	-1.22	0.0222	1543.8	1880.7	194
BC036684	NA		1562794_at	-1.22	0.0333	769.2	935.6	194
AI678013	NA		240165_at	-1.22	0.0355	1767.7	2163.7	194
BE549909	NA		228172_at	-1.22	0.0135	2191.2	2669.5	194
211012_s_at	NA		211012_s_at	1.22	0.0114	845.5	695.3	194
216682_s_at	NA		216682_s_at	1.22	0.0337	400	329	194
Hs.650727	NA		243599_at	-1.22	0.0323	367.2	448.6	194
LGALS9	3965	lectin, galactoside-binding, soluble, 9	203236_s_at	1.21	0.0246	1176.9	974.8	215
RAP1GDS1	5910	RAP1, GTP-GDP dissociation stimulator 1	237856_at	1.21	0.0096	289.4	239.5	215
SLC2A5	6518	solute carrier family 2 (facilitated glucose/fructose transporter), member 5	242525_at	1.21	0.0475	476.4	392.6	215
HIST1H2BE	8344	histone cluster 1, H2be	208527_x_at	1.21	0.0255	525.9	435.4	215
NREP	9315	neuronal regeneration related protein homolog (rat)	201310_s_at	-1.21	0.006	17927	21710.8	215
UBAP2L	9898	ubiquitin associated protein 2-like	209947_at	-1.21	0.0266	1169.3	1417.3	215
USP15	9958	ubiquitin specific peptidase 15	244028_at	-1.21	0.0127	565.2	685.9	215
LZTS1	11178	leucine zipper, putative tumor suppressor 1	219042_at	-1.21	0.0016	1629.5	1972.4	215
UHRF1BP1L	23074	UHRF1 binding protein 1-like	1554292_a_at	1.21	0.0499	228.1	189.1	215
HR	55806	hairless homolog (mouse)	241355_at	-1.21	0.0436	1787.2	2154.6	215
TEKT3	64518	tektin 3	223867_at	1.21	0.005	193.4	160	215
RPAP3	79657	RNA polymerase II associated protein 3	1557984_s_at	1.21	0.0382	230.3	190.6	215
ZNF160	90338	zinc finger protein 160	1567032_s_at	1.21	0.0347	259.9	214.8	215
REM2	161253	RAS (RAD and GEM)-like GTP binding 2	235699_at	-1.21	0.0211	629	759.7	215
LOC254559	254559	uncharacterized LOC254559	238603_at	-1.21	0.0378	1058.8	1277.1	215
MAP7D2	256714	MAP7 domain containing 2	228262_at	-1.21	0.0202	7807.9	9425.2	215
ZNF680	340252	zinc finger protein 680	229533_x_at	1.21	0.0412	708.8	587.6	215
LOC100049716	100049716	uncharacterized LOC100049716	228647_at	-1.21	0.0457	376.8	454.3	215
BF514096	NA		244308_at	1.21	0.0149	229	189.9	215
BF056369	NA		229670_at	-1.21	0.049	1065.4	1292.4	215
BC036397	NA		1568803_at	-1.21	0.039	927.6	1123.6	215
Hs.350615	NA		1557745_at	-1.21	0.0227	8033.2	9710.5	215
BE552155	NA		235912_at	-1.21	0.017	2497.5	3032.4	215
213553_x_at	NA		213553_x_at	1.21	0.0193	2361.3	1944.7	215
1561502_x_at	NA		1561502_x_at	-1.21	0.0434	763.2	927.1	215
NKTR	4820	natural killer-tumor recognition sequence	215338_s_at	1.2	0.0492	4678.8	3886	240
EI24	9538	etoposide induced 2.4 mRNA	216396_s_at	-1.2	0.0462	1649.3	1982.6	240
INPP5F	22876	inositol polyphosphate-5-phosphatase F	230362_at	1.2	0.0127	270.8	224.9	240
ANAPC7	51434	anaphase promoting complex subunit 7	225521_at	-1.2	0.0213	1121.5	1347.3	240
USP47	55031	ubiquitin specific peptidase 47	223701_s_at	1.2	0.0109	3427.7	2855.9	240
ZNF83	55769	zinc finger protein 83	236429_at	1.2	0.0202	197.1	163.9	240
PAK7	57144	p21 protein (Cdc42/Rac)-activated kinase 7	213990_s_at	-1.2	0.0345	4508.9	5431.4	240
SORCS2	57537	sortilin-related VPS10 domain containing receptor 2	228720_at	1.2	0.0335	1844.1	1535.2	240
SCRT1	83482	scratch homolog 1, zinc finger protein (Drosophila)	228761_at	-1.2	0.0406	1790.5	2153	240
XKR6	286046	XK, Kell blood group complex subunit-related family, member 6	1553640_at	-1.2	0.0349	2214.7	2657.8	240
N29877	NA		231169_at	1.2	0.0408	646	538	240
CA450514	NA		1556003_a_at	-1.2	0.0417	189.8	228	240

## Sheet: Intermediate DOI
Symbol	EntrezGene ID	Description	Imported ID	Fold Change	P-Value	Test Expression	Control Expression	Rank
231576_at	NA		231576_at	-2.08	0.0225	1485.4	3086.8	1
RXFP1	59350	relaxin/insulin-like family peptide receptor 1	1552715_a_at	-2.04	0.0123	1147.4	2337.7	2
RGS4	5999	regulator of G-protein signaling 4	204338_s_at	-2.01	0.0304	13104.2	26289	3
AW979261	NA		243791_at	1.98	0.0412	534.2	269.2	4
SYNJ1	8867	synaptojanin 1	207594_s_at	-1.97	0.0283	1172.8	2310.3	5
CCL3	6348	chemokine (C-C motif) ligand 3	205114_s_at	-1.96	0.0058	257.5	503.7	6
MALAT1	378938	metastasis associated lung adenocarcinoma transcript 1 (non-protein coding)	226675_s_at	1.93	0.0397	2831.7	1463.6	7
CHRM3	1131	cholinergic receptor, muscarinic 3	1559633_a_at	-1.92	0.0347	1128.8	2165.2	8
215531_s_at	NA		215531_s_at	-1.89	0.015	897.9	1695.5	9
244170_at	NA		244170_at	-1.89	0.0353	1330.9	2521.8	9
AI733564	NA		236439_at	1.88	0.0281	407.2	216.7	11
MRVI1	10335	murine retrovirus integration site 1 homolog	230214_at	1.87	0.0168	3205.4	1709.8	12
N90870	NA		232113_at	1.87	0.0366	3165.6	1691.4	12
MAP2K4	6416	mitogen-activated protein kinase kinase 4	203265_s_at	-1.86	0.0141	2414.6	4490.1	14
GABRG2	2566	gamma-aminobutyric acid (GABA) A receptor, gamma 2	206849_at	-1.84	0.0295	5372	9894.4	15
PDE1A	5136	phosphodiesterase 1A, calmodulin-dependent	242789_at	-1.84	0.0137	1859.2	3416	15
RXFP1	59350	relaxin/insulin-like family peptide receptor 1	231804_at	-1.84	0.0087	1130.5	2085.5	15
MALAT1	378938	metastasis associated lung adenocarcinoma transcript 1 (non-protein coding)	224567_x_at	1.83	0.0494	6658.8	3638	18
CYR61	3491	cysteine-rich, angiogenic inducer, 61	201289_at	1.82	0.0414	2320.6	1274.7	19
PDK4	5166	pyruvate dehydrogenase kinase, isozyme 4	225207_at	1.82	0.021	2472.2	1357.7	19
Hs.687579	NA		243240_at	1.82	0.0194	1316.2	722.7	19
RAB6A	5870	RAB6A, member RAS oncogene family	201048_x_at	-1.81	0.0301	1511.1	2736.3	22
PAK1	5058	p21 protein (Cdc42/Rac)-activated kinase 1	209615_s_at	-1.79	0.0249	2244.9	4027.2	23
SYN2	6854	synapsin II	210315_at	-1.79	0.0237	2070.1	3703.4	23
PREPL	9581	prolyl endopeptidase-like	212216_at	-1.79	0.0215	6905.4	12351.8	23
NGEF	25791	neuronal guanine nucleotide exchange factor	243556_at	-1.78	0.026	1544.7	2744.4	26
DDIT4	54541	DNA-damage-inducible transcript 4	202887_s_at	1.78	0.0053	6373.2	3576	26
ZFP36L1	677	zinc finger protein 36, C3H type-like 1	211962_s_at	1.75	0.0087	4711.5	2692.5	28
PVALB	5816	parvalbumin	205336_at	-1.75	0.0168	5549	9734.8	28
SCAMP1	9522	secretory carrier membrane protein 1	206667_s_at	-1.75	0.0473	630.7	1101.8	28
C10orf116	10974	chromosome 10 open reading frame 116	203571_s_at	1.75	0.0151	4633.7	2650.7	28
ATP6V1A	523	ATPase, H+ transporting, lysosomal 70kDa, V1 subunit A	201971_s_at	-1.73	0.0292	9616.1	16609.1	32
GLRB	2743	glycine receptor, beta	205279_s_at	-1.73	0.0244	6017.6	10398.7	32
MEG3	55384	maternally expressed 3 (non-protein coding)	235077_at	1.73	0.0318	10945.4	6322.7	32
ZNF385B	151126	zinc finger protein 385B	1555800_at	-1.73	0.0273	1133.6	1960.6	32
AI823453	NA		243589_at	1.73	0.0063	760.3	439.4	32
240665_at	NA		240665_at	1.73	0.0476	923.5	533.1	32
SCAMP1	9522	secretory carrier membrane protein 1	1552978_a_at	-1.72	0.0384	2344.5	4034.8	38
SIK3	23387	SIK family kinase 3	242920_at	1.72	0.0367	1140.2	662.7	38
AL359594	NA		1566867_at	1.72	0.0079	920.3	533.6	38
RGS7	6000	regulator of G-protein signaling 7	1554500_a_at	-1.71	0.0243	1789.6	3058	41
SRGAP2C	653464	SLIT-ROBO Rho GTPase activating protein 2C	229067_at	-1.71	0.0074	2627.3	4494	41
AF086066	NA		1561658_at	1.71	0.0219	694.8	406.7	41
CRHBP	1393	corticotropin releasing hormone binding protein	205984_at	-1.7	0.0025	1005.9	1708.8	44
MBNL1	4154	muscleblind-like splicing regulator 1	235879_at	1.7	0.0194	321.3	188.8	44
NPY	4852	neuropeptide Y	206001_at	-1.7	0.0063	6139.6	10419.7	44
TAGLN	6876	transgelin	205547_s_at	1.7	0.0132	2851.2	1677.1	44
RHPN2	85415	rhophilin, Rho GTPase binding protein 2	227196_at	1.7	0.0088	734.6	432.2	44
242420_at	NA		242420_at	-1.7	0.0029	1306.5	2217.8	44
FGF12	2257	fibroblast growth factor 12	214589_at	-1.69	0.0195	2865.3	4854.5	50
GEM	2669	GTP binding protein overexpressed in skeletal muscle	204472_at	1.69	0.0398	868.3	513.8	50
PIK3R1	5295	phosphoinositide-3-kinase, regulatory subunit 1 (alpha)	244181_at	1.69	0.0064	297	176.1	50
CADPS	8618	Ca++-dependent secretion activator	1568603_at	-1.69	0.0239	4053.4	6870.2	50
RWDD2B	10069	RWD domain containing 2B	222614_at	-1.69	0.0125	480.7	814.7	50
PLCL2	23228	phospholipase C-like 2	216218_s_at	-1.69	0.0128	962	1622.2	50
MIAT	440823	myocardial infarction associated transcript (non-protein coding)	237322_at	1.69	0.0171	2129.9	1258.2	50
FGF14	2259	fibroblast growth factor 14	221310_at	-1.68	0.0173	3000.7	5054.4	57
PCSK1	5122	proprotein convertase subtilisin/kexin type 1	205825_at	-1.68	0.027	6553.7	11033	57
SLC1A6	6511	solute carrier family 1 (high affinity aspartate/glutamate transporter), member 6	1554592_a_at	-1.68	0.015	493.9	828.7	57
NREP	9315	neuronal regeneration related protein homolog (rat)	201309_x_at	-1.68	0.0129	3962.8	6649.6	57
AK021804	NA		233364_s_at	1.68	0.0286	1175.3	697.5	57
212732_at	NA		212732_at	1.68	0.0452	5189.1	3084.5	57
242343_x_at	NA		242343_x_at	1.68	0.0361	1098.2	655.6	57
SST	6750	somatostatin	213921_at	-1.67	0.0184	8504.5	14203.6	64
GLIPR1	11010	GLI pathogenesis-related 1	214085_x_at	-1.67	0.009	2582	4314.4	64
ZNF638	27332	zinc finger protein 638	239243_at	1.67	0.035	803.2	480	64
ZNF385B	151126	zinc finger protein 385B	1555801_s_at	-1.67	0.0269	1567.4	2618.2	64
PRUNE2	158471	prune homolog 2 (Drosophila)	212806_at	-1.67	0.0462	830.1	1390.3	64
AW970888	NA		242239_at	1.67	0.0193	760.9	456.1	64
231109_at	NA		231109_at	1.67	0.0251	784.2	470.4	64
HSPB1	3315	heat shock 27kDa protein 1	201841_s_at	1.66	0.0346	10865.6	6550.3	71
LGALS8	3964	lectin, galactoside-binding, soluble, 8	210732_s_at	-1.66	0.0198	747.5	1241.1	71
PAFAH1B1	5048	platelet-activating factor acetylhydrolase 1b, regulatory subunit 1 (45kDa)	211547_s_at	-1.66	0.0482	2557.5	4244.1	71
RASGRF1	5923	Ras protein-specific guanine nucleotide-releasing factor 1	210550_s_at	-1.66	0.0219	3481.1	5781.8	71
TBR1	10716	T-box, brain, 1	220025_at	-1.66	0.0197	2176	3613.7	71
LAPTM4B	55353	lysosomal protein transmembrane 4 beta	1554679_a_at	-1.66	0.038	1474.6	2444.4	71
CYBRD1	79901	cytochrome b reductase 1	222453_at	1.66	0.0193	3355.5	2022.4	71
233814_at	NA		233814_at	-1.66	0.0158	1754.1	2904	71
CRH	1392	corticotropin releasing hormone	205630_at	-1.65	0.0452	3539.3	5845.9	79
FGF12	2257	fibroblast growth factor 12	207501_s_at	-1.65	0.0216	2376	3917.7	79
CDC14B	8555	CDC14 cell division cycle 14 homolog B (S. cerevisiae)	234605_at	1.65	0.0095	621.8	377.5	79
MALAT1	378938	metastasis associated lung adenocarcinoma transcript 1 (non-protein coding)	1558678_s_at	1.65	0.0363	45132.8	27361.7	79
LOC100272216	100272216	uncharacterized LOC100272216	213089_at	1.65	0.0232	1789	1085.9	79
TRIM23	373	tripartite motif containing 23	210995_s_at	-1.64	0.0419	1219	1995.6	84
CLK1	1195	CDC-like kinase 1	214683_s_at	1.64	0.0225	3221.6	1963.6	84
DTNA	1837	dystrobrevin, alpha	205741_s_at	1.64	0.0407	3129	1910.9	84
GAD1	2571	glutamate decarboxylase 1 (brain, 67kDa)	206670_s_at	-1.64	0.0345	1178.8	1928.9	84
GNAL	2774	guanine nucleotide binding protein (G protein), alpha activating activity polypeptide, olfactory type	206355_at	-1.64	0.0017	2149.6	3531.5	84
MFSD6	54842	major facilitator superfamily domain containing 6	219858_s_at	-1.64	0.0329	859.8	1411	84
AI480014	NA		215290_at	1.64	0.0181	621.6	380	84
AK021509	NA		233306_at	1.64	0.0238	1192.7	726.9	84
R54203	NA		241883_x_at	1.64	0.0211	724.3	441	84
PRPS1	5631	phosphoribosyl pyrophosphate synthetase 1	208447_s_at	-1.63	0.0171	1810.6	2946.6	93
UBE2D3	7323	ubiquitin-conjugating enzyme E2D 3	240383_at	1.63	0.0264	878.3	537.4	93
PIR	8544	pirin (iron-binding nuclear protein)	207469_s_at	1.63	0.0111	1240.6	762.9	93
CAB39	51719	calcium binding protein 39	224311_s_at	-1.63	0.048	1259.8	2055.6	93
CELF4	56853	CUGBP, Elav-like family member 4	223653_x_at	-1.63	0.0152	2833.8	4608.7	93
W76548	NA		1561155_at	1.63	0.0286	510.2	313.9	93
PCMT1	5110	protein-L-isoaspartate (D-aspartate) O-methyltransferase	210156_s_at	-1.62	0.0251	9826.1	15962.4	99
TAC1	6863	tachykinin, precursor 1	206552_s_at	-1.62	0.0058	4706.5	7608.8	99
NME7	29922	NME/NM23 family member 7	227556_at	-1.62	0.0478	30149.5	48749.3	99
NDRG3	57446	NDRG family member 3	221082_s_at	-1.62	0.0231	3921.3	6350.3	99
BMPR1B	658	bone morphogenetic protein receptor, type IB	229975_at	1.61	0.0473	2181.8	1357.3	103
GABRA1	2554	gamma-aminobutyric acid (GABA) A receptor, alpha 1	244118_at	-1.61	0.0306	23733.1	38210.2	103
SCN2B	6327	sodium channel, voltage-gated, type II, beta subunit	210363_s_at	-1.61	0.0159	1769.5	2853.3	103
TPD52	7163	tumor protein D52	201688_s_at	-1.61	0.047	4588.2	7383.7	103
CPNE3	8895	copine III	202118_s_at	1.61	0.0089	1225.7	763.2	103
ITGB1BP1	9270	integrin beta 1 binding protein 1	203337_x_at	-1.61	0.0091	2736.1	4417	103
NECAB1	64168	N-terminal EF-hand calcium binding protein 1	233305_at	-1.61	0.0452	2808.9	4532.8	103
BTBD11	121551	BTB (POZ) domain containing 11	238692_at	-1.61	0.0128	425.3	682.6	103
C8orf46	254778	chromosome 8 open reading frame 46	228695_at	-1.61	0.0482	3150.3	5072.7	103
NEGR1	257194	neuronal growth regulator 1	1553194_at	-1.61	0.0322	1659.3	2675.9	103
1558732_at	NA		1558732_at	1.61	0.0136	1177.5	731.7	103
BMPR1B	658	bone morphogenetic protein receptor, type IB	242579_at	1.6	0.0316	3708.6	2321	114
MYH10	4628	myosin, heavy chain 10, non-muscle	237491_at	1.6	0.0093	297.6	186	114
PRNP	5621	prion protein	215707_s_at	-1.6	0.0351	8760.5	14054.9	114
SLC35E2	9906	solute carrier family 35, member E2	215169_at	1.6	0.0281	790.8	493.4	114
MAPRE3	22924	microtubule-associated protein, RP/EB family, member 3	203841_x_at	-1.6	0.0158	2866.6	4581	114
ARL8B	55207	ADP-ribosylation factor-like 8B	222442_s_at	-1.6	0.0418	3809.8	6093.4	114
SERTM1	400120	serine-rich and transmembrane domain containing 1	241672_at	-1.6	0.0431	1960.3	3131.5	114
RGPD1	400966	RANBP2-like and GRIP domain containing 1	242712_x_at	1.6	0.0083	414.3	258.7	114
AU144781	NA		233300_at	1.6	0.0253	629.6	394.2	114
PGRMC1	10857	progesterone receptor membrane component 1	201120_s_at	-1.59	0.0286	7799.5	12377.8	123
RBFOX2	23543	RNA binding protein, fox-1 homolog (C. elegans) 2	213901_x_at	-1.59	0.0201	4120	6567.8	123
LMBR1	64327	limb region 1 homolog (mouse)	224410_s_at	-1.59	0.0213	1607.1	2556.6	123
TM2D1	83941	TM2 domain containing 1	236524_at	1.59	0.0167	393.5	248.1	123
NKAIN4	128414	Na+/K+ transporting ATPase interacting 4	228017_s_at	1.59	0.0381	1894.6	1194.5	123
AA907029	NA		235601_at	1.59	0.031	1307.6	820.4	123
ATP6V0A1	535	ATPase, H+ transporting, lysosomal V0 subunit a1	205095_s_at	-1.58	0.0242	3979.3	6283.6	129
CDC42	998	cell division cycle 42 (GTP binding protein, 25kDa)	210232_at	-1.58	0.0246	5290.7	8375.1	129
NAMPT	10135	nicotinamide phosphoribosyltransferase	243296_at	1.58	0.0299	899.9	570.1	129
SLC17A7	57030	solute carrier family 17 (sodium-dependent inorganic phosphate cotransporter), member 7	204230_s_at	-1.58	0.0186	16481.8	25998.1	129
RPS16P5	647190	ribosomal protein S16 pseudogene 5	1566079_at	1.58	0.0364	1039.8	658.2	129
R45186	NA		244217_at	1.58	0.0245	827.7	524.6	129
GABRA5	2558	gamma-aminobutyric acid (GABA) A receptor, alpha 5	206456_at	-1.57	0.0182	5892.3	9246.7	135
GLS	2744	glutaminase	203157_s_at	-1.57	0.0336	10812.4	16927.6	135
RNF14	9604	ring finger protein 14	201823_s_at	-1.57	0.0348	1672.8	2619.3	135
MRVI1	10335	murine retrovirus integration site 1 homolog	224550_s_at	1.57	0.0327	1553	988.2	135
TRIM23	373	tripartite motif containing 23	210994_x_at	-1.56	0.034	1522.6	2370.6	139
ACOT7	11332	acyl-CoA thioesterase 7	215728_s_at	-1.56	0.0187	3379.4	5280.3	139
PPM1E	22843	protein phosphatase, Mg2+/Mn2+ dependent, 1E	205938_at	-1.56	0.0093	753.7	1177.3	139
INO80D	54891	INO80 complex subunit D	227931_at	1.56	0.0121	1607.3	1029	139
NDFIP1	80762	Nedd4 family interacting protein 1	222422_s_at	-1.56	0.0247	2821	4406.4	139
BC033052	NA		1569238_a_at	1.56	0.004	267.4	171.5	139
Hs.676565	NA		239449_at	1.56	0.028	913.6	586.3	139
EPHX1	2052	epoxide hydrolase 1, microsomal (xenobiotic)	202017_at	1.55	0.0287	7120.8	4607.5	146
GABRB3	2562	gamma-aminobutyric acid (GABA) A receptor, beta 3	205850_s_at	-1.55	0.0382	1547.8	2392.3	146
GOT1	2805	glutamic-oxaloacetic transaminase 1, soluble (aspartate aminotransferase 1)	208813_at	-1.55	0.0132	18593.4	28885.1	146
SNAP25	6616	synaptosomal-associated protein, 25kDa	202507_s_at	-1.55	0.0321	54955.3	85168.4	146
VSNL1	7447	visinin-like 1	203798_s_at	-1.55	0.0358	36946.8	57195.4	146
B3GALNT1	8706	beta-1,3-N-acetylgalactosaminyltransferase 1 (globoside blood group)	211812_s_at	-1.55	0.0195	959.1	1486.4	146
NRXN3	9369	neurexin 3	215020_at	-1.55	0.0114	2349.6	3635	146
PALLD	23022	palladin, cytoskeletal associated protein	200907_s_at	1.55	0.0095	2805.4	1815.7	146
NPAS3	64067	neuronal PAS domain protein 3	229281_at	1.55	0.0157	2883.2	1860.6	146
AI523245	NA		236395_at	1.55	0.0289	566.2	364.7	146
LOC100996385	100996385	uncharacterized LOC100996385	1558587_at	-1.55	0.007	1358.4	2099.3	146
DLG1	1739	discs, large homolog 1 (Drosophila)	230229_at	1.54	0.0468	1446.2	937.2	157
ITPKB	3707	inositol-trisphosphate 3-kinase B	203723_at	1.54	0.0394	5742.9	3738.9	157
PDE1A	5136	phosphodiesterase 1A, calmodulin-dependent	233547_x_at	-1.54	0.0342	1644.2	2526	157
TUSC3	7991	tumor suppressor candidate 3	209228_x_at	-1.54	0.0257	5518.2	8518.8	157
TMEFF1	8577	transmembrane protein with EGF-like and two follistatin-like domains 1	205123_s_at	-1.54	0.0376	2738.4	4228.4	157
AKR1C3	8644	aldo-keto reductase family 1, member C3 (3-alpha hydroxysteroid dehydrogenase, type II)	209160_at	1.54	0.0194	1468.9	952.7	157
ATG5	9474	autophagy related 5	210639_s_at	-1.54	0.0215	1064.1	1634	157
MAPRE3	22924	microtubule-associated protein, RP/EB family, member 3	214270_s_at	-1.54	0.0233	2845.9	4370.5	157
KIAA1462	57608	KIAA1462	231841_s_at	-1.54	0.0293	454.4	697.9	157
230337_at	NA		230337_at	1.54	0.0318	763.6	496.2	157
Hs.694508	NA		244341_at	1.54	0.0065	395.6	257.1	157
PGK1	5230	phosphoglycerate kinase 1	217356_s_at	-1.53	0.0212	16156.4	24750.3	168
TUSC3	7991	tumor suppressor candidate 3	213423_x_at	-1.53	0.0275	7642.2	11683.9	168
TIMM17A	10440	translocase of inner mitochondrial membrane 17 homolog A (yeast)	201821_s_at	-1.53	0.0161	6909.1	10600.4	168
GNA13	10672	guanine nucleotide binding protein (G protein), alpha 13	227539_at	1.53	0.0233	1674.3	1091.3	168
TNNI3K	51086	TNNI3 interacting kinase	220415_at	-1.53	0.0032	834	1273.8	168
CCDC88A	55704	coiled-coil domain containing 88A	219387_at	1.53	0.0154	783.7	512.2	168
SCOC	60592	short coiled-coil protein	223341_s_at	-1.53	0.0393	5620.9	8617.8	168
KCNIP4	80333	Kv channel interacting protein 4	224530_s_at	-1.53	0.0235	3575.8	5485.4	168
ITFG1	81533	integrin alpha FG-GAP repeat containing 1	221449_s_at	-1.53	0.0352	12585.8	19261.6	168
NETO2	81831	neuropilin (NRP) and tolloid (TLL)-like 2	222774_s_at	-1.53	0.0137	864.1	1326	168
GLIS3	169792	GLIS family zinc finger 3	229435_at	1.53	0.0329	659.2	431.6	168
RSPO2	340419	R-spondin 2	1554012_at	-1.53	0.0441	905.1	1381.9	168
217280_x_at	NA		217280_x_at	-1.53	0.0134	720.5	1100.6	168
221899_at	NA		221899_at	1.53	0.044	1203.7	785.4	168
AK024881	NA		234723_x_at	1.53	0.0479	3419.1	2232.9	168
AI018235	NA		240314_at	1.53	0.011	898	587	168
LINC00665	100506930	long intergenic non-protein coding RNA 665	1560238_at	-1.53	0.0489	518.6	795.7	168
CHRM3	1131	cholinergic receptor, muscarinic 3	1564339_a_at	-1.52	0.0161	1732.7	2627.4	185
NQO1	1728	NAD(P)H dehydrogenase, quinone 1	210519_s_at	1.52	0.0103	1853.3	1216.7	185
CYR61	3491	cysteine-rich, angiogenic inducer, 61	210764_s_at	1.52	0.0304	1397.2	918.8	185
MYO6	4646	myosin VI	203216_s_at	1.52	0.0278	2476.2	1632.4	185
MED21	9412	mediator complex subunit 21	209363_s_at	-1.52	0.0169	1332.5	2027.4	185
GLIPR1	11010	GLI pathogenesis-related 1	204222_s_at	-1.52	0.0088	737.4	1121.7	185
CNKSR2	22866	connector enhancer of kinase suppressor of Ras 2	1554607_at	-1.52	0.025	583.5	886.2	185
DNAJA4	55466	DnaJ (Hsp40) homolog, subfamily A, member 4	1554333_at	-1.52	0.0339	491.2	748.9	185
ZMAT3	64393	zinc finger, matrin-type 3	1555609_a_at	-1.52	0.0345	1094.9	1658.8	185
GPR137C	283554	G protein-coupled receptor 137C	242592_at	-1.52	0.038	436.2	665.1	185
AK024681	NA		231972_at	-1.52	0.0206	4615.2	7007.8	185
BQ024890	NA		1556685_at	1.52	0.037	807.1	531.3	185
222380_s_at	NA		222380_s_at	1.52	0.0363	1283.1	846.8	185
ARG2	384	arginase, type II	203946_s_at	-1.51	0.0319	1635.4	2467.5	198
GLS	2744	glutaminase	203158_s_at	-1.51	0.0141	2492.7	3770.2	198
PDK3	5165	pyruvate dehydrogenase kinase, isozyme 3	221957_at	-1.51	0.0163	1153.1	1742.2	198
SLC1A1	6505	solute carrier family 1 (neuronal/epithelial high affinity glutamate transporter, system Xag), member 1	206396_at	-1.51	0.0134	1072.9	1614.8	198
VIM	7431	vimentin	201426_s_at	1.51	0.0191	17229.4	11419	198
GAS7	8522	growth arrest-specific 7	211067_s_at	-1.51	0.0484	2117.9	3203.6	198
SNURF	8926	SNRPN upstream reading frame	206042_x_at	-1.51	0.0162	31817.1	47940.6	198
GNB5	10681	guanine nucleotide binding protein (G protein), beta 5	211871_x_at	-1.51	0.034	2269.1	3422.3	198
RIMS1	22999	regulating synaptic membrane exocytosis 1	216184_s_at	-1.51	0.0202	2033.9	3074.2	198
ASAP1	50807	ArfGAP with SH3 domain, ankyrin repeat and PH domain 1	221039_s_at	-1.51	0.0065	3229.5	4882.3	198
STAMBPL1	57559	STAM binding protein-like 1	227606_s_at	-1.51	0.0211	1505.6	2274.1	198
MCTP1	79772	multiple C2 domains, transmembrane 1	220122_at	-1.51	0.0326	7186.9	10826.5	198
OSBPL11	114885	oxysterol binding protein-like 11	222586_s_at	1.51	0.015	1002.6	665.6	198
TTC14	151613	tetratricopeptide repeat domain 14	225178_at	1.51	0.038	2271.7	1500.7	198
BC016022	NA		1569607_s_at	1.51	0.0263	6282.8	4152.8	198
BF447323	NA		236153_at	1.51	0.0332	975.3	646.9	198
206777_s_at	NA		206777_s_at	-1.51	0.0029	1379.4	2079.9	198
241509_at	NA		241509_at	1.51	0.0287	503.9	334.3	198
Hs.631970	NA		239301_at	1.51	0.0128	393.9	261.6	198
RAB13	5872	RAB13, member RAS oncogene family	202252_at	1.5	0.0432	5564.8	3721.9	217
TAGLN	6876	transgelin	1555724_s_at	1.5	0.032	3525	2348.8	217
FERMT2	10979	fermitin family member 2	209210_s_at	1.5	0.0309	8026.6	5341.3	217
PALLD	23022	palladin, cytoskeletal associated protein	200897_s_at	1.5	0.0202	5077.1	3374.2	217
NIPBL	25836	Nipped-B homolog (Drosophila)	242352_at	1.5	0.0184	1039	693.1	217
STON2	85439	stonin 2	235852_at	1.5	0.0067	262.2	174.7	217
221590_s_at	NA		221590_s_at	1.5	0.011	2501.8	1667.7	217
1562836_at	NA		1562836_at	-1.5	0.0458	4665.3	6975.5	217
AI143137	NA		242532_at	1.5	0.0471	504.7	335.6	217
LOC100134445	100134445	uncharacterized LOC100134445	236841_at	1.5	0.0323	1054.3	702.3	217
DUSP3	1845	dual specificity phosphatase 3	201537_s_at	-1.49	0.0263	1351.2	2011.6	227
GRIN2A	2903	glutamate receptor, ionotropic, N-methyl D-aspartate 2A	206534_at	-1.49	0.0211	3503.3	5210.5	227
ITPKB	3707	inositol-trisphosphate 3-kinase B	235213_at	1.49	0.0371	494.5	332.9	227
NKX2-2	4821	NK2 homeobox 2	206915_at	1.49	0.0072	1248.5	837.3	227
PRPS2	5634	phosphoribosyl pyrophosphate synthetase 2	230352_at	-1.49	0.0322	2447.9	3657.1	227
SNCA	6622	synuclein, alpha (non A4 component of amyloid precursor)	204466_s_at	-1.49	0.007	30991.1	46252.7	227
PREPL	9581	prolyl endopeptidase-like	212217_at	-1.49	0.025	18900.2	28250.9	227
TOB2	10766	transducer of ERBB2, 2	221496_s_at	1.49	0.018	1906	1283.3	227
CCNDBP1	23582	cyclin D-type binding-protein 1	223084_s_at	-1.49	0.0189	4483.4	6687.8	227
TAX1BP3	30851	Tax1 (human T-cell leukemia virus type I) binding protein 3	209154_at	1.49	0.0065	7217.2	4840.7	227
LUC7L3	51747	LUC7-like 3 (S. cerevisiae)	208835_s_at	1.49	0.0236	7386.6	4945.9	227
CDC42SE2	56990	CDC42 small effector 2	1552613_s_at	-1.49	0.0375	1653.9	2467.2	227
NDRG3	57446	NDRG family member 3	224368_s_at	-1.49	0.0311	8655.6	12896.9	227
C1orf173	127254	chromosome 1 open reading frame 173	243753_at	-1.49	0.0293	595.4	885	227
1556053_at	NA		1556053_at	1.49	0.0045	869.1	584	227
R16907	NA		1556760_a_at	-1.49	0.0013	584.6	870.6	227
AV739182	NA		237216_at	1.49	0.0348	453.1	303.7	227
KCNK1	3775	potassium channel, subfamily K, member 1	204678_s_at	-1.48	0.0279	4999.9	7415.7	244
LGALS8	3964	lectin, galactoside-binding, soluble, 8	208934_s_at	-1.48	0.0296	2128.5	3158.8	244
PPM1A	5494	protein phosphatase, Mg2+/Mn2+ dependent, 1A	235344_at	-1.48	0.0361	1807.7	2674.4	244
SNAP23	8773	synaptosomal-associated protein, 23kDa	209130_at	1.48	0.033	1501.3	1012.9	244
B4GALT6	9331	UDP-Gal:betaGlcNAc beta 1,4- galactosyltransferase, polypeptide 6	206233_at	-1.48	0.0278	2987.9	4413.2	244
GNB5	10681	guanine nucleotide binding protein (G protein), beta 5	207124_s_at	-1.48	0.0305	4289	6351.2	244
AP4S1	11154	adaptor-related protein complex 4, sigma 1 subunit	210278_s_at	-1.48	0.0303	933.3	1381.8	244
FNBP1	23048	formin binding protein 1	230389_at	1.48	0.0429	1637.2	1106	244
WAC	51322	WW domain containing adaptor with coiled-coil	219679_s_at	-1.48	0.0357	5136.8	7606.8	244
ETNK1	55500	ethanolamine kinase 1	226432_at	-1.48	0.0477	1284	1895.8	244
PBXIP1	57326	pre-B-cell leukemia homeobox interacting protein 1	214177_s_at	1.48	0.0402	5337.8	3615.5	244
RBM25	58517	RNA binding motif protein 25	212027_at	1.48	0.0084	2787	1888.1	244
UBE2QL1	134111	ubiquitin-conjugating enzyme E2Q family-like 1	226618_at	-1.48	0.0345	10998.8	16282.4	244
MFSD4	148808	major facilitator superfamily domain containing 4	242372_s_at	-1.48	0.0445	3764.5	5571.4	244
AW880875	NA		242277_at	-1.48	0.0057	503.5	746.9	244
Hs.687709	NA		241797_at	1.48	0.0035	578.2	391.8	244
Hs.687764	NA		242859_at	1.48	0.0359	770.7	522	244
CDKN3	1033	cyclin-dependent kinase inhibitor 3	1555758_a_at	-1.47	0.0059	681.7	1001.4	261
RGS5	8490	regulator of G-protein signaling 5	209070_s_at	-1.47	0.0271	5370.5	7888.3	261
SLC25A12	8604	solute carrier family 25 (aspartate/glutamate carrier), member 12	203340_s_at	-1.47	0.018	5888.4	8673.7	261
CADPS	8618	Ca++-dependent secretion activator	1568604_a_at	-1.47	0.0357	14067.3	20685.9	261
ATP6AP2	10159	ATPase, H+ transporting, lysosomal accessory protein 2	201444_s_at	-1.47	0.0214	14086.9	20668.5	261
RHOBTB3	22836	Rho-related BTB domain containing 3	225202_at	1.47	0.0459	9900.8	6724.6	261
NSG1	27065	neuron specific gene family member 1	209569_x_at	-1.47	0.0323	3654	5369.9	261
PTPN5	84867	protein tyrosine phosphatase, non-receptor type 5 (striatum-enriched)	233471_at	-1.47	0.0136	1941	2845.1	261
RHEBL1	121268	Ras homolog enriched in brain like 1	1570253_a_at	-1.47	0.0152	570.2	836.8	261
DPY19L3	147991	dpy-19-like 3 (C. elegans)	225633_at	1.47	0.026	2505.6	1710.2	261
METTL21A	151194	methyltransferase like 21A	235931_at	-1.47	0.0083	367.6	538.7	261
THEMIS	387357	thymocyte selection associated	1558971_at	-1.47	0.0433	471.5	693	261
THEMIS	387357	thymocyte selection associated	1558972_s_at	-1.47	0.0284	1004.1	1478.4	261
GAPDHP62	100128961	glyceraldehyde 3 phosphate dehydrogenase pseudogene 62	238807_at	1.47	0.0453	1603.4	1093	261
ATP6V1B2	526	ATPase, H+ transporting, lysosomal 56/58kDa, V1 subunit B2	201089_at	-1.46	0.038	24669.1	36058.8	275
CHN2	1124	chimerin (chimaerin) 2	211419_s_at	-1.46	0.0127	1082.6	1578.2	275
EPHA4	2043	EPH receptor A4	229374_at	-1.46	0.0246	2596	3793.1	275
FHL2	2274	four and a half LIM domains 2	202949_s_at	-1.46	0.0321	3884.2	5655.6	275
GNAL	2774	guanine nucleotide binding protein (G protein), alpha activating activity polypeptide, olfactory type	206356_s_at	-1.46	0.012	669.8	975.2	275
KPNA1	3836	karyopherin alpha 1 (importin alpha 5)	202058_s_at	-1.46	0.0167	970.2	1418.4	275
MRC1	4360	mannose receptor, C type 1	204438_at	-1.46	0.0177	449.3	656	275
MAPK9	5601	mitogen-activated protein kinase 9	210570_x_at	-1.46	0.0129	4393.5	6417.2	275
RASA1	5921	RAS p21 protein activator (GTPase activating protein) 1	210621_s_at	-1.46	0.0402	4058.4	5938.6	275
S100B	6285	S100 calcium binding protein B	209686_at	1.46	0.0043	17064	11715.7	275
SNCA	6622	synuclein, alpha (non A4 component of amyloid precursor)	211546_x_at	-1.46	0.0094	4993.9	7267.7	275
SYN2	6854	synapsin II	1553037_a_at	-1.46	0.0189	1189.4	1734.1	275
TJP1	7082	tight junction protein 1	243184_at	1.46	0.0373	774.7	529.7	275
TUSC3	7991	tumor suppressor candidate 3	209227_at	-1.46	0.026	817	1193.1	275
API5	8539	apoptosis inhibitor 5	214959_s_at	-1.46	0.0283	1724.7	2512	275
TMEM245	23731	transmembrane protein 245	223005_s_at	-1.46	0.0418	2207.5	3213.1	275
CLUL1	27098	clusterin-like 1 (retinal)	206556_at	-1.46	0.0013	362.2	529	275
UBE2T	29089	ubiquitin-conjugating enzyme E2T (putative)	223229_at	-1.46	0.0142	2099.9	3074.5	275
RPRD1A	55197	regulation of nuclear pre-mRNA domain containing 1A	222558_at	-1.46	0.0365	2079.7	3040.1	275
KRT222	125113	keratin 222	244111_at	-1.46	0.0309	2985	4345.5	275
RASSF3	283349	Ras association (RalGDS/AF-6) domain family member 3	230466_s_at	-1.46	0.0325	577.8	845.8	275
AW296421	NA		230064_at	1.46	0.0276	407.9	279.7	275
AL080190	NA		215322_at	1.46	0.0026	507.9	348.8	275
AA045174	NA		213158_at	1.46	0.0469	7582	5194.5	275
AI678013	NA		240165_at	1.46	0.0478	753.2	517.5	275
AU147500	NA		233442_at	1.46	0.0202	1611.3	1104.3	275
AL049242	NA		216101_at	1.46	0.0203	601.7	411.6	275
BC013931	NA		1564733_at	1.46	0.014	1058.5	725	275
BC035108	NA		1561341_at	1.46	0.0428	504.2	345.9	275
213593_s_at	NA		213593_s_at	1.46	0.0152	2362	1614.2	275
BI547087	NA		1568983_a_at	1.46	0.0128	907.4	621.5	275
Hs.687280	NA		237773_at	1.46	0.0063	2077.8	1422.2	275
EIF5	1983	eukaryotic translation initiation factor 5	208290_s_at	-1.45	0.007	4380.7	6358.9	307
ELAVL4	1996	ELAV (embryonic lethal, abnormal vision, Drosophila)-like 4	206051_at	-1.45	0.0281	15840.2	22925.7	307
GLRB	2743	glycine receptor, beta	205280_at	-1.45	0.0409	9445.8	13660.4	307
GLRX	2745	glutaredoxin (thioltransferase)	209276_s_at	-1.45	0.0088	5082.4	7358.2	307
HSPA8	3312	heat shock 70kDa protein 8	210338_s_at	-1.45	0.0258	49659.8	72088.2	307
KCNJ3	3760	potassium inwardly-rectifying channel, subfamily J, member 3	207142_at	-1.45	0.0478	928	1347.3	307
PCMT1	5110	protein-L-isoaspartate (D-aspartate) O-methyltransferase	208857_s_at	-1.45	0.0157	27457.6	39687.1	307
RGS5	8490	regulator of G-protein signaling 5	1555725_a_at	-1.45	0.0371	3541.3	5128.9	307
MAGI1	9223	membrane associated guanylate kinase, WW and PDZ domain containing 1	1559256_at	-1.45	0.0288	997.7	1444.6	307
PDE4DIP	9659	phosphodiesterase 4D interacting protein	210305_at	-1.45	0.0044	1667.7	2423	307
NRBF2	29982	nuclear receptor binding factor 2	223650_s_at	-1.45	0.0262	1121.2	1628.6	307
TM6SF1	53346	transmembrane 6 superfamily member 1	219892_at	-1.45	0.0326	2474.6	3583.4	307
EXOC6	54536	exocyst complex component 6	233924_s_at	-1.45	0.0235	1444.1	2092.9	307
SLC6A15	55117	solute carrier family 6 (neutral amino acid transporter), member 15	206376_at	-1.45	0.0316	1301.6	1881.4	307
NXT2	55916	nuclear transport factor 2-like export factor 2	209628_at	1.45	0.0178	976.8	671.4	307
NEUROD6	63974	neuronal differentiation 6	220045_at	-1.45	0.0143	10848.7	15700.2	307
SMURF2	64750	SMAD specific E3 ubiquitin protein ligase 2	205596_s_at	1.45	0.0193	1626.3	1121.3	307
YIPF5	81555	Yip1 domain family, member 5	221423_s_at	-1.45	0.0393	2314.5	3346.2	307
SBF2	81846	SET binding factor 2	226169_at	1.45	0.0156	2869.6	1980.5	307
NOTCH2NL	388677	notch 2 N-terminal like	214722_at	1.45	0.0156	2875.6	1978.1	307
AA760738	NA		229483_at	1.45	0.0443	266.8	183.9	307
AW197320	NA		236404_at	1.45	0.0032	252.7	173.7	307
LOC100128727	100128727	uncharacterized LOC100128727	240395_at	1.45	0.0338	2190.9	1510.2	307
ACLY	47	ATP citrate lyase	210337_s_at	-1.44	0.0249	2339.6	3375.7	330
ATP2B2	491	ATPase, Ca++ transporting, plasma membrane 2	216120_s_at	-1.44	0.0252	2932	4208.5	330
ENTPD3	956	ectonucleoside triphosphate diphosphohydrolase 3	206191_at	-1.44	0.0138	3236.9	4645.3	330
CDK8	1024	cyclin-dependent kinase 8	1553112_s_at	-1.44	0.0077	628.3	904.1	330
EXTL2	2135	exostoses (multiple)-like 2	209537_at	-1.44	0.0165	6024.5	8684.6	330
HIST1H1C	3006	histone cluster 1, H1c	209398_at	1.44	0.0014	692.5	482.1	330
HIVEP2	3097	human immunodeficiency virus type I enhancer binding protein 2	212641_at	-1.44	0.0219	4478.2	6469.5	330
NEFH	4744	neurofilament, heavy polypeptide	33767_at	-1.44	0.0442	13252.9	19056.6	330
TESPA1	9840	thymocyte expressed, positive selection associated 1	222920_s_at	-1.44	0.0285	9222.6	13278.2	330
RANBP9	10048	RAN binding protein 9	216125_s_at	-1.44	0.0204	1531.6	2199.4	330
ACTL6B	51412	actin-like 6B	206013_s_at	-1.44	0.0485	2878.8	4143.1	330
FAM49B	51571	family with sequence similarity 49, member B	228987_at	-1.44	0.0366	3586.6	5162.5	330
TMEM155	132332	transmembrane protein 155	230137_at	-1.44	0.0274	6186.6	8906	330
C16orf89	146556	chromosome 16 open reading frame 89	229177_at	1.44	0.0355	2368.5	1643.7	330
FAM126B	285172	family with sequence similarity 126, member B	1558959_at	-1.44	0.0496	727.6	1049.4	330
SNHG5	387066	small nucleolar RNA host gene 5 (non-protein coding)	225155_at	1.44	0.0118	4841.5	3370.6	330
N54506	NA		229733_s_at	-1.44	0.0215	10083.5	14553.7	330
231370_at	NA		231370_at	-1.44	0.0246	841.5	1214.4	330
AK024979	NA		232852_at	1.44	0.0133	1198.7	832.5	330
Hs.657591	NA		222288_at	1.44	0.0058	361.7	251.6	330
ATP1A3	478	ATPase, Na+/K+ transporting, alpha 3 polypeptide	214432_at	-1.43	0.0376	9012.4	12867.1	350
GUCY1B3	2983	guanylate cyclase 1, soluble, beta 3	211555_s_at	-1.43	0.0134	7202.2	10312.9	350
KCNN3	3782	potassium intermediate/small conductance calcium-activated channel, subfamily N, member 3	244040_at	1.43	0.0044	897	628.2	350
MCF2	4168	MCF.2 cell line derived transforming sequence	1555313_a_at	-1.43	0.0115	380.3	542.9	350
CNOT2	4848	CCR4-NOT transcription complex, subunit 2	244197_x_at	1.43	0.0333	4773.9	3347.6	350
PGK1	5230	phosphoglycerate kinase 1	200737_at	-1.43	0.0082	5182.5	7411.9	350
LMO4	8543	LIM domain only 4	229537_at	-1.43	0.0391	4748.8	6785.7	350
B4GALT6	9331	UDP-Gal:betaGlcNAc beta 1,4- galactosyltransferase, polypeptide 6	206232_s_at	-1.43	0.0442	810	1156.5	350
EEF1E1	9521	eukaryotic translation elongation factor 1 epsilon 1	204905_s_at	-1.43	0.018	4370.6	6269.1	350
SAE1	10055	SUMO1 activating enzyme subunit 1	1555618_s_at	-1.43	0.0269	4044.9	5804.1	350
PILRB	29990	paired immunoglobin-like type 2 receptor beta	225321_s_at	1.43	0.0222	2528.7	1772.2	350
BBS7	55212	Bardet-Biedl syndrome 7	219688_at	-1.43	0.0444	1012.9	1450.3	350
BBX	56987	bobby sox homolog (Drosophila)	223134_at	1.43	0.0094	2701	1892.2	350
CXCR7	57007	chemokine (C-X-C motif) receptor 7	212977_at	1.43	0.0371	799.9	561.1	350
RHOJ	57381	ras homolog family member J	235489_at	1.43	0.0394	912.9	637.8	350
GLCCI1	113263	glucocorticoid induced transcript 1	1560316_s_at	-1.43	0.0051	975.1	1395.6	350
AL390143	NA		215062_at	1.43	0.0161	741.5	519.2	350
AW979271	NA		244387_at	1.43	0.0475	683.4	477.2	350
222266_at	NA		222266_at	1.43	0.0087	2313.5	1621.3	350
LOC100507534	100507534	uncharacterized LOC100507534	1561055_at	-1.43	0.0449	452.6	648.8	350
FGF12	2257	fibroblast growth factor 12	240067_at	1.42	0.0257	620	435.3	370
HMOX2	3163	heme oxygenase (decycling) 2	218120_s_at	-1.42	0.0155	7373.7	10449.2	370
KIF3C	3797	kinesin family member 3C	203390_s_at	-1.42	0.0164	11316.1	16021.2	370
NFIB	4781	nuclear factor I/B	243933_at	1.42	0.0159	1053.4	740.1	370
PMP2	5375	peripheral myelin protein 2	206826_at	1.42	0.0195	19278.8	13603.5	370
KDM5A	5927	lysine (K)-specific demethylase 5A	202040_s_at	1.42	0.0151	3046.2	2138.7	370
SEL1L	6400	sel-1 suppressor of lin-12-like (C. elegans)	230265_at	-1.42	0.0111	672.7	953.6	370
REEP5	7905	receptor accessory protein 5	208872_s_at	-1.42	0.0222	10145.7	14409.7	370
MICAL2	9645	microtubule associated monoxygenase, calponin and LIM domain containing 2	206275_s_at	-1.42	0.0373	4933.3	7021.4	370
YAF2	10138	YY1 associated factor 2	206238_s_at	-1.42	0.006	688.3	976.2	370
ST3GAL6	10402	ST3 beta-galactoside alpha-2,3-sialyltransferase 6	210942_s_at	-1.42	0.007	949	1350.6	370
ANP32B	10541	acidic (leucine-rich) nuclear phosphoprotein 32 family, member B	201305_x_at	1.42	0.0084	6814.6	4808	370
GNA13	10672	guanine nucleotide binding protein (G protein), alpha 13	224761_at	1.42	0.0239	10211.8	7176.8	370
COPS8	10920	COP9 constitutive photomorphogenic homolog subunit 8 (Arabidopsis)	202143_s_at	-1.42	0.0333	6392.6	9096.9	370
ARHGAP26	23092	Rho GTPase activating protein 26	226576_at	-1.42	0.0301	4212.8	5971	370
FRRS1L	23732	ferric-chelate reductase 1-like	1558414_at	-1.42	0.0497	3411.8	4851.3	370
LEPROT	54741	leptin receptor overlapping transcript	202377_at	1.42	0.0363	3903.4	2746.2	370
RNPC3	55599	RNA-binding region (RNP1, RRM) containing 3	226975_at	1.42	0.0095	4933.9	3470.5	370
ERBB2IP	55914	erbb2 interacting protein	222473_s_at	1.42	0.0479	3472.1	2445.3	370
PBXIP1	57326	pre-B-cell leukemia homeobox interacting protein 1	212259_s_at	1.42	0.0371	3976.2	2803.2	370
ARHGAP20	57569	Rho GTPase activating protein 20	228368_at	-1.42	0.0429	3304.8	4688.6	370
MGC12488	84786	uncharacterized protein MGC12488	211386_at	1.42	0.0124	447.4	315.5	370
SLC32A1	140679	solute carrier family 32 (GABA vesicular transporter), member 1	240532_at	-1.42	0.0242	2241.1	3184.7	370
NRSN1	140767	neurensin 1	239293_at	-1.42	0.0256	11388.2	16189.4	370
MIR7-3HG	284424	MIR7-3 host gene (non-protein coding)	223913_s_at	-1.42	0.0266	1995.8	2826.3	370
AW975051	NA		238883_at	1.42	0.0189	439.6	308.9	370
AI990790	NA		237483_at	1.42	0.0382	475.5	335.1	370
BF510309	NA		240186_at	1.42	0.0352	239	167.9	370
211074_at	NA		211074_at	1.42	0.0094	15129.5	10674.1	370
CCK	885	cholecystokinin	205827_at	-1.41	0.0336	25773	36406.1	399
DAPK3	1613	death-associated protein kinase 3	203890_s_at	-1.41	0.024	881.7	1246	399
NQO1	1728	NAD(P)H dehydrogenase, quinone 1	201468_s_at	1.41	0.0169	2468.2	1750	399
SNCA	6622	synuclein, alpha (non A4 component of amyloid precursor)	207827_x_at	-1.41	0.0206	7134.4	10065.4	399
TUBG1	7283	tubulin, gamma 1	201714_at	-1.41	0.0114	3531.4	4969.5	399
VDAC1	7416	voltage-dependent anion channel 1	217140_s_at	-1.41	0.0292	6657.4	9382.5	399
SLC25A12	8604	solute carrier family 25 (aspartate/glutamate carrier), member 12	203339_at	-1.41	0.037	3829.1	5394.8	399
DCLK1	9201	doublecortin-like kinase 1	215303_at	-1.41	0.0472	9235	12994.6	399
GABBR2	9568	gamma-aminobutyric acid (GABA) B receptor, 2	209991_x_at	-1.41	0.0127	10690.3	15047.7	399
WTAP	9589	Wilms tumor 1 associated protein	210285_x_at	-1.41	0.0351	2008.6	2827.4	399
HS3ST2	9956	heparan sulfate (glucosamine) 3-O-sulfotransferase 2	219697_at	-1.41	0.0332	4093.5	5787.6	399
NSG1	27065	neuron specific gene family member 1	213533_at	-1.41	0.0431	3212.5	4533.3	399
TUBGCP4	27229	tubulin, gamma complex associated protein 4	211337_s_at	-1.41	0.0257	1628.5	2296.6	399
ERLEC1	27248	endoplasmic reticulum lectin 1	224630_at	-1.41	0.0264	7447.3	10532.1	399
BAZ2B	29994	bromodomain adjacent to zinc finger domain, 2B	203080_s_at	1.41	0.0247	1874.2	1326.4	399
ASAP1	50807	ArfGAP with SH3 domain, ankyrin repeat and PH domain 1	224790_at	-1.41	0.0046	3149.6	4447.5	399
NDFIP2	54602	Nedd4 family interacting protein 2	224799_at	-1.41	0.0311	2922	4111.1	399
CRTAC1	55118	cartilage acidic protein 1	1555958_at	-1.41	0.0232	4546.7	6421.8	399
FAR2	55711	fatty acyl CoA reductase 2	220615_s_at	-1.41	0.0359	2330.2	3282.9	399
RHBDD2	57414	rhomboid domain containing 2	232053_x_at	-1.41	0.0382	8882.3	12543.6	399
SRGAP1	57522	SLIT-ROBO Rho GTPase activating protein 1	227484_at	1.41	0.0185	1434.1	1019.3	399
NTN4	59277	netrin 4	223315_at	-1.41	0.0048	944.4	1333.3	399
POPDC3	64208	popeye domain containing 3	219926_at	-1.41	0.0202	1805	2553.6	399
ISCA1	81689	iron-sulfur cluster assembly 1 homolog (S. cerevisiae)	221425_s_at	-1.41	0.0208	2867.8	4044.4	399
FAM107B	83641	family with sequence similarity 107, member B	223059_s_at	1.41	0.012	6885.4	4881.9	399
MRAP2	112609	melanocortin 2 receptor accessory protein 2	227226_at	-1.41	0.0398	4212.1	5958.5	399
RAB39B	116442	RAB39B, member RAS oncogene family	238695_s_at	-1.41	0.0283	1370.3	1927.4	399
CNTNAP5	129684	contactin associated protein-like 5	1553013_at	-1.41	0.0259	1674.1	2361.8	399
SDR16C5	195814	short chain dehydrogenase/reductase family 16C, member 5	238017_at	-1.41	0.0351	1588.4	2239.3	399
AL566294	NA		236699_at	1.41	0.0372	1215.6	859.8	399
BE466173	NA		227223_at	1.41	0.0414	2296.9	1623.5	399
R25692	NA		217637_at	-1.41	0.0259	1946.5	2738.1	399
AK021495	NA		215571_at	1.41	0.0462	377.5	268.6	399
216604_s_at	NA		216604_s_at	-1.41	0.004	1450.3	2048.5	399
DLAT	1737	dihydrolipoamide S-acetyltransferase	211150_s_at	-1.4	0.0241	1617.2	2258	433
GPX3	2878	glutathione peroxidase 3 (plasma)	214091_s_at	-1.4	0.0135	3970.3	5538.9	433
HTR2A	3356	5-hydroxytryptamine (serotonin) receptor 2A, G protein-coupled	211616_s_at	-1.4	0.0396	3973.6	5565.3	433
INPP4A	3631	inositol polyphosphate-4-phosphatase, type I, 107kDa	204552_at	-1.4	0.0387	2873.4	4029	433
CD99	4267	CD99 molecule	201029_s_at	1.4	0.0468	9139.6	6542.3	433
RAP1GDS1	5910	RAP1, GTP-GDP dissociation stimulator 1	217457_s_at	-1.4	0.0119	4810.3	6720.2	433
SYN1	6853	synapsin I	1553264_a_at	-1.4	0.0265	6328.9	8850.8	433
TGIF1	7050	TGFB-induced factor homeobox 1	203313_s_at	1.4	0.0341	404.8	289.9	433
UGCG	7357	UDP-glucose ceramide glucosyltransferase	224967_at	-1.4	0.0413	4982.8	6954.7	433
SKAP2	8935	src kinase associated phosphoprotein 2	216899_s_at	-1.4	0.0202	648.6	905.1	433
MAGI1	9223	membrane associated guanylate kinase, WW and PDZ domain containing 1	206144_at	-1.4	0.0135	1157.2	1617.3	433
ARPP21	10777	cAMP-regulated phosphoprotein, 21kDa	231935_at	-1.4	0.0207	4854.5	6811	433
FERMT2	10979	fermitin family member 2	214212_x_at	1.4	0.014	1399.2	1001.1	433
KIFAP3	22920	kinesin-associated protein 3	203333_at	-1.4	0.0344	19228.9	26955.5	433
SMPX	23676	small muscle protein, X-linked	219772_s_at	-1.4	0.0143	485.8	681.2	433
ARMC8	25852	armadillo repeat containing 8	1555279_at	-1.4	0.0374	922.8	1291.8	433
CNOT7	29883	CCR4-NOT transcription complex, subunit 7	1552344_s_at	-1.4	0.0402	728.4	1020	433
VTA1	51534	Vps20-associated 1 homolog (S. cerevisiae)	223021_x_at	-1.4	0.0332	1942.4	2717	433
ZWILCH	55055	Zwilch, kinetochore associated, homolog (Drosophila)	218349_s_at	-1.4	0.0254	600.2	840.1	433
C12orf5	57103	chromosome 12 open reading frame 5	219099_at	-1.4	0.026	1813.4	2533.7	433
ABHD6	57406	abhydrolase domain containing 6	221679_s_at	-1.4	0.0342	913.7	1277.1	433
ABRACL	58527	ABRA C-terminal like	223361_at	-1.4	0.0454	1738.7	2426.3	433
NDUFAF5	79133	NADH dehydrogenase (ubiquinone) complex I, assembly factor 5	222894_x_at	-1.4	0.0145	2225.6	3104.7	433
ANP32E	81611	acidic (leucine-rich) nuclear phosphoprotein 32 family, member E	208103_s_at	1.4	0.0194	853.7	608.7	433
EIF4E3	317649	eukaryotic translation initiation factor 4E family member 3	238461_at	-1.4	0.0383	836.6	1170.3	433
ANKRD36	375248	ankyrin repeat domain 36	214723_x_at	1.4	0.0217	1149.5	820.9	433
AA453791	NA		236067_at	1.4	0.042	729.4	521	433
AW960145	NA		235592_at	1.4	0.0169	799.4	572.5	433
BF512491	NA		238651_at	1.4	0.0058	466.3	332.3	433
239208_s_at	NA		239208_s_at	1.4	0.0379	964.5	687	433
AMPH	273	amphiphysin	205257_s_at	-1.39	0.0401	13771.4	19166.9	463
SLC25A4	291	solute carrier family 25 (mitochondrial carrier; adenine nucleotide translocator), member 4	202825_at	-1.39	0.0153	10440.4	14491.9	463
CA4	762	carbonic anhydrase IV	206209_s_at	-1.39	0.0451	1940.5	2701.9	463
CACNB2	783	calcium channel, voltage-dependent, beta 2 subunit	207776_s_at	-1.39	0.038	3147.9	4370.9	463
CNTN1	1272	contactin 1	1554784_at	1.39	0.0282	2485.3	1788.4	463
NQO1	1728	NAD(P)H dehydrogenase, quinone 1	201467_s_at	1.39	0.0207	1114.9	802.3	463
GABRD	2563	gamma-aminobutyric acid (GABA) A receptor, delta	208457_at	-1.39	0.0342	4937.8	6851.7	463
GABRG2	2566	gamma-aminobutyric acid (GABA) A receptor, gamma 2	1568612_at	-1.39	0.0479	19613.7	27324.8	463
LRMP	4033	lymphoid-restricted membrane protein	35974_at	-1.39	0.0102	811.8	1129.1	463
PPP1CB	5500	protein phosphatase 1, catalytic subunit, beta isozyme	228222_at	-1.39	0.0298	25935.9	36086.6	463
RTN1	6252	reticulon 1	210222_s_at	-1.39	0.0487	43168.6	60069.4	463
VAMP1	6843	vesicle-associated membrane protein 1 (synaptobrevin 1)	207101_at	-1.39	0.0086	894.4	1243.8	463
PHLDA2	7262	pleckstrin homology-like domain, family A, member 2	209803_s_at	-1.39	0.0411	942.6	1310.3	463
VDAC3	7419	voltage-dependent anion channel 3	208846_s_at	-1.39	0.0229	10101.9	14045.1	463
PDE8B	8622	phosphodiesterase 8B	1554789_a_at	-1.39	0.0102	2548.1	3534.3	463
CNOT8	9337	CCR4-NOT transcription complex, subunit 8	202164_s_at	-1.39	0.0376	1962.9	2727.3	463
DNM1L	10059	dynamin 1-like	203105_s_at	-1.39	0.0416	3866	5391.4	463
FLOT1	10211	flotillin 1	208748_s_at	-1.39	0.0358	1779.7	2466.8	463
GLIPR1	11010	GLI pathogenesis-related 1	204221_x_at	-1.39	0.0049	278.9	386.9	463
FAM107A	11170	family with sequence similarity 107, member A	207547_s_at	1.39	0.048	21490.1	15499.8	463
KANK1	23189	KN motif and ankyrin repeat domains 1	213005_s_at	1.39	0.0268	4540.6	3274.1	463
LEPROTL1	23484	leptin receptor overlapping transcript-like 1	202595_s_at	-1.39	0.0332	1162.4	1612.3	463
OPN3	23596	opsin 3	219032_x_at	-1.39	0.0304	7521.1	10420.6	463
OCIAD1	54940	OCIA domain containing 1	223010_s_at	-1.39	0.0439	21648.7	29993.8	463
FAR2	55711	fatty acyl CoA reductase 2	239108_at	-1.39	0.0464	1405.2	1954.8	463
ENPP5	59084	ectonucleotide pyrophosphatase/phosphodiesterase 5 (putative)	227803_at	-1.39	0.0358	3026.5	4201.3	463
RXFP1	59350	relaxin/insulin-like family peptide receptor 1	238206_at	-1.39	0.0329	2448.3	3395.5	463
REEP1	65055	receptor accessory protein 1	204364_s_at	-1.39	0.0478	17890	24906.4	463
ZNF385D	79750	zinc finger protein 385D	220117_at	-1.39	0.0204	1110.1	1538.2	463
ZNF702P	79986	zinc finger protein 702, pseudogene	206557_at	-1.39	0.0242	290.1	404.7	463
FMNL2	114793	formin-like 2	242665_at	1.39	0.0214	4265.1	3064.4	463
NUS1	116150	nuclear undecaprenyl pyrophosphate synthase 1 homolog (S. cerevisiae)	225070_at	-1.39	0.0193	2864.4	3967.3	463
FRA10AC1	118924	fragile site, folic acid type, rare, fra(10)(q23.3) or fra(10)(q24.2) candidate 1	226398_s_at	1.39	0.0008	11339.8	8139.8	463
C1orf52	148423	chromosome 1 open reading frame 52	239038_at	-1.39	0.0101	1250	1734.3	463
CNTN4	152330	contactin 4	237177_at	-1.39	0.0466	584.9	811.8	463
AI655806	NA		237456_at	1.39	0.0293	466.7	336.8	463
AK023427	NA		233219_at	1.39	0.0349	456.9	329.6	463
AW057518	NA		240038_at	1.39	0.0481	868.2	623.7	463
AW979272	NA		242052_at	1.39	0.049	1173.1	842.9	463
1558541_at	NA		1558541_at	-1.39	0.0034	606.7	844.2	463
1561079_at	NA		1561079_at	1.39	0.0344	562.6	403.5	463
239354_at	NA		239354_at	-1.39	0.0285	709.4	987.8	463
239960_x_at	NA		239960_x_at	-1.39	0.0115	492.5	686	463
242881_x_at	NA		242881_x_at	1.39	0.0265	367.3	263.9	463
Hs.672093	NA		239296_at	1.39	0.0471	740.9	532.1	463
Hs.687274	NA		240478_at	1.39	0.0188	1815	1302.9	463
ARF1	375	ADP-ribosylation factor 1	208750_s_at	-1.38	0.0401	7788.4	10785.5	509
ARF3	377	ADP-ribosylation factor 3	211622_s_at	-1.38	0.0063	13109.2	18028.1	509
CCNB1	891	cyclin B1	214710_s_at	-1.38	0.0355	467.1	646	509
SLC29A1	2030	solute carrier family 29 (nucleoside transporters), member 1	201801_s_at	-1.38	0.0208	656.1	906.8	509
FKBP1A	2280	FK506 binding protein 1A, 12kDa	210186_s_at	-1.38	0.0382	3014.4	4167.8	509
NR3C1	2908	nuclear receptor subfamily 3, group C, member 1 (glucocorticoid receptor)	201866_s_at	-1.38	0.0236	1158.2	1597.4	509
KCNN3	3782	potassium intermediate/small conductance calcium-activated channel, subfamily N, member 3	205902_at	1.38	0.0345	3765.4	2724.1	509
PKN2	5586	protein kinase N2	212629_s_at	1.38	0.0219	2872	2087.4	509
SCG2	7857	secretogranin II	204035_at	-1.38	0.0426	12940	17814.8	509
PEX11B	8799	peroxisomal biogenesis factor 11 beta	202658_at	-1.38	0.0406	5766.2	7972.6	509
KAT2B	8850	K(lysine) acetyltransferase 2B	203845_at	1.38	0.0441	4997.8	3633.9	509
ARHGEF7	8874	Rho guanine nucleotide exchange factor (GEF) 7	229642_at	-1.38	0.0074	11113.9	15308.4	509
FUBP1	8880	far upstream element (FUSE) binding protein 1	243037_at	1.38	0.0164	342.4	248.7	509
GABARAPL1	23710	GABA(A) receptor-associated protein like 1	208868_s_at	-1.38	0.0086	7616.8	10480.1	509
LRP10	26020	low density lipoprotein receptor-related protein 10	201412_at	1.38	0.0313	2177	1583	509
PPA2	27068	pyrophosphatase (inorganic) 2	1556285_s_at	-1.38	0.0475	2263.6	3121.2	509
PAIP2	51247	poly(A) binding protein interacting protein 2	222983_s_at	-1.38	0.0306	17044.3	23479.4	509
UCHL5	51377	ubiquitin carboxyl-terminal hydrolase L5	219960_s_at	-1.38	0.0217	3890.7	5357.8	509
GULP1	51454	GULP, engulfment adaptor PTB domain containing 1	215913_s_at	-1.38	0.0194	1166.4	1607.2	509
EPDR1	54749	ependymin related protein 1 (zebrafish)	223253_at	-1.38	0.0425	11819.7	16256.6	509
OXR1	55074	oxidation resistance 1	222553_x_at	-1.38	0.0432	16251.7	22398.9	509
ADI1	55256	acireductone dioxygenase 1	217761_at	1.38	0.0153	5556.7	4013.4	509
LAPTM4B	55353	lysosomal protein transmembrane 4 beta	208767_s_at	-1.38	0.0252	4823.2	6663.8	509
KCTD16	57528	potassium channel tetramerisation domain containing 16	233234_at	-1.38	0.0491	1976.7	2733.5	509
FAM188A	80013	family with sequence similarity 188, member A	1554509_a_at	-1.38	0.0305	1020.8	1406.5	509
HSDL2	84263	hydroxysteroid dehydrogenase like 2	209513_s_at	1.38	0.0361	6905.9	5012.7	509
LNX1	84708	ligand of numb-protein X 1, E3 ubiquitin protein ligase	223612_s_at	-1.38	0.0409	4475.6	6159.2	509
NDUFAF6	137682	NADH dehydrogenase (ubiquinone) complex I, assembly factor 6	235509_at	-1.38	0.0285	1671.7	2301.6	509
AK022159	NA		232916_at	1.38	0.0214	558.8	404.9	509
AU146939	NA		233270_x_at	1.38	0.0194	964.7	697.2	509
AA404996	NA		244633_at	1.38	0.0163	547.3	397.7	509
AL050136	NA		214949_at	-1.38	0.035	5237.8	7253.8	509
1557360_at	NA		1557360_at	1.38	0.039	870.3	632.5	509
1557961_s_at	NA		1557961_s_at	-1.38	0.0414	2451	3381.4	509
Hs.656370	NA		242646_at	1.38	0.0186	1112.8	807	509
AP2A1	160	adaptor-related protein complex 2, alpha 1 subunit	234068_s_at	-1.37	0.0162	1232.2	1688.8	544
CLCN4	1183	chloride channel, voltage-sensitive 4	217556_at	-1.37	0.0453	1052.7	1446.4	544
DYNC1I1	1780	dynein, cytoplasmic 1, intermediate chain 1	205348_s_at	-1.37	0.0399	11938.5	16382.5	544
ENSA	2029	endosulfine alpha	221487_s_at	-1.37	0.012	3588.6	4909.2	544
ENSA	2029	endosulfine alpha	228851_s_at	-1.37	0.0299	2999.7	4123	544
FOXO3B	2310	forkhead box O3B pseudogene	210655_s_at	-1.37	0.0226	1467.5	2010.3	544
GAD1	2571	glutamate decarboxylase 1 (brain, 67kDa)	205278_at	-1.37	0.0367	17167.1	23532.9	544
GJB2	2706	gap junction protein, beta 2, 26kDa	223278_at	1.37	0.0448	277.1	202.5	544
GNL1	2794	guanine nucleotide binding protein-like 1	238487_at	-1.37	0.0262	1498.5	2056.8	544
HES1	3280	hairy and enhancer of split 1, (Drosophila)	203395_s_at	1.37	0.0122	494.9	360.5	544
IL6ST	3572	interleukin 6 signal transducer (gp130, oncostatin M receptor)	204863_s_at	1.37	0.0435	2647.6	1930.4	544
ITGAV	3685	integrin, alpha V	202351_at	1.37	0.0299	8385.8	6102.2	544
KCNA1	3736	potassium voltage-gated channel, shaker-related subfamily, member 1 (episodic ataxia with myokymia)	230849_at	-1.37	0.0491	4898.6	6723.4	544
MAPK9	5601	mitogen-activated protein kinase 9	203218_at	-1.37	0.0362	6824.4	9339.6	544
TPBG	7162	trophoblast glycoprotein	203476_at	-1.37	0.0406	6280.3	8632.3	544
TRIP6	7205	thyroid hormone receptor interactor 6	209129_at	1.37	0.0246	2005.4	1466.9	544
KCNAB1	7881	potassium voltage-gated channel, shaker-related subfamily, beta member 1	208213_s_at	-1.37	0.0458	1659.3	2272.8	544
CPNE3	8895	copine III	202119_s_at	1.37	0.0194	3859.9	2827.5	544
DCLK1	9201	doublecortin-like kinase 1	205399_at	-1.37	0.0403	39059	53631.6	544
GABBR2	9568	gamma-aminobutyric acid (GABA) B receptor, 2	217077_s_at	-1.37	0.0129	14720.7	20198.8	544
CEP350	9857	centrosomal protein 350kDa	213956_at	1.37	0.0272	3175.8	2315.4	544
GPHN	10243	gephyrin	220773_s_at	-1.37	0.025	2390.3	3272.6	544
PDLIM5	10611	PDZ and LIM domain 5	212412_at	1.37	0.0301	6424	4694.6	544
ARPP19	10776	cAMP-regulated phosphoprotein, 19kDa	214553_s_at	-1.37	0.0478	22252.7	30546.6	544
CAMTA1	23261	calmodulin binding transcription activator 1	225693_s_at	1.37	0.0291	6071.8	4436	544
RAB3GAP2	25782	RAB3 GTPase activating protein subunit 2 (non-catalytic)	202374_s_at	-1.37	0.0357	1843.6	2532.2	544
NDUFAF4	29078	NADH dehydrogenase (ubiquinone) complex I, assembly factor 4	219006_at	-1.37	0.012	3917.4	5363.4	544
DYNC1LI1	51143	dynein, cytoplasmic 1, light intermediate chain 1	217976_s_at	-1.37	0.0249	5726	7862.8	544
GDE1	51573	glycerophosphodiester phosphodiesterase 1	202593_s_at	-1.37	0.0246	6782.6	9261.7	544
DNAJC12	56521	DnaJ (Hsp40) homolog, subfamily C, member 12	223721_s_at	-1.37	0.0305	3127.2	4288.2	544
BDH2	56898	3-hydroxybutyrate dehydrogenase, type 2	218285_s_at	1.37	0.0408	4448.8	3247.2	544
SMYD2	56950	SET and MYND domain containing 2	212922_s_at	-1.37	0.0191	12649.9	17309.4	544
PLXDC1	57125	plexin domain containing 1	219700_at	-1.37	0.0133	1124.2	1541.1	544
PHF23	79142	PHD finger protein 23	1555789_s_at	-1.37	0.0209	1406.3	1925.2	544
OSBPL11	114885	oxysterol binding protein-like 11	218304_s_at	1.37	0.0319	1956.4	1426.1	544
BTBD11	121551	BTB (POZ) domain containing 11	228570_at	-1.37	0.0097	1666.7	2289.5	544
EID2	163126	EP300 interacting inhibitor of differentiation 2	225936_at	-1.37	0.02	8302.4	11343	544
R71596	NA		229580_at	-1.37	0.0175	8448.6	11540	544
BF111312	NA		235847_at	1.37	0.0024	533.9	390.2	544
AI672356	NA		229083_at	-1.37	0.0333	2122.7	2899.5	544
BF512254	NA		242695_at	1.37	0.0271	519	378.1	544
AW668617	NA		233816_at	1.37	0.0223	742.5	542.1	544
211568_at	NA		211568_at	1.37	0.0146	212.9	155.8	544
1557432_at	NA		1557432_at	1.37	0.0316	245.9	179.8	544
229033_s_at	NA		229033_s_at	1.37	0.0083	1596	1167.1	544
240247_at	NA		240247_at	1.37	0.0234	741.1	539.2	544
BMPR2	659	bone morphogenetic protein receptor, type II (serine/threonine kinase)	225144_at	-1.36	0.0309	9310.7	12650.1	590
CDKN2C	1031	cyclin-dependent kinase inhibitor 2C (p18, inhibits CDK4)	204159_at	1.36	0.014	1619.1	1188.6	590
DOCK3	1795	dedicator of cytokinesis 3	213482_at	-1.36	0.0257	4541.7	6157.2	590
GGT7	2686	gamma-glutamyltransferase 7	226471_at	-1.36	0.0161	1071.7	1461.5	590
HDAC1	3065	histone deacetylase 1	201209_at	1.36	0.0129	1576.2	1157.2	590
KLC1	3831	kinesin light chain 1	212877_at	-1.36	0.0328	19622.4	26609.3	590
MYO6	4646	myosin VI	203215_s_at	1.36	0.0405	2373.2	1750.6	590
NEFH	4744	neurofilament, heavy polypeptide	204412_s_at	-1.36	0.031	10938.2	14855.9	590
OCRL	4952	oculocerebrorenal syndrome of Lowe	208316_s_at	-1.36	0.0164	1960.6	2663.8	590
PTN	5764	pleiotrophin	209466_x_at	1.36	0.0319	17878.2	13179.7	590
RPS6KA3	6197	ribosomal protein S6 kinase, 90kDa, polypeptide 3	203843_at	-1.36	0.0137	1451.4	1979.8	590
SUMO3	6612	SMT3 suppressor of mif two 3 homolog 3 (S. cerevisiae)	200739_s_at	-1.36	0.0338	2978.7	4037.9	590
TCF12	6938	transcription factor 12	208986_at	1.36	0.0195	4083.9	3012.2	590
PPP1R11	6992	protein phosphatase 1, regulatory (inhibitor) subunit 11	1566303_s_at	-1.36	0.0269	6019	8208.5	590
TYRP1	7306	tyrosinase-related protein 1	205694_at	-1.36	0.0305	891.4	1209.8	590
NOLC1	9221	nucleolar and coiled-body phosphoprotein 1	205895_s_at	-1.36	0.0405	2094	2853	590
DLGAP1	9229	discs, large (Drosophila) homolog-associated protein 1	206489_s_at	-1.36	0.0337	1323.8	1793.9	590
ABI2	10152	abl-interactor 2	211793_s_at	-1.36	0.0446	3349.7	4543.1	590
RBM5	10181	RNA binding motif protein 5	230742_at	1.36	0.0072	312.1	229	590
GLIPR1	11010	GLI pathogenesis-related 1	226142_at	-1.36	0.0019	464.7	634	590
TMCC1	23023	transmembrane and coiled-coil domain family 1	213352_at	-1.36	0.0302	2302.1	3134.5	590
TBC1D9	23158	TBC1 domain family, member 9 (with GRAM domain)	212960_at	-1.36	0.0109	1505.9	2055.4	590
C1orf43	25912	chromosome 1 open reading frame 43	1555226_s_at	-1.36	0.035	10193.4	13838.2	590
GHITM	27069	growth hormone inducible transmembrane protein	1554510_s_at	-1.36	0.0346	8935.7	12163.8	590
TNFRSF21	27242	tumor necrosis factor receptor superfamily, member 21	214581_x_at	-1.36	0.0483	1318.9	1798.3	590
RPRD1A	55197	regulation of nuclear pre-mRNA domain containing 1A	222559_s_at	-1.36	0.0346	7038.8	9549.5	590
CCDC132	55610	coiled-coil domain containing 132	226031_at	-1.36	0.046	7402.2	10101.7	590
OTUB1	55611	OTU domain, ubiquitin aldehyde binding 1	201245_s_at	-1.36	0.0424	4928.9	6694	590
TMX4	56255	thioredoxin-related transmembrane protein 4	201580_s_at	-1.36	0.0354	7888.3	10720.7	590
PRMT8	56341	protein arginine methyltransferase 8	207772_s_at	-1.36	0.0384	2106.3	2865.4	590
NPAS3	64067	neuronal PAS domain protein 3	220316_at	1.36	0.0314	2793.1	2056.9	590
CBR4	84869	carbonyl reductase 4	1553693_s_at	1.36	0.0009	689.5	507.7	590
SNORD114-3	767579	small nucleolar RNA, C/D box 114-3	232355_at	1.36	0.0026	657.4	482.7	590
AK024712	NA		1559814_at	1.36	0.0474	534.6	392.8	590
AW612403	NA		221589_s_at	1.36	0.0277	7173.2	5269	590
AL049979	NA		233152_x_at	1.36	0.0322	225.9	166.6	590
214149_s_at	NA		214149_s_at	1.36	0.0276	473.2	347.5	590
1557553_at	NA		1557553_at	1.36	0.0371	537.2	393.6	590
230660_at	NA		230660_at	-1.36	0.0136	1194.2	1621.2	590
Hs.613993	NA		242485_at	1.36	0.0377	1265.7	930.9	590
Hs.661372	NA		241769_at	1.36	0.0466	742.2	547.1	590
LOC100506563	100506563	uncharacterized LOC100506563	236289_at	-1.36	0.0323	1827.6	2487.6	590
BCL6	604	B-cell CLL/lymphoma 6	203140_at	1.35	0.0291	8635.9	6391.8	632
DDR1	780	discoidin domain receptor tyrosine kinase 1	207169_x_at	1.35	0.0365	7514.7	5570.3	632
ETS2	2114	v-ets erythroblastosis virus E26 oncogene homolog 2 (avian)	201329_s_at	-1.35	0.0409	2373.6	3212	632
GAS1	2619	growth arrest-specific 1	204457_s_at	1.35	0.0073	1657.5	1231.3	632
H2AFZ	3015	H2A histone family, member Z	200853_at	-1.35	0.0168	11982.6	16235.7	632
ITGB8	3696	integrin, beta 8	226189_at	1.35	0.0488	8125.7	6028.8	632
ITPR1	3708	inositol 1,4,5-trisphosphate receptor, type 1	211323_s_at	-1.35	0.042	5948.2	8053.6	632
ORC5	5001	origin recognition complex, subunit 5	211212_s_at	-1.35	0.0463	455	614.4	632
PTN	5764	pleiotrophin	211737_x_at	1.35	0.0336	24717.4	18375.5	632
RANGAP1	5905	Ran GTPase activating protein 1	1553535_a_at	-1.35	0.0271	2758.7	3714.8	632
RAP1GDS1	5910	RAP1, GTP-GDP dissociation stimulator 1	229905_at	-1.35	0.0366	6608.3	8892	632
SLC1A1	6505	solute carrier family 1 (neuronal/epithelial high affinity glutamate transporter, system Xag), member 1	213664_at	-1.35	0.0245	6660.5	9005.5	632
UBE2N	7334	ubiquitin-conjugating enzyme E2N	201523_x_at	-1.35	0.0414	5700.6	7693.1	632
PRKRA	8575	protein kinase, interferon-inducible double stranded RNA dependent activator	237107_at	1.35	0.0273	346	255.6	632
CABP1	9478	calcium binding protein 1	210181_s_at	-1.35	0.046	7242.2	9776.3	632
EIF5B	9669	eukaryotic translation initiation factor 5B	214314_s_at	1.35	0.0359	560.5	416.5	632
TBC1D5	9779	TBC1 domain family, member 5	231281_at	1.35	0.0096	436.6	323.4	632
ACTR1A	10121	ARP1 actin-related protein 1 homolog A, centractin alpha (yeast)	200720_s_at	-1.35	0.04	6073.4	8170.5	632
ARL4C	10123	ADP-ribosylation factor-like 4C	202206_at	-1.35	0.0355	4612.1	6236.7	632
CCT2	10576	chaperonin containing TCP1, subunit 2 (beta)	201946_s_at	-1.35	0.0325	5237.4	7063.5	632
SERINC3	10955	serine incorporator 3	211769_x_at	-1.35	0.025	17695.1	23924.6	632
STMN2	11075	stathmin-like 2	203001_s_at	-1.35	0.0254	52028.8	70250.5	632
AMACR	23600	alpha-methylacyl-CoA racemase	209424_s_at	-1.35	0.0098	853.8	1152.7	632
SENP3	26168	SUMO1/sentrin/SMT3 specific peptidase 3	215113_s_at	-1.35	0.0371	1172.5	1578.1	632
MCTS1	28985	malignant T cell amplified sequence 1	218163_at	-1.35	0.0335	5951.8	8052.9	632
PSAT1	29968	phosphoserine aminotransferase 1	223062_s_at	1.35	0.0315	11751	8686.2	632
DYNC1LI1	51143	dynein, cytoplasmic 1, light intermediate chain 1	222479_s_at	-1.35	0.0075	2870.5	3873.4	632
RBM11	54033	RNA binding motif protein 11	232549_at	-1.35	0.0354	622.4	839.6	632
TOLLIP	54472	toll interacting protein	217930_s_at	-1.35	0.0202	4746.1	6391.2	632
TASP1	55617	taspase, threonine aspartase, 1	219443_at	-1.35	0.0135	1385.4	1870.5	632
CMAS	55907	cytidine monophosphate N-acetylneuraminic acid synthetase	218111_s_at	-1.35	0.0454	3158.4	4257	632
ERBB2IP	55914	erbb2 interacting protein	217941_s_at	1.35	0.0243	8684.8	6428.9	632
CCBL2	56267	cysteine conjugate-beta lyase 2	209472_at	-1.35	0.0086	4015.2	5434.2	632
CIAPIN1	57019	cytokine induced apoptosis inhibitor 1	208424_s_at	-1.35	0.0254	1927.5	2607.2	632
TMEM35	59353	transmembrane protein 35	219685_at	-1.35	0.0281	8085.5	10896.8	632
CCDC136	64753	coiled-coil domain containing 136	226972_s_at	-1.35	0.0184	3871.9	5244.1	632
PCGF5	84333	polycomb group ring finger 5	229194_at	1.35	0.013	1481.8	1099.4	632
PM20D2	135293	peptidase M20 domain containing 2	225421_at	1.35	0.049	498.9	368.7	632
ANKRD29	147463	ankyrin repeat domain 29	238332_at	-1.35	0.0188	2119.7	2868.3	632
ZCCHC12	170261	zinc finger, CCHC domain containing 12	228715_at	-1.35	0.0134	5070.1	6856.9	632
LCORL	254251	ligand dependent nuclear receptor corepressor-like	240592_at	1.35	0.0416	784.5	583.1	632
TUBB2B	347733	tubulin, beta 2B class IIb	214023_x_at	1.35	0.0471	20741	15405.1	632
C12orf68	387856	chromosome 12 open reading frame 68	229626_at	-1.35	0.0338	3453	4674.1	632
AW080999	NA		239673_at	1.35	0.0409	427.8	316.1	632
W86781	NA		222366_at	1.35	0.0101	588.8	436.7	632
Hs.559945	NA		240138_at	1.35	0.0468	438.1	324.2	632
244187_at	NA		244187_at	-1.35	0.0255	646.2	874.7	632
KIF1A	547	kinesin family member 1A	203849_s_at	1.34	0.0329	7924.9	5894.6	679
CAPZA2	830	capping protein (actin filament) muscle Z-line, alpha 2	240146_at	1.34	0.0382	207.1	155.1	679
CHN2	1124	chimerin (chimaerin) 2	213385_at	-1.34	0.0492	5104.2	6846.8	679
VCAN	1462	versican	204619_s_at	1.34	0.0306	446.1	333.4	679
CYB561	1534	cytochrome b-561	209163_at	-1.34	0.0129	2791.5	3751.6	679
GUCY1B3	2983	guanylate cyclase 1, soluble, beta 3	203817_at	-1.34	0.0421	23977.5	32119	679
MDH1	4190	malate dehydrogenase 1, NAD (soluble)	200978_at	-1.34	0.0314	67764	90910.4	679
NFYC	4802	nuclear transcription factor Y, gamma	211797_s_at	-1.34	0.0426	1034.6	1382.3	679
PAFAH1B1	5048	platelet-activating factor acetylhydrolase 1b, regulatory subunit 1 (45kDa)	200813_s_at	-1.34	0.0444	12222.2	16407.7	679
PPARA	5465	peroxisome proliferator-activated receptor alpha	226978_at	1.34	0.0213	912.5	682.6	679
PTPN13	5783	protein tyrosine phosphatase, non-receptor type 13 (APO-1/CD95 (Fas)-associated phosphatase)	204201_s_at	1.34	0.0084	1139.4	852.2	679
PTPRN2	5799	protein tyrosine phosphatase, receptor type, N polypeptide 2	211534_x_at	-1.34	0.0131	3714.2	4974.6	679
RAD1	5810	RAD1 homolog (S. pombe)	204460_s_at	-1.34	0.0175	1516.1	2028.2	679
RAB3B	5865	RAB3B, member RAS oncogene family	227123_at	-1.34	0.0369	1416.1	1895.7	679
UQCRC2	7385	ubiquinol-cytochrome c reductase core protein II	200883_at	-1.34	0.0469	8187.2	10943.9	679
UQCRFS1	7386	ubiquinol-cytochrome c reductase, Rieske iron-sulfur polypeptide 1	208909_at	-1.34	0.0129	24326.9	32700.1	679
NRXN1	9378	neurexin 1	209915_s_at	-1.34	0.037	9617.6	12866.5	679
ZFYVE16	9765	zinc finger, FYVE domain containing 16	203651_at	1.34	0.0453	1831.8	1365.7	679
ZEB2	9839	zinc finger E-box binding homeobox 2	203603_s_at	1.34	0.0118	3669.7	2732.9	679
RANBP9	10048	RAN binding protein 9	202583_s_at	-1.34	0.0231	4777	6400.6	679
RCAN2	10231	regulator of calcineurin 2	203498_at	-1.34	0.0493	30826.8	41204.9	679
SNAPC5	10302	small nuclear RNA activating complex, polypeptide 5, 19kDa	1554093_a_at	-1.34	0.0074	3726.9	4980.3	679
ACAA2	10449	acetyl-CoA acyltransferase 2	202003_s_at	1.34	0.0304	3463.3	2588.3	679
ERLIN2	11160	ER lipid raft associated 2	221543_s_at	1.34	0.0343	1217.3	909.9	679
JMJD6	23210	jumonji domain containing 6	212723_at	1.34	0.0465	1301.1	970.2	679
NIPBL	25836	Nipped-B homolog (Drosophila)	212483_at	1.34	0.0181	1943.6	1452.7	679
TRAPPC3	27095	trafficking protein particle complex 3	203511_s_at	-1.34	0.0088	3437.4	4612.5	679
GOLT1B	51026	golgi transport 1B	218193_s_at	-1.34	0.0365	1827.4	2442	679
PIGX	54965	phosphatidylinositol glycan anchor biosynthesis, class X	1563111_a_at	-1.34	0.0421	1853	2488.7	679
NIPSNAP3B	55335	nipsnap homolog 3B (C. elegans)	221104_s_at	-1.34	0.0202	533.1	713.8	679
VPS35	55737	vacuolar protein sorting 35 homolog (S. cerevisiae)	222387_s_at	-1.34	0.0441	1830.6	2454	679
CAND1	55832	cullin-associated and neddylation-dissociated 1	207483_s_at	-1.34	0.034	3573	4780.6	679
UVSSA	57654	UV-stimulated scaffold protein A	233893_s_at	1.34	0.0386	1408.6	1049.2	679
CACHD1	57685	cache domain containing 1	225627_s_at	1.34	0.031	3092.3	2315.6	679
ADCK2	90956	aarF domain containing kinase 2	221893_s_at	-1.34	0.0087	2561.8	3440	679
MSI2	124540	musashi homolog 2 (Drosophila)	243010_at	1.34	0.0407	2350.2	1749.4	679
CPNE4	131034	copine IV	231336_at	-1.34	0.0487	1524	2046.3	679
OCIAD2	132299	OCIA domain containing 2	225314_at	-1.34	0.0013	5759.5	7695.2	679
UBLCP1	134510	ubiquitin-like domain containing CTD phosphatase 1	227413_at	-1.34	0.0494	4308.3	5790.6	679
SLC2A14	144195	solute carrier family 2 (facilitated glucose transporter), member 14	216236_s_at	-1.34	0.0432	2375.6	3183.6	679
KLHL23	151230	kelch-like 23 (Drosophila)	241682_at	-1.34	0.0093	1336	1796.9	679
CLVS1	157807	clavesin 1	230217_at	-1.34	0.0088	818.7	1100.4	679
NAP1L5	266812	nucleosome assembly protein 1-like 5	228062_at	-1.34	0.0472	17138.7	22907	679
LOC399753	399753	uncharacterized LOC399753	239151_at	1.34	0.0434	1937.5	1444.4	679
AI198212	NA		239760_at	-1.34	0.0094	763.8	1025.7	679
AW298119	NA		241775_at	1.34	0.0222	235.8	176.4	679
BI598831	NA		1563217_at	1.34	0.0166	274.5	204.6	679
AI972661	NA		235094_at	1.34	0.0297	1205.5	901.3	679
212182_at	NA		212182_at	-1.34	0.0381	371.3	496.9	679
214884_at	NA		214884_at	-1.34	0.0139	282.1	379.2	679
243158_at	NA		243158_at	1.34	0.0267	349.8	260.2	679
Hs.666341	NA		237388_at	1.34	0.0337	392.6	293.1	679
ABR	29	active BCR-related	214671_s_at	-1.33	0.024	3142.8	4180.6	731
ATP5G3	518	ATP synthase, H+ transporting, mitochondrial Fo complex, subunit C3 (subunit 9)	207507_s_at	-1.33	0.0209	16919	22573.9	731
BDNF	627	brain-derived neurotrophic factor	239367_at	-1.33	0.0341	396.9	526.4	731
CHN2	1124	chimerin (chimaerin) 2	207486_x_at	-1.33	0.0131	1605.1	2130.1	731
ECM1	1893	extracellular matrix protein 1	209365_s_at	-1.33	0.0048	1654.7	2197.6	731
GNS	2799	glucosamine (N-acetyl)-6-sulfatase	212335_at	-1.33	0.0401	797.9	1060.9	731
GPX3	2878	glutathione peroxidase 3 (plasma)	201348_at	-1.33	0.0369	7231.7	9595	731
GTF2H1	2965	general transcription factor IIH, polypeptide 1, 62kDa	202453_s_at	-1.33	0.0429	1494.6	1993.3	731
PPP2R5D	5528	protein phosphatase 2, regulatory subunit B', delta	211159_s_at	-1.33	0.0159	1347.2	1794.8	731
MAP2K1	5604	mitogen-activated protein kinase kinase 1	202670_at	-1.33	0.0275	12032.6	15996	731
PRSS3	5646	protease, serine, 3	207463_x_at	-1.33	0.0191	3031.2	4016.5	731
PSMA1	5682	proteasome (prosome, macropain) subunit, alpha type, 1	210759_s_at	-1.33	0.0273	10682.8	14236.7	731
RAD51C	5889	RAD51 homolog C (S. cerevisiae)	209849_s_at	-1.33	0.0238	3058.2	4079.2	731
SRD5A1	6715	steroid-5-alpha-reductase, alpha polypeptide 1 (3-oxo-5 alpha-steroid delta 4-dehydrogenase alpha 1)	210959_s_at	-1.33	0.0472	577.1	769.9	731
DYNLT1	6993	dynein, light chain, Tctex-type 1	201999_s_at	1.33	0.004	3953.4	2978.5	731
TIMP3	7078	TIMP metallopeptidase inhibitor 3	201147_s_at	1.33	0.032	986.5	744	731
TPM2	7169	tropomyosin 2 (beta)	204083_s_at	1.33	0.0126	893.5	672	731
TRO	7216	trophinin	210882_s_at	-1.33	0.0453	940.9	1248.9	731
B3GALT2	8707	UDP-Gal:betaGlcNAc beta 1,3-galactosyltransferase, polypeptide 2	217452_s_at	-1.33	0.0371	4245.8	5632.5	731
RABEP1	9135	rabaptin, RAB GTPase binding effector protein 1	225064_at	-1.33	0.0147	5095.8	6753.5	731
SYNGR3	9143	synaptogyrin 3	205691_at	-1.33	0.0338	31601.5	42121	731
VAMP3	9341	vesicle-associated membrane protein 3 (cellubrevin)	201336_at	1.33	0.0337	11523.3	8680.4	731
ATG5	9474	autophagy related 5	202511_s_at	-1.33	0.0232	3036.6	4047.4	731
TBC1D4	9882	TBC1 domain family, member 4	203387_s_at	-1.33	0.002	1156.5	1532.4	731
TCFL5	10732	transcription factor-like 5 (basic helix-loop-helix)	235694_at	1.33	0.0151	1077	810.2	731
NTNG1	22854	netrin G1	236088_at	-1.33	0.0307	2346.3	3109.8	731
PLCL2	23228	phospholipase C-like 2	213309_at	-1.33	0.0274	5309.5	7065.4	731
SGK3	23678	serum/glucocorticoid regulated kinase family, member 3	227627_at	1.33	0.0329	3180.6	2396.4	731
PITPNB	23760	phosphatidylinositol transfer protein, beta	235985_at	1.33	0.0054	293.4	220.9	731
ARIH1	25820	ariadne homolog, ubiquitin-conjugating enzyme E2 binding protein, 1 (Drosophila)	201881_s_at	-1.33	0.0281	2194.9	2928.5	731
NBEA	26960	neurobeachin	221207_s_at	-1.33	0.0435	7653.9	10147.4	731
MRPS23	51649	mitochondrial ribosomal protein S23	223156_at	-1.33	0.0167	5053.2	6713.6	731
LEPROT	54741	leptin receptor overlapping transcript	202378_s_at	1.33	0.0199	6429.4	4834.7	731
NRIP3	56675	nuclear receptor interacting protein 3	222900_at	-1.33	0.0206	4779.7	6341.7	731
TCEAL7	56849	transcription elongation factor A (SII)-like 7	227705_at	-1.33	0.0363	17321.9	23124.7	731
FNIP2	57600	folliculin interacting protein 2	226460_at	-1.33	0.0355	4158	5537.5	731
REEP1	65055	receptor accessory protein 1	204365_s_at	-1.33	0.0411	6353.5	8474.9	731
NDUFAF5	79133	NADH dehydrogenase (ubiquinone) complex I, assembly factor 5	227160_s_at	-1.33	0.0282	2356.7	3127.7	731
NAA50	80218	N(alpha)-acetyltransferase 50, NatE catalytic subunit	222393_s_at	-1.33	0.0429	1408.6	1876.8	731
C14orf142	84520	chromosome 14 open reading frame 142	223273_at	-1.33	0.0156	1036.5	1382.9	731
CADPS2	93664	Ca++-dependent secretion activator 2	219572_at	-1.33	0.0359	6330.2	8388.2	731
GLIS3	169792	GLIS family zinc finger 3	230258_at	1.33	0.0355	633.8	475.1	731
Hs.405427	NA		244383_at	1.33	0.0473	727.5	546.2	731
AI827550	NA		229606_at	-1.33	0.0282	43910.5	58298.6	731
AI863675	NA		238988_at	1.33	0.0103	453	340.5	731
T96989	NA		235538_at	1.33	0.039	626.3	469.4	731
214016_s_at	NA		214016_s_at	1.33	0.0418	4288.3	3217.5	731
227585_at	NA		227585_at	-1.33	0.0305	2082.5	2772.8	731
228251_at	NA		228251_at	-1.33	0.0373	1149.3	1530.9	731
230503_at	NA		230503_at	1.33	0.0299	871.6	655.2	731
Hs.613395	NA		237026_at	1.33	0.0382	589.7	444.6	731
Hs.685245	NA		231979_at	1.33	0.0217	301.8	226.4	731
LINC00672	100505576	long intergenic non-protein coding RNA 672	238360_s_at	-1.33	0.0224	2641.4	3504.8	731
TMEM178B	100507421	transmembrane protein 178B	227318_at	-1.33	0.0463	5184.1	6904.6	731
DDR1	780	discoidin domain receptor tyrosine kinase 1	210749_x_at	1.32	0.0269	7493.8	5656.2	785
CETN3	1070	centrin, EF-hand protein, 3	209662_at	1.32	0.0387	2298	1745.2	785
EIF5	1983	eukaryotic translation initiation factor 5	208708_x_at	-1.32	0.0127	8522	11241.7	785
FTH1	2495	ferritin, heavy polypeptide 1	214211_at	1.32	0.0019	21122.5	15965.9	785
GLG1	2734	golgi glycoprotein 1	225918_at	1.32	0.0262	6946.5	5246.9	785
KCNS3	3790	potassium voltage-gated channel, delayed-rectifier, subfamily S, member 3	205968_at	-1.32	0.0233	702.4	930.1	785
LRMP	4033	lymphoid-restricted membrane protein	204674_at	-1.32	0.0018	1825.2	2416.4	785
SEPT2	4735	septin 2	200015_s_at	1.32	0.0142	21423.3	16206.4	785
NFE2L2	4780	nuclear factor (erythroid-derived 2)-like 2	201146_at	1.32	0.0262	6427.1	4853.4	785
PARK2	5071	parkinson protein 2, E3 ubiquitin protein ligase (parkin)	207058_s_at	-1.32	0.0029	714.7	943.1	785
RABIF	5877	RAB interacting factor	204478_s_at	-1.32	0.0353	2752.7	3630.2	785
RXRB	6257	retinoid X receptor, beta	215099_s_at	-1.32	0.0111	668.8	885.1	785
SRP72	6731	signal recognition particle 72kDa	208800_at	-1.32	0.0358	2025.9	2683.9	785
TST	7263	thiosulfate sulfurtransferase (rhodanese)	209605_at	1.32	0.023	3548.7	2680.6	785
UCHL1	7345	ubiquitin carboxyl-terminal esterase L1 (ubiquitin thiolesterase)	201387_s_at	-1.32	0.0316	69510.8	91630.7	785
UQCRB	7381	ubiquinol-cytochrome c reductase binding protein	244293_at	-1.32	0.0234	1108.8	1462.4	785
DENR	8562	density-regulated protein	231896_s_at	-1.32	0.017	8238.9	10890.8	785
SUCLA2	8803	succinate-CoA ligase, ADP-forming, beta subunit	202930_s_at	-1.32	0.0233	11688.8	15473.4	785
QKI	9444	QKI, KH domain containing, RNA binding	212636_at	1.32	0.0316	27829.7	21053.6	785
SV2B	9899	synaptic vesicle glycoprotein 2B	232426_at	-1.32	0.0331	7609.6	10024.7	785
DOPEY2	9980	dopey family member 2	205248_at	-1.32	0.0116	606.3	797.7	785
IGF2BP2	10644	insulin-like growth factor 2 mRNA binding protein 2	218847_at	1.32	0.0286	494.7	373.7	785
NFAT5	10725	nuclear factor of activated T-cells 5, tonicity-responsive	208003_s_at	1.32	0.0434	3960.3	3011.6	785
YME1L1	10730	YME1-like 1 (S. cerevisiae)	232216_at	1.32	0.035	569	430.9	785
RFPL1-AS1	10740	RFPL1 antisense RNA 1	214120_at	-1.32	0.0179	6874.9	9107.2	785
TOB2	10766	transducer of ERBB2, 2	222243_s_at	1.32	0.0294	2024.7	1532	785
NEK6	10783	NIMA (never in mitosis gene a)-related kinase 6	223158_s_at	1.32	0.0489	2642.1	2005.3	785
ZHX2	22882	zinc fingers and homeoboxes 2	203556_at	1.32	0.0225	2966.7	2242.7	785
RAB3GAP1	22930	RAB3 GTPase activating protein subunit 1 (catalytic)	212932_at	-1.32	0.0397	1962.8	2581.2	785
KLHDC2	23588	kelch domain containing 2	217906_at	-1.32	0.0304	9844.9	13005.6	785
FBXO9	26268	F-box protein 9	210638_s_at	-1.32	0.0172	12470.8	16416.3	785
STAU2	27067	staufen, RNA binding protein, homolog 2 (Drosophila)	204226_at	-1.32	0.0119	4938	6534.3	785
KLF15	28999	Kruppel-like factor 15	231015_at	1.32	0.0169	2736.6	2069.7	785
UBR5	51366	ubiquitin protein ligase E3 component n-recognin 5	208882_s_at	1.32	0.0166	1635	1239.8	785
COMMD10	51397	COMM domain containing 10	218439_s_at	-1.32	0.0457	2349.7	3092.3	785
POLR3K	51728	polymerase (RNA) III (DNA directed) polypeptide K, 12.3 kDa	218866_s_at	-1.32	0.0219	3058.1	4051.2	785
TOLLIP	54472	toll interacting protein	233881_s_at	-1.32	0.0296	1979.2	2610.3	785
TMEM70	54968	transmembrane protein 70	219449_s_at	-1.32	0.0315	8068	10650.7	785
USP47	55031	ubiquitin specific peptidase 47	223701_s_at	1.32	0.0106	2207.2	1670.2	785
SUSD4	55061	sushi domain containing 4	223821_s_at	-1.32	0.0276	2005.8	2655.1	785
BDP1	55814	B double prime 1, subunit of RNA polymerase III transcription initiation factor IIIB	224227_s_at	1.32	0.0111	361.2	274	785
ACTR10	55860	actin-related protein 10 homolog (S. cerevisiae)	222230_s_at	-1.32	0.0348	19639.6	25988	785
CTTNBP2NL	55917	CTTNBP2 N-terminal like	231822_at	-1.32	0.005	731.1	962.1	785
CYP26B1	56603	cytochrome P450, family 26, subfamily B, polypeptide 1	219825_at	-1.32	0.0461	1235.8	1634.3	785
NLGN4X	57502	neuroligin 4, X-linked	1554689_a_at	-1.32	0.0124	1326.8	1746.9	785
SLC7A14	57709	solute carrier family 7 (orphan transporter), member 14	1556641_at	-1.32	0.0392	3487.5	4606.5	785
ELOVL5	60481	ELOVL fatty acid elongase 5	208788_at	1.32	0.026	9551.3	7251	785
XYLT2	64132	xylosyltransferase II	231550_at	-1.32	0.0028	1271.7	1681.1	785
GEMIN7	79760	gem (nuclear organelle) associated protein 7	1555751_a_at	-1.32	0.0239	1693.2	2230.3	785
QSER1	79832	glutamine and serine rich 1	226265_at	1.32	0.0207	3610	2730.1	785
CYBRD1	79901	cytochrome b reductase 1	217889_s_at	1.32	0.0388	602.5	456.8	785
ISCA1	81689	iron-sulfur cluster assembly 1 homolog (S. cerevisiae)	209273_s_at	-1.32	0.0229	5414.3	7161.5	785
UBASH3B	84959	ubiquitin associated and SH3 domain containing B	238462_at	-1.32	0.0228	683	898.3	785
ACVR1C	130399	activin A receptor, type IC	1552519_at	-1.32	0.0291	1864	2451.5	785
CPNE4	131034	copine IV	228796_at	-1.32	0.0428	4899.3	6476.5	785
ARL6IP6	151188	ADP-ribosylation-like factor 6 interacting protein 6	225707_at	1.32	0.0192	1214.5	919.1	785
FNDC9	408263	fibronectin type III domain containing 9	1554801_at	-1.32	0.0491	2145.5	2822.8	785
BF514585	NA		243546_at	1.32	0.0487	352	267.6	785
AF072164	NA		217130_at	1.32	0.0308	507.1	385.4	785
BF056369	NA		229670_at	-1.32	0.0027	806.8	1063.3	785
AF009267	NA		215908_at	1.32	0.014	1277.2	964.4	785
AU147620	NA		215592_at	1.32	0.047	957.3	724	785
AK026914	NA		233648_at	1.32	0.0462	346.5	263.5	785
239001_at	NA		239001_at	1.32	0.0132	415.2	314.7	785
Hs.682084	NA		237310_at	1.32	0.0315	895.1	679.8	785
ACOX1	51	acyl-CoA oxidase 1, palmitoyl	209600_s_at	1.31	0.0243	1387.7	1058	850
ATP6V1C1	528	ATPase, H+ transporting, lysosomal 42kDa, V1 subunit C1	202874_s_at	-1.31	0.0476	11200.4	14639.8	850
CDK7	1022	cyclin-dependent kinase 7	211297_s_at	-1.31	0.0337	2112.4	2757.7	850
CDS1	1040	CDP-diacylglycerol synthase (phosphatidate cytidylyltransferase) 1	226185_at	-1.31	0.0261	4066.9	5317.4	850
CLGN	1047	calmegin	205830_at	-1.31	0.0354	458.8	599.7	850
CNTN1	1272	contactin 1	227209_at	-1.31	0.0495	9225.5	12109.1	850
CRYM	1428	crystallin, mu	205489_at	-1.31	0.0488	27884.4	36658.9	850
DHX15	1665	DEAH (Asp-Glu-Ala-His) box polypeptide 15	201386_s_at	-1.31	0.0349	5022.9	6589.5	850
FDFT1	2222	farnesyl-diphosphate farnesyltransferase 1	241954_at	1.31	0.0197	441.2	337.6	850
FEN1	2237	flap structure-specific endonuclease 1	204768_s_at	-1.31	0.0356	1180.8	1541	850
FGF9	2254	fibroblast growth factor 9 (glia-activating factor)	206404_at	-1.31	0.0072	3119.7	4075.8	850
GLUD1	2746	glutamate dehydrogenase 1	200947_s_at	1.31	0.0414	12686.3	9652.4	850
GPI	2821	glucose-6-phosphate isomerase	232002_at	1.31	0.0384	929.6	707.5	850
HCCS	3052	holocytochrome c synthase	203746_s_at	-1.31	0.0219	1901.5	2488.6	850
KLC1	3831	kinesin light chain 1	212878_s_at	-1.31	0.0254	23958.2	31385.5	850
MLL	4297	myeloid/lymphoid or mixed-lineage leukemia (trithorax homolog, Drosophila)	212079_s_at	1.31	0.0472	875.2	669	850
PCP4	5121	Purkinje cell protein 4	205549_at	-1.31	0.0075	19179.3	25077.9	850
RALB	5899	v-ral simian leukemia viral oncogene homolog B (ras related; GTP binding protein)	202101_s_at	-1.31	0.0192	2465.8	3219.4	850
STK3	6788	serine/threonine kinase 3	204068_at	1.31	0.0251	587.2	449.9	850
SYT5	6861	synaptotagmin V	206161_s_at	-1.31	0.0341	1899.8	2481.8	850
THY1	7070	Thy-1 cell surface antigen	208850_s_at	-1.31	0.0355	17258.6	22614.2	850
TJP1	7082	tight junction protein 1	202011_at	1.31	0.023	13146.1	10063.3	850
TPD52	7163	tumor protein D52	201691_s_at	-1.31	0.0465	1337.5	1754	850
UBE2B	7320	ubiquitin-conjugating enzyme E2B	239163_at	1.31	0.0499	417.9	318	850
DNALI1	7802	dynein, axonemal, light intermediate chain 1	227081_at	1.31	0.0301	998.4	762.2	850
STK24	8428	serine/threonine kinase 24	208854_s_at	-1.31	0.0151	4589.5	6016	850
CDC14B	8555	CDC14 cell division cycle 14 homolog B (S. cerevisiae)	208022_s_at	1.31	0.0095	1906	1451.4	850
SLC25A14	9016	solute carrier family 25 (mitochondrial carrier, brain), member 14	211855_s_at	-1.31	0.027	3281.9	4289	850
PRDX6	9588	peroxiredoxin 6	200845_s_at	1.31	0.0367	10048.7	7689.2	850
SOCS5	9655	suppressor of cytokine signaling 5	209647_s_at	-1.31	0.0421	2190.9	2868	850
SAFB2	9667	scaffold attachment factor B2	32099_at	1.31	0.0026	4749.7	3630.6	850
IQSEC1	9922	IQ motif and Sec7 domain 1	203907_s_at	-1.31	0.0148	4872.7	6406.2	850
ARL4C	10123	ADP-ribosylation factor-like 4C	202207_at	-1.31	0.0109	7033	9207.2	850
GLRX3	10539	glutaredoxin 3	209080_x_at	-1.31	0.013	3321.4	4357.9	850
MTX2	10651	metaxin 2	203517_at	-1.31	0.0495	5281.9	6919.2	850
AHCYL1	10768	adenosylhomocysteinase-like 1	200849_s_at	1.31	0.0371	18818.4	14341.7	850
NMU	10874	neuromedin U	206023_at	-1.31	0.0337	635	831.5	850
STMN2	11075	stathmin-like 2	203000_at	-1.31	0.0461	50287.6	66045.6	850
CORO1A	11151	coronin, actin binding protein, 1A	209083_at	-1.31	0.0437	3562	4654	850
STK38	11329	serine/threonine kinase 38	202951_at	1.31	0.015	1137.6	867.5	850
EFR3A	23167	EFR3 homolog A (S. cerevisiae)	212150_at	-1.31	0.0112	9755.3	12773.6	850
PSME4	23198	proteasome (prosome, macropain) activator subunit 4	237180_at	1.31	0.0063	581	443.8	850
DICER1	23405	dicer 1, ribonuclease type III	213229_at	1.31	0.0151	13785.6	10521.4	850
SLC44A1	23446	solute carrier family 44, member 1	222364_at	1.31	0.0113	1944.2	1483.2	850
DNAJC27	51277	DnaJ (Hsp40) homolog, subfamily C, member 27	227859_at	-1.31	0.0451	1824.9	2394.8	850
KCTD9	54793	potassium channel tetramerisation domain containing 9	218823_s_at	-1.31	0.0284	782	1025.7	850
ENAH	55740	enabled homolog (Drosophila)	217820_s_at	1.31	0.0075	1969	1503.4	850
MFF	56947	mitochondrial fission factor	223354_x_at	-1.31	0.0254	6099.5	7977.2	850
ADPRM	56985	ADP-ribose/CDP-alcohol diphosphatase, manganese-dependent	220606_s_at	-1.31	0.0041	797.1	1040.3	850
CIAPIN1	57019	cytokine induced apoptosis inhibitor 1	208968_s_at	-1.31	0.0145	6661.7	8724.8	850
TTYH1	57348	tweety homolog 1 (Drosophila)	219415_at	1.31	0.0427	10315	7887.3	850
ESYT2	57488	extended synaptotagmin-like protein 2	224699_s_at	-1.31	0.0413	1271.7	1659.8	850
ZMAT3	64393	zinc finger, matrin-type 3	219628_at	-1.31	0.0172	8579.1	11216.1	850
AKTIP	64400	AKT interacting protein	223894_s_at	-1.31	0.0449	6759.1	8826	850
ALDH8A1	64577	aldehyde dehydrogenase 8 family, member A1	220148_at	1.31	0.0192	476.7	364.9	850
NDRG4	65009	NDRG family member 4	209159_s_at	-1.31	0.0113	30784.7	40476.3	850
MRPL44	65080	mitochondrial ribosomal protein L44	222555_s_at	-1.31	0.04	1248.1	1631.2	850
MAPKAP1	79109	mitogen-activated protein kinase associated protein 1	229846_s_at	-1.31	0.0374	940.2	1227.9	850
TTPAL	79183	tocopherol (alpha) transfer protein-like	219633_at	-1.31	0.0388	1422.7	1866.2	850
YIPF5	81555	Yip1 domain family, member 5	224953_at	-1.31	0.0483	4469	5865.7	850
ANP32E	81611	acidic (leucine-rich) nuclear phosphoprotein 32 family, member E	221505_at	1.31	0.005	11914.4	9067	850
PPP1R14C	81706	protein phosphatase 1, regulatory (inhibitor) subunit 14C	226907_at	-1.31	0.034	2725.7	3575.8	850
BTBD10	84280	BTB (POZ) domain containing 10	223174_at	-1.31	0.0267	12491.1	16391.5	850
ATP6AP1L	92270	ATPase, H+ transporting, lysosomal accessory protein 1-like	228816_at	1.31	0.0145	1173.3	894.7	850
NCOA7	135112	nuclear receptor coactivator 7	225344_at	-1.31	0.0448	22363.1	29254	850
SLC30A7	148867	solute carrier family 30 (zinc transporter), member 7	226217_at	1.31	0.0338	1421.5	1084.1	850
PRUNE2	158471	prune homolog 2 (Drosophila)	1552455_at	1.31	0.0138	281.2	214.7	850
CNST	163882	consortin, connexin sorting protein	1554661_s_at	-1.31	0.0118	710.4	930.7	850
EMX2OS	196047	EMX2 opposite strand/antisense RNA	232531_at	1.31	0.0468	4046.5	3094.5	850
HSPA12A	259217	heat shock 70kDa protein 12A	214434_at	-1.31	0.0356	15013.3	19721.4	850
AQP11	282679	aquaporin 11	229526_at	-1.31	0.0137	1055	1384.1	850
LOC286382	286382	uncharacterized LOC286382	240545_at	1.31	0.0021	287.5	218.8	850
PLCXD3	345557	phosphatidylinositol-specific phospholipase C, X domain containing 3	230081_at	-1.31	0.0299	543.5	714.1	850
MIA3	375056	melanoma inhibitory activity family, member 3	1569057_s_at	-1.31	0.0307	1042.6	1361.4	850
LOC645321	645321	uncharacterized LOC645321	230889_at	1.31	0.0199	2797.3	2140.6	850
LOC654342	654342	lymphocyte-specific protein 1 pseudogene	242133_s_at	1.31	0.0449	1189.4	905.7	850
BF724621	NA		1557813_at	1.31	0.0405	1237.5	947.8	850
AK021556	NA		232796_at	1.31	0.0114	956.3	731.4	850
Z39557	NA		214405_at	1.31	0.0287	343.8	261.6	850
AW303888	NA		1561346_at	1.31	0.0389	9575.3	7296.4	850
AI270986	NA		241600_at	-1.31	0.018	2634.5	3457.8	850
BF382322	NA		238718_at	1.31	0.0256	845.3	646.2	850
AI475033	NA		239448_at	1.31	0.0357	386.5	295.9	850
242099_at	NA		242099_at	1.31	0.0014	921.9	706.3	850
Hs.675679	NA		235757_at	1.31	0.0066	389.1	297.9	850
Hs.682859	NA		243586_at	1.31	0.0377	494.3	376.9	850
ATP6V0B	533	ATPase, H+ transporting, lysosomal 21kDa, V0 subunit b	200078_s_at	-1.3	0.0288	12354.5	16072.1	936
BLVRA	644	biliverdin reductase A	203771_s_at	-1.3	0.0306	861.5	1119.4	936
EPB41L2	2037	erythrocyte membrane protein band 4.1-like 2	201719_s_at	1.3	0.0075	8425.6	6490.5	936
FYN	2534	FYN oncogene related to SRC, FGR, YES	212486_s_at	1.3	0.0177	4405.6	3395.3	936
GNG5	2787	guanine nucleotide binding protein (G protein), gamma 5	207157_s_at	1.3	0.0406	7774.1	5980.1	936
NR3C1	2908	nuclear receptor subfamily 3, group C, member 1 (glucocorticoid receptor)	211671_s_at	-1.3	0.0297	5184.1	6757	936
GUCY1A2	2977	guanylate cyclase 1, soluble, alpha 2	228732_at	-1.3	0.0389	953.2	1240.2	936
IARS	3376	isoleucyl-tRNA synthetase	204744_s_at	-1.3	0.0121	13535.3	17548	936
IDH3B	3420	isocitrate dehydrogenase 3 (NAD+) beta	210418_s_at	-1.3	0.0083	7718.8	10037	936
KCNK3	3777	potassium channel, subfamily K, member 3	205952_at	-1.3	0.0377	1807	2346.4	936
MARK1	4139	MAP/microtubule affinity-regulating kinase 1	221047_s_at	-1.3	0.0255	2429.6	3165.4	936
MCL1	4170	myeloid cell leukemia sequence 1 (BCL2-related)	200797_s_at	1.3	0.0208	6241.7	4783.4	936
NDUFS4	4724	NADH dehydrogenase (ubiquinone) Fe-S protein 4, 18kDa (NADH-coenzyme Q reductase)	209303_at	-1.3	0.0117	7522.4	9773.3	936
PIGC	5279	phosphatidylinositol glycan anchor biosynthesis, class C	216593_s_at	-1.3	0.0201	862.1	1116.9	936
PI4KA	5297	phosphatidylinositol 4-kinase, catalytic, alpha	207081_s_at	-1.3	0.0383	15652.5	20399.3	936
PRSS3	5646	protease, serine, 3	213421_x_at	-1.3	0.0078	5054.5	6570.5	936
RECQL	5965	RecQ protein-like (DNA helicase Q1-like)	212917_x_at	1.3	0.0167	1237.2	950.8	936
UBE2V1	7335	ubiquitin-conjugating enzyme E2 variant 1	201001_s_at	-1.3	0.0329	3520.2	4579.9	936
WARS	7453	tryptophanyl-tRNA synthetase	200628_s_at	-1.3	0.0116	2907	3774.4	936
CDC42BPA	8476	CDC42 binding protein kinase alpha (DMPK-like)	215296_at	1.3	0.0139	984.3	756.2	936
ATP6V0E1	8992	ATPase, H+ transporting, lysosomal 9kDa, V0 subunit e1	214150_x_at	1.3	0.0166	4056.7	3128.6	936
MTMR7	9108	myotubularin related protein 7	243804_at	-1.3	0.0283	806.2	1049.5	936
ENTPD4	9583	ectonucleoside triphosphate diphosphohydrolase 4	1555358_a_at	-1.3	0.0095	820.6	1067.4	936
PDE4DIP	9659	phosphodiesterase 4D interacting protein	214099_s_at	-1.3	0.0227	3155.4	4087.6	936
GLIPR1	11010	GLI pathogenesis-related 1	226136_at	-1.3	0.04	1606.2	2090.6	936
NUDT3	11165	nudix (nucleoside diphosphate linked moiety X)-type motif 3	229803_s_at	-1.3	0.0437	12271.3	15898.5	936
TNIK	23043	TRAF2 and NCK interacting kinase	213109_at	1.3	0.022	4353.4	3359.9	936
HIC2	23119	hypermethylated in cancer 2	212966_at	1.3	0.0288	956.8	735.4	936
DPY19L1	23333	dpy-19-like 1 (C. elegans)	212792_at	-1.3	0.0175	2979.5	3877.3	936
RUSC1	23623	RUN and SH3 domain containing 1	206949_s_at	-1.3	0.0173	8364.8	10858.2	936
NKIRAS1	28512	NFKB inhibitor interacting Ras-like 1	225930_at	-1.3	0.0194	9723.6	12687	936
MRPL15	29088	mitochondrial ribosomal protein L15	218027_at	-1.3	0.03	6548.6	8521.5	936
HDGFRP3	50810	hepatoma-derived growth factor, related protein 3	209526_s_at	-1.3	0.0274	9831.1	12805.5	936
COPS4	51138	COP9 constitutive photomorphogenic homolog subunit 4 (Arabidopsis)	218042_at	-1.3	0.0258	11529.3	15028.3	936
RSL24D1	51187	ribosomal L24 domain containing 1	217915_s_at	-1.3	0.0253	8194.8	10667.7	936
KRCC1	51315	lysine-rich coiled-coil 1	233329_s_at	1.3	0.0152	979.9	751.6	936
TBC1D19	55296	TBC1 domain family, member 19	220260_at	-1.3	0.0273	710	924.8	936
STRBP	55342	spermatid perinuclear RNA binding protein	223245_at	-1.3	0.0296	4158.3	5403.8	936
ARHGAP21	57584	Rho GTPase activating protein 21	241701_at	1.3	0.0039	1380.4	1065.1	936
GBA2	57704	glucosidase, beta (bile acid) 2	223921_s_at	-1.3	0.0158	2767.5	3610.1	936
SMAP1	60682	small ArfGAP 1	218137_s_at	-1.3	0.035	7328.9	9560.5	936
LRRC4	64101	leucine rich repeat containing 4	223552_at	-1.3	0.0332	5137.3	6667.5	936
APOO	79135	apolipoprotein O	221620_s_at	-1.3	0.0157	11325.9	14769.6	936
ABTB1	80325	ankyrin repeat and BTB (POZ) domain containing 1	226442_at	-1.3	0.0222	927.8	1206	936
PPP1R1B	84152	protein phosphatase 1, regulatory (inhibitor) subunit 1B	225165_at	1.3	0.0416	12198.5	9400.7	936
MED10	84246	mediator complex subunit 10	223247_at	-1.3	0.0111	3960.3	5130.3	936
FAM181A	90050	family with sequence similarity 181, member A	231117_at	1.3	0.0164	832.4	639.9	936
HS6ST2	90161	heparan sulfate 6-O-sulfotransferase 2	1552766_at	-1.3	0.0226	213.2	276.5	936
FAT3	120114	FAT tumor suppressor homolog 3 (Drosophila)	1558964_at	1.3	0.0439	2604	2002.6	936
TMEM199	147007	transmembrane protein 199	225375_at	-1.3	0.0126	1054.2	1369.1	936
HEPACAM	220296	hepatic and glial cell adhesion molecule	238003_at	1.3	0.0331	10808.8	8313	936
ZNF326	284695	zinc finger protein 326	227680_at	1.3	0.0218	2157.3	1664	936
TBC1D3C	414060	TBC1 domain family, member 3C	209403_at	1.3	0.0324	2939	2256.5	936
LOC728061	728061	hCG2003663	233599_at	1.3	0.0076	419.7	323.5	936
AL832567	NA		1566772_at	1.3	0.0452	320	246.1	936
AI671221	NA		239559_at	1.3	0.0316	872	672.7	936
AA968447	NA		239600_at	1.3	0.0165	1405.6	1080	936
AK025143	NA		215206_at	1.3	0.0217	738.1	568.4	936
AI394334	NA		232696_at	1.3	0.0074	258.2	199.1	936
BF510711	NA		235875_at	1.3	0.039	678.8	521.8	936
N92917	NA		226400_at	-1.3	0.0327	6696.5	8714.4	936
217441_at	NA		217441_at	-1.3	0.0209	279.6	362.2	936
1556336_at	NA		1556336_at	1.3	0.031	829	636	936
R02287	NA		240927_at	1.3	0.0322	321.4	248.1	936
244464_at	NA		244464_at	1.3	0.0268	590	454.9	936
R44149	NA		244859_at	1.3	0.0268	490.1	377.4	936
LINC00665	100506930	long intergenic non-protein coding RNA 665	243924_at	-1.3	0.0439	665.3	863.8	936
ANXA5	308	annexin A5	200782_at	1.29	0.035	3945.1	3052.3	1003
ATP6V1G2	534	ATPase, H+ transporting, lysosomal 13kDa, V1 subunit G2	214762_at	-1.29	0.047	30813.9	39606.3	1003
DDR1	780	discoidin domain receptor tyrosine kinase 1	1007_s_at	1.29	0.0464	12024.5	9350.5	1003
CDS1	1040	CDP-diacylglycerol synthase (phosphatidate cytidylyltransferase) 1	226187_at	-1.29	0.0039	1578.6	2037.2	1003
CFL1	1072	cofilin 1 (non-muscle)	1555730_a_at	-1.29	0.0262	30638.4	39466.3	1003
CTBP2	1488	C-terminal binding protein 2	210835_s_at	1.29	0.0094	7972.5	6161.4	1003
DGUOK	1716	deoxyguanosine kinase	203816_at	-1.29	0.0441	1639.1	2110.3	1003
DLG3	1741	discs, large homolog 3 (Drosophila)	207732_s_at	-1.29	0.0232	1180.9	1527.9	1003
DUSP3	1845	dual specificity phosphatase 3	201538_s_at	-1.29	0.0352	1037.9	1335.3	1003
ETS2	2114	v-ets erythroblastosis virus E26 oncogene homolog 2 (avian)	201328_at	-1.29	0.034	6290.1	8116.9	1003
EXT1	2131	exostosin 1	239227_at	1.29	0.0225	458.9	355.7	1003
FKBP4	2288	FK506 binding protein 4, 59kDa	200894_s_at	-1.29	0.049	1844.9	2374.1	1003
GNAS	2778	GNAS complex locus	228173_at	1.29	0.0197	686.9	530.5	1003
HSPA8	3312	heat shock 70kDa protein 8	208687_x_at	-1.29	0.0214	60980	78797.3	1003
KCNC2	3747	potassium voltage-gated channel, Shaw-related subfamily, member 2	240614_at	-1.29	0.0497	469.8	605.1	1003
KLC1	3831	kinesin light chain 1	213656_s_at	1.29	0.0474	3932.8	3045.1	1003
STMN1	3925	stathmin 1	200783_s_at	-1.29	0.0271	7619.7	9820.3	1003
NDUFAB1	4706	NADH dehydrogenase (ubiquinone) 1, alpha/beta subcomplex, 1, 8kDa	202077_at	-1.29	0.0191	33284.8	42906	1003
NEK1	4750	NIMA (never in mitosis gene a)-related kinase 1	213328_at	1.29	0.0186	2673.1	2076	1003
NOS1	4842	nitric oxide synthase 1 (neuronal)	239132_at	-1.29	0.0073	1169.8	1503.7	1003
PREP	5550	prolyl endopeptidase	37950_at	-1.29	0.0393	1669.5	2154	1003
MAPK8	5599	mitogen-activated protein kinase 8	226048_at	-1.29	0.0376	2811	3637.9	1003
PRPS1	5631	phosphoribosyl pyrophosphate synthetase 1	209440_at	-1.29	0.0216	6572.8	8487.5	1003
PTGDS	5730	prostaglandin D2 synthase 21kDa (brain)	211663_x_at	1.29	0.0096	25893	20012.2	1003
PTPN13	5783	protein tyrosine phosphatase, non-receptor type 13 (APO-1/CD95 (Fas)-associated phosphatase)	243792_x_at	1.29	0.0298	257	199.5	1003
SARS	6301	seryl-tRNA synthetase	200802_at	-1.29	0.0277	12924.5	16610.5	1003
SC5DL	6309	sterol-C5-desaturase (ERG3 delta-5-desaturase homolog, S. cerevisiae)-like	215064_at	-1.29	0.0462	668.5	864.2	1003
SRD5A1	6715	steroid-5-alpha-reductase, alpha polypeptide 1 (3-oxo-5 alpha-steroid delta 4-dehydrogenase alpha 1)	211056_s_at	-1.29	0.0295	2564.4	3314.6	1003
TAF4B	6875	TAF4b RNA polymerase II, TATA box binding protein (TBP)-associated factor, 105kDa	216226_at	-1.29	0.0063	498.6	644.6	1003
UGP2	7360	UDP-glucose pyrophosphorylase 2	205480_s_at	-1.29	0.0171	27828	36007	1003
ZNF207	7756	zinc finger protein 207	239937_at	1.29	0.0368	631.9	490.6	1003
LMO4	8543	LIM domain only 4	209205_s_at	-1.29	0.0159	34640	44686.5	1003
GABBR2	9568	gamma-aminobutyric acid (GABA) B receptor, 2	211679_x_at	-1.29	0.0138	13602	17580	1003
SV2B	9899	synaptic vesicle glycoprotein 2B	205551_at	-1.29	0.0302	20029	25739.5	1003
SERINC3	10955	serine incorporator 3	221473_x_at	-1.29	0.0393	19754.3	25442	1003
DSTN	11034	destrin (actin depolymerizing factor)	201021_s_at	-1.29	0.0172	24281.2	31259.9	1003
CEP68	23177	centrosomal protein 68kDa	207971_s_at	-1.29	0.0444	1530.8	1976.2	1003
ABI3BP	25890	ABI family, member 3 (NESH) binding protein	223395_at	1.29	0.025	447.8	348.2	1003
PHGDH	26227	phosphoglycerate dehydrogenase	201397_at	1.29	0.0276	4704.3	3635.9	1003
GHITM	27069	growth hormone inducible transmembrane protein	209249_s_at	-1.29	0.0384	19726.1	25350	1003
DLL1	28514	delta-like 1 (Drosophila)	224215_s_at	1.29	0.0148	598.4	462.5	1003
SH3GLB1	51100	SH3-domain GRB2-like endophilin B1	209090_s_at	1.29	0.0215	4015.7	3121.1	1003
ESF1	51575	ESF1, nucleolar pre-rRNA processing protein, homolog (S. cerevisiae)	218859_s_at	1.29	0.0164	2858.4	2220.6	1003
TM7SF3	51768	transmembrane 7 superfamily member 3	222477_s_at	-1.29	0.0352	4154.1	5371.8	1003
ZAK	51776	sterile alpha motif and leucine zipper containing kinase AZK	225662_at	1.29	0.0245	1162.5	899	1003
IFT57	55081	intraflagellar transport 57 homolog (Chlamydomonas)	222519_s_at	-1.29	0.0273	956.5	1234.4	1003
WDYHV1	55093	WDYHV motif containing 1	219060_at	-1.29	0.0421	2704.7	3496	1003
NIF3L1	60491	NIF3 NGG1 interacting factor 3-like 1 (S. cerevisiae)	218133_s_at	-1.29	0.0306	3846.4	4942.8	1003
LMBR1	64327	limb region 1 homolog (mouse)	222505_at	-1.29	0.0372	918.7	1182	1003
SUSD1	64420	sushi domain containing 1	226264_at	-1.29	0.0309	772.8	1000.2	1003
METRN	79006	meteorin, glial cell differentiation regulator	219051_x_at	1.29	0.0462	5038.5	3913.3	1003
ZDHHC14	79683	zinc finger, DHHC-type containing 14	235133_at	1.29	0.0175	759.6	587.9	1003
TMEM47	83604	transmembrane protein 47	209656_s_at	1.29	0.0485	10370.3	8035.8	1003
C16orf45	89927	chromosome 16 open reading frame 45	212736_at	-1.29	0.0087	14386.8	18630.7	1003
ADC	113451	arginine decarboxylase	1554393_a_at	-1.29	0.0147	2000.9	2578.3	1003
SLC9B2	133308	solute carrier family 9, subfamily B (NHA2, cation proton antiporter 2), member 2	1564746_at	-1.29	0.0446	641.6	826.1	1003
LOC152217	152217	uncharacterized LOC152217	225657_at	-1.29	0.015	5171.7	6674.6	1003
ZNF721	170960	zinc finger protein 721	215978_x_at	1.29	0.0474	10424.7	8054	1003
DNAJC18	202052	DnaJ (Hsp40) homolog, subfamily C, member 18	227169_at	-1.29	0.0207	2410.6	3100.4	1003
C6orf136	221545	chromosome 6 open reading frame 136	227455_at	-1.29	0.0192	4014.1	5195.3	1003
RNASEH1	246243	ribonuclease H1	218497_s_at	-1.29	0.0233	1340.4	1733.3	1003
FBXO33	254170	F-box protein 33	227521_at	-1.29	0.0304	2722.6	3520	1003
TIPRL	261726	TIP41, TOR signaling pathway regulator-like (S. cerevisiae)	1554351_a_at	-1.29	0.0465	1313.6	1700.5	1003
RELL2	285613	RELT-like 2	1564031_a_at	-1.29	0.0104	4154.2	5351	1003
BE674269	NA		231316_at	1.29	0.0129	425.6	329.7	1003
BC016022	NA		1569608_x_at	1.29	0.0362	1108.7	860.7	1003
BE710530	NA		1560185_at	-1.29	0.0315	241.2	311.9	1003
AF085924	NA		1560926_at	1.29	0.0239	293.4	227.1	1003
212980_at	NA		212980_at	1.29	0.0277	547.3	423.5	1003
230461_s_at	NA		230461_s_at	1.29	0.0054	1048.9	810.6	1003
237600_at	NA		237600_at	1.29	0.024	755.5	586.5	1003
239071_at	NA		239071_at	1.29	0.0221	1259.1	974.2	1003
242055_at	NA		242055_at	1.29	0.0176	539.6	416.8	1003
CCDC152	100129792	coiled-coil domain containing 152	237475_x_at	1.29	0.0453	6092.5	4732.3	1003
Hs.682753	NA		241970_at	1.29	0.0209	339.4	262.6	1003
ACAT2	39	acetyl-CoA acetyltransferase 2	209608_s_at	-1.28	0.0138	2966.7	3803.5	1078
ATP5B	506	ATP synthase, H+ transporting, mitochondrial F1 complex, beta polypeptide	201322_at	-1.28	0.0164	36627.1	46965.9	1078
ATP6V1A	523	ATPase, H+ transporting, lysosomal 70kDa, V1 subunit A	201972_at	-1.28	0.0197	29123.2	37391.5	1078
BTG1	694	B-cell translocation gene 1, anti-proliferative	200921_s_at	1.28	0.028	3770.1	2946.1	1078
C1R	715	complement component 1, r subcomponent	212067_s_at	1.28	0.0266	1431.4	1116.2	1078
SEPT7	989	septin 7	244508_at	1.28	0.031	502	391.4	1078
CRK	1398	v-crk sarcoma virus CT10 oncogene homolog (avian)	202226_s_at	-1.28	0.0148	3059.5	3901.4	1078
GATM	2628	glycine amidinotransferase (L-arginine:glycine amidinotransferase)	203178_at	1.28	0.0435	10690.3	8369.7	1078
GUCY1A3	2982	guanylate cyclase 1, soluble, alpha 3	221942_s_at	-1.28	0.0104	5668.8	7246.9	1078
IL6ST	3572	interleukin 6 signal transducer (gp130, oncostatin M receptor)	211000_s_at	1.28	0.0427	1420.3	1105.6	1078
KCNC4	3749	potassium voltage-gated channel, Shaw-related subfamily, member 4	235467_s_at	-1.28	0.0187	500.1	641.5	1078
MTR	4548	5-methyltetrahydrofolate-homocysteine methyltransferase	203774_at	1.28	0.0093	1309	1023.9	1078
DDR2	4921	discoidin domain receptor tyrosine kinase 2	205168_at	1.28	0.0318	1579.9	1231	1078
PA2G4	5036	proliferation-associated 2G4, 38kDa	214794_at	-1.28	0.0176	1879.4	2407	1078
PDK3	5165	pyruvate dehydrogenase kinase, isozyme 3	206348_s_at	-1.28	0.041	561.4	717.8	1078
PRKG1	5592	protein kinase, cGMP-dependent, type I	228396_at	1.28	0.0201	1157.5	904.8	1078
PTPRN2	5799	protein tyrosine phosphatase, receptor type, N polypeptide 2	203030_s_at	-1.28	0.0179	2686.5	3451.6	1078
RBP1	5947	retinol binding protein 1, cellular	203423_at	1.28	0.0254	4131.2	3227.2	1078
SKP1	6500	S-phase kinase-associated protein 1	207974_s_at	-1.28	0.0285	31589.5	40477	1078
TROVE2	6738	TROVE domain family, member 2	212852_s_at	1.28	0.0404	14512.5	11350.2	1078
TNNT1	7138	troponin T type 1 (skeletal, slow)	213201_s_at	1.28	0.0371	2774.5	2161.6	1078
UBE2D2	7322	ubiquitin-conjugating enzyme E2D 2	201345_s_at	-1.28	0.0094	6356.2	8158.8	1078
CUL1	8454	cullin 1	207614_s_at	-1.28	0.0357	3836.1	4922	1078
IKBKAP	8518	inhibitor of kappa light polypeptide gene enhancer in B-cells, kinase complex-associated protein	202491_s_at	-1.28	0.0234	3037.7	3876	1078
ADAM23	8745	ADAM metallopeptidase domain 23	206046_at	-1.28	0.0299	3579.3	4584.8	1078
LATS1	9113	LATS, large tumor suppressor, homolog 1 (Drosophila)	227772_at	1.28	0.0464	916.5	713.3	1078
NPEPPS	9520	aminopeptidase puromycin sensitive	201455_s_at	-1.28	0.0279	6312.7	8110.8	1078
AKT3	10000	v-akt murine thymoma viral oncogene homolog 3 (protein kinase B, gamma)	212607_at	-1.28	0.0281	9460.2	12143.6	1078
TOB1	10140	transducer of ERBB2, 1	202704_at	1.28	0.0191	4991.7	3898.3	1078
ANP32B	10541	acidic (leucine-rich) nuclear phosphoprotein 32 family, member B	201306_s_at	1.28	0.0322	17217.6	13497	1078
KDM4B	23030	lysine (K)-specific demethylase 4B	212492_s_at	1.28	0.0488	3311.5	2578.1	1078
NCS1	23413	neuronal calcium sensor 1	218266_s_at	1.28	0.0337	4308.4	3374.6	1078
KLK5	25818	kallikrein-related peptidase 5	222242_s_at	-1.28	0.0234	520.8	666.9	1078
MPC2	25874	mitochondrial pyruvate carrier 2	202427_s_at	-1.28	0.0198	8558	10956.7	1078
AHCTF1	25909	AT hook containing transcription factor 1	226115_at	1.28	0.029	1712.3	1342	1078
MMADHC	27249	methylmalonic aciduria (cobalamin deficiency) cblD type, with homocystinuria	217883_at	-1.28	0.0343	11694	14981.8	1078
UBQLN1	29979	ubiquilin 1	222990_at	-1.28	0.0306	17434.9	22262.4	1078
ZDHHC3	51304	zinc finger, DHHC-type containing 3	218078_s_at	-1.28	0.008	2877.3	3670.6	1078
RSF1	51773	remodeling and spacing factor 1	222540_s_at	1.28	0.0288	7993.8	6258.6	1078
PELO	53918	pelota homolog (Drosophila)	218472_s_at	-1.28	0.0391	1087.2	1388.7	1078
MFSD6	54842	major facilitator superfamily domain containing 6	225325_at	-1.28	0.0393	12864.4	16484	1078
SNX14	57231	sorting nexin 14	225101_s_at	-1.28	0.042	3073.6	3935.5	1078
MOAP1	64112	modulator of apoptosis 1	212508_at	-1.28	0.0186	36275.6	46478	1078
C6orf106	64771	chromosome 6 open reading frame 106	217924_at	-1.28	0.0477	1380.6	1760.4	1078
C10orf88	80007	chromosome 10 open reading frame 88	219240_s_at	-1.28	0.0304	1526.3	1956	1078
VMP1	81671	vacuole membrane protein 1	220990_s_at	-1.28	0.0413	4625.1	5936.8	1078
EFCAB2	84288	EF-hand calcium binding domain 2	211200_s_at	1.28	0.0384	356.8	279	1078
PHYHIPL	84457	phytanoyl-CoA 2-hydroxylase interacting protein-like	226623_at	-1.28	0.0324	16275.5	20866.2	1078
RTN4IP1	84816	reticulon 4 interacting protein 1	1555679_a_at	-1.28	0.0304	713.6	911.9	1078
ZNF689	115509	zinc finger protein 689	227445_at	-1.28	0.0118	1196	1530.1	1078
FAM122A	116224	family with sequence similarity 122A	226443_at	-1.28	0.0316	2667	3421.2	1078
TMEM170A	124491	transmembrane protein 170A	227586_at	1.28	0.0388	2236.6	1753.7	1078
VTI1A	143187	vesicle transport through interaction with t-SNAREs homolog 1A (yeast)	1552536_at	1.28	0.0167	384.9	300.2	1078
WDSUB1	151525	WD repeat, sterile alpha motif and U-box domain containing 1	226668_at	-1.28	0.0078	987.1	1259.5	1078
TCTEX1D2	255758	Tctex1 domain containing 2	228606_at	-1.28	0.035	4010.2	5142.3	1078
TPTE2P6	374491	transmembrane phosphoinositide 3-phosphatase and tensin homolog 2 pseudogene 6	233675_s_at	-1.28	0.0111	176.3	225.8	1078
TMEM151B	441151	transmembrane protein 151B	213678_at	-1.28	0.0405	1942.7	2495.8	1078
AL049991	NA		215330_at	1.28	0.0331	242.3	188.8	1078
AL134012	NA		243398_at	1.28	0.018	1166.5	911.9	1078
AI446064	NA		238009_at	1.28	0.0311	3715.5	2893.3	1078
AI243098	NA		239966_at	1.28	0.0165	651.4	509.2	1078
AU146874	NA		233424_at	1.28	0.0317	1008.8	787.1	1078
1566219_at	NA		1566219_at	-1.28	0.0197	482	618.7	1078
AA766897	NA		225917_at	1.28	0.0178	3425.9	2686.4	1078
AU147104	NA		234084_x_at	1.28	0.0069	230.8	180.3	1078
Hs.674068	NA		238558_at	1.28	0.0033	315.9	247.5	1078
ACP1	52	acid phosphatase 1, soluble	215227_x_at	-1.27	0.0379	4255.8	5404.1	1144
ALAS1	211	aminolevulinate, delta-, synthase 1	205633_s_at	-1.27	0.0345	4767.3	6038.3	1144
ALDH1A3	220	aldehyde dehydrogenase 1 family, member A3	203180_at	-1.27	0.0138	968.5	1229.3	1144
ALDH9A1	223	aldehyde dehydrogenase 9 family, member A1	201612_at	1.27	0.0147	11467.5	9063.7	1144
SHROOM2	357	shroom family member 2	204967_at	-1.27	0.0371	3932.9	5000.8	1144
ARL1	400	ADP-ribosylation factor-like 1	201659_s_at	-1.27	0.039	2446.2	3113.9	1144
ATP5G3	518	ATP synthase, H+ transporting, mitochondrial Fo complex, subunit C3 (subunit 9)	207508_at	-1.27	0.0069	16206.4	20508.4	1144
BID	637	BH3 interacting domain death agonist	211725_s_at	-1.27	0.0046	2024	2561.3	1144
PTTG1IP	754	pituitary tumor-transforming 1 interacting protein	200677_at	1.27	0.0492	6404.3	5026.5	1144
CALM1	801	calmodulin 1 (phosphorylase kinase, delta)	244869_at	1.27	0.0378	559.4	439.4	1144
CHD1	1105	chromodomain helicase DNA binding protein 1	204258_at	1.27	0.0324	1507.1	1189.6	1144
CLU	1191	clusterin	222043_at	1.27	0.0182	5409.4	4244.7	1144
CSRP1	1465	cysteine and glycine-rich protein 1	200621_at	1.27	0.0307	23727.6	18657.6	1144
DLAT	1737	dihydrolipoamide S-acetyltransferase	212568_s_at	-1.27	0.045	3251.3	4120.5	1144
EFNB3	1949	ephrin-B3	205031_at	-1.27	0.0343	6021.4	7647	1144
EIF1AX	1964	eukaryotic translation initiation factor 1A, X-linked	201017_at	-1.27	0.023	5362.4	6811.2	1144
BPTF	2186	bromodomain PHD finger transcription factor	207186_s_at	1.27	0.0132	5690.4	4483.1	1144
MCHR1	2847	melanin-concentrating hormone receptor 1	221354_s_at	-1.27	0.01	658.5	836.9	1144
GTF3A	2971	general transcription factor IIIA	238880_at	1.27	0.0411	1408.8	1112.6	1144
H2AFZ	3015	H2A histone family, member Z	213911_s_at	-1.27	0.0139	18466.7	23489.9	1144
HSPA8	3312	heat shock 70kDa protein 8	224187_x_at	-1.27	0.0187	66626.6	84318.6	1144
KIF5B	3799	kinesin family member 5B	201991_s_at	1.27	0.0265	19371.8	15290	1144
MYH11	4629	myosin, heavy chain 11, smooth muscle	201497_x_at	1.27	0.0369	2804.9	2216.3	1144
NME1	4830	NME/NM23 nucleoside diphosphate kinase 1	201577_at	-1.27	0.0334	16445.8	20885.8	1144
OAZ1	4946	ornithine decarboxylase antizyme 1	215952_s_at	-1.27	0.011	45687	58192.2	1144
PDHB	5162	pyruvate dehydrogenase (lipoamide) beta	208911_s_at	-1.27	0.0467	5142.7	6536.6	1144
PGK1	5230	phosphoglycerate kinase 1	200738_s_at	-1.27	0.0121	35665.4	45339.8	1144
SERPINE2	5270	serpin peptidase inhibitor, clade E (nexin, plasminogen activator inhibitor type 1), member 2	236599_at	1.27	0.045	780.9	616.7	1144
PITPNA	5306	phosphatidylinositol transfer protein, alpha	201191_at	-1.27	0.0087	6452.9	8200.9	1144
PMS2L2	5380	postmeiotic segregation increased 2-like 2 pseudogene	214757_at	-1.27	0.0079	618.5	783.7	1144
PPA1	5464	pyrophosphatase (inorganic) 1	217848_s_at	-1.27	0.0185	34524	43893.7	1144
PSMD8	5714	proteasome (prosome, macropain) 26S subunit, non-ATPase, 8	200820_at	-1.27	0.0279	10215.2	12925.5	1144
PTGDS	5730	prostaglandin D2 synthase 21kDa (brain)	212187_x_at	1.27	0.013	85872	67385.3	1144
RRBP1	6238	ribosome binding protein 1 homolog 180kDa (dog)	201204_s_at	1.27	0.0402	2397.6	1882.8	1144
SDHB	6390	succinate dehydrogenase complex, subunit B, iron sulfur (Ip)	202675_at	-1.27	0.0225	4629.8	5875.9	1144
SKP2	6502	S-phase kinase-associated protein 2, E3 ubiquitin protein ligase	203625_x_at	1.27	0.0206	1131.5	888.9	1144
SLC3A1	6519	solute carrier family 3 (cystine, dibasic and neutral amino acid transporters, activator of cystine, dibasic and neutral amino acid transport), member 1	205799_s_at	-1.27	0.042	392.4	496.7	1144
SNRPB	6628	small nuclear ribonucleoprotein polypeptides B and B1	213175_s_at	-1.27	0.0044	6347.7	8064.6	1144
SOS1	6654	son of sevenless homolog 1 (Drosophila)	212777_at	-1.27	0.0146	796.2	1013.9	1144
UBE2B	7320	ubiquitin-conjugating enzyme E2B	211763_s_at	-1.27	0.0462	7497.7	9553.9	1144
UBE2D3	7323	ubiquitin-conjugating enzyme E2D 3	200669_s_at	-1.27	0.0419	6312.4	8018.4	1144
UBE2V2	7336	ubiquitin-conjugating enzyme E2 variant 2	209096_at	-1.27	0.0405	6639.2	8433.8	1144
UNG	7374	uracil-DNA glycosylase	202330_s_at	1.27	0.0276	1665.1	1310.5	1144
COPS3	8533	COP9 constitutive photomorphogenic homolog subunit 3 (Arabidopsis)	202078_at	-1.27	0.031	4097	5185.9	1144
CDC14B	8555	CDC14 cell division cycle 14 homolog B (S. cerevisiae)	221555_x_at	1.27	0.0121	1682.9	1327	1144
HERC3	8916	HECT and RLD domain containing E3 ubiquitin protein ligase 3	1554290_at	-1.27	0.0057	247.8	315.4	1144
PIAS2	9063	protein inhibitor of activated STAT, 2	1555514_a_at	-1.27	0.0375	1554.6	1973.8	1144
CBFA2T2	9139	core-binding factor, runt domain, alpha subunit 2; translocated to, 2	233243_at	1.27	0.0064	639.9	505.7	1144
MAGI1	9223	membrane associated guanylate kinase, WW and PDZ domain containing 1	1559257_a_at	-1.27	0.0265	1366.6	1738.2	1144
PDCD6	10016	programmed cell death 6	203415_at	-1.27	0.0156	8020.1	10160.2	1144
TACC2	10579	transforming, acidic coiled-coil containing protein 2	211382_s_at	-1.27	0.0218	1305	1657.9	1144
GLMN	11146	glomulin, FKBP associated protein	207153_s_at	-1.27	0.0318	2525.5	3219.6	1144
BAZ1A	11177	bromodomain adjacent to zinc finger domain, 1A	217985_s_at	1.27	0.0496	234.7	184.9	1144
CEP164	22897	centrosomal protein 164kDa	1558953_s_at	1.27	0.0394	2522.7	1983.1	1144
TRIM32	22954	tripartite motif containing 32	203846_at	-1.27	0.0423	1898.7	2405.3	1144
FBXL7	23194	F-box and leucine-rich repeat protein 7	213249_at	1.27	0.0368	1923.4	1508.6	1144
ARHGEF9	23229	Cdc42 guanine nucleotide exchange factor (GEF) 9	203264_s_at	-1.27	0.0257	17771.3	22530	1144
FAM208A	23272	family with sequence similarity 208, member A	209285_s_at	1.27	0.0223	2083.3	1636.7	1144
AMACR	23600	alpha-methylacyl-CoA racemase	209425_at	-1.27	0.0498	889.3	1129.7	1144
TMEM245	23731	transmembrane protein 245	223007_s_at	-1.27	0.0304	4322.9	5476.1	1144
EID1	23741	EP300 interacting inhibitor of differentiation 1	208669_s_at	-1.27	0.0286	34052.2	43086.9	1144
CECR6	27439	cat eye syndrome chromosome region, candidate 6	224393_s_at	-1.27	0.0335	2191	2789.6	1144
MRPL42	28977	mitochondrial ribosomal protein L42	217919_s_at	-1.27	0.0368	1655.5	2110.5	1144
HSD17B11	51170	hydroxysteroid (17-beta) dehydrogenase 11	217989_at	-1.27	0.0215	2698.4	3438.4	1144
MRPL48	51642	mitochondrial ribosomal protein L48	218281_at	-1.27	0.0063	3598.5	4564.5	1144
CHMP3	51652	charged multivesicular body protein 3	217837_s_at	-1.27	0.0424	7097.1	8992.5	1144
VPS29	51699	vacuolar protein sorting 29 homolog (S. cerevisiae)	223026_s_at	-1.27	0.0267	9047.5	11486.1	1144
RHOF	54509	ras homolog family member F (in filopodia)	1554539_a_at	-1.27	0.0151	496.8	629.7	1144
NDFIP2	54602	Nedd4 family interacting protein 2	224802_at	-1.27	0.0493	4955.3	6316.4	1144
RMND1	55005	required for meiotic nuclear division 1 homolog (S. cerevisiae)	1555201_a_at	-1.27	0.0438	1121.7	1421.4	1144
FAM178A	55719	family with sequence similarity 178, member A	203482_at	1.27	0.015	1278.9	1009.4	1144
ZNF398	57541	zinc finger protein 398	226202_at	-1.27	0.0382	1213.6	1543.6	1144
PLEKHB1	58473	pleckstrin homology domain containing, family B (evectins) member 1	209504_s_at	1.27	0.0347	27732.1	21912.3	1144
MLL3	58508	myeloid/lymphoid or mixed-lineage leukemia 3	222415_at	1.27	0.0335	3311.6	2610.4	1144
ANAPC1	64682	anaphase promoting complex subunit 1	231973_s_at	-1.27	0.0339	425.7	542.4	1144
SMYD3	64754	SET and MYND domain containing 3	218788_s_at	-1.27	0.0398	4432.1	5609.4	1144
CERK	64781	ceramide kinase	218421_at	-1.27	0.0226	3216.7	4089.7	1144
METRN	79006	meteorin, glial cell differentiation regulator	232269_x_at	1.27	0.0499	5315.6	4174.5	1144
KCTD15	79047	potassium channel tetramerisation domain containing 15	222668_at	1.27	0.0263	1704	1341.1	1144
ZNF385D	79750	zinc finger protein 385D	230773_at	-1.27	0.0119	2362.9	3006.1	1144
PAQR6	79957	progestin and adipoQ receptor family member VI	219236_at	1.27	0.0478	16278.8	12848.5	1144
WDR61	80349	WD repeat domain 61	221532_s_at	-1.27	0.0204	4298.2	5443.1	1144
POLR1B	84172	polymerase (RNA) I polypeptide B, 128kDa	220113_x_at	1.27	0.0346	2282.3	1794.1	1144
MFSD3	113655	major facilitator superfamily domain containing 3	227296_at	-1.27	0.031	922.8	1171.4	1144
LACTB	114294	lactamase, beta	1552485_at	-1.27	0.0056	275.2	350	1144
OMA1	115209	OMA1 zinc metallopeptidase homolog (S. cerevisiae)	226019_at	1.27	0.0368	652.3	514.8	1144
SYT2	127833	synaptotagmin II	214903_at	-1.27	0.003	3048.8	3884	1144
GLT1D1	144423	glycosyltransferase 1 domain containing 1	229770_at	-1.27	0.0075	5593.2	7088.4	1144
CMC1	152100	COX assembly mitochondrial protein 1 homolog (S. cerevisiae)	228283_at	-1.27	0.0247	1723	2186.5	1144
CLEC2L	154790	C-type lectin domain family 2, member L	232173_at	-1.27	0.019	2717.4	3448.5	1144
TMTC2	160335	transmembrane and tetratricopeptide repeat containing 2	235775_at	1.27	0.0339	2153.4	1701.2	1144
BEND6	221336	BEN domain containing 6	231175_at	-1.27	0.0493	4898.2	6219.4	1144
LYSMD1	388695	LysM, putative peptidoglycan-binding, domain containing 1	232283_at	-1.27	0.0018	1147.3	1454.3	1144
C2orf68	388969	chromosome 2 open reading frame 68	238768_at	1.27	0.0214	302.6	238.3	1144
CISD2	493856	CDGSH iron sulfur domain 2	226686_at	-1.27	0.0189	1393.2	1764.3	1144
C16orf52	730094	chromosome 16 open reading frame 52	227351_at	-1.27	0.0144	2351.5	2975.7	1144
AF147426	NA		1562162_at	1.27	0.032	357.5	281	1144
BE551781	NA		239752_at	1.27	0.0308	489.4	384.1	1144
BE671639	NA		1556818_at	1.27	0.0373	276.1	217.6	1144
BC020895	NA		1569208_a_at	1.27	0.0257	386.9	304.3	1144
BF439270	NA		244216_at	1.27	0.0266	619.1	487.8	1144
N20928	NA		240859_at	1.27	0.0142	346	271.6	1144
214257_s_at	NA		214257_s_at	-1.27	0.0278	6078.4	7690	1144
216603_at	NA		216603_at	-1.27	0.0135	1516.6	1930.4	1144
222357_at	NA		222357_at	1.27	0.0421	619.8	488.4	1144
AK025291	NA		233700_at	1.27	0.0026	243.9	191.3	1144
242829_x_at	NA		242829_x_at	1.27	0.022	950.4	748	1144
ERVK3-1	100507739	endogenous retrovirus group K3, member 1	242139_s_at	-1.27	0.0328	3199.7	4074.1	1144
SLC25A5	292	solute carrier family 25 (mitochondrial carrier; adenine nucleotide translocator), member 5	200657_at	-1.26	0.0228	19642.8	24752.5	1252
ATP5C1	509	ATP synthase, H+ transporting, mitochondrial F1 complex, gamma polypeptide 1	208870_x_at	-1.26	0.0245	29314.7	36814.8	1252
ATP6V0C	527	ATPase, H+ transporting, lysosomal 16kDa, V0 subunit c	200954_at	-1.26	0.015	17967.1	22571.8	1252
BNIP3	664	BCL2/adenovirus E1B 19kDa interacting protein 3	201848_s_at	-1.26	0.0362	7683.3	9662	1252
KLF9	687	Kruppel-like factor 9	203543_s_at	-1.26	0.0386	3459.1	4364.1	1252
CAMK2B	816	calcium/calmodulin-dependent protein kinase II beta	209956_s_at	-1.26	0.0469	12640.9	15885.9	1252
CDK5	1020	cyclin-dependent kinase 5	204247_s_at	-1.26	0.0468	10214.3	12845.9	1252
CORT	1325	cortistatin	210182_at	-1.26	0.0243	2656.7	3356.3	1252
HAPLN1	1404	hyaluronan and proteoglycan link protein 1	205523_at	-1.26	0.0229	364.8	457.9	1252
CYC1	1537	cytochrome c-1	201066_at	-1.26	0.0135	10201.5	12812	1252
DCTD	1635	dCMP deaminase	201571_s_at	-1.26	0.0481	1106.5	1389.5	1252
ETV1	2115	ets variant 1	221911_at	-1.26	0.0432	5513.8	6940.5	1252
FTL	2512	ferritin, light polypeptide	213187_x_at	1.26	0.0022	51675.9	40894.2	1252
MCHR1	2847	melanin-concentrating hormone receptor 1	230498_at	-1.26	0.0243	2668.6	3365.6	1252
LAMB3	3914	laminin, beta 3	209270_at	-1.26	0.0151	887.4	1120.2	1252
LGALS8	3964	lectin, galactoside-binding, soluble, 8	208936_x_at	-1.26	0.0319	3112.9	3908	1252
NFIB	4781	nuclear factor I/B	213032_at	1.26	0.035	1900	1503.1	1252
NOV	4856	nephroblastoma overexpressed	204501_at	-1.26	0.0237	1450.7	1821.1	1252
PAM	5066	peptidylglycine alpha-amidating monooxygenase	214620_x_at	-1.26	0.013	4582.2	5788.7	1252
PGGT1B	5229	protein geranylgeranyltransferase type I, beta subunit	235615_at	1.26	0.0241	756.1	601.9	1252
POLR2E	5434	polymerase (RNA) II (DNA directed) polypeptide E, 25kDa	213887_s_at	-1.26	0.0267	8485	10726.6	1252
MAPK8	5599	mitogen-activated protein kinase 8	210671_x_at	-1.26	0.0119	763	964.1	1252
PSMA1	5682	proteasome (prosome, macropain) subunit, alpha type, 1	211746_x_at	-1.26	0.0308	15523	19524.3	1252
PTGDS	5730	prostaglandin D2 synthase 21kDa (brain)	211748_x_at	1.26	0.013	85802.1	68061.6	1252
RAD1	5810	RAD1 homolog (S. pombe)	228535_at	-1.26	0.0102	1433.8	1809.9	1252
RANGAP1	5905	Ran GTPase activating protein 1	212125_at	-1.26	0.0472	3091.1	3895	1252
GEMIN2	8487	gem (nuclear organelle) associated protein 2	210779_x_at	-1.26	0.037	545.4	689.7	1252
PPFIA2	8499	protein tyrosine phosphatase, receptor type, f polypeptide (PTPRF), interacting protein (liprin), alpha 2	206973_at	-1.26	0.0411	5306.2	6684.1	1252
API5	8539	apoptosis inhibitor 5	201686_x_at	-1.26	0.02	1829.9	2301.5	1252
BECN1	8678	beclin 1, autophagy related	208946_s_at	-1.26	0.0456	5563.3	7003.5	1252
LARGE	9215	like-glycosyltransferase	215543_s_at	-1.26	0.0348	4630.5	5833.1	1252
STK17B	9262	serine/threonine kinase 17b	226525_at	1.26	0.0423	1056.6	838	1252
COX5A	9377	cytochrome c oxidase subunit Va	229426_at	-1.26	0.0405	1356.1	1708.8	1252
GSTO1	9446	glutathione S-transferase omega 1	1557915_s_at	-1.26	0.0394	9820.3	12385.3	1252
MICAL2	9645	microtubule associated monoxygenase, calponin and LIM domain containing 2	212473_s_at	-1.26	0.0335	27794.9	34970.7	1252
DZIP3	9666	DAZ interacting protein 3, zinc finger	207232_s_at	-1.26	0.0442	2501.3	3156.6	1252
ARHGEF11	9826	Rho guanine nucleotide exchange factor (GEF) 11	202914_s_at	-1.26	0.0193	886.6	1120.1	1252
ARPC2	10109	actin related protein 2/3 complex, subunit 2, 34kDa	208679_s_at	-1.26	0.0057	26486.4	33337.5	1252
RNF41	10193	ring finger protein 41	201962_s_at	-1.26	0.0495	5808.1	7310.2	1252
ST3GAL6	10402	ST3 beta-galactoside alpha-2,3-sialyltransferase 6	213355_at	-1.26	0.0401	838.2	1058.3	1252
TIMM17A	10440	translocase of inner mitochondrial membrane 17 homolog A (yeast)	215171_s_at	-1.26	0.0095	21349.9	27000.8	1252
YKT6	10652	YKT6 v-SNARE homolog (S. cerevisiae)	217785_s_at	-1.26	0.0458	1301.2	1640.9	1252
RRAGA	10670	Ras-related GTP binding A	201628_s_at	-1.26	0.0495	17225.4	21621.7	1252
STAG2	10735	stromal antigen 2	209023_s_at	1.26	0.0259	2676.3	2117.5	1252
HBS1L	10767	HBS1-like (S. cerevisiae)	209315_at	1.26	0.0151	732.2	581.1	1252
COPS8	10920	COP9 constitutive photomorphogenic homolog subunit 8 (Arabidopsis)	214260_at	-1.26	0.0479	435.8	548.5	1252
ZNF277	11179	zinc finger protein 277	1555193_a_at	-1.26	0.0317	209.7	265	1252
DUSP12	11266	dual specificity phosphatase 12	218576_s_at	-1.26	0.0272	1806.9	2276	1252
RUFY3	22902	RUN and FYVE domain containing 3	213437_at	1.26	0.0219	1097.9	871.8	1252
FAIM2	23017	Fas apoptotic inhibitory molecule 2	203619_s_at	-1.26	0.0343	15865.5	19964.8	1252
SMC5	23137	structural maintenance of chromosomes 5	212926_at	1.26	0.0153	938.2	744.1	1252
MGA	23269	MAX gene associated	235409_at	1.26	0.0261	1938.9	1534.1	1252
LARP1	23367	La ribonucleoprotein domain family, member 1	212193_s_at	-1.26	0.0251	3544.5	4449.2	1252
SSBP3	23648	single stranded DNA binding protein 3	223635_s_at	-1.26	0.0123	1709.2	2146.9	1252
FTSJ1	24140	FtsJ RNA methyltransferase homolog 1 (E. coli)	205324_s_at	-1.26	0.0194	2669	3372.1	1252
FBXO9	26268	F-box protein 9	212987_at	-1.26	0.0458	23003.1	28907.9	1252
LHX6	26468	LIM homeobox 6	219884_at	-1.26	0.0173	2278.1	2867.3	1252
SOX8	30812	SRY (sex determining region Y)-box 8	226913_s_at	1.26	0.0311	6755.6	5364.8	1252
TAX1BP3	30851	Tax1 (human T-cell leukemia virus type I) binding protein 3	215464_s_at	1.26	0.0196	1092.5	863.9	1252
MRPL4	51073	mitochondrial ribosomal protein L4	223743_s_at	-1.26	0.012	2593.7	3262.1	1252
NRN1	51299	neuritin 1	218625_at	-1.26	0.0495	29237.2	36970.7	1252
CDV3	55573	CDV3 homolog (mouse)	228746_s_at	-1.26	0.0365	2138.2	2702.4	1252
MREG	55686	melanoregulin	219648_at	-1.26	0.0161	981.5	1234.3	1252
PCDHAC2	56134	protocadherin alpha subfamily C, 2	224539_s_at	-1.26	0.0373	1676	2113.5	1252
MFF	56947	mitochondrial fission factor	222832_s_at	-1.26	0.0292	7367.7	9262.1	1252
BBX	56987	bobby sox homolog (Drosophila)	213015_at	1.26	0.0263	3331.4	2647.6	1252
MRS2	57380	MRS2 magnesium homeostasis factor homolog (S. cerevisiae)	228542_at	-1.26	0.0186	735.7	929.9	1252
MLL3	58508	myeloid/lymphoid or mixed-lineage leukemia 3	222414_at	1.26	0.0413	2721.9	2157.9	1252
ARHGAP9	64333	Rho GTPase activating protein 9	224451_x_at	-1.26	0.0074	1280.3	1609.1	1252
RBM15	64783	RNA binding motif protein 15	228455_at	1.26	0.0132	309.6	246	1252
SYNDIG1	79953	synapse differentiation inducing 1	219310_at	-1.26	0.0367	3121.9	3925.3	1252
WDR61	80349	WD repeat domain 61	221531_at	-1.26	0.047	2763.6	3494.9	1252
MAP1LC3B	81631	microtubule-associated protein 1 light chain 3 beta	208785_s_at	-1.26	0.0379	7788.9	9831.8	1252
TMEM185A	84548	transmembrane protein 185A	1554105_at	-1.26	0.0057	695.8	874.4	1252
GPT2	84706	glutamic pyruvate transaminase (alanine aminotransferase) 2	224839_s_at	1.26	0.0232	2203.1	1742.3	1252
ZNRF1	84937	zinc and ring finger 1, E3 ubiquitin protein ligase	225959_s_at	-1.26	0.0216	2524.9	3187.5	1252
UBL7	84993	ubiquitin-like 7 (bone marrow stromal cell-derived)	225063_at	-1.26	0.0412	4215.4	5307	1252
C15orf23	90417	chromosome 15 open reading frame 23	225300_at	-1.26	0.0088	1625	2043.8	1252
CDKN2AIPNL	91368	CDKN2A interacting protein N-terminal like	235006_at	-1.26	0.0476	623.7	782.9	1252
FOXP2	93986	forkhead box P2	235201_at	-1.26	0.0471	2257.6	2840.1	1252
HENMT1	113802	HEN1 methyltransferase homolog 1 (Arabidopsis)	225841_at	-1.26	0.0396	2961.5	3739.6	1252
TTC18	118491	tetratricopeptide repeat domain 18	229170_s_at	1.26	0.0199	257	203.7	1252
CHMP4B	128866	charged multivesicular body protein 4B	225119_at	-1.26	0.0433	7083.6	8892.6	1252
DNAJC19	131118	DnaJ (Hsp40) homolog, subfamily C, member 19	225359_at	-1.26	0.0428	3989.8	5010.9	1252
ZFP28	140612	zinc finger protein 28 homolog (mouse)	234937_x_at	-1.26	0.0195	753.7	947.4	1252
C20orf160	140706	chromosome 20 open reading frame 160	231991_at	-1.26	0.0031	652.7	821.6	1252
TXLNG2P	246126	taxilin gamma 2, pseudogene	214131_at	1.26	0.0499	470.4	373.3	1252
C19orf77	284422	chromosome 19 open reading frame 77	231982_at	-1.26	0.0301	541	683.1	1252
EIF4E3	317649	eukaryotic translation initiation factor 4E family member 3	225941_at	-1.26	0.0456	3858.2	4871.5	1252
BEX5	340542	brain expressed, X-linked 5	229963_at	-1.26	0.0431	25757.5	32344.8	1252
HES5	388585	hairy and enhancer of split 5 (Drosophila)	239230_at	1.26	0.0246	1224.5	974.4	1252
AI744451	NA		81811_at	1.26	0.0187	1379.4	1091.1	1252
AF086103	NA		1556375_at	1.26	0.0005	527	418.7	1252
AW003845	NA		236494_x_at	1.26	0.0389	785	623.2	1252
AW665665	NA		237187_at	-1.26	0.0357	861.1	1084.9	1252
AW444673	NA		237277_at	-1.26	0.0159	521.3	654.7	1252
D59900	NA		236428_at	1.26	0.0211	223.7	177.7	1252
BF116042	NA		235685_at	-1.26	0.0256	934.2	1177	1252
212958_x_at	NA		212958_x_at	-1.26	0.0122	9956.6	12525.1	1252
1553420_at	NA		1553420_at	-1.26	0.0142	490.5	616.9	1252
1563455_at	NA		1563455_at	1.26	0.0189	358.5	284.1	1252
236808_at	NA		236808_at	1.26	0.0326	511.9	405.5	1252
237194_at	NA		237194_at	1.26	0.0096	391.3	311.5	1252
239889_at	NA		239889_at	1.26	0.0293	472.4	373.8	1252
LOC100128822	100128822	uncharacterized LOC100128822	235174_s_at	-1.26	0.0461	3212	4059.4	1252
Hs.609235	NA		241041_at	1.26	0.0278	496.7	394.9	1252
Hs.687894	NA		237398_at	1.26	0.0401	850.2	672.2	1252
LOC100996615	100996615	uncharacterized LOC100996615	226040_at	1.26	0.0386	394.7	314.5	1252
ACOX1	51	acyl-CoA oxidase 1, palmitoyl	213501_at	1.25	0.0086	1227.2	977.9	1360
ACYP1	97	acylphosphatase 1, erythrocyte (common) type	205260_s_at	-1.25	0.006	2938.7	3688.1	1360
ADARB1	104	adenosine deaminase, RNA-specific, B1	203865_s_at	-1.25	0.0481	3208.7	4026.2	1360
AUH	549	AU RNA binding protein/enoyl-CoA hydratase	205052_at	-1.25	0.0294	5931.3	7384.9	1360
CACNB1	782	calcium channel, voltage-dependent, beta 1 subunit	206996_x_at	-1.25	0.0365	1466	1825.4	1360
CALD1	800	caldesmon 1	212077_at	1.25	0.0261	4211.8	3376.1	1360
AP2M1	1173	adaptor-related protein complex 2, mu 1 subunit	200613_at	-1.25	0.0206	29468.6	36738.5	1360
CTNNB1	1499	catenin (cadherin-associated protein), beta 1, 88kDa	223679_at	1.25	0.0486	441.9	354.2	1360
ENO2	2026	enolase 2 (gamma, neuronal)	201313_at	-1.25	0.0296	33777.8	42059.7	1360
GOT2	2806	glutamic-oxaloacetic transaminase 2, mitochondrial (aspartate aminotransferase 2)	200708_at	-1.25	0.0215	14857.2	18522.3	1360
KCNN3	3782	potassium intermediate/small conductance calcium-activated channel, subfamily N, member 3	231103_at	1.25	0.0351	639.1	511.8	1360
KIF2A	3796	kinesin heavy chain member 2A	203087_s_at	-1.25	0.0437	3841.3	4788.7	1360
KIF3C	3797	kinesin family member 3C	203389_at	-1.25	0.0238	12280.4	15367.4	1360
KIF5B	3799	kinesin family member 5B	224662_at	1.25	0.0306	10596.1	8490.5	1360
KTN1	3895	kinectin 1 (kinesin receptor)	200914_x_at	1.25	0.0399	9920.5	7948.2	1360
LDHA	3939	lactate dehydrogenase A	200650_s_at	-1.25	0.0162	38872.8	48682.2	1360
LMNA	4000	lamin A/C	1554600_s_at	1.25	0.0036	853.1	685	1360
NBN	4683	nibrin	202905_x_at	1.25	0.0393	2554.7	2051.6	1360
TNFRSF11B	4982	tumor necrosis factor receptor superfamily, member 11b	204933_s_at	1.25	0.021	260.1	207.8	1360
SERPINE2	5270	serpin peptidase inhibitor, clade E (nexin, plasminogen activator inhibitor type 1), member 2	212190_at	1.25	0.0021	21687.7	17304.7	1360
PNOC	5368	prepronociceptin	205901_at	-1.25	0.0408	1386.9	1735.7	1360
PRRX1	5396	paired related homeobox 1	226695_at	1.25	0.0408	1244.3	999.1	1360
POLR2K	5440	polymerase (RNA) II (DNA directed) polypeptide K, 7.0kDa	202635_s_at	-1.25	0.0304	8004.9	10008.3	1360
PPP3CC	5533	protein phosphatase 3, catalytic subunit, gamma isozyme	207000_s_at	-1.25	0.0163	913.6	1144.3	1360
PSMA3	5684	proteasome (prosome, macropain) subunit, alpha type, 3	201532_at	-1.25	0.0497	5017.2	6255.2	1360
SRPR	6734	signal recognition particle receptor (docking protein)	200918_s_at	-1.25	0.0291	8673.6	10848.6	1360
KCNAB1	7881	potassium voltage-gated channel, shaker-related subfamily, beta member 1	210079_x_at	-1.25	0.0404	1814.9	2260.9	1360
KMO	8564	kynurenine 3-monooxygenase (kynurenine 3-hydroxylase)	205306_x_at	-1.25	0.0034	351.7	440.1	1360
COX5A	9377	cytochrome c oxidase subunit Va	203663_s_at	-1.25	0.0174	29988.1	37384.3	1360
LITAF	9516	lipopolysaccharide-induced TNF factor	200704_at	1.25	0.0319	3520.3	2813.2	1360
UST	10090	uronyl-2-sulfotransferase	205139_s_at	-1.25	0.0439	1692.1	2113.9	1360
TSPAN5	10098	tetraspanin 5	225388_at	-1.25	0.0271	5192.6	6496.9	1360
NDRG1	10397	N-myc downstream regulated 1	200632_s_at	1.25	0.0235	12788	10236.9	1360
FAM3C	10447	family with sequence similarity 3, member C	201889_at	-1.25	0.0476	18129	22739.7	1360
DCTN3	11258	dynactin 3 (p22)	204246_s_at	-1.25	0.02	19353.4	24169.7	1360
FASTKD2	22868	FAST kinase domains 2	216996_s_at	-1.25	0.0361	1040.3	1304.5	1360
RAB18	22931	RAB18, member RAS oncogene family	224377_s_at	-1.25	0.0311	8731	10917.4	1360
SULF1	23213	sulfatase 1	212354_at	-1.25	0.0081	886.5	1108.9	1360
PRRC2C	23215	proline-rich coiled-coil 2C	214055_x_at	1.25	0.0487	5363.3	4277.1	1360
KIAA1045	23349	KIAA1045	213636_at	-1.25	0.0408	5733.1	7192.8	1360
SSBP2	23635	single-stranded DNA binding protein 2	210829_s_at	-1.25	0.0185	3288.3	4105.9	1360
NDUFAF4	29078	NADH dehydrogenase (ubiquinone) complex I, assembly factor 4	227559_at	-1.25	0.0302	7384.6	9229.7	1360
HDGFRP3	50810	hepatoma-derived growth factor, related protein 3	216693_x_at	-1.25	0.0371	11012.9	13810.6	1360
GLRX2	51022	glutaredoxin 2	219933_at	-1.25	0.0099	3717	4652.7	1360
VRK3	51231	vaccinia related kinase 3	239190_at	-1.25	0.0141	595.2	744.1	1360
ATP6V1D	51382	ATPase, H+ transporting, lysosomal 34kDa, V1 subunit D	208899_x_at	-1.25	0.0353	24312.4	30467	1360
C20orf111	51526	chromosome 20 open reading frame 111	209020_at	-1.25	0.0306	1643.6	2059.1	1360
CAB39	51719	calcium binding protein 39	217873_at	-1.25	0.0378	9271.3	11562.9	1360
COQ3	51805	coenzyme Q3 homolog, methyltransferase (S. cerevisiae)	223515_s_at	-1.25	0.0475	2597.6	3235.2	1360
SMOX	54498	spermine oxidase	210357_s_at	1.25	0.047	3475.6	2785.6	1360
ZNF280D	54816	zinc finger protein 280D	239107_at	1.25	0.0192	503.7	402.3	1360
TMEM38B	55151	transmembrane protein 38B	222735_at	1.25	0.0141	739.4	589.8	1360
RPRD1A	55197	regulation of nuclear pre-mRNA domain containing 1A	218209_s_at	-1.25	0.0392	4836.6	6046	1360
USP40	55230	ubiquitin specific peptidase 40	225085_at	1.25	0.0081	739.7	591.1	1360
C2orf56	55471	chromosome 2 open reading frame 56	223560_s_at	-1.25	0.0278	1141.8	1426.4	1360
C20orf24	55969	chromosome 20 open reading frame 24	217835_x_at	-1.25	0.0019	13078.4	16404.4	1360
ZC3HAV1	56829	zinc finger CCCH-type, antiviral 1	225634_at	1.25	0.0253	1162.2	927	1360
SLC44A2	57153	solute carrier family 44, member 2	224609_at	1.25	0.0158	2099.5	1675.3	1360
TFB2M	64216	transcription factor B2, mitochondrial	218605_at	-1.25	0.0459	1480.6	1846.7	1360
ZYG11B	79699	zyg-11 homolog B (C. elegans)	225350_s_at	-1.25	0.0138	13918.1	17354.8	1360
PCNXL2	80003	pecanex-like 2 (Drosophila)	1554256_a_at	-1.25	0.0076	913.4	1140.1	1360
BHLHB9	80823	basic helix-loop-helix domain containing, class B, 9	213709_at	-1.25	0.0457	2461.3	3072.6	1360
INO80B	83444	INO80 complex subunit B	65133_i_at	-1.25	0.0438	1078.3	1349.4	1360
KIAA1731	85459	KIAA1731	1569302_at	1.25	0.0158	700.6	562.2	1360
TMEM203	94107	transmembrane protein 203	225052_at	-1.25	0.0117	4585	5722.6	1360
LRRC58	116064	leucine rich repeat containing 58	225479_at	1.25	0.0242	2120.6	1690.7	1360
KLHDC3	116138	kelch domain containing 3	214383_x_at	-1.25	0.0189	16391.4	20566.7	1360
NADKD1	133686	NAD kinase domain containing 1	228594_at	1.25	0.0124	5560.8	4443.7	1360
GRPEL2	134266	GrpE-like 2, mitochondrial (E. coli)	226881_at	-1.25	0.045	1484.1	1862.6	1360
CPNE9	151835	copine family member IX	239139_at	-1.25	0.0234	1826.2	2287.2	1360
LOC255167	255167	uncharacterized LOC255167	1559033_at	-1.25	0.0082	474.6	594.8	1360
LYSMD2	256586	LysM, putative peptidoglycan-binding, domain containing 2	226748_at	-1.25	0.007	14319.3	17941.3	1360
MKX	283078	mohawk homeobox	241902_at	-1.25	0.022	161.3	200.8	1360
RIMKLA	284716	ribosomal modification protein rimK-like family member A	236376_at	-1.25	0.0048	305.7	381.2	1360
ITPK1-AS1	319085	ITPK1 antisense RNA 1	234594_at	1.25	0.0285	506.8	404.3	1360
RTN4RL2	349667	reticulon 4 receptor-like 2	229345_at	-1.25	0.0145	648	810.3	1360
PTAR1	375743	protein prenyltransferase alpha subunit repeat containing 1	243995_at	1.25	0.0498	341.4	274.1	1360
AI076834	NA		240788_at	1.25	0.0176	347.9	279	1360
AW451197	NA		236045_x_at	-1.25	0.0422	3006.4	3754.8	1360
AL119491	NA		244292_at	1.25	0.038	446.4	356.6	1360
AW444619	NA		243280_at	1.25	0.0209	971.8	780.1	1360
BE676407	NA		241867_at	1.25	0.0402	342.4	274.8	1360
Hs.408371	NA		238467_at	-1.25	0.004	695.4	867.4	1360
AW592510	NA		235701_at	1.25	0.0016	632.1	506.5	1360
AW300500	NA		228907_at	1.25	0.0135	1226.2	977.5	1360
BF111169	NA		230820_at	1.25	0.0167	411.7	330.2	1360
BC040965	NA		1562529_s_at	1.25	0.036	336.3	269.4	1360
AI401535	NA		236636_at	1.25	0.0287	789.3	631.3	1360
208776_at	NA		208776_at	-1.25	0.0383	2724	3401.8	1360
214250_at	NA		214250_at	1.25	0.0213	406.6	326.2	1360
1557384_at	NA		1557384_at	1.25	0.0436	455.1	363.9	1360
1568834_s_at	NA		1568834_s_at	1.25	0.0305	447	359	1360
226819_at	NA		226819_at	-1.25	0.0463	671.1	837.1	1360
Hs.624064	NA		237733_at	1.25	0.0203	246.4	196.6	1360
Hs.673488	NA		244579_at	1.25	0.0382	426.9	340.3	1360
Hs.674145	NA		239716_at	1.25	0.0238	274.3	220.2	1360
Hs.686381	NA		240910_at	1.25	0.048	852.2	682.2	1360
ACYP2	98	acylphosphatase 2, muscle type	206833_s_at	-1.24	0.0236	8032	9996.1	1457
ADD3	120	adducin 3 (gamma)	239171_at	1.24	0.018	1698.2	1366.2	1457
ARHGAP5	394	Rho GTPase activating protein 5	217936_at	1.24	0.0436	5288.1	4259.3	1457
ARHGDIA	396	Rho GDP dissociation inhibitor (GDI) alpha	201167_x_at	-1.24	0.0355	851.7	1052.6	1457
ARHGDIA	396	Rho GDP dissociation inhibitor (GDI) alpha	213606_s_at	-1.24	0.0468	256.8	318.9	1457
ATP5A1	498	ATP synthase, H+ transporting, mitochondrial F1 complex, alpha subunit 1, cardiac muscle	213738_s_at	-1.24	0.0257	54342.3	67308.3	1457
ATP6V1E1	529	ATPase, H+ transporting, lysosomal 31kDa, V1 subunit E1	208678_at	-1.24	0.0492	35742.1	44421	1457
BCAT1	586	branched chain amino-acid transaminase 1, cytosolic	214452_at	-1.24	0.0187	267.6	331.4	1457
DLD	1738	dihydrolipoamide dehydrogenase	209095_at	-1.24	0.0489	9423.3	11659.6	1457
ESRRG	2104	estrogen-related receptor gamma	207981_s_at	-1.24	0.0449	2772.4	3444.1	1457
ETV1	2115	ets variant 1	206501_x_at	-1.24	0.0318	1520.3	1883	1457
GUCY1A3	2982	guanylate cyclase 1, soluble, alpha 3	229530_at	-1.24	0.0093	2212	2742.2	1457
HTR5A	3361	5-hydroxytryptamine (serotonin) receptor 5A, G protein-coupled	221362_at	-1.24	0.0225	1023.3	1264.3	1457
LLGL1	3996	lethal giant larvae homolog 1 (Drosophila)	236594_at	1.24	0.0046	3663.7	2956.5	1457
MCF2	4168	MCF.2 cell line derived transforming sequence	217004_s_at	-1.24	0.0433	834.7	1036.7	1457
NDUFS2	4720	NADH dehydrogenase (ubiquinone) Fe-S protein 2, 49kDa (NADH-coenzyme Q reductase)	201966_at	-1.24	0.0364	11859.1	14727.3	1457
NNAT	4826	neuronatin	204239_s_at	-1.24	0.0113	9007.3	11207.5	1457
NPTX1	4884	neuronal pentraxin I	204684_at	-1.24	0.0165	9924.7	12264	1457
OXCT1	5019	3-oxoacid CoA transferase 1	202780_at	-1.24	0.0289	13746	16993.6	1457
PAM	5066	peptidylglycine alpha-amidating monooxygenase	202336_s_at	-1.24	0.0315	16112.3	19970.1	1457
PDE4D	5144	phosphodiesterase 4D, cAMP-specific	228962_at	-1.24	0.0417	1326.9	1644.5	1457
PDE7A	5150	phosphodiesterase 7A	224046_s_at	-1.24	0.0096	275	341	1457
PITPNA	5306	phosphatidylinositol transfer protein, alpha	201190_s_at	-1.24	0.0115	11331.1	14021.9	1457
MAPK10	5602	mitogen-activated protein kinase 10	204813_at	-1.24	0.0406	13322.6	16457.6	1457
PSMA1	5682	proteasome (prosome, macropain) subunit, alpha type, 1	201676_x_at	-1.24	0.0473	16190.8	20152.4	1457
RAD1	5810	RAD1 homolog (S. pombe)	210216_x_at	-1.24	0.0127	2834.8	3512.6	1457
RAN	5901	RAN, member RAS oncogene family	200750_s_at	-1.24	0.0277	16463.8	20453.6	1457
ROCK1	6093	Rho-associated, coiled-coil containing protein kinase 1	213044_at	1.24	0.0294	3198.1	2570.1	1457
RPA3	6119	replication protein A3, 14kDa	209507_at	-1.24	0.04	3831.4	4754.4	1457
RPL37	6167	ribosomal protein L37	224766_at	1.24	0.0341	843	681.3	1457
SLC1A4	6509	solute carrier family 1 (glutamate/neutral amino acid transporter), member 4	244377_at	1.24	0.0331	449	362.6	1457
SP1	6667	Sp1 transcription factor	224760_at	1.24	0.0252	1283.3	1032	1457
SRP72	6731	signal recognition particle 72kDa	208802_at	-1.24	0.0408	2081.6	2573.5	1457
TDO2	6999	tryptophan 2,3-dioxygenase	205943_at	-1.24	0.0283	301.9	374.4	1457
MKKS	8195	McKusick-Kaufman syndrome	218138_at	-1.24	0.0165	6970.8	8630.2	1457
NIPSNAP1	8508	nipsnap homolog 1 (C. elegans)	201708_s_at	-1.24	0.0207	3522	4370.1	1457
KMO	8564	kynurenine 3-monooxygenase (kynurenine 3-hydroxylase)	211138_s_at	-1.24	0.0166	311.3	386.9	1457
EIF5B	9669	eukaryotic translation initiation factor 5B	201024_x_at	1.24	0.0414	10415.4	8401	1457
WASF2	10163	WAS protein family, member 2	224563_at	1.24	0.0468	713.3	574.4	1457
DLC1	10395	deleted in liver cancer 1	220512_at	1.24	0.0189	222.6	180	1457
VAMP5	10791	vesicle-associated membrane protein 5 (myobrevin)	204929_s_at	1.24	0.0354	1079.2	869.2	1457
SERINC3	10955	serine incorporator 3	221471_at	-1.24	0.0465	18694.2	23212.5	1457
MLLT11	10962	myeloid/lymphoid or mixed-lineage leukemia (trithorax homolog, Drosophila); translocated to, 11	211071_s_at	-1.24	0.0338	62449.9	77244.3	1457
HPS5	11234	Hermansky-Pudlak syndrome 5	204544_at	1.24	0.028	477.3	385.2	1457
SLITRK3	22865	SLIT and NTRK-like family, member 3	206732_at	-1.24	0.0392	2161.2	2677.7	1457
MAPRE1	22919	microtubule-associated protein, RP/EB family, member 1	200713_s_at	1.24	0.0351	6380.3	5161.6	1457
MYCBP2	23077	MYC binding protein 2, E3 ubiquitin protein ligase	1557370_s_at	-1.24	0.0278	9352	11602.4	1457
CDK19	23097	cyclin-dependent kinase 19	212897_at	1.24	0.0087	4631.2	3730.3	1457
CAMTA1	23261	calmodulin binding transcription activator 1	1555370_a_at	-1.24	0.0351	19152.8	23749.3	1457
KIAA0368	23392	KIAA0368	236368_at	1.24	0.0351	624.7	503.5	1457
SMUG1	23583	single-strand-selective monofunctional uracil-DNA glycosylase 1	218685_s_at	-1.24	0.0215	1859.9	2307	1457
GAPVD1	26130	GTPase activating protein and VPS9 domains 1	212804_s_at	-1.24	0.0064	794.3	981.1	1457
MRPL46	26589	mitochondrial ribosomal protein L46	219244_s_at	-1.24	0.0127	2641	3269.2	1457
TRBC2	28638	T cell receptor beta constant 2	211796_s_at	-1.24	0.0398	831	1033.6	1457
PILRB	29990	paired immunoglobin-like type 2 receptor beta	220954_s_at	1.24	0.0384	1258.2	1010.9	1457
SCCPDH	51097	saccharopine dehydrogenase (putative)	201825_s_at	-1.24	0.0339	4821.1	6001.3	1457
DCXR	51181	dicarbonyl/L-xylulose reductase	217973_at	1.24	0.0245	7485.9	6020.7	1457
PAIP2	51247	poly(A) binding protein interacting protein 2	222984_at	-1.24	0.0064	24817.3	30836.5	1457
KRCC1	51315	lysine-rich coiled-coil 1	218303_x_at	1.24	0.0396	3009.4	2433.9	1457
FXYD6	53826	FXYD domain containing ion transport regulator 6	217897_at	-1.24	0.0399	29059.8	36080.4	1457
FKBP14	55033	FK506 binding protein 14, 22 kDa	230728_at	1.24	0.0111	1199.2	969.8	1457
PTCD3	55037	pentatricopeptide repeat domain 3	228590_at	1.24	0.0248	1739.4	1399.9	1457
AGGF1	55109	angiogenic factor with G patch and FHA domains 1	218534_s_at	-1.24	0.0316	4037.2	5014	1457
LAPTM4B	55353	lysosomal protein transmembrane 4 beta	208029_s_at	-1.24	0.0375	5107.3	6333.7	1457
NGLY1	55768	N-glycanase 1	220742_s_at	-1.24	0.0186	1896.9	2342.9	1457
C20orf24	55969	chromosome 20 open reading frame 24	224376_s_at	-1.24	0.0101	8027.5	9978.1	1457
ZNF608	57507	zinc finger protein 608	229817_at	1.24	0.0245	1199.6	969.5	1457
CADM3	57863	cell adhesion molecule 3	213948_x_at	-1.24	0.0452	3115.7	3873.8	1457
SRR	63826	serine racemase	222844_s_at	-1.24	0.0448	432.7	535.9	1457
WBSCR17	64409	Williams-Beuren syndrome chromosome region 17	227434_at	-1.24	0.0482	5142.4	6394.2	1457
C12orf43	64897	chromosome 12 open reading frame 43	219022_at	-1.24	0.0285	2489.6	3092.5	1457
WNK1	65125	WNK lysine deficient protein kinase 1	211993_at	1.24	0.0139	1996.5	1613.3	1457
YRDC	79693	yrdC domain containing (E. coli)	222703_s_at	-1.24	0.0363	1202	1495.9	1457
NARS2	79731	asparaginyl-tRNA synthetase 2, mitochondrial (putative)	219217_at	-1.24	0.0188	2065.7	2556.6	1457
LONRF3	79836	LON peptidase N-terminal domain and ring finger 3	242931_at	1.24	0.0467	1574.1	1274	1457
DNAJC5	80331	DnaJ (Hsp40) homolog, subfamily C, member 5	224612_s_at	-1.24	0.0217	5870.9	7280.7	1457
SNX25	83891	sorting nexin 25	227408_s_at	-1.24	0.0387	1735.1	2147.7	1457
ADTRP	84830	androgen-dependent TFPI-regulating protein	229070_at	-1.24	0.0306	432.4	534.7	1457
C1orf198	84886	chromosome 1 open reading frame 198	223063_at	1.24	0.0424	7716	6217.2	1457
GTDC2	84892	glycosyltransferase-like domain containing 2	225689_at	-1.24	0.0199	4262.2	5286.3	1457
RNFT2	84900	ring finger protein, transmembrane 2	221909_at	-1.24	0.0144	2543.8	3156.9	1457
CIRH1A	84916	cirrhosis, autosomal recessive 1A (cirhin)	230656_s_at	-1.24	0.0361	5241.3	6476.1	1457
ZNRF1	84937	zinc and ring finger 1, E3 ubiquitin protein ligase	223383_at	-1.24	0.0368	1764.3	2193.9	1457
MED8	112950	mediator complex subunit 8	213126_at	-1.24	0.0173	1561.7	1937.5	1457
C11orf74	119710	chromosome 11 open reading frame 74	228249_at	-1.24	0.0166	3177.6	3936.2	1457
VKORC1L1	154807	vitamin K epoxide reductase complex, subunit 1-like 1	224881_at	-1.24	0.0419	2548	3157.3	1457
TIGD1	200765	tigger transposable element derived 1	1553099_at	1.24	0.0302	1150.7	927.2	1457
SNX32	254122	sorting nexin 32	1554181_at	-1.24	0.0272	1807.6	2247.2	1457
NSUN4	387338	NOP2/Sun domain family, member 4	226351_at	-1.24	0.0041	599.7	743.1	1457
SLC6A17	388662	solute carrier family 6, member 17	229925_at	-1.24	0.013	6339.6	7855.9	1457
NOMO3	408050	NODAL modulator 3	221853_s_at	-1.24	0.0411	13259.6	16389.2	1457
AI806586	NA		236472_at	1.24	0.0084	372.3	299.5	1457
BC025999	NA		1569477_at	1.24	0.0182	197.9	159.1	1457
AI378685	NA		243005_at	1.24	0.0343	715.3	576.4	1457
CA312567	NA		1561368_at	-1.24	0.0023	216.6	269.2	1457
R49462	NA		243183_at	1.24	0.0135	189.9	152.9	1457
R98192	NA		239166_at	1.24	0.0133	782.7	632.8	1457
213553_x_at	NA		213553_x_at	1.24	0.0336	3184	2557.4	1457
217383_at	NA		217383_at	-1.24	0.0414	577.4	716.2	1457
1554565_x_at	NA		1554565_x_at	1.24	0.0411	912.1	733.6	1457
1556116_s_at	NA		1556116_s_at	1.24	0.0309	1021.5	822.4	1457
224904_at	NA		224904_at	1.24	0.0447	2433.7	1959	1457
244669_at	NA		244669_at	1.24	0.0281	221.1	177.8	1457
Hs.687484	NA		243178_at	1.24	0.0144	613.5	493.6	1457
ARRB2	409	arrestin, beta 2	203388_at	-1.23	0.0091	2889.5	3565.1	1561
ATP2A2	488	ATPase, Ca++ transporting, cardiac muscle, slow twitch 2	212361_s_at	-1.23	0.0416	40057.8	49465.6	1561
ATRX	546	alpha thalassemia/mental retardation syndrome X-linked	208859_s_at	1.23	0.042	2935.1	2394.9	1561
BBS2	583	Bardet-Biedl syndrome 2	223227_at	1.23	0.0227	4366.2	3542.3	1561
BLMH	642	bleomycin hydrolase	202179_at	-1.23	0.0318	1386.9	1702.2	1561
CAPZB	832	capping protein (actin filament) muscle Z-line, beta	201950_x_at	-1.23	0.0304	12815.4	15711.6	1561
CEBPB	1051	CCAAT/enhancer binding protein (C/EBP), beta	212501_at	1.23	0.035	9098.8	7386.3	1561
DLX2	1746	distal-less homeobox 2	207147_at	-1.23	0.0361	361.3	445.1	1561
GABRG3	2567	gamma-aminobutyric acid (GABA) A receptor, gamma 3	216895_at	-1.23	0.0206	297.9	364.9	1561
GFRA2	2675	GDNF family receptor alpha 2	205721_at	-1.23	0.0225	3167.5	3892.3	1561
NR3C1	2908	nuclear receptor subfamily 3, group C, member 1 (glucocorticoid receptor)	201865_x_at	-1.23	0.0308	8047.4	9887.5	1561
INHBB	3625	inhibin, beta B	205258_at	1.23	0.039	1550.5	1261.5	1561
KCNA2	3737	potassium voltage-gated channel, shaker-related subfamily, member 2	239118_at	-1.23	0.0154	11158	13708	1561
KCNA6	3742	potassium voltage-gated channel, shaker-related subfamily, member 6	1553347_s_at	-1.23	0.0302	537.1	661.5	1561
AFF3	3899	AF4/FMR2 family, member 3	243967_at	-1.23	0.0499	414.4	510.3	1561
LSAMP	4045	limbic system-associated membrane protein	235494_at	1.23	0.0357	13738.4	11148.9	1561
CITED1	4435	Cbp/p300-interacting transactivator, with Glu/Asp-rich carboxy-terminal domain, 1	207144_s_at	-1.23	0.0394	2788.3	3428.3	1561
OAZ2	4947	ornithine decarboxylase antizyme 2	201364_s_at	-1.23	0.0426	6735.4	8270.9	1561
PIP4K2A	5305	phosphatidylinositol-5-phosphate 4-kinase, type II, alpha	205570_at	1.23	0.0406	968.7	786.9	1561
PPIC	5480	peptidylprolyl isomerase C (cyclophilin C)	204517_at	1.23	0.0241	432.2	350.5	1561
PPM1A	5494	protein phosphatase, Mg2+/Mn2+ dependent, 1A	203966_s_at	-1.23	0.0304	4670.5	5752.2	1561
PKIB	5570	protein kinase (cAMP-dependent, catalytic) inhibitor beta	223551_at	-1.23	0.0491	404.2	497	1561
PSMA5	5686	proteasome (prosome, macropain) subunit, alpha type, 5	201274_at	-1.23	0.0268	5878.3	7217.6	1561
PSMD1	5707	proteasome (prosome, macropain) 26S subunit, non-ATPase, 1	201198_s_at	-1.23	0.0488	8286.4	10225.3	1561
RALB	5899	v-ral simian leukemia viral oncogene homolog B (ras related; GTP binding protein)	202100_at	-1.23	0.0412	10798	13323.9	1561
RBMS1	5937	RNA binding motif, single stranded interacting protein 1	207266_x_at	-1.23	0.002	1480.1	1816.4	1561
RCVRN	5957	recoverin	206203_at	1.23	0.0035	584.1	473	1561
RET	5979	ret proto-oncogene	211421_s_at	-1.23	0.0496	443.1	543.8	1561
TROVE2	6738	TROVE domain family, member 2	210438_x_at	1.23	0.0485	6589.1	5372.6	1561
SURF4	6836	surfeit 4	222979_s_at	-1.23	0.0199	2849.1	3516.4	1561
TPMT	7172	thiopurine S-methyltransferase	203672_x_at	-1.23	0.0175	1596.6	1965.2	1561
PKP4	8502	plakophilin 4	201927_s_at	1.23	0.0474	3846.7	3122.3	1561
CBX4	8535	chromobox homolog 4	206724_at	-1.23	0.0237	618.2	760.4	1561
PRKRA	8575	protein kinase, interferon-inducible double stranded RNA dependent activator	209139_s_at	-1.23	0.0396	5404	6664.9	1561
RNASET2	8635	ribonuclease T2	217983_s_at	-1.23	0.0369	3762.5	4626.2	1561
RAB11A	8766	RAB11A, member RAS oncogene family	200863_s_at	-1.23	0.0417	16185.9	19848.5	1561
NAPA	8775	N-ethylmaleimide-sensitive factor attachment protein, alpha	206491_s_at	-1.23	0.0408	17272.4	21240.5	1561
FUBP3	8939	far upstream element (FUSE) binding protein 3	212824_at	1.23	0.0151	2368.2	1929.6	1561
ATP6V0E1	8992	ATPase, H+ transporting, lysosomal 9kDa, V0 subunit e1	201172_x_at	1.23	0.0437	5415.7	4412.5	1561
PNMA1	9240	paraneoplastic Ma antigen 1	218224_at	-1.23	0.0207	18395.7	22650.6	1561
ZNHIT3	9326	zinc finger, HIT-type containing 3	212544_at	-1.23	0.0361	8461.4	10380.6	1561
CHST2	9435	carbohydrate (N-acetylglucosamine-6-O) sulfotransferase 2	203921_at	-1.23	0.0216	5275.5	6497.9	1561
LY86	9450	lymphocyte antigen 86	205859_at	-1.23	0.0487	727.7	896.2	1561
SLC4A8	9498	solute carrier family 4, sodium bicarbonate cotransporter, member 8	1554113_a_at	-1.23	0.0331	942.9	1156.4	1561
MAGED1	9500	melanoma antigen family D, 1	209014_at	-1.23	0.0317	25536.5	31474.7	1561
RASSF2	9770	Ras association (RalGDS/AF-6) domain family member 2	203185_at	1.23	0.0382	6002.3	4895.3	1561
ABCC5	10057	ATP-binding cassette, sub-family C (CFTR/MRP), member 5	209380_s_at	-1.23	0.0135	3545.7	4353.9	1561
RAD50	10111	RAD50 homolog (S. cerevisiae)	209349_at	-1.23	0.0474	1008.5	1241.4	1561
ABI2	10152	abl-interactor 2	209856_x_at	-1.23	0.0321	1284.7	1580.8	1561
CALCOCO2	10241	calcium binding and coiled-coil domain 2	210817_s_at	1.23	0.0167	2569.5	2087.7	1561
CPQ	10404	carboxypeptidase Q	208454_s_at	1.23	0.0263	791.4	645.8	1561
TRIM3	10612	tripartite motif containing 3	213884_s_at	-1.23	0.0101	941.2	1155.7	1561
STAG2	10735	stromal antigen 2	209022_at	1.23	0.0225	7447.8	6035.7	1561
CCNI	10983	cyclin I	208656_s_at	-1.23	0.0089	50878.3	62477.8	1561
DAAM1	23002	dishevelled associated activator of morphogenesis 1	244062_at	1.23	0.0378	945.7	768.7	1561
SEPT8	23176	septin 8	208999_at	1.23	0.0372	2401.6	1950.2	1561
EXOSC2	23404	exosome component 2	214507_s_at	-1.23	0.0394	1318.1	1625.5	1561
MACF1	23499	microtubule-actin crosslinking factor 1	232168_x_at	1.23	0.0325	1116.5	904.3	1561
SCRIB	23513	scribbled homolog (Drosophila)	212556_at	1.23	0.0224	2521.9	2054.5	1561
DDAH2	23564	dimethylarginine dimethylaminohydrolase 2	215537_x_at	1.23	0.0447	2108.5	1711	1561
ATXN10	25814	ataxin 10	208833_s_at	-1.23	0.0189	31441.2	38660.5	1561
ARMC8	25852	armadillo repeat containing 8	236966_at	1.23	0.0446	580.4	471.8	1561
CNRIP1	25927	cannabinoid receptor interacting protein 1	226751_at	-1.23	0.0143	29708.4	36557.4	1561
TPGS2	25941	tubulin polyglutamylase complex subunit 2	213617_s_at	-1.23	0.0412	5880.8	7227.4	1561
CABYR	26256	calcium binding tyrosine-(Y)-phosphorylation regulated	219928_s_at	-1.23	0.0345	841	1031.8	1561
NFU1	27247	NFU1 iron-sulfur cluster scaffold homolog (S. cerevisiae)	218946_at	-1.23	0.0412	4574.2	5621.6	1561
EFEMP2	30008	EGF containing fibulin-like extracellular matrix protein 2	209356_x_at	1.23	0.0251	2015.9	1640.8	1561
HUNK	30811	hormonally up-regulated Neu-associated kinase	1555935_s_at	-1.23	0.0229	1824.7	2242.7	1561
CRYL1	51084	crystallin, lambda 1	220753_s_at	1.23	0.0311	4028.3	3267.6	1561
FAM82B	51115	family with sequence similarity 82, member B	222665_at	1.23	0.0221	1216.1	992.4	1561
SAR1B	51128	SAR1 homolog B (S. cerevisiae)	218254_s_at	1.23	0.0157	2397	1951.4	1561
HERC5	51191	HECT and RLD domain containing E3 ubiquitin protein ligase 5	219863_at	1.23	0.0321	338.1	273.9	1561
TRAPPC4	51399	trafficking protein particle complex 4	217959_s_at	-1.23	0.0468	5427.5	6693.5	1561
UBE2J1	51465	ubiquitin-conjugating enzyme E2, J1	217825_s_at	-1.23	0.0486	2074.2	2544.6	1561
ZAK	51776	sterile alpha motif and leucine zipper containing kinase AZK	223519_at	1.23	0.0382	622.3	504.8	1561
FAM165B	54065	family with sequence similarity 165, member B	228239_at	-1.23	0.0323	1950.9	2395.5	1561
FOCAD	54914	focadhesin	218503_at	-1.23	0.0407	2850.7	3509.1	1561
PHIP	55023	pleckstrin homology domain interacting protein	213074_at	1.23	0.0421	4172.9	3401.2	1561
PRPF40A	55660	PRP40 pre-mRNA processing factor 40 homolog A (S. cerevisiae)	218053_at	1.23	0.009	4851.4	3936.5	1561
CAND1	55832	cullin-associated and neddylation-dissociated 1	208839_s_at	-1.23	0.044	5515.6	6795.5	1561
MFF	56947	mitochondrial fission factor	223091_x_at	-1.23	0.0357	6004.3	7365	1561
C12orf4	57102	chromosome 12 open reading frame 4	218374_s_at	-1.23	0.0421	996.2	1229	1561
NDRG3	57446	NDRG family member 3	217286_s_at	-1.23	0.0062	26900.8	33103.2	1561
PCDH10	57575	protocadherin 10	1552925_at	-1.23	0.0172	722.7	891	1561
FKBP10	60681	FK506 binding protein 10, 65 kDa	219249_s_at	1.23	0.0282	756.4	615.1	1561
LIN7B	64130	lin-7 homolog B (C. elegans)	219760_at	-1.23	0.0419	2709	3323.2	1561
PJA1	64219	praja ring finger 1, E3 ubiquitin protein ligase	218667_at	-1.23	0.0423	10120.8	12475.3	1561
DCLRE1C	64421	DNA cross-link repair 1C	219678_x_at	1.23	0.0351	999.1	809.6	1561
RBM15	64783	RNA binding motif protein 15	219286_s_at	1.23	0.0138	3816.7	3098	1561
SRD5A3	79644	steroid 5 alpha-reductase 3	222750_s_at	-1.23	0.0433	2070.3	2551.8	1561
TMEM163	81615	transmembrane protein 163	1552626_a_at	-1.23	0.0335	2683.9	3297.9	1561
RAB11FIP4	84440	RAB11 family interacting protein 4 (class II)	225746_at	-1.23	0.0277	2078.1	2548.6	1561
SLC35B4	84912	solute carrier family 35, member B4	238418_at	-1.23	0.026	2000.5	2458.3	1561
ZNF587	84914	zinc finger protein 587	1558251_a_at	1.23	0.031	204.8	166.5	1561
GTPBP10	85865	GTP-binding protein 10 (putative)	234311_s_at	-1.23	0.039	1529.9	1881	1561
BTF3L4	91408	basic transcription factor 3-like 4	225976_at	-1.23	0.0338	7084.9	8705.6	1561
PHF21B	112885	PHD finger protein 21B	1562309_s_at	1.23	0.042	349.4	283.4	1561
ARL9	132946	ADP-ribosylation factor-like 9	229062_at	-1.23	0.0032	521.6	643.7	1561
RIPPLY2	134701	ripply2 homolog (zebrafish)	236771_at	-1.23	0.0189	2016	2479.6	1561
SESN3	143686	sestrin 3	235683_at	-1.23	0.0372	587	719.3	1561
B3GALTL	145173	beta 1,3-galactosyltransferase-like	227083_at	-1.23	0.0456	258.1	317.8	1561
LINC00662	148189	long intergenic non-protein coding RNA 662	235191_at	-1.23	0.048	1401	1725.1	1561
SYNPO2	171024	synaptopodin 2	225894_at	-1.23	0.0497	974	1200.6	1561
CCNY	219771	cyclin Y	224647_at	-1.23	0.0457	4479.7	5528.3	1561
DAGLB	221955	diacylglycerol lipase, beta	225832_s_at	-1.23	0.0257	1826.4	2241.2	1561
RNF144A-AS1	386597	RNF144A antisense RNA 1	1556798_a_at	-1.23	0.0443	380.8	470.3	1561
ANKRD20A11P	391267	ankyrin repeat domain 20 family, member A11, pseudogene	241233_x_at	1.23	0.0229	2279.4	1848.8	1561
SPIN2B	474343	spindlin family, member 2B	211704_s_at	-1.23	0.0162	2271.7	2787.2	1561
FLJ33630	644873	uncharacterized LOC644873	228686_at	1.23	0.0048	430.1	349.2	1561
SERF1B	728492	small EDRK-rich factor 1B (centromeric)	219982_s_at	-1.23	0.0331	1621.5	1989.7	1561
AF070602	NA		216214_at	1.23	0.0353	641.8	523.4	1561
AL049252	NA		216527_at	1.23	0.0203	237.6	193.4	1561
R45137	NA		238304_at	1.23	0.0399	234.6	191.3	1561
209931_s_at	NA		209931_s_at	-1.23	0.0464	1583.9	1949	1561
1556420_s_at	NA		1556420_s_at	1.23	0.0066	519.4	420.9	1561
228456_s_at	NA		228456_s_at	-1.23	0.0323	10285	12696.9	1561
243801_x_at	NA		243801_x_at	1.23	0.0325	1234.3	1004.4	1561
244696_at	NA		244696_at	1.23	0.0198	707.7	577.1	1561
ARRB1	408	arrestin, beta 1	222912_at	1.22	0.0481	1399.8	1142.7	1679
ATP5C1	509	ATP synthase, H+ transporting, mitochondrial F1 complex, gamma polypeptide 1	205711_x_at	-1.22	0.0295	27099.2	33068.6	1679
CAMK2D	817	calcium/calmodulin-dependent protein kinase II delta	228555_at	-1.22	0.0445	908.1	1111.6	1679
DECR1	1666	2,4-dienoyl CoA reductase 1, mitochondrial	202447_at	1.22	0.0345	4357.9	3569.6	1679
GAD2	2572	glutamate decarboxylase 2 (pancreatic islets and brain, 65kDa)	216651_s_at	-1.22	0.0041	477.1	583	1679
HINT1	3094	histidine triad nucleotide binding protein 1	200093_s_at	-1.22	0.0154	29069.8	35579.9	1679
HINT1	3094	histidine triad nucleotide binding protein 1	208826_x_at	-1.22	0.0093	38840.4	47434.1	1679
IDE	3416	insulin-degrading enzyme	217496_s_at	-1.22	0.0131	690.8	843.6	1679
IDH3B	3420	isocitrate dehydrogenase 3 (NAD+) beta	210014_x_at	-1.22	0.011	7205.3	8809.7	1679
IDH3G	3421	isocitrate dehydrogenase 3 (NAD+) gamma	202471_s_at	-1.22	0.0477	8700	10573.5	1679
KRAS	3845	v-Ki-ras2 Kirsten rat sarcoma viral oncogene homolog	204009_s_at	-1.22	0.0317	12057.2	14764.4	1679
MDM2	4193	Mdm2, p53 E3 ubiquitin protein ligase homolog (mouse)	229711_s_at	1.22	0.0168	868.1	713.1	1679
MUT	4594	methylmalonyl CoA mutase	202960_s_at	1.22	0.0114	5932.3	4879.5	1679
NDUFV2	4729	NADH dehydrogenase (ubiquinone) flavoprotein 2, 24kDa	202941_at	-1.22	0.0157	11682.2	14278.2	1679
PPP5C	5536	protein phosphatase 5, catalytic subunit	201979_s_at	-1.22	0.0318	2115.6	2589.8	1679
PRKAB1	5564	protein kinase, AMP-activated, beta 1 non-catalytic subunit	201835_s_at	-1.22	0.046	1239.5	1507.7	1679
MAPK9	5601	mitogen-activated protein kinase 9	225781_at	-1.22	0.0318	10026.2	12251.5	1679
DNAJC3	5611	DnaJ (Hsp40) homolog, subfamily C, member 3	225284_at	1.22	0.0168	2428.3	1991.5	1679
PTPRE	5791	protein tyrosine phosphatase, receptor type, E	221840_at	-1.22	0.0393	2913.8	3559.1	1679
PTS	5805	6-pyruvoyltetrahydropterin synthase	209694_at	-1.22	0.0183	7076.9	8647.8	1679
RAD23B	5887	RAD23 homolog B (S. cerevisiae)	201222_s_at	-1.22	0.018	11324.3	13870.6	1679
RBMS1	5937	RNA binding motif, single stranded interacting protein 1	209868_s_at	-1.22	0.027	1643.4	1997.7	1679
SMPD1	6609	sphingomyelin phosphodiesterase 1, acid lysosomal	216230_x_at	-1.22	0.0238	771.6	942.5	1679
SOS2	6655	son of sevenless homolog 2 (Drosophila)	212870_at	1.22	0.0136	3083.6	2520.4	1679
SYT5	6861	synaptotagmin V	206162_x_at	-1.22	0.0473	1937.4	2369	1679
TPR	7175	translocated promoter region, nuclear basket protein	201730_s_at	1.22	0.0117	6524.5	5336	1679
UTRN	7402	utrophin	213023_at	-1.22	0.0369	767	935.8	1679
TRPV1	7442	transient receptor potential cation channel, subfamily V, member 1	219632_s_at	1.22	0.0224	473	386.3	1679
VSNL1	7447	visinin-like 1	203797_at	-1.22	0.0483	91940.6	111834	1679
BRAP	8315	BRCA1 associated protein	41512_at	1.22	0.0224	1343.1	1096.8	1679
OFD1	8481	oral-facial-digital syndrome 1	203569_s_at	1.22	0.045	1964.5	1612.9	1679
SNX3	8724	sorting nexin 3	208781_x_at	-1.22	0.0149	23982.4	29191	1679
NAPA	8775	N-ethylmaleimide-sensitive factor attachment protein, alpha	208751_at	-1.22	0.0481	6501.3	7961.3	1679
GYG2	8908	glycogenin 2	215695_s_at	1.22	0.014	721.3	590.1	1679
RABEP1	9135	rabaptin, RAB GTPase binding effector protein 1	225092_at	-1.22	0.0194	9746.2	11897.2	1679
SRSF11	9295	serine/arginine-rich splicing factor 11	200685_at	1.22	0.0463	2057.6	1691.1	1679
CLSTN3	9746	calsyntenin 3	204375_at	-1.22	0.0071	2376.7	2898.9	1679
SPOCK2	9806	sparc/osteonectin, cwcv and kazal-like domains proteoglycan (testican) 2	202523_s_at	-1.22	0.0331	2157.8	2630.1	1679
ARHGAP44	9912	Rho GTPase activating protein 44	205414_s_at	-1.22	0.0264	5054.6	6172.2	1679
PARP2	10038	poly (ADP-ribose) polymerase 2	204752_x_at	-1.22	0.0294	6839.8	8323.6	1679
PARP2	10038	poly (ADP-ribose) polymerase 2	215773_x_at	-1.22	0.0254	6835.2	8310.8	1679
ABI2	10152	abl-interactor 2	207268_x_at	-1.22	0.0341	2708.6	3303.7	1679
PSME3	10197	proteasome (prosome, macropain) activator subunit 3 (PA28 gamma; Ki)	200987_x_at	-1.22	0.0133	3328.8	4055.2	1679
CDK2AP2	10263	cyclin-dependent kinase 2 associated protein 2	203252_at	1.22	0.0182	3200	2618.6	1679
UBE2E3	10477	ubiquitin-conjugating enzyme E2E 3	210024_s_at	-1.22	0.0399	17843.6	21746.1	1679
NPC2	10577	Niemann-Pick disease, type C2	200701_at	1.22	0.0477	4399.4	3595.2	1679
TRAPPC2P1	10597	trafficking protein particle complex 2 pseudogene 1	209751_s_at	-1.22	0.0487	1891.3	2302	1679
KRR1	11103	KRR1, small subunit (SSU) processome component, homolog (yeast)	203202_at	1.22	0.0445	2165.6	1779.6	1679
DZIP1	22873	DAZ interacting protein 1	204557_s_at	1.22	0.0305	2422.2	1982.1	1679
SEC61G	23480	Sec61 gamma subunit	203484_at	-1.22	0.049	5558.4	6758.9	1679
MAPK8IP2	23542	mitogen-activated protein kinase 8 interacting protein 2	208603_s_at	-1.22	0.0154	2897.4	3526.8	1679
DDAH2	23564	dimethylarginine dimethylaminohydrolase 2	202262_x_at	1.22	0.0391	2057.2	1691.7	1679
DDAH2	23564	dimethylarginine dimethylaminohydrolase 2	214909_s_at	1.22	0.0335	1778.6	1454.7	1679
CADM1	23705	cell adhesion molecule 1	232767_at	1.22	0.0184	689.1	564.9	1679
NSL1	25936	NSL1, MIND kinetochore complex component, homolog (S. cerevisiae)	209484_s_at	1.22	0.017	5396.2	4429.2	1679
BABAM1	29086	BRISC and BRCA1 A complex member 1	221711_s_at	-1.22	0.0367	7994.4	9740.7	1679
LIMA1	51474	LIM domain and actin binding 1	217892_s_at	1.22	0.0196	1822.8	1490.5	1679
H2BFS	54145	H2B histone family, member S (pseudogene)	208579_x_at	-1.22	0.0377	846	1029	1679
KLHL24	54800	kelch-like 24 (Drosophila)	206551_x_at	1.22	0.021	2123.1	1743	1679
KLHL24	54800	kelch-like 24 (Drosophila)	221985_at	1.22	0.0272	1519.1	1244	1679
DEF8	54849	differentially expressed in FDCP 8 homolog (mouse)	219646_at	-1.22	0.0044	2518.9	3082.1	1679
C14orf119	55017	chromosome 14 open reading frame 119	223060_at	-1.22	0.0308	4123.7	5035.9	1679
ADI1	55256	acireductone dioxygenase 1	222400_s_at	1.22	0.039	10271	8450.2	1679
VPS35	55737	vacuolar protein sorting 35 homolog (S. cerevisiae)	233864_s_at	-1.22	0.0374	13385.8	16397.5	1679
COA1	55744	cytochrome C oxidase assembly factor 1 homolog (S. cerevisiae)	209445_x_at	-1.22	0.0454	3890.2	4750.2	1679
C20orf24	55969	chromosome 20 open reading frame 24	223880_x_at	-1.22	0.0104	12993.4	15804.7	1679
BCAP29	55973	B-cell receptor-associated protein 29	225677_at	-1.22	0.0452	6517	7970	1679
SLC2A4RG	56731	SLC2A4 regulator	218494_s_at	1.22	0.0222	1028	845.4	1679
DUSP22	56940	dual specificity phosphatase 22	226440_at	-1.22	0.0173	3207.9	3901.6	1679
PRTFDC1	56952	phosphoribosyl transferase domain containing 1	222803_at	1.22	0.0497	2973.5	2428.7	1679
PARP6	56965	poly (ADP-ribose) polymerase family, member 6	232683_s_at	-1.22	0.0233	4979.2	6056.3	1679
FAM204A	63877	family with sequence similarity 204, member A	222617_s_at	1.22	0.0095	4094.9	3350.1	1679
SPATS2	65244	spermatogenesis associated, serine-rich 2	222593_s_at	-1.22	0.0178	3999.9	4862.4	1679
GALNT14	79623	UDP-N-acetyl-alpha-D-galactosamine:polypeptide N-acetylgalactosaminyltransferase 14 (GalNAc-T14)	219271_at	-1.22	0.0238	2056	2518.1	1679
UXS1	80146	UDP-glucuronate decarboxylase 1	219675_s_at	-1.22	0.0338	2981.4	3627.9	1679
DNAJC5	80331	DnaJ (Hsp40) homolog, subfamily C, member 5	224613_s_at	-1.22	0.0305	1571.5	1911.6	1679
FAM83D	81610	family with sequence similarity 83, member D	225687_at	-1.22	0.023	331.5	403.5	1679
TMTC1	83857	transmembrane and tetratricopeptide repeat containing 1	226931_at	-1.22	0.0398	2902.6	3538.7	1679
LRRCC1	85444	leucine rich repeat and coiled-coil centrosomal protein 1	231872_at	1.22	0.0218	598.2	490.1	1679
LRSAM1	90678	leucine rich repeat and sterile alpha motif containing 1	235449_at	-1.22	0.0412	576.9	704.2	1679
ARRDC4	91947	arrestin domain containing 4	225283_at	1.22	0.0417	2229.7	1823.2	1679
RBM18	92400	RNA binding motif protein 18	225236_at	-1.22	0.0485	4951.5	6041.9	1679
HNRPLL	92906	heterogeneous nuclear ribonucleoprotein L-like	225386_s_at	-1.22	0.0157	2597.5	3180.7	1679
FMNL2	114793	formin-like 2	226184_at	1.22	0.0234	19723.1	16113.4	1679
NAA30	122830	N(alpha)-acetyltransferase 30, NatC catalytic subunit	225679_at	-1.22	0.0489	4393.9	5344.5	1679
TMEM178A	130733	transmembrane protein 178A	229302_at	-1.22	0.0319	16120.2	19679.2	1679
RTP1	132112	receptor (chemosensory) transporter protein 1	1553823_a_at	-1.22	0.0156	272.4	331.5	1679
LSM11	134353	LSM11, U7 small nuclear RNA associated	241599_at	-1.22	0.0085	392	478.6	1679
SIRPA	140885	signal-regulatory protein alpha	202895_s_at	-1.22	0.0303	1369.2	1670.6	1679
RTN4RL1	146760	reticulon 4 receptor-like 1	230700_at	-1.22	0.029	2064.1	2515.5	1679
CAMSAP1	157922	calmodulin regulated spectrin-associated protein 1	212712_at	-1.22	0.0278	1287.8	1573.6	1679
AMN1	196394	antagonist of mitotic exit network 1 homolog (S. cerevisiae)	226258_at	-1.22	0.0211	7431.7	9058.4	1679
C4orf34	201895	chromosome 4 open reading frame 34	224990_at	-1.22	0.0458	3594.8	4398.7	1679
C6orf228	221710	chromosome 6 open reading frame 228	227124_at	-1.22	0.0461	16996.8	20675.7	1679
C7orf41	222166	chromosome 7 open reading frame 41	227000_at	1.22	0.0165	3160.6	2593.5	1679
LINC00294	283267	long intergenic non-protein coding RNA 294	226793_at	-1.22	0.0306	7561.4	9205.6	1679
RAB15	376267	RAB15, member RAS oncogene family	221810_at	-1.22	0.0358	5733.3	6987.6	1679
C16orf88	400506	chromosome 16 open reading frame 88	213235_at	1.22	0.0112	2081.9	1710.9	1679
ACTR3C	653857	ARP3 actin-related protein 3 homolog C (yeast)	223874_at	-1.22	0.0157	568.5	692.1	1679
FAHD2CP	729234	fumarylacetoacetate hydrolase domain containing 2C, pseudogene	228198_s_at	1.22	0.0471	1972.7	1615.2	1679
BF125564	NA		235376_at	1.22	0.0095	316.6	259.6	1679
AW152166	NA		239476_at	1.22	0.0296	482.4	396	1679
AA572675	NA		232286_at	1.22	0.0484	805.4	662	1679
BC029474	NA		1569854_at	1.22	0.018	232.8	190.2	1679
215014_at	NA		215014_at	-1.22	0.0218	1762.8	2143	1679
223973_at	NA		223973_at	-1.22	0.0041	291.8	355.6	1679
AF116671	NA		224346_at	1.22	0.0314	1088.7	889.4	1679
229465_s_at	NA		229465_s_at	-1.22	0.0077	5289.3	6456.4	1679
241036_at	NA		241036_at	1.22	0.0353	227.8	186.6	1679
242876_at	NA		242876_at	1.22	0.0266	918.6	753.4	1679
Hs.716667	NA		239266_at	1.22	0.0204	638.3	521.2	1679
ANK1	286	ankyrin 1, erythrocytic	205390_s_at	-1.21	0.0088	852.9	1030.4	1790
ASNA1	439	arsA arsenite transporter, ATP-binding, homolog 1 (bacterial)	202024_at	-1.21	0.0206	6861.5	8304.1	1790
ZFHX3	463	zinc finger homeobox 3	226137_at	1.21	0.0227	1122.3	923.8	1790
RERE	473	arginine-glutamic acid dipeptide (RE) repeats	242407_at	1.21	0.0414	1687.8	1390.5	1790
AP2S1	1175	adaptor-related protein complex 2, sigma 1 subunit	208074_s_at	-1.21	0.0396	12695.8	15332.4	1790
CLTC	1213	clathrin, heavy chain (Hc)	200614_at	-1.21	0.0322	54350.3	65882.4	1790
COMT	1312	catechol-O-methyltransferase	208817_at	1.21	0.0259	5198.2	4300.7	1790
CYP2E1	1571	cytochrome P450, family 2, subfamily E, polypeptide 1	1431_at	-1.21	0.0371	350.9	424.9	1790
FDFT1	2222	farnesyl-diphosphate farnesyltransferase 1	210950_s_at	-1.21	0.0436	13669	16483.6	1790
FDPS	2224	farnesyl diphosphate synthase	201275_at	-1.21	0.0368	4742.9	5718.7	1790
FDX1	2230	ferredoxin 1	203647_s_at	-1.21	0.0364	2986.5	3600.1	1790
FER	2241	fer (fps/fes related) tyrosine kinase	232064_at	1.21	0.0189	434.6	358.8	1790
GARS	2617	glycyl-tRNA synthetase	208693_s_at	-1.21	0.0385	15950.9	19233.5	1790
GGCX	2677	gamma-glutamyl carboxylase	214006_s_at	-1.21	0.0088	839.3	1015	1790
GLRX	2745	glutaredoxin (thioltransferase)	206662_at	-1.21	0.0497	6331.8	7650.4	1790
GNAI3	2773	guanine nucleotide binding protein (G protein), alpha inhibiting activity polypeptide 3	201180_s_at	1.21	0.0455	3043.1	2516.9	1790
GSTA4	2941	glutathione S-transferase alpha 4	202967_at	-1.21	0.0351	12959.8	15719.6	1790
HADHA	3030	hydroxyacyl-CoA dehydrogenase/3-ketoacyl-CoA thiolase/enoyl-CoA hydratase (trifunctional protein), alpha subunit	208629_s_at	1.21	0.0098	3949.4	3274.1	1790
HDLBP	3069	high density lipoprotein binding protein	222916_s_at	-1.21	0.0356	1351.1	1640.5	1790
HINT1	3094	histidine triad nucleotide binding protein 1	207721_x_at	-1.21	0.0155	39841.2	48199.3	1790
LCP2	3937	lymphocyte cytosolic protein 2 (SH2 domain containing leukocyte protein of 76kDa)	205270_s_at	-1.21	0.0287	1068.6	1288.1	1790
MEIS2	4212	Meis homeobox 2	207480_s_at	1.21	0.0015	8175.4	6775.2	1790
NHP2L1	4809	NHP2 non-histone chromosome protein 2-like 1 (S. cerevisiae)	201077_s_at	-1.21	0.0203	15491	18731.2	1790
OAT	4942	ornithine aminotransferase	201599_at	-1.21	0.0261	35605.2	43101.3	1790
PITPNA	5306	phosphatidylinositol transfer protein, alpha	201192_s_at	-1.21	0.0302	4250.3	5137	1790
PKM	5315	pyruvate kinase, muscle	201251_at	-1.21	0.0069	24764.7	29946.2	1790
POLR2C	5432	polymerase (RNA) II (DNA directed) polypeptide C, 33kDa	208996_s_at	-1.21	0.0207	4725.9	5738.9	1790
MAPK8	5599	mitogen-activated protein kinase 8	210477_x_at	-1.21	0.008	956.2	1158.8	1790
MAPK13	5603	mitogen-activated protein kinase 13	210058_at	-1.21	0.0347	979.1	1183.9	1790
MAP2K5	5607	mitogen-activated protein kinase kinase 5	211370_s_at	-1.21	0.0312	2562.4	3102.9	1790
PTBP1	5725	polypyrimidine tract binding protein 1	211270_x_at	1.21	0.0353	1504.3	1242.2	1790
PTPRN	5798	protein tyrosine phosphatase, receptor type, N	204945_at	-1.21	0.0307	4543.3	5511.3	1790
RHEB	6009	Ras homolog enriched in brain	1555780_a_at	-1.21	0.0275	8819.3	10703.7	1790
CLIP1	6249	CAP-GLY domain containing linker protein 1	1558924_s_at	1.21	0.0328	1041.2	857.5	1790
SNRPA1	6627	small nuclear ribonucleoprotein polypeptide A'	216977_x_at	-1.21	0.0223	3449	4172.3	1790
TIMP3	7078	TIMP metallopeptidase inhibitor 3	201148_s_at	1.21	0.0109	2001.1	1651.9	1790
TPM3	7170	tropomyosin 3	214365_at	-1.21	0.0062	1051.1	1266.8	1790
UBE3A	7337	ubiquitin protein ligase E3A	211575_s_at	-1.21	0.0256	1718	2085	1790
MAP3K12	7786	mitogen-activated protein kinase kinase kinase 12	205447_s_at	-1.21	0.0231	2206.9	2670.3	1790
RGS5	8490	regulator of G-protein signaling 5	209071_s_at	-1.21	0.0335	16160.6	19595.2	1790
AKR7A2	8574	aldo-keto reductase family 7, member A2 (aflatoxin aldehyde reductase)	214259_s_at	1.21	0.0083	4890.5	4044.1	1790
USO1	8615	USO1 vesicle docking protein homolog (yeast)	201832_s_at	-1.21	0.0478	6294.2	7607.3	1790
FGF18	8817	fibroblast growth factor 18	231382_at	-1.21	0.0354	567.9	684.4	1790
SQSTM1	8878	sequestosome 1	244804_at	1.21	0.0308	732.2	604.3	1790
MAP3K13	9175	mitogen-activated protein kinase kinase kinase 13	206249_at	-1.21	0.0177	1500.7	1818.7	1790
CRLF1	9244	cytokine receptor-like factor 1	206315_at	1.21	0.033	2712.6	2232.9	1790
TCEAL1	9338	transcription elongation factor A (SII)-like 1	204045_at	-1.21	0.0432	8073.6	9753.3	1790
MAP4K4	9448	mitogen-activated protein kinase kinase kinase kinase 4	222548_s_at	1.21	0.0204	2875.3	2374.1	1790
PPIP5K1	9677	diphosphoinositol pentakisphosphate kinase 1	1555255_a_at	-1.21	0.0457	993.2	1199.4	1790
FAM131B	9715	family with sequence similarity 131, member B	205368_at	-1.21	0.0191	4243.9	5153	1790
TSC22D2	9819	TSC22 domain family, member 2	210954_s_at	-1.21	0.025	267.6	323.1	1790
DDX46	9879	DEAD (Asp-Glu-Ala-Asp) box polypeptide 46	202462_s_at	-1.21	0.0214	2899.2	3510.3	1790
LRPPRC	10128	leucine-rich pentatricopeptide repeat containing	211615_s_at	-1.21	0.0359	7820.4	9449.2	1790
LRPPRC	10128	leucine-rich pentatricopeptide repeat containing	211971_s_at	-1.21	0.0229	8100.7	9816.6	1790
CACNG2	10369	calcium channel, voltage-dependent, gamma subunit 2	214495_at	-1.21	0.0031	2759.3	3329.1	1790
DCTN2	10540	dynactin 2 (p50)	200932_s_at	-1.21	0.0041	19967.4	24198.3	1790
MAGED2	10916	melanoma antigen family D, 2	208682_s_at	-1.21	0.0327	4896.3	5948.8	1790
TUSC2	11334	tumor suppressor candidate 2	203272_s_at	-1.21	0.0024	3158.4	3823	1790
RPH3A	22895	rabphilin 3A homolog (mouse)	205230_at	-1.21	0.0317	20346.3	24534.1	1790
DHX30	22907	DEAH (Asp-Glu-Ala-His) box polypeptide 30	204355_at	-1.21	0.0199	3874.8	4695	1790
SLC35D1	23169	solute carrier family 35 (UDP-glucuronic acid/UDP-N-acetylgalactosamine dual transporter), member D1	209711_at	1.21	0.0478	1255.6	1039.9	1790
METAP1	23173	methionyl aminopeptidase 1	212673_at	-1.21	0.0272	2988.6	3601.8	1790
PACS2	23241	phosphofurin acidic cluster sorting protein 2	212778_at	1.21	0.0137	2555.1	2110	1790
PHF3	23469	PHD finger protein 3	217951_s_at	1.21	0.0019	475.6	392.8	1790
ZFYVE26	23503	zinc finger, FYVE domain containing 26	213073_at	1.21	0.0272	1242.5	1024.9	1790
TMEM59L	25789	transmembrane protein 59-like	219005_at	-1.21	0.0178	8581.1	10411	1790
OLFML2B	25903	olfactomedin-like 2B	213125_at	-1.21	0.0199	467.2	565.5	1790
HTRA2	27429	HtrA serine peptidase 2	203089_s_at	-1.21	0.0328	3841	4651	1790
TRBC1	28639	T cell receptor beta constant 1	213193_x_at	-1.21	8.8e-05	1120	1356.3	1790
EHD3	30845	EH-domain containing 3	218935_at	-1.21	0.0216	12649	15306.5	1790
HSD17B12	51144	hydroxysteroid (17-beta) dehydrogenase 12	217869_at	1.21	0.0031	11692.3	9629.6	1790
RSL24D1	51187	ribosomal L24 domain containing 1	222465_at	-1.21	0.049	10001.9	12100.4	1790
KRCC1	51315	lysine-rich coiled-coil 1	222585_x_at	1.21	0.0432	1730.7	1436.1	1790
MRPS33	51650	mitochondrial ribosomal protein S33	218654_s_at	-1.21	0.0478	7308.4	8813.6	1790
LRRN3	54674	leucine rich repeat neuronal 3	209840_s_at	-1.21	0.0141	8648.8	10434.7	1790
OCIAD1	54940	OCIA domain containing 1	239748_x_at	1.21	0.0332	10697.1	8866.1	1790
FAM120C	54954	family with sequence similarity 120C	229512_at	1.21	0.0132	2132.5	1756.9	1790
C9orf40	55071	chromosome 9 open reading frame 40	222781_s_at	-1.21	0.0008	714.7	866.6	1790
ZDHHC4	55146	zinc finger, DHHC-type containing 4	220261_s_at	-1.21	0.048	3028	3662	1790
LRRC59	55379	leucine rich repeat containing 59	222231_s_at	-1.21	0.0358	4169.7	5031.6	1790
OTUD5	55593	OTU domain containing 5	1555426_a_at	-1.21	0.0265	1461.6	1769.8	1790
FAM46A	55603	family with sequence similarity 46, member A	221766_s_at	1.21	0.0387	795.3	658.2	1790
CHD7	55636	chromodomain helicase DNA binding protein 7	218829_s_at	1.21	0.043	598	493.3	1790
RAB20	55647	RAB20, member RAS oncogene family	219622_at	1.21	0.0211	887.2	734.9	1790
CCAR1	55749	cell division cycle and apoptosis regulator 1	224736_at	1.21	0.03	4344.4	3593.2	1790
CCBL2	56267	cysteine conjugate-beta lyase 2	237218_at	1.21	0.02	307.9	254.7	1790
PARP11	57097	poly (ADP-ribose) polymerase family, member 11	1554116_s_at	1.21	0.0343	465.1	386	1790
FNDC3B	64778	fibronectin type III domain containing 3B	218618_s_at	1.21	0.0341	936.3	775.5	1790
STAG3L4	64940	stromal antigen 3-like 4	222801_s_at	-1.21	0.0127	1005.6	1219.2	1790
MRPL38	64978	mitochondrial ribosomal protein L38	225103_at	-1.21	0.0439	4271.8	5170.2	1790
PINK1	65018	PTEN induced putative kinase 1	209018_s_at	-1.21	0.0117	14746.6	17911.9	1790
TMEM106C	79022	transmembrane protein 106C	239831_at	1.21	0.0361	455	377.5	1790
HSPBAP1	79663	HSPB (heat shock 27kDa) associated protein 1	219284_at	1.21	0.0116	711.3	589.9	1790
ZNF329	79673	zinc finger protein 329	219765_at	-1.21	0.0215	1886.1	2288.2	1790
L2HGDH	79944	L-2-hydroxyglutarate dehydrogenase	224460_s_at	-1.21	0.0324	793.9	959.8	1790
TRMT2B	79979	tRNA methyltransferase 2 homolog B (S. cerevisiae)	205238_at	-1.21	0.0385	641.5	773.8	1790
KCNIP4	80333	Kv channel interacting protein 4	236783_at	-1.21	0.0404	11616.9	14105.5	1790
TSC22D4	81628	TSC22 domain family, member 4	208104_s_at	1.21	0.0342	3536.9	2916.2	1790
ATG10	83734	autophagy related 10	1570523_s_at	-1.21	0.0363	415.6	504.4	1790
SNX25	83891	sorting nexin 25	1555388_s_at	-1.21	0.0228	934.8	1135.4	1790
TMEM126A	84233	transmembrane protein 126A	223334_at	-1.21	0.0439	8789.6	10670.7	1790
DCTN5	84516	dynactin 5 (p25)	209231_s_at	-1.21	0.0314	620.5	752.7	1790
TMEM183A	92703	transmembrane protein 183A	212165_at	-1.21	0.0443	5892.5	7141.3	1790
SYAP1	94056	synapse associated protein 1	225154_at	-1.21	0.0283	3141.4	3793.6	1790
CNTNAP5	129684	contactin associated protein-like 5	1553418_a_at	-1.21	0.0232	412.7	499	1790
ZFP28	140612	zinc finger protein 28 homolog (mouse)	234300_s_at	-1.21	0.016	756.3	918.2	1790
BRI3BP	140707	BRI3 binding protein	231810_at	-1.21	0.0342	2783.3	3369.2	1790
CACUL1	143384	CDK2-associated, cullin domain 1	227257_s_at	-1.21	0.0106	1342.2	1626.3	1790
AQP4-AS1	147429	AQP4 antisense RNA 1	1553440_at	1.21	0.039	192.8	159.3	1790
ZMAT2	153527	zinc finger, matrin-type 2	224782_at	-1.21	0.0325	11565.1	13965.1	1790
SLC2A12	154091	solute carrier family 2 (facilitated glucose transporter), member 12	244353_s_at	1.21	0.0417	1213.8	1005.1	1790
SCAMP5	192683	secretory carrier membrane protein 5	212699_at	-1.21	0.035	9617.5	11608	1790
RIMKLA	284716	ribosomal modification protein rimK-like family member A	236884_at	-1.21	0.0309	1391.3	1687.5	1790
RPUSD3	285367	RNA pseudouridylate synthase domain containing 3	225743_at	-1.21	0.05	2695.7	3268.5	1790
IRF2BP2	359948	interferon regulatory factor 2 binding protein 2	224569_s_at	1.21	0.035	9613.9	7926.7	1790
C1orf31	388753	chromosome 1 open reading frame 31	225638_at	-1.21	0.0226	3955.7	4798	1790
MINOS1	440574	mitochondrial inner membrane organizing system 1	228096_at	-1.21	0.0216	2362.7	2859.2	1790
LOC644656	644656	uncharacterized LOC644656	229870_at	1.21	0.0029	423.8	349.3	1790
LOC646214	646214	p21 protein (Cdc42/Rac)-activated kinase 2 pseudogene	236283_x_at	1.21	0.0443	554.7	457.5	1790
AA706790	NA		226579_at	1.21	0.0375	1388.4	1145.5	1790
AA572726	NA		244610_x_at	1.21	0.0042	273.9	226.1	1790
AA863112	NA		236000_s_at	1.21	0.0407	274.5	226.2	1790
AF035278	NA		215279_at	1.21	0.0156	1319.5	1086.1	1790
BC017948	NA		1564753_at	1.21	0.0192	202.2	166.5	1790
AI051046	NA		229444_at	1.21	0.037	1631.5	1348.1	1790
BC042916	NA		1559110_at	-1.21	0.0098	1200.6	1458.3	1790
215310_at	NA		215310_at	1.21	0.0318	664.3	550.7	1790
217597_x_at	NA		217597_x_at	1.21	0.0405	3092.4	2566.1	1790
1557073_s_at	NA		1557073_s_at	-1.21	0.0488	4131.8	5005.3	1790
225213_at	NA		225213_at	-1.21	0.0338	5953.6	7206.2	1790
236155_at	NA		236155_at	1.21	0.0123	590.6	488.3	1790
236243_at	NA		236243_at	1.21	0.0259	535.7	441.1	1790
238851_at	NA		238851_at	1.21	0.021	370.5	307.2	1790
242280_x_at	NA		242280_x_at	1.21	0.0311	297.3	245.2	1790
Hs.716764	NA		242983_at	1.21	0.0209	246.9	204.3	1790
LOC100506699	100506699	uncharacterized LOC100506699	216259_at	1.21	0.0107	256.2	212.3	1790
BOLA3-AS1	100507171	BOLA3 antisense RNA 1	228430_at	-1.21	0.033	745.7	903.2	1790
ARF3	377	ADP-ribosylation factor 3	200734_s_at	-1.2	0.0402	38887.7	46845.7	1927
ATP5C1	509	ATP synthase, H+ transporting, mitochondrial F1 complex, gamma polypeptide 1	213366_x_at	-1.2	0.0167	28013.6	33718.6	1927
ATP6V0C	527	ATPase, H+ transporting, lysosomal 16kDa, V0 subunit c	36994_at	-1.2	0.0193	52383.4	62981.3	1927
DHPS	1725	deoxyhypusine synthase	202802_at	-1.2	0.0424	3533.2	4247.1	1927
MGST3	4259	microsomal glutathione S-transferase 3	201403_s_at	-1.2	0.0163	40390.5	48648.1	1927
MT3	4504	metallothionein 3	205970_at	1.2	0.0214	39437.6	32771.3	1927
MYO5B	4645	myosin VB	225301_s_at	-1.2	0.0065	707.9	853.1	1927
OAS2	4939	2'-5'-oligoadenylate synthetase 2, 69/71kDa	204972_at	-1.2	0.0045	236.3	283.8	1927
VIT	5212	vitrin	227899_at	-1.2	0.0232	1019.7	1226.6	1927
PFN2	5217	profilin 2	204992_s_at	-1.2	0.022	56784.2	68394.9	1927
PSMA7	5688	proteasome (prosome, macropain) subunit, alpha type, 7	216088_s_at	-1.2	0.031	1997.9	2397.5	1927
RAP1GDS1	5910	RAP1, GTP-GDP dissociation stimulator 1	209444_at	-1.2	0.0319	14352.4	17245.8	1927
VDAC2	7417	voltage-dependent anion channel 2	211662_s_at	-1.2	0.0096	21330.8	25662.8	1927
PTP4A2	8073	protein tyrosine phosphatase type IVA, member 2	208615_s_at	1.2	0.0428	9876.4	8217.3	1927
SMC3	9126	structural maintenance of chromosomes 3	209258_s_at	1.2	0.0243	338.9	282.2	1927
SCAF11	9169	SR-related CTD-associated factor 11	213850_s_at	1.2	0.0455	3414.9	2842.2	1927
PCGF3	10336	polycomb group ring finger 3	204564_at	-1.2	0.0304	1371.7	1646.2	1927
MORF4L1	10933	mortality factor 4 like 1	224561_s_at	-1.2	0.0495	30711.4	36972.9	1927
ATE1	11101	arginyltransferase 1	234584_s_at	-1.2	0.0329	586.6	706.2	1927
ZNF652	22834	zinc finger protein 652	225266_at	1.2	0.0464	3316.7	2755.4	1927
PCNX	22990	pecanex homolog (Drosophila)	235082_at	-1.2	0.0404	389.8	469.6	1927
ANKRD12	23253	ankyrin repeat domain 12	241508_at	1.2	0.0088	374.3	311	1927
MTO1	25821	mitochondrial translation optimization 1 homolog (S. cerevisiae)	233665_x_at	-1.2	0.0333	2763.4	3322.4	1927
RSL1D1	26156	ribosomal L1 domain containing 1	213750_at	-1.2	0.0334	3643.3	4374.1	1927
RNF115	27246	ring finger protein 115	212742_at	-1.2	0.0372	4194.4	5040.9	1927
COMMD5	28991	COMM domain containing 5	223819_x_at	-1.2	0.032	1645.5	1975.3	1927
CD274	29126	CD274 molecule	227458_at	-1.2	0.0065	320.4	385.7	1927
SLC2A8	29988	solute carrier family 2 (facilitated glucose transporter), member 8	239426_at	-1.2	0.0317	333.8	401.3	1927
GEMIN8	54960	gem (nuclear organelle) associated protein 8	230758_at	1.2	0.0185	1040.6	864.3	1927
SHD	56961	Src homology 2 domain containing transforming protein D	227845_s_at	-1.2	0.0445	839.5	1009.5	1927
AGTRAP	57085	angiotensin II receptor-associated protein	225059_at	1.2	0.0436	967.2	805	1927
PITHD1	57095	PITH (C-terminal proteasome-interacting domain of thioredoxin-like) domain containing 1	223124_s_at	-1.2	0.0315	13180.8	15881.5	1927
C6orf162	57150	chromosome 6 open reading frame 162	213314_at	-1.2	0.0147	768.9	922.8	1927
SPATS2	65244	spermatogenesis associated, serine-rich 2	222594_s_at	-1.2	0.0412	1374.8	1652.9	1927
UBE2Z	65264	ubiquitin-conjugating enzyme E2Z	217750_s_at	-1.2	0.028	5292.2	6352	1927
MCHR2	84539	melanin-concentrating hormone receptor 2	224408_at	-1.2	0.0249	1208.5	1453.1	1927
ARHGAP5-AS1	84837	ARHGAP5 antisense RNA 1	228889_at	1.2	0.0112	1731.4	1442.2	1927
H2AFV	94239	H2A histone family, member V	227085_at	1.2	0.0461	1741.1	1448	1927
GLCCI1	113263	glucocorticoid induced transcript 1	225700_at	-1.2	0.0438	838.5	1010.3	1927
TSHZ2	128553	teashirt zinc finger homeobox 2	244521_at	-1.2	0.0021	221.9	266.6	1927
C1orf52	148423	chromosome 1 open reading frame 52	228135_at	-1.2	0.0312	5563.2	6693.5	1927
BLOC1S2	282991	biogenesis of lysosomal organelles complex-1, subunit 2	225049_at	-1.2	0.0167	13356.6	16057.1	1927
PTRF	284119	polymerase I and transcript release factor	208789_at	1.2	0.0074	1831.2	1524.8	1927
GDPD1	284161	glycerophosphodiester phosphodiesterase domain containing 1	1555606_a_at	-1.2	0.0451	445.9	537.2	1927
RIMKLA	284716	ribosomal modification protein rimK-like family member A	235948_at	-1.2	0.0094	1894	2273.8	1927
LOC284998	284998	uncharacterized LOC284998	239879_at	1.2	0.005	629.6	522.5	1927
DLGAP1-AS1	649446	DLGAP1 antisense RNA 1	238432_at	1.2	0.0168	692.1	576.4	1927
AA831943	NA		236500_at	1.2	0.0245	319.2	265	1927
AI887306	NA		244239_at	1.2	0.048	339.3	282.7	1927
AI800895	NA		242448_at	1.2	0.0207	199.2	165.8	1927
AL109707	NA		215428_at	1.2	0.0102	325.8	270.5	1927
AA001615	NA		242108_at	1.2	0.0355	368.5	306.6	1927
BC038299	NA		1562288_at	-1.2	0.023	213	256.4	1927
208655_at	NA		208655_at	-1.2	0.0125	36468.3	43785.6	1927
204010_s_at	NA		204010_s_at	1.2	0.0436	210.5	175.2	1927
226183_at	NA		226183_at	-1.2	0.04	6809.7	8195	1927
LOC100129973	100129973	uncharacterized LOC100129973	215229_at	-1.2	0.0348	237.5	285.2	1927
MTCP1NB	100272147	mature T-cell proliferation 1 neighbor	216862_s_at	1.2	0.0144	3157.8	2629.2	1927

## Sheet: Short DOI
Symbol	EntrezGene ID	Description	Imported ID	Fold Change	P-Value	Test Expression	Control Expression	Rank
244170_at	NA		244170_at	-3.36	0.0176	1340.8	4502.4	1
SYNJ1	8867	synaptojanin 1	207594_s_at	-3.06	0.0244	1121.3	3435.1	2
CLDN11	5010	claudin 11	228335_at	-2.99	0.0243	2354.1	7042	3
RGS4	5999	regulator of G-protein signaling 4	204338_s_at	-2.98	0.0474	13478.6	40122.3	4
UGT8	7368	UDP glycosyltransferase 8	208358_s_at	-2.89	0.0058	1346.5	3890.9	5
231576_at	NA		231576_at	-2.8	0.0351	2018.9	5652	6
MYT1L	23040	myelin transcription factor 1-like	1554633_a_at	-2.79	0.0454	1588.8	4440	7
TF	7018	transferrin	203400_s_at	-2.78	0.015	7509.7	20875.3	8
PRUNE2	158471	prune homolog 2 (Drosophila)	212806_at	-2.73	0.0183	702.8	1920.3	9
SPP1	6696	secreted phosphoprotein 1	209875_s_at	-2.66	0.0199	3693.6	9806.6	10
UGT8	7368	UDP glycosyltransferase 8	228956_at	-2.64	0.0248	1205.6	3179.2	11
ENPP2	5168	ectonucleotide pyrophosphatase/phosphodiesterase 2	210839_s_at	-2.63	0.013	2772	7299.6	12
PREPL	9581	prolyl endopeptidase-like	212216_at	-2.62	0.0372	7346.8	19246.8	13
GAS7	8522	growth arrest-specific 7	207704_s_at	-2.61	0.0242	1830.3	4779.5	14
G3BP2	9908	GTPase activating protein (SH3 domain) binding protein 2	208840_s_at	-2.57	0.0204	2466.4	6339.4	15
NPY	4852	neuropeptide Y	206001_at	-2.56	0.0015	2775.8	7107.5	16
PAK1	5058	p21 protein (Cdc42/Rac)-activated kinase 1	209615_s_at	-2.54	0.0476	1842.7	4684.9	17
MAP2K4	6416	mitogen-activated protein kinase kinase 4	203265_s_at	-2.53	0.0447	2334.8	5913.8	18
MOG	4340	myelin oligodendrocyte glycoprotein	214650_x_at	-2.51	0.0163	1248.7	3129	19
ENPP2	5168	ectonucleotide pyrophosphatase/phosphodiesterase 2	209392_at	-2.5	0.0246	4525.1	11319.3	20
PAFAH1B1	5048	platelet-activating factor acetylhydrolase 1b, regulatory subunit 1 (45kDa)	211547_s_at	-2.49	0.0188	2231.3	5559.2	21
RXFP1	59350	relaxin/insulin-like family peptide receptor 1	1552715_a_at	-2.49	0.0306	1114.8	2771.1	21
230135_at	NA		230135_at	-2.49	0.009	787.6	1963.9	21
CNDP1	84735	carnosine dipeptidase 1 (metallopeptidase M20 family)	223699_at	-2.48	0.0135	3143.9	7807.1	24
235885_at	NA		235885_at	-2.48	0.0218	735.7	1823.5	24
CX3CR1	1524	chemokine (C-X3-C motif) receptor 1	205898_at	-2.47	0.0369	2293.9	5663.8	26
AA809487	NA		231042_s_at	-2.47	0.018	375	925.7	26
TMEM30A	55754	transmembrane protein 30A	232591_s_at	-2.46	0.0187	2066.8	5090	28
PRPF4B	8899	PRP4 pre-mRNA processing factor 4 homolog B (yeast)	211090_s_at	-2.45	0.0097	1094.1	2681.5	29
HSP90AB1	3326	heat shock protein 90kDa alpha (cytosolic), class B member 1	1557910_at	-2.44	0.027	19461.4	47494.1	30
235412_at	NA		235412_at	-2.42	0.0333	678.2	1637.8	31
MOG	4340	myelin oligodendrocyte glycoprotein	205989_s_at	-2.4	0.0158	633.8	1521.5	32
TF	7018	transferrin	214063_s_at	-2.4	0.0182	5901.6	14188.6	32
RAB6A	5870	RAB6A, member RAS oncogene family	201048_x_at	-2.38	0.0238	1646	3921.9	34
RWDD2B	10069	RWD domain containing 2B	222614_at	-2.36	0.0095	467.7	1102.4	35
ABCA8	10351	ATP-binding cassette, sub-family A (ABC1), member 8	204719_at	-2.36	0.019	823.5	1940.6	35
MOG	4340	myelin oligodendrocyte glycoprotein	211836_s_at	-2.35	0.0084	1474.9	3458.7	37
PDE1A	5136	phosphodiesterase 1A, calmodulin-dependent	233547_x_at	-2.35	0.0356	1628.2	3818.3	37
UBA6	55236	ubiquitin-like modifier activating enzyme 6	218340_s_at	-2.35	0.0082	595.1	1400.1	37
TRIM23	373	tripartite motif containing 23	210995_s_at	-2.34	0.0244	1901.2	4440.8	40
SCARB2	950	scavenger receptor class B, member 2	201647_s_at	-2.34	0.0077	1322.6	3100.9	40
PDE1A	5136	phosphodiesterase 1A, calmodulin-dependent	1558680_s_at	-2.34	0.0322	1037.6	2431.7	40
ANLN	54443	anillin, actin binding protein	222608_s_at	-2.34	0.0467	1206.2	2823.2	40
TAF9B	51616	TAF9B RNA polymerase II, TATA box binding protein (TBP)-associated factor, 31kDa	221618_s_at	-2.33	0.0125	715.8	1670.4	44
NECAB1	64168	N-terminal EF-hand calcium binding protein 1	233305_at	-2.33	0.0339	1953	4558.8	44
YTHDF3	253943	YTH domain family, member 3	1564053_a_at	-2.33	0.0054	374.6	874.2	44
GMFB	2764	glia maturation factor, beta	202543_s_at	-2.31	0.0045	1378.3	3180.2	47
TMEM144	55314	transmembrane protein 144	219750_at	-2.31	0.0003	442.6	1023.4	47
ETNK1	55500	ethanolamine kinase 1	226432_at	-2.31	0.0201	1096.8	2534.1	47
MOG	4340	myelin oligodendrocyte glycoprotein	1555807_a_at	-2.3	0.0086	778	1786.1	50
GAS7	8522	growth arrest-specific 7	210872_x_at	-2.3	0.0441	2621.9	6039.9	50
OXR1	55074	oxidation resistance 1	223879_s_at	-2.3	0.0477	4095.1	9432.2	50
C8orf46	254778	chromosome 8 open reading frame 46	228695_at	-2.3	0.0409	2322.2	5330.1	50
AW207471	NA		1568876_a_at	-2.3	0.0078	794.6	1829	50
EVI2A	2123	ecotropic viral integration site 2A	204774_at	-2.29	0.0219	1271.5	2910.5	55
HSPA13	6782	heat shock protein 70kDa family, member 13	202558_s_at	-2.29	0.0183	1467.8	3367.8	55
GDAP1	54332	ganglioside induced differentiation associated protein 1	221279_at	-2.29	0.0302	1336.5	3056.3	55
TMEM144	55314	transmembrane protein 144	228624_at	-2.29	0.0028	3390.1	7771.5	55
TRIM23	373	tripartite motif containing 23	210994_x_at	-2.27	0.0465	2259.3	5129.8	59
NMNAT2	23057	nicotinamide nucleotide adenylyltransferase 2	1556029_s_at	-2.27	0.0244	1003.8	2278.7	59
MAP2	4133	microtubule-associated protein 2	210015_s_at	-2.26	0.0273	2926.3	6604.1	61
SCAMP1	9522	secretory carrier membrane protein 1	206667_s_at	-2.26	0.0354	968.1	2192.4	61
MBNL2	10150	muscleblind-like splicing regulator 2	205018_s_at	-2.26	0.0266	1857.1	4205.6	61
ATP6V1C1	528	ATPase, H+ transporting, lysosomal 42kDa, V1 subunit C1	202873_at	-2.25	0.0178	2157.9	4851.7	64
C8orf46	254778	chromosome 8 open reading frame 46	228701_at	-2.24	0.0291	1534.7	3438.9	65
GAS7	8522	growth arrest-specific 7	211067_s_at	-2.22	0.0307	2911	6459.5	66
GAD1	2571	glutamate decarboxylase 1 (brain, 67kDa)	206670_s_at	-2.21	0.0364	1118.3	2472.6	67
SST	6750	somatostatin	213921_at	-2.21	0.0452	5970.8	13173.3	67
SYN2	6854	synapsin II	210315_at	-2.21	0.0443	1909.3	4220.5	67
AF127481	NA		209535_s_at	-2.2	0.0007	478.9	1054.1	70
CDC42SE2	56990	CDC42 small effector 2	1552612_at	-2.18	0.0498	1929.5	4214	71
PTPRD	5789	protein tyrosine phosphatase, receptor type, D	205712_at	-2.16	0.0133	2415.5	5226.5	72
CLCN4	1183	chloride channel, voltage-sensitive 4	205149_s_at	-2.15	0.0283	1918.6	4126.5	73
PAR5	8123	Prader-Willi/Angelman syndrome-5	214834_at	-2.15	0.0092	867.5	1869.2	73
PPM1E	22843	protein phosphatase, Mg2+/Mn2+ dependent, 1E	205938_at	-2.15	0.025	778.9	1677.1	73
FAM126B	285172	family with sequence similarity 126, member B	1558959_at	-2.15	0.0103	954.4	2056.2	73
GLDN	342035	gliomedin	230360_at	-2.15	0.0368	1709.1	3678.9	73
CAB39	51719	calcium binding protein 39	224311_s_at	-2.14	0.0351	1324.1	2835.8	78
TRIM59	286827	tripartite motif containing 59	235476_at	-2.14	0.0147	441.8	946.4	78
215531_s_at	NA		215531_s_at	-2.14	0.0439	985	2103.8	78
201295_s_at	NA		201295_s_at	-2.12	0.025	563.6	1196.4	81
SCOC	60592	short coiled-coil protein	223341_s_at	-2.11	0.0181	3079.4	6499.6	82
CNTN1	1272	contactin 1	211203_s_at	-2.1	0.042	3182.6	6690.6	83
GNAI1	2770	guanine nucleotide binding protein (G protein), alpha inhibiting activity polypeptide 1	209576_at	-2.08	0.04	1611.3	3353.4	84
MATR3	9782	matrin 3	1558093_s_at	-2.08	0.0236	2804.8	5828.2	84
EXOC5	10640	exocyst complex component 5	218748_s_at	-2.08	0.0107	893.6	1858.4	84
NUDT21	11051	nudix (nucleoside diphosphate linked moiety X)-type motif 21	213461_at	-2.08	0.0311	463.7	965.1	84
ANLN	54443	anillin, actin binding protein	1552619_a_at	-2.08	0.0318	1261.5	2617.7	84
PRKAR1A	5573	protein kinase, cAMP-dependent, regulatory, type I, alpha	200604_s_at	-2.07	0.0309	6511.7	13509	89
DDX42	11325	DEAD (Asp-Glu-Ala-Asp) box polypeptide 42	1559954_s_at	-2.07	0.0178	2329	4826.2	89
SNX13	23161	sorting nexin 13	1553148_a_at	-2.07	0.0047	753.6	1558.9	89
C21orf91	54149	chromosome 21 open reading frame 91	226109_at	-2.07	0.0486	1060	2192.2	89
MAG	4099	myelin associated glycoprotein	216617_s_at	-2.06	0.0112	1451.8	2995.4	93
THEMIS	387357	thymocyte selection associated	1558971_at	-2.06	0.0356	296.6	611.7	93
GNB5	10681	guanine nucleotide binding protein (G protein), beta 5	211871_x_at	-2.05	0.0434	2735.8	5600.7	95
PEG10	23089	paternally expressed 10	212092_at	-2.05	0.0397	1011.3	2075.7	95
MFSD6	54842	major facilitator superfamily domain containing 6	219858_s_at	-2.05	0.0388	666	1366.1	95
APOLD1	81575	apolipoprotein L domain containing 1	221031_s_at	2.04	0.0359	4917.4	2410.8	98
NEGR1	257194	neuronal growth regulator 1	1553194_at	-2.04	0.0352	2012.1	4095.5	98
BF940997	NA		239857_at	-2.04	0.0261	1401.1	2864.9	98
NDRG3	57446	NDRG family member 3	221082_s_at	-2.03	0.0336	3309.8	6733.2	101
SGPP1	81537	sphingosine-1-phosphate phosphatase 1	221268_s_at	-2.03	0.0341	722.4	1465.1	101
NM_018678	NA		220494_s_at	-2.03	0.0159	960.5	1945.6	101
PRKCB	5579	protein kinase C, beta	227824_at	-2.02	0.0434	2483.1	5019.8	104
1557961_s_at	NA		1557961_s_at	-2.02	0.004	2214	4478.9	104
DUSP3	1845	dual specificity phosphatase 3	201537_s_at	-2.01	0.0357	1822.6	3659	106
GPR37	2861	G protein-coupled receptor 37 (endothelin receptor type B-like)	209631_s_at	-2.01	0.033	3791.2	7624.1	106
TMEFF1	8577	transmembrane protein with EGF-like and two follistatin-like domains 1	205123_s_at	-2.01	0.0475	2128.6	4281.9	106
SNURF	8926	SNRPN upstream reading frame	206042_x_at	-2.01	0.0361	22886.2	46001.3	106
TOMM70A	9868	translocase of outer mitochondrial membrane 70 homolog A (S. cerevisiae)	201512_s_at	-2.01	0.0144	1328.5	2669.4	106
PGRMC1	10857	progesterone receptor membrane component 1	201120_s_at	-2.01	0.0483	6586	13211.9	106
FA2H	79152	fatty acid 2-hydroxylase	219429_at	-2.01	0.0181	643.2	1290.3	106
NCAM1	4684	neural cell adhesion molecule 1	217359_s_at	-2	0.0052	692.6	1383.3	113
G3BP2	9908	GTPase activating protein (SH3 domain) binding protein 2	206383_s_at	-2	0.0167	1497.1	2988.7	113
KLHL4	56062	kelch-like 4 (Drosophila)	1553027_a_at	-2	0.0081	524.5	1049.8	113
RNF14	9604	ring finger protein 14	201823_s_at	-1.99	0.033	1659.7	3306.6	116
FOLH1	2346	folate hydrolase (prostate-specific membrane antigen) 1	217487_x_at	-1.98	0.0059	587.1	1161.8	117
CAPN3	825	calpain 3, (p94)	214475_x_at	-1.97	0.0286	1314.9	2586.8	118
ATF2	1386	activating transcription factor 2	205446_s_at	-1.97	0.0203	898.3	1768.6	118
MAPK1	5594	mitogen-activated protein kinase 1	208351_s_at	-1.97	0.015	1665	3271.9	118
REPS2	9185	RALBP1 associated Eps domain containing 2	242571_at	-1.97	0.0437	1161.5	2289.9	118
NREP	9315	neuronal regeneration related protein homolog (rat)	201309_x_at	-1.97	0.0337	3267.8	6431.4	118
IMPAD1	54928	inositol monophosphatase domain containing 1	224744_at	-1.97	0.0113	928.9	1831.8	118
AI742039	NA		229787_s_at	-1.97	0.0088	559.7	1102.2	118
213872_at	NA		213872_at	-1.97	0.0218	10361.2	20445.7	118
SORT1	6272	sortilin 1	212797_at	-1.96	0.0051	554	1084.8	126
C5orf22	55322	chromosome 5 open reading frame 22	1552660_a_at	-1.96	0.0371	655.2	1281.6	126
GFM2	84340	G elongation factor, mitochondrial 2	231918_s_at	-1.96	0.0397	728.6	1430.3	126
CDK17	5128	cyclin-dependent kinase 17	206474_at	-1.95	0.0084	898.7	1756.3	129
SAE1	10055	SUMO1 activating enzyme subunit 1	1555618_s_at	-1.95	0.0281	3226.2	6286.3	129
MBNL2	10150	muscleblind-like splicing regulator 2	205017_s_at	-1.95	0.0085	1563.3	3047.6	129
RIMS1	22999	regulating synaptic membrane exocytosis 1	216184_s_at	-1.95	0.0463	2775.4	5419.9	129
ARL8B	55207	ADP-ribosylation factor-like 8B	222442_s_at	-1.95	0.0298	3101.5	6051	129
GFPT1	2673	glutamine--fructose-6-phosphate transaminase 1	202722_s_at	-1.94	0.0152	1417.6	2744.4	134
PSPC1	55269	paraspeckle component 1	222611_s_at	-1.94	0.0178	311	604.4	134
NAV3	89795	neuron navigator 3	1562234_a_at	-1.94	0.0259	540.1	1045.5	134
CCSAP	126731	centriole, cilia and spindle-associated protein	1553698_a_at	-1.94	0.009	421.1	816.9	134
ANK2	287	ankyrin 2, neuronal	202921_s_at	-1.93	0.0404	5184.8	10005	138
FOLH1	2346	folate hydrolase (prostate-specific membrane antigen) 1	215363_x_at	-1.93	0.0216	1304	2515.9	138
DIXDC1	85458	DIX domain containing 1	214724_at	-1.93	0.0455	4236.4	8157	138
228251_at	NA		228251_at	-1.93	0.016	1510.6	2912.4	138
RAB1A	5861	RAB1A, member RAS oncogene family	207791_s_at	-1.92	0.0349	4968.7	9562.3	142
MFN2	9927	mitofusin 2	216205_s_at	-1.92	0.0165	1404.1	2691.4	142
LANCL1	10314	LanC lantibiotic synthetase component C-like 1 (bacterial)	202019_s_at	-1.92	0.0123	2379.1	4576.7	142
SPOCK3	50859	sparc/osteonectin, cwcv and kazal-like domains proteoglycan (testican) 3	235342_at	-1.92	0.0383	3625.9	6953.6	142
GTDC1	79712	glycosyltransferase-like domain containing 1	238585_at	-1.92	0.0286	1337	2571.3	142
GPR137C	283554	G protein-coupled receptor 137C	242592_at	-1.92	0.0155	326.3	624.9	142
B3GALNT1	8706	beta-1,3-N-acetylgalactosaminyltransferase 1 (globoside blood group)	211812_s_at	-1.91	0.0228	835.3	1598.1	148
ATP8A1	10396	ATPase, aminophospholipid transporter (APLT), class I, type 8A, member 1	210192_at	-1.91	0.0123	426.1	815	148
PLCB1	23236	phospholipase C, beta 1 (phosphoinositide-specific)	215687_x_at	-1.91	0.0394	2806.4	5366.2	148
PLEKHH1	57475	pleckstrin homology domain containing, family H (with MyTH4 domain) member 1	225727_at	-1.91	0.0323	1359	2591.7	148
HSPA8	3312	heat shock 70kDa protein 8	210338_s_at	-1.9	0.0437	43034.2	81593.8	152
CLASP2	23122	cytoplasmic linker associated protein 2	1555469_a_at	-1.9	0.011	2247.7	4278	152
LAPTM4B	55353	lysosomal protein transmembrane 4 beta	1554679_a_at	-1.9	0.028	1104.3	2102.1	152
RIOK3	8780	RIO kinase 3 (yeast)	202129_s_at	-1.89	0.0129	678.4	1283.4	155
CNKSR2	22866	connector enhancer of kinase suppressor of Ras 2	1554607_at	-1.89	0.0454	673.7	1275.2	155
SPOCK3	50859	sparc/osteonectin, cwcv and kazal-like domains proteoglycan (testican) 3	206434_at	-1.89	0.0032	1172.5	2220.6	155
GLS	2744	glutaminase	203158_s_at	-1.88	0.0307	2845.3	5358.6	158
PIP4K2A	5305	phosphatidylinositol-5-phosphate 4-kinase, type II, alpha	229713_at	-1.88	0.006	7682.9	14419	158
SLC1A6	6511	solute carrier family 1 (high affinity aspartate/glutamate transporter), member 6	1554592_a_at	-1.88	0.0077	409.8	771.9	158
TRPC1	7220	transient receptor potential cation channel, subfamily C, member 1	211602_s_at	-1.88	0.0249	456.2	858.3	158
DCUN1D4	23142	DCN1, defective in cullin neddylation 1, domain containing 4 (S. cerevisiae)	212851_at	-1.88	0.0199	1556.2	2918.2	158
SPOCK3	50859	sparc/osteonectin, cwcv and kazal-like domains proteoglycan (testican) 3	206433_s_at	-1.88	0.0128	820	1544.5	158
TMEM165	55858	transmembrane protein 165	226825_s_at	-1.88	0.0294	2110.1	3974.2	158
CLCN4	1183	chloride channel, voltage-sensitive 4	205148_s_at	-1.87	0.0474	1575.7	2949.7	165
CRHBP	1393	corticotropin releasing hormone binding protein	205984_at	-1.87	0.0435	776.2	1447.9	165
IDH3A	3419	isocitrate dehydrogenase 3 (NAD+) alpha	202069_s_at	-1.87	0.0221	4029.5	7531.8	165
MBNL1	4154	muscleblind-like splicing regulator 1	201151_s_at	-1.87	0.0379	1161	2173	165
NRCAM	4897	neuronal cell adhesion molecule	216959_x_at	-1.87	0.0114	3695.5	6923	165
PPP3R1	5534	protein phosphatase 3, regulatory subunit B, alpha	204507_s_at	-1.87	0.0332	1162	2178.5	165
KLK6	5653	kallikrein-related peptidase 6	204733_at	-1.87	0.0276	1186.9	2215.2	165
ZNF711	7552	zinc finger protein 711	207781_s_at	-1.87	0.0117	592.4	1108.4	165
CLASP2	23122	cytoplasmic linker associated protein 2	212306_at	-1.87	0.0347	9147.5	17110.8	165
RPRD1A	55197	regulation of nuclear pre-mRNA domain containing 1A	1555202_a_at	-1.87	0.0104	501.3	939.9	165
NDFIP1	80762	Nedd4 family interacting protein 1	222422_s_at	-1.87	0.035	2707.3	5054.9	165
CERS6	253782	ceramide synthase 6	242019_at	-1.87	0.0045	200.5	374.4	165
1558028_x_at	NA		1558028_x_at	-1.87	0.0187	3099.7	5806.7	165
EPHA4	2043	EPH receptor A4	229374_at	-1.86	0.0481	3513	6542.9	178
MAN2A1	4124	mannosidase, alpha, class 2A, member 1	235103_at	-1.86	0.0204	356.1	661	178
PSEN1	5663	presenilin 1	207782_s_at	-1.86	0.0124	1522.2	2829.1	178
RAB3B	5865	RAB3B, member RAS oncogene family	205924_at	-1.86	0.0388	957.8	1780.5	178
API5	8539	apoptosis inhibitor 5	214959_s_at	-1.86	0.0266	1285.9	2395.7	178
SLC44A1	23446	solute carrier family 44, member 1	228485_s_at	-1.86	0.0391	917.7	1708	178
SLC39A6	25800	solute carrier family 39 (zinc transporter), member 6	1555460_a_at	-1.86	0.0291	803.9	1496.4	178
206302_s_at	NA		206302_s_at	-1.86	0.0443	1841.8	3419.9	178
R16907	NA		1556760_a_at	-1.86	0.0401	811.5	1510.3	178
ATP2B2	491	ATPase, Ca++ transporting, plasma membrane 2	211586_s_at	-1.85	0.0442	1126.4	2087	187
C11orf9	745	chromosome 11 open reading frame 9	204073_s_at	-1.85	0.0347	1444.3	2676.6	187
MAPK9	5601	mitogen-activated protein kinase 9	210570_x_at	-1.85	0.0393	3370.2	6228.5	187
UBE4B	10277	ubiquitination factor E4B	202316_x_at	-1.85	0.0431	1626	3013.5	187
CLCN4	1183	chloride channel, voltage-sensitive 4	217556_at	-1.84	0.0383	1019.5	1878.5	191
COPA	1314	coatomer protein complex, subunit alpha	214336_s_at	-1.84	0.032	613.1	1126.6	191
BTBD11	121551	BTB (POZ) domain containing 11	238692_at	-1.84	0.0288	427.7	787.7	191
SCARB2	950	scavenger receptor class B, member 2	201646_at	-1.83	0.0077	3433.9	6273.3	194
CFL2	1073	cofilin 2 (muscle)	233496_s_at	-1.83	0.0125	1275.2	2333.9	194
CHM	1121	choroideremia (Rab escort protein 1)	207099_s_at	-1.83	0.0129	339.4	620	194
KPNA5	3841	karyopherin alpha 5 (importin alpha 6)	206241_at	-1.83	0.0117	412.9	757.5	194
ZNF536	9745	zinc finger protein 536	206403_at	-1.83	0.0199	967.7	1775.6	194
CTDSPL2	51496	CTD (carboxy-terminal domain, RNA polymerase II, polypeptide A) small phosphatase like 2	223271_s_at	-1.83	0.0303	1071.3	1960.4	194
SCYL2	55681	SCY1-like 2 (S. cerevisiae)	221220_s_at	-1.83	0.0074	322	590.7	194
GFM1	85476	G elongation factor, mitochondrial 1	225161_at	-1.83	0.0088	1850	3392.7	194
ZNF385B	151126	zinc finger protein 385B	1555800_at	-1.83	0.0495	906.5	1657.7	194
DNAJC18	202052	DnaJ (Hsp40) homolog, subfamily C, member 18	227166_at	-1.83	0.0289	1147.3	2098.2	194
BF111326	NA		231513_at	-1.83	0.0178	3062.2	5597	194
DLG1	1739	discs, large homolog 1 (Drosophila)	202514_at	-1.82	0.0291	3983.7	7262.7	205
ERBB3	2065	v-erb-b2 erythroblastic leukemia viral oncogene homolog 3 (avian)	202454_s_at	-1.82	0.0134	432	785.9	205
NINJ2	4815	ninjurin 2	219594_at	-1.82	0.0203	657.1	1194.1	205
REEP5	7905	receptor accessory protein 5	208872_s_at	-1.82	0.0462	7803.4	14175.6	205
PICALM	8301	phosphatidylinositol binding clathrin assembly protein	215236_s_at	-1.82	0.014	1444.1	2627	205
213710_s_at	NA		213710_s_at	-1.82	0.0214	11167.6	20362.9	205
238420_at	NA		238420_at	-1.82	0.0181	933.7	1695.9	205
238421_at	NA		238421_at	-1.82	0.0303	499.7	907.8	205
CYP51A1	1595	cytochrome P450, family 51, subfamily A, polypeptide 1	216607_s_at	-1.81	0.0216	2721	4917.8	213
DDX3X	1654	DEAD (Asp-Glu-Ala-Asp) box polypeptide 3, X-linked	212514_x_at	-1.81	0.0063	1791.4	3238.4	213
PLCL1	5334	phospholipase C-like 1	205934_at	-1.81	0.0195	993.3	1797.8	213
ACTR2	10097	ARP2 actin-related protein 2 homolog (yeast)	1558015_s_at	-1.81	0.0367	1324.7	2398.6	213
ENPP4	22875	ectonucleotide pyrophosphatase/phosphodiesterase 4 (putative)	204160_s_at	-1.81	0.0464	2584.7	4679	213
KBTBD2	25948	kelch repeat and BTB (POZ) domain containing 2	223585_x_at	-1.81	0.0196	1458.6	2641.5	213
228638_at	NA		228638_at	-1.81	0.016	2081.1	3761.8	213
GNB1	2782	guanine nucleotide binding protein (G protein), beta polypeptide 1	200744_s_at	-1.8	0.0398	10313.7	18575.9	220
SRP72	6731	signal recognition particle 72kDa	208800_at	-1.8	0.0181	1430.1	2577.8	220
MED23	9439	mediator complex subunit 23	242706_s_at	-1.8	0.0096	732.5	1316.3	220
ARPC5	10092	actin related protein 2/3 complex, subunit 5, 16kDa	1555797_a_at	-1.8	0.0387	1672.7	3013.2	220
TIMM17A	10440	translocase of inner mitochondrial membrane 17 homolog A (yeast)	201821_s_at	-1.8	0.0213	5047.8	9069.2	220
DNAJA4	55466	DnaJ (Hsp40) homolog, subfamily A, member 4	1554333_at	-1.8	0.0224	280	504.8	220
AK000850	NA		233223_at	1.8	0.0409	700.4	389.6	220
239960_x_at	NA		239960_x_at	-1.8	0.0183	496.6	895.9	220
MOBP	4336	myelin-associated oligodendrocyte basic protein	242765_at	-1.79	0.0195	2829.9	5071.7	228
SULF1	23213	sulfatase 1	212354_at	-1.79	0.0442	633.1	1131.8	228
NME7	29922	NME/NM23 family member 7	227556_at	-1.79	0.035	46416.8	83147.8	228
DCUN1D1	54165	DCN1, defective in cullin neddylation 1, domain containing 1 (S. cerevisiae)	222678_s_at	-1.79	0.0076	1237.9	2209.7	228
BCAP29	55973	B-cell receptor-associated protein 29	205084_at	-1.79	0.0183	1188.7	2132.1	228
JAM3	83700	junctional adhesion molecule 3	231721_at	-1.79	0.0124	338.9	606.2	228
PPP1R14A	94274	protein phosphatase 1, regulatory (inhibitor) subunit 14A	227006_at	-1.79	0.0254	2248.2	4019.8	228
214101_s_at	NA		214101_s_at	-1.79	0.019	1183.8	2113.3	228
DLG1	1739	discs, large homolog 1 (Drosophila)	202516_s_at	-1.78	0.0389	1594.5	2832.8	236
CTTN	2017	cortactin	227473_at	-1.78	0.0107	7447.4	13271.9	236
FOLH1	2346	folate hydrolase (prostate-specific membrane antigen) 1	205860_x_at	-1.78	0.0461	882	1567.5	236
LAMP2	3920	lysosomal-associated membrane protein 2	203041_s_at	-1.78	0.0179	1037.4	1842.8	236
SNX2	6643	sorting nexin 2	202113_s_at	-1.78	0.0389	1865.2	3326	236
KIAA0430	9665	KIAA0430	1558697_a_at	-1.78	0.0021	278.7	495.4	236
HECTD1	25831	HECT domain containing E3 ubiquitin protein ligase 1	1557100_s_at	-1.78	0.0398	479.5	853.2	236
NDFIP2	54602	Nedd4 family interacting protein 2	224799_at	-1.78	0.0182	2504.8	4457.9	236
PLEKHH1	57475	pleckstrin homology domain containing, family H (with MyTH4 domain) member 1	225726_s_at	-1.78	0.0292	4082.7	7252.4	236
KCTD16	57528	potassium channel tetramerisation domain containing 16	233234_at	-1.78	0.0352	2307	4100.6	236
DLG1	1739	discs, large homolog 1 (Drosophila)	217208_s_at	-1.77	0.0021	433.4	766.7	246
MBP	4155	myelin basic protein	1554544_a_at	-1.77	0.0047	3325.5	5879.5	246
SRPK2	6733	SRSF protein kinase 2	214931_s_at	-1.77	0.0405	2509.5	4436.2	246
KCNAB1	7881	potassium voltage-gated channel, shaker-related subfamily, beta member 1	208213_s_at	-1.77	0.022	1884.8	3342.6	246
SUPT16H	11198	suppressor of Ty 16 homolog (S. cerevisiae)	233827_s_at	-1.77	0.0143	1294.1	2291.5	246
CNOT7	29883	CCR4-NOT transcription complex, subunit 7	1552344_s_at	-1.77	0.0388	864.2	1527.6	246
ATL2	64225	atlastin GTPase 2	1553603_s_at	-1.77	0.018	610.7	1078.5	246
EGFR	1956	epidermal growth factor receptor	1565483_at	1.76	0.0106	1770.7	1003.3	253
FGF12	2257	fibroblast growth factor 12	214589_at	-1.76	0.0303	3435.7	6032.2	253
GPR12	2835	G protein-coupled receptor 12	1559603_at	-1.76	0.0147	515.6	908.2	253
PPP1R2	5504	protein phosphatase 1, regulatory (inhibitor) subunit 2	202166_s_at	-1.76	0.0471	1913.4	3370.7	253
PTPLAD1	51495	protein tyrosine phosphatase-like A domain containing 1	217777_s_at	-1.76	0.0267	2898.1	5100.5	253
APLP2	334	amyloid beta (A4) precursor-like protein 2	211404_s_at	-1.75	0.0297	3614.1	6331.3	258
CD47	961	CD47 molecule	211075_s_at	-1.75	0.0097	3132.7	5481	258
MTMR1	8776	myotubularin related protein 1	214975_s_at	-1.75	0.0189	598.8	1045.1	258
DDX18	8886	DEAD (Asp-Glu-Ala-Asp) box polypeptide 18	205763_s_at	-1.75	0.0441	1124	1963.7	258
DDAH1	23576	dimethylarginine dimethylaminohydrolase 1	229456_s_at	-1.75	0.0033	1047.6	1830.3	258
PXK	54899	PX domain containing serine/threonine kinase	1552275_s_at	-1.75	0.0291	1218.4	2130.6	258
KCNQ5	56479	potassium voltage-gated channel, KQT-like subfamily, member 5	223891_at	-1.75	0.0102	268.6	468.9	258
LMBR1	64327	limb region 1 homolog (mouse)	224410_s_at	-1.75	0.0286	1473.9	2581.9	258
CADM2	253559	cell adhesion molecule 2	1555544_a_at	-1.75	0.008	627	1099.9	258
CCNG2	901	cyclin G2	211559_s_at	-1.74	0.0362	1874.8	3271.1	267
CREB1	1385	cAMP responsive element binding protein 1	204313_s_at	-1.74	0.0016	2448.6	4268.3	267
HSPA2	3306	heat shock 70kDa protein 2	211538_s_at	-1.74	0.0358	5487.9	9569.8	267
PCSK6	5046	proprotein convertase subtilisin/kexin type 6	207414_s_at	-1.74	0.021	882.7	1537.7	267
RAB7A	7879	RAB7A, member RAS oncogene family	211960_s_at	-1.74	0.016	2565.7	4470.5	267
TMED2	10959	transmembrane emp24 domain trafficking protein 2	204426_at	-1.74	0.031	2148.5	3738	267
LIN7C	55327	lin-7 homolog C (C. elegans)	219399_at	-1.74	0.0325	1300.1	2258.9	267
WDR26	80232	WD repeat domain 26	224898_at	-1.74	0.0165	688.1	1196.6	267
FAR1	84188	fatty acyl CoA reductase 1	1558014_s_at	-1.74	0.0039	200	348.3	267
CNTN4	152330	contactin 4	237177_at	-1.74	0.0373	690.9	1203.7	267
214586_at	NA		214586_at	-1.74	0.0434	627.6	1091.8	267
ZEB1	6935	zinc finger E-box binding homeobox 1	210875_s_at	-1.73	0.0119	583.5	1008	278
SOCS5	9655	suppressor of cytokine signaling 5	209647_s_at	-1.73	0.0311	2332	4034.2	278
PDS5B	23047	PDS5, regulator of cohesion maintenance, homolog B (S. cerevisiae)	207956_x_at	-1.73	0.0227	3392.7	5883.7	278
KCNV1	27012	potassium channel, subfamily V, member 1	220294_at	-1.73	0.0457	1543.9	2671.8	278
RGPD5	84220	RANBP2-like and GRIP domain containing 5	210676_x_at	-1.73	0.0497	2985	5170.1	278
NOLC1	9221	nucleolar and coiled-body phosphoprotein 1	205895_s_at	-1.72	0.0144	1954	3367	283
MED21	9412	mediator complex subunit 21	209363_s_at	-1.72	0.0281	1057.3	1815.6	283
ZMYND11	10771	zinc finger, MYND-type containing 11	1554159_a_at	-1.72	0.007	1551.3	2674.6	283
COPS8	10920	COP9 constitutive photomorphogenic homolog subunit 8 (Arabidopsis)	202143_s_at	-1.72	0.0406	5103.2	8792.8	283
MAP4K5	11183	mitogen-activated protein kinase kinase kinase kinase 5	203553_s_at	-1.72	0.0051	1242	2130.3	283
SIK3	23387	SIK family kinase 3	204157_s_at	-1.72	0.0272	1029.3	1767.5	283
RPRD1A	55197	regulation of nuclear pre-mRNA domain containing 1A	218209_s_at	-1.72	0.0221	2952.1	5067.3	283
MTUS1	57509	microtubule associated tumor suppressor 1	212093_s_at	-1.72	0.001	1728.1	2968.4	283
CNTNAP4	85445	contactin associated protein-like 4	1553442_a_at	-1.72	0.0081	414.1	712.3	283
SLC25A46	91137	solute carrier family 25, member 46	212833_at	-1.72	0.0257	2680.2	4598.7	283
AI270986	NA		241600_at	-1.72	0.0232	2967.7	5105	283
PPP1CB	5500	protein phosphatase 1, catalytic subunit, beta isozyme	228222_at	-1.71	0.0076	30085.6	51332.3	294
LPGAT1	9926	lysophosphatidylglycerol acyltransferase 1	202651_at	-1.71	0.0487	1655.9	2828.8	294
ABI2	10152	abl-interactor 2	211793_s_at	-1.71	0.0256	3372.1	5773.7	294
UBXN4	23190	UBX domain protein 4	212008_at	-1.71	0.0173	1795.9	3072.6	294
SNORA71B	26776	small nucleolar RNA, H/ACA box 71B	1568249_at	1.71	0.0467	2788	1626.2	294
TMEM206	55248	transmembrane protein 206	222752_s_at	-1.71	0.0486	1095.2	1867.8	294
CLDND1	56650	claudin domain containing 1	208925_at	-1.71	0.0179	8251.8	14141.8	294
DNAJC18	202052	DnaJ (Hsp40) homolog, subfamily C, member 18	227169_at	-1.71	0.0202	3817.8	6534.7	294
JAK1	3716	Janus kinase 1	1552610_a_at	-1.7	0.0145	1740.7	2955.7	302
LAMP1	3916	lysosomal-associated membrane protein 1	201551_s_at	-1.7	0.0133	1781.7	3034	302
CSDA	8531	cold shock domain protein A	201160_s_at	1.7	0.0088	1552.7	911.1	302
NAPG	8774	N-ethylmaleimide-sensitive factor attachment protein, gamma	210048_at	-1.7	0.011	1761.5	3001.9	302
MORF4	10934	mortality factor 4	221381_s_at	-1.7	0.0166	7926.4	13453.5	302
SLC44A1	23446	solute carrier family 44, member 1	227620_at	-1.7	0.0153	2972.4	5043.1	302
CSRNP3	80034	cysteine-serine-rich nuclear protein 3	1558122_s_at	-1.7	0.0363	1109.1	1885.2	302
KBTBD7	84078	kelch repeat and BTB (POZ) domain containing 7	223412_at	-1.7	0.0283	1019.9	1729.1	302
IGIP	492311	IgA-inducing protein homolog (Bos taurus)	241874_at	-1.7	0.0211	2791.5	4748.3	302
CA2	760	carbonic anhydrase II	209301_at	-1.69	0.0179	2779.7	4710.8	311
CPD	1362	carboxypeptidase D	201943_s_at	-1.69	0.0215	687	1162.8	311
FH	2271	fumarate hydratase	203032_s_at	-1.69	0.0291	424.1	717.2	311
HSPA4	3308	heat shock 70kDa protein 4	211016_x_at	-1.69	0.0124	668	1130.1	311
MBP	4155	myelin basic protein	210136_at	-1.69	0.0121	6225.1	10509.2	311
DNAJB9	4189	DnaJ (Hsp40) homolog, subfamily B, member 9	1554462_a_at	-1.69	0.0268	2175.5	3675	311
PAFAH1B1	5048	platelet-activating factor acetylhydrolase 1b, regulatory subunit 1 (45kDa)	200815_s_at	-1.69	0.0303	1922.5	3245	311
MAPK1	5594	mitogen-activated protein kinase 1	1552264_a_at	-1.69	0.0217	1815.5	3073	311
PSMB4	5692	proteasome (prosome, macropain) subunit, beta type, 4	228204_at	-1.69	0.0369	1719.2	2897.1	311
POT1	25913	protection of telomeres 1 homolog (S. pombe)	204353_s_at	-1.69	0.0076	581.1	981.2	311
TMEM230	29058	transmembrane protein 230	220477_s_at	-1.69	0.0159	3555.5	6006.4	311
CARNS1	57571	carnosine synthase 1	228984_at	-1.69	0.0237	2356.4	3978.1	311
GFM1	85476	G elongation factor, mitochondrial 1	232296_s_at	-1.69	0.0157	877.8	1479.3	311
AF085861	NA		1565602_at	-1.69	0.0267	1007.6	1706.9	311
AV724266	NA		227260_at	-1.69	0.0051	2225	3755.7	311
231152_at	NA		231152_at	-1.69	0.0097	230.8	390.4	311
ARF4	378	ADP-ribosylation factor 4	201096_s_at	-1.68	0.0297	3964	6654.7	327
CAPN3	825	calpain 3, (p94)	210944_s_at	-1.68	0.0481	2014.8	3386.9	327
MAPK14	1432	mitogen-activated protein kinase 14	210449_x_at	-1.68	0.025	679.8	1141	327
MAP1B	4131	microtubule-associated protein 1B	214577_at	-1.68	0.0119	13453.4	22560.2	327
DNM1L	10059	dynamin 1-like	203105_s_at	-1.68	0.0465	3998.7	6705.2	327
CLIC4	25932	chloride intracellular channel 4	201559_s_at	-1.68	0.0134	638.4	1070.9	327
PPA2	27068	pyrophosphatase (inorganic) 2	1556285_s_at	-1.68	0.0297	1410.1	2363.2	327
NDUFAF4	29078	NADH dehydrogenase (ubiquinone) complex I, assembly factor 4	219006_at	-1.68	0.0378	2740.2	4606.8	327
FAM108B1	51104	family with sequence similarity 108, member B1	220285_at	-1.68	0.0315	718.2	1208.2	327
AKIRIN2	55122	akirin 2	223143_s_at	-1.68	0.035	553.9	932.4	327
RIC3	79608	resistance to inhibitors of cholinesterase 3 homolog (C. elegans)	220282_at	-1.68	0.0273	620.1	1041.3	327
ALS2CR8	79800	amyotrophic lateral sclerosis 2 (juvenile) chromosome region, candidate 8	219834_at	-1.68	0.0143	387.9	652.9	327
FAM188A	80013	family with sequence similarity 188, member A	1554509_a_at	-1.68	0.0207	869	1457.6	327
ATG10	83734	autophagy related 10	1570523_s_at	-1.68	0.0007	431.4	725.8	327
KIAA1109	84162	KIAA1109	216294_s_at	-1.68	0.0243	1041.7	1748.7	327
NPIPL2	440348	nuclear pore complex interacting protein-like 2	221992_at	1.68	0.0035	1843.2	1096.2	327
AW376955	NA		235150_at	-1.68	0.0176	585.7	983.1	327
BC035155	NA		1566504_at	-1.68	0.004	319.3	537.7	327
DLAT	1737	dihydrolipoamide S-acetyltransferase	211150_s_at	-1.67	0.0223	1331.3	2220	345
LIPA	3988	lipase A, lysosomal acid, cholesterol esterase	201847_at	-1.67	0.0084	4971.4	8284.3	345
CAPRIN1	4076	cell cycle associated protein 1	226289_at	-1.67	0.026	1362.2	2277.5	345
OXTR	5021	oxytocin receptor	206825_at	1.67	0.0152	610.4	366.6	345
SQLE	6713	squalene epoxidase	213562_s_at	-1.67	0.0019	288.9	483.2	345
EDIL3	10085	EGF-like repeats and discoidin I-like domains 3	207379_at	-1.67	0.0054	804.7	1347.4	345
TMED2	10959	transmembrane emp24 domain trafficking protein 2	204427_s_at	-1.67	0.0446	5402.9	9036.4	345
MOB4	25843	MOB family member 4, phocein	202918_s_at	-1.67	0.0441	3154.3	5268.1	345
KBTBD2	25948	kelch repeat and BTB (POZ) domain containing 2	223584_s_at	-1.67	0.0145	602.4	1005.9	345
FAM49A	81553	family with sequence similarity 49, member A	208092_s_at	-1.67	0.0282	3152.8	5268.4	345
AW880875	NA		242277_at	-1.67	0.0352	1049.9	1758.5	345
C18orf1	753	chromosome 18 open reading frame 1	209574_s_at	-1.66	0.0254	589.4	980.6	356
CHN2	1124	chimerin (chimaerin) 2	211419_s_at	-1.66	0.0437	950	1573	356
CPD	1362	carboxypeptidase D	201942_s_at	-1.66	0.0106	363.4	603.2	356
DDX3X	1654	DEAD (Asp-Glu-Ala-Asp) box polypeptide 3, X-linked	201211_s_at	-1.66	0.0357	1552.7	2582.2	356
HMGCS1	3157	3-hydroxy-3-methylglutaryl-CoA synthase 1 (soluble)	205822_s_at	-1.66	0.021	722.7	1197	356
PPM1A	5494	protein phosphatase, Mg2+/Mn2+ dependent, 1A	235344_at	-1.66	0.039	2255.4	3754.9	356
UQCRC2	7385	ubiquinol-cytochrome c reductase core protein II	200883_at	-1.66	0.0405	5492.4	9136.7	356
BCLAF1	9774	BCL2-associated transcription factor 1	214499_s_at	-1.66	0.0334	1507.2	2505.2	356
ARFGEF1	10565	ADP-ribosylation factor guanine nucleotide-exchange factor 1 (brefeldin A-inhibited)	216266_s_at	-1.66	0.0352	1861.8	3085.9	356
TUBGCP4	27229	tubulin, gamma complex associated protein 4	211337_s_at	-1.66	0.0377	2101.1	3486.4	356
RCOR3	55758	REST corepressor 3	218344_s_at	-1.66	0.0133	554.7	921.5	356
LRRC7	57554	leucine rich repeat containing 7	1552666_a_at	-1.66	0.0262	818.8	1361.9	356
ANP32E	81611	acidic (leucine-rich) nuclear phosphoprotein 32 family, member E	229128_s_at	-1.66	0.0368	3438.8	5719.2	356
BRMS1L	84312	breast cancer metastasis-suppressor 1-like	224484_s_at	-1.66	0.0347	423.2	702.5	356
H21394	NA		1565566_a_at	-1.66	0.0094	496.8	826.6	356
Hs.549783	NA		237832_at	-1.66	0.0278	2099.8	3475.2	356
EIF5	1983	eukaryotic translation initiation factor 5	208290_s_at	-1.65	0.0489	3976.9	6547	372
INSIG1	3638	insulin induced gene 1	201627_s_at	-1.65	0.0023	2913	4799.6	372
TWF1	5756	twinfilin, actin-binding protein, homolog 1 (Drosophila)	214007_s_at	-1.65	0.0063	745.8	1228.7	372
PIP4K2B	8396	phosphatidylinositol-5-phosphate 4-kinase, type II, beta	201081_s_at	-1.65	0.0326	1535.1	2537.2	372
RBM6	10180	RNA binding motif protein 6	228030_at	-1.65	0.0107	4637.4	7668.4	372
NUDT21	11051	nudix (nucleoside diphosphate linked moiety X)-type motif 21	202697_at	-1.65	0.0392	699.1	1153.4	372
DCTN4	51164	dynactin 4 (p62)	218013_x_at	-1.65	0.0356	1806.1	2980.9	372
WAC	51322	WW domain containing adaptor with coiled-coil	219679_s_at	-1.65	0.0169	6098.8	10042.2	372
RPRD1A	55197	regulation of nuclear pre-mRNA domain containing 1A	222558_at	-1.65	0.0474	2029.5	3339.5	372
KCNIP4	80333	Kv channel interacting protein 4	224530_s_at	-1.65	0.0391	2773.6	4567.7	372
TMTC4	84899	transmembrane and tetratricopeptide repeat containing 4	1554102_a_at	-1.65	0.0038	657.5	1082.1	372
C12orf66	144577	chromosome 12 open reading frame 66	235026_at	-1.65	0.005	404.5	668.8	372
N92917	NA		226400_at	-1.65	0.0068	9188.2	15139.6	372
ERBB3	2065	v-erb-b2 erythroblastic leukemia viral oncogene homolog 3 (avian)	226213_at	-1.64	0.0461	1275.3	2095.3	385
GDI2	2665	GDP dissociation inhibitor 2	200008_s_at	-1.64	0.0392	5600.4	9177.2	385
CYR61	3491	cysteine-rich, angiogenic inducer, 61	201289_at	1.64	0.0304	1854.3	1130.6	385
DOPEY2	9980	dopey family member 2	205248_at	-1.64	0.015	529.6	869.3	385
EDIL3	10085	EGF-like repeats and discoidin I-like domains 3	1558643_s_at	-1.64	0.0126	335.9	550.2	385
RAB3GAP2	25782	RAB3 GTPase activating protein subunit 2 (non-catalytic)	202374_s_at	-1.64	0.0425	1963.5	3215	385
RSL24D1	51187	ribosomal L24 domain containing 1	217915_s_at	-1.64	0.0253	5909.1	9664.9	385
CAND1	55832	cullin-associated and neddylation-dissociated 1	207483_s_at	-1.64	0.0308	3430	5633.8	385
ZNF233	353355	zinc finger protein 233	232986_at	-1.64	2.1e-06	244.5	400.5	385
DHX9	1660	DEAH (Asp-Glu-Ala-His) box polypeptide 9	212107_s_at	-1.63	0.0129	996.3	1625.2	394
EGFR	1956	epidermal growth factor receptor	1565484_x_at	1.63	0.0209	1353.5	832.3	394
DENR	8562	density-regulated protein	234915_s_at	-1.63	0.0202	908.8	1480.8	394
BCLAF1	9774	BCL2-associated transcription factor 1	201101_s_at	-1.63	0.025	2310.5	3757.7	394
CCNI	10983	cyclin I	227299_at	-1.63	0.0057	743.9	1215.9	394
MAFF	23764	v-maf musculoaponeurotic fibrosarcoma oncogene homolog F (avian)	36711_at	1.63	0.018	728.4	446.2	394
ANAPC5	51433	anaphase promoting complex subunit 5	208722_s_at	-1.63	0.0464	3592.5	5851.4	394
CHMP3	51652	charged multivesicular body protein 3	222436_s_at	-1.63	0.0183	4546	7405	394
KIAA1244	57221	KIAA1244	242098_at	-1.63	0.013	519.6	849.4	394
ABHD6	57406	abhydrolase domain containing 6	221679_s_at	-1.63	0.0312	847.3	1378.5	394
C1orf173	127254	chromosome 1 open reading frame 173	243753_at	-1.63	0.0337	507.3	828.5	394
TMEM64	169200	transmembrane protein 64	225974_at	-1.63	0.0387	587	957.3	394
ARL1	400	ADP-ribosylation factor-like 1	201659_s_at	-1.62	0.0214	2147	3488.3	406
ACSL1	2180	acyl-CoA synthetase long-chain family member 1	207275_s_at	-1.62	0.0158	1472.4	2388.3	406
PDK3	5165	pyruvate dehydrogenase kinase, isozyme 3	206348_s_at	-1.62	0.0423	692.8	1122	406
SEL1L	6400	sel-1 suppressor of lin-12-like (C. elegans)	202062_s_at	-1.62	0.021	1208.6	1963.3	406
ST8SIA1	6489	ST8 alpha-N-acetyl-neuraminide alpha-2,8-sialyltransferase 1	210073_at	-1.62	0.035	1082.4	1754.6	406
SEC22C	9117	SEC22 vesicle trafficking protein homolog C (S. cerevisiae)	224470_at	-1.62	0.011	432.4	702.1	406
RABEP1	9135	rabaptin, RAB GTPase binding effector protein 1	225064_at	-1.62	0.0133	4655.8	7555.1	406
B4GALT6	9331	UDP-Gal:betaGlcNAc beta 1,4- galactosyltransferase, polypeptide 6	206232_s_at	-1.62	0.0409	794.9	1287.5	406
ABHD2	11057	abhydrolase domain containing 2	87100_at	-1.62	0.0146	744	1202	406
GHITM	27069	growth hormone inducible transmembrane protein	1554510_s_at	-1.62	0.0466	6644.5	10737.4	406
C16orf72	29035	chromosome 16 open reading frame 72	1568954_s_at	-1.62	0.0191	684.3	1105.5	406
COMMD10	51397	COMM domain containing 10	218439_s_at	-1.62	0.0093	1670.4	2709.9	406
OCIAD1	54940	OCIA domain containing 1	223010_s_at	-1.62	0.0352	16619.9	26887	406
MARCH7	64844	membrane-associated ring finger (C3HC4) 7, E3 ubiquitin protein ligase	202654_x_at	-1.62	0.0311	1426.8	2312.1	406
CEP170P1	645455	centrosomal protein 170kDa pseudogene 1	1552717_s_at	-1.62	0.0128	622.8	1007.8	406
1558541_at	NA		1558541_at	-1.62	0.0204	550.1	891.2	406
ERC2-IT1	711	ERC2 intronic transcript 1 (non-protein coding)	208247_at	1.61	0.0084	1261.3	783.1	422
CANX	821	calnexin	208852_s_at	-1.61	0.0234	7350.8	11812.3	422
CANX	821	calnexin	208853_s_at	-1.61	0.0224	5020.9	8088.6	422
CAPZA2	830	capping protein (actin filament) muscle Z-line, alpha 2	201238_s_at	-1.61	0.033	10685.4	17241.3	422
CREB1	1385	cAMP responsive element binding protein 1	204312_x_at	-1.61	0.0118	1618.4	2606.5	422
MCF2	4168	MCF.2 cell line derived transforming sequence	1555313_a_at	-1.61	0.0406	384.1	617.2	422
SUMO3	6612	SMT3 suppressor of mif two 3 homolog 3 (S. cerevisiae)	200739_s_at	-1.61	0.0293	2702.4	4361.9	422
MED6	10001	mediator complex subunit 6	207079_s_at	-1.61	0.0439	1902.5	3065	422
EMC4	51234	ER membrane protein complex subunit 4	223043_at	-1.61	0.0452	8084.4	13045.9	422
SCOC	60592	short coiled-coil protein	224786_at	-1.61	0.0483	12379.8	19890.1	422
ZFAND1	79752	zinc finger, AN1-type domain 1	218919_at	-1.61	0.0208	2195.5	3535	422
ATXN7L3B	552889	ataxin 7-like 3B	212113_at	-1.61	0.0166	1974.3	3174.2	422
RRN3P1	730092	RNA polymerase I transcription factor homolog (S. cerevisiae) pseudogene 1	216902_s_at	-1.61	0.0269	443	712	422
AA936428	NA		244674_at	-1.61	0.0051	973.7	1564.7	422
232392_at	NA		232392_at	-1.61	0.0032	688.2	1106.2	422
ACAT2	39	acetyl-CoA acetyltransferase 2	209608_s_at	-1.6	0.0127	2238.7	3571	437
EPS15	2060	epidermal growth factor receptor pathway substrate 15	217887_s_at	-1.6	0.0119	13971.3	22311	437
KCNN3	3782	potassium intermediate/small conductance calcium-activated channel, subfamily N, member 3	205902_at	1.6	0.0262	5106.6	3190.1	437
NASP	4678	nuclear autoantigenic sperm protein (histone-binding)	242918_at	-1.6	0.04	333.4	534.8	437
NDUFAB1	4706	NADH dehydrogenase (ubiquinone) 1, alpha/beta subcomplex, 1, 8kDa	202077_at	-1.6	0.0491	23590	37838.5	437
PIK3C2A	5286	phosphatidylinositol-4-phosphate 3-kinase, catalytic subunit type 2 alpha	1553694_a_at	-1.6	0.004	1451.2	2328.1	437
PRKACB	5567	protein kinase, cAMP-dependent, catalytic, beta	202742_s_at	-1.6	0.023	20093.8	32149.1	437
RPS26	6231	ribosomal protein S26	217753_s_at	-1.6	0.0229	16198.5	25919	437
PEX3	8504	peroxisomal biogenesis factor 3	203972_s_at	-1.6	0.0206	1371	2197.9	437
EDEM1	9695	ER degradation enhancer, mannosidase alpha-like 1	230659_at	-1.6	0.0016	312.8	501.9	437
TM9SF4	9777	transmembrane 9 superfamily protein member 4	212194_s_at	-1.6	0.0362	1540.7	2462.1	437
NAA50	80218	N(alpha)-acetyltransferase 50, NatE catalytic subunit	222393_s_at	-1.6	0.0422	1196.7	1914.9	437
217441_at	NA		217441_at	-1.6	0.0026	228.6	366.5	437
APLP2	334	amyloid beta (A4) precursor-like protein 2	208702_x_at	-1.59	0.0419	8105	12865.6	450
CDC27	996	cell division cycle 27 homolog (S. cerevisiae)	217881_s_at	-1.59	0.017	1769.5	2811.2	450
CSE1L	1434	CSE1 chromosome segregation 1-like (yeast)	201112_s_at	-1.59	0.0334	6908.1	10961.9	450
NR3C1	2908	nuclear receptor subfamily 3, group C, member 1 (glucocorticoid receptor)	201866_s_at	-1.59	0.0091	1469.1	2339.8	450
GUCY1B3	2983	guanylate cyclase 1, soluble, beta 3	211555_s_at	-1.59	0.0419	6845	10912.8	450
HSPA8	3312	heat shock 70kDa protein 8	208687_x_at	-1.59	0.0334	51953.4	82397.3	450
NBR1	4077	neighbor of BRCA1 gene 1	201383_s_at	-1.59	0.0112	2098.6	3347	450
SCD	6319	stearoyl-CoA desaturase (delta-9-desaturase)	211162_x_at	-1.59	0.0201	1387.6	2212.6	450
SMARCA2	6595	SWI/SNF related, matrix associated, actin dependent regulator of chromatin, subfamily a, member 2	212257_s_at	-1.59	0.0226	3986.6	6324	450
TGOLN2	10618	trans-golgi network protein 2	212040_at	-1.59	0.0319	3252.6	5180.2	450
YME1L1	10730	YME1-like 1 (S. cerevisiae)	201351_s_at	-1.59	0.0377	3716.4	5900.5	450
DCUN1D4	23142	DCN1, defective in cullin neddylation 1, domain containing 4 (S. cerevisiae)	212853_at	-1.59	0.0055	549.3	873.1	450
PAIP2	51247	poly(A) binding protein interacting protein 2	222983_s_at	-1.59	0.0484	13991.8	22297	450
PIGX	54965	phosphatidylinositol glycan anchor biosynthesis, class X	1563111_a_at	-1.59	0.048	1534.5	2445.7	450
JAZF1	221895	JAZF zinc finger 1	225800_at	-1.59	0.0245	1550.9	2462.2	450
CADM2	253559	cell adhesion molecule 2	1552752_a_at	-1.59	0.0198	1747.5	2776.3	450
AW086258	NA		238408_at	-1.59	0.0297	392.5	624.6	450
AI564075	NA		235560_at	1.59	0.0126	3438.1	2159.6	450
236244_at	NA		236244_at	-1.59	0.0138	316.7	504.3	450
ADAM10	102	ADAM metallopeptidase domain 10	214895_s_at	-1.58	0.0345	455.9	722	469
CYLD	1540	cylindromatosis (turban tumor syndrome)	221903_s_at	-1.58	0.0388	2891.7	4564.6	469
DUSP3	1845	dual specificity phosphatase 3	201538_s_at	-1.58	0.0469	1073.6	1694.9	469
EIF1AX	1964	eukaryotic translation initiation factor 1A, X-linked	201016_at	-1.58	0.0225	555.1	879.7	469
SLC1A1	6505	solute carrier family 1 (neuronal/epithelial high affinity glutamate transporter, system Xag), member 1	206396_at	-1.58	0.0119	1199.8	1897.5	469
SLC8A1	6546	solute carrier family 8 (sodium/calcium exchanger), member 1	241752_at	-1.58	0.0288	562.9	891.4	469
TPM3	7170	tropomyosin 3	214365_at	-1.58	0.0253	890	1404.9	469
TTC3	7267	tetratricopeptide repeat domain 3	208664_s_at	-1.58	0.0401	3689.3	5811.5	469
SPAG9	9043	sperm associated antigen 9	206748_s_at	-1.58	0.0112	1142.5	1803.6	469
MED17	9440	mediator complex subunit 17	221517_s_at	-1.58	0.0227	1323.6	2092	469
SEPT6	23157	septin 6	1555526_a_at	-1.58	0.0226	831.2	1312.8	469
LMBRD2	92255	LMBR1 domain containing 2	232893_at	-1.58	0.0024	185.6	293.5	469
229506_at	NA		229506_at	-1.58	0.0463	1684	2652.4	469
CARS	833	cysteinyl-tRNA synthetase	240983_s_at	-1.57	0.0467	639.8	1006.5	482
CDC27	996	cell division cycle 27 homolog (S. cerevisiae)	217879_at	-1.57	0.0424	1778.9	2789.4	482
CFL2	1073	cofilin 2 (muscle)	224352_s_at	-1.57	0.0269	2559.6	4015	482
EMP1	2012	epithelial membrane protein 1	201324_at	1.57	0.0057	301.4	191.8	482
GNS	2799	glucosamine (N-acetyl)-6-sulfatase	212335_at	-1.57	0.021	650.2	1022.9	482
PTPN11	5781	protein tyrosine phosphatase, non-receptor type 11	209896_s_at	-1.57	0.0143	9756.8	15333	482
SCD	6319	stearoyl-CoA desaturase (delta-9-desaturase)	211708_s_at	-1.57	0.0201	1203.4	1886.5	482
PTP4A1	7803	protein tyrosine phosphatase type IVA, member 1	200731_s_at	-1.57	0.0376	2849.2	4465.6	482
CNOT8	9337	CCR4-NOT transcription complex, subunit 8	202164_s_at	-1.57	0.0253	1880.1	2950.1	482
FLOT1	10211	flotillin 1	208748_s_at	-1.57	0.0083	1234.1	1934.4	482
ZMYND11	10771	zinc finger, MYND-type containing 11	202137_s_at	-1.57	0.0064	1611.5	2529	482
FIGN	55137	fidgetin	222956_at	-1.57	0.0013	366.4	573.6	482
SCD5	79966	stearoyl-CoA desaturase 5	224018_s_at	-1.57	0.0041	929.9	1458.1	482
ISCA1	81689	iron-sulfur cluster assembly 1 homolog (S. cerevisiae)	221425_s_at	-1.57	0.047	2764.6	4337.7	482
NXPE3	91775	neurexophilin and PC-esterase domain family, member 3	217540_at	-1.57	0.0116	317.6	497.5	482
LINC00520	645687	long intergenic non-protein coding RNA 520	1555786_s_at	1.57	0.0435	5244.6	3342.2	482
218094_s_at	NA		218094_s_at	-1.57	0.0231	15030.8	23545.8	482
ATP6V1C1	528	ATPase, H+ transporting, lysosomal 42kDa, V1 subunit C1	202874_s_at	-1.56	0.0347	9510.1	14850.6	499
SC5DL	6309	sterol-C5-desaturase (ERG3 delta-5-desaturase homolog, S. cerevisiae)-like	215064_at	-1.56	0.0132	720.2	1124.8	499
ZFAND5	7763	zinc finger, AN1-type domain 5	217741_s_at	-1.56	0.0119	8587.3	13416.7	499
TTC37	9652	tetratricopeptide repeat domain 37	1554029_a_at	-1.56	0.01	278.8	435	499
NCOA2	10499	nuclear receptor coactivator 2	205732_s_at	-1.56	0.015	191.4	298.3	499
DSTN	11034	destrin (actin depolymerizing factor)	201021_s_at	-1.56	0.0158	14790.8	23000.4	499
ANKHD1	54882	ankyrin repeat and KH domain containing 1	233292_s_at	-1.56	0.0049	468	731	499
AP5M1	55745	adaptor-related protein complex 5, mu 1 subunit	222531_s_at	-1.56	0.0294	2830.8	4429.1	499
CLK4	57396	CDC-like kinase 4	1568836_at	-1.56	0.0015	177.2	276.5	499
FSD1L	83856	fibronectin type III and SPRY domain containing 1-like	242807_at	-1.56	0.0384	858.8	1337.8	499
ANO4	121601	anoctamin 4	236420_s_at	-1.56	0.048	1192.7	1858.9	499
ASAH2B	653308	N-acylsphingosine amidohydrolase (non-lysosomal ceramidase) 2B	231791_at	-1.56	0.0443	431.5	673.6	499
BE645334	NA		236310_at	-1.56	0.0255	424.6	664.4	499
213880_at	NA		213880_at	-1.56	0.0355	172.7	269.7	499
217465_at	NA		217465_at	-1.56	0.0081	528.2	823.6	499
1569353_at	NA		1569353_at	-1.56	0.0142	1422.5	2226.2	499
AP2B1	163	adaptor-related protein complex 2, beta 1 subunit	200615_s_at	-1.55	0.0158	2588.4	4009.5	515
DRD1	1812	dopamine receptor D1	214652_at	-1.55	0.0404	702.5	1088.5	515
AFF3	3899	AF4/FMR2 family, member 3	243967_at	-1.55	0.0438	432	670.9	515
ORC2	4999	origin recognition complex, subunit 2	204853_at	-1.55	0.023	492.2	761.7	515
SGCB	6443	sarcoglycan, beta (43kDa dystrophin-associated glycoprotein)	228584_at	-1.55	0.0018	2328.9	3609.8	515
TFCP2	7024	transcription factor CP2	207627_s_at	-1.55	0.0154	1354.5	2097.3	515
EBP	10682	emopamil binding protein (sterol isomerase)	213787_s_at	-1.55	0.0164	1633.7	2540.4	515
TBC1D12	23232	TBC1 domain family, member 12	221858_at	-1.55	0.0117	1451	2241.9	515
BACE1	23621	beta-site APP-cleaving enzyme 1	224335_s_at	-1.55	0.0334	1624.5	2516	515
ANAPC5	51433	anaphase promoting complex subunit 5	208721_s_at	-1.55	0.0446	1685.3	2616.2	515
RMND1	55005	required for meiotic nuclear division 1 homolog (S. cerevisiae)	220329_s_at	-1.55	0.0388	809.5	1254.7	515
GOPC	57120	golgi-associated PDZ and coiled-coil motif containing	227214_at	-1.55	0.0191	401.9	622.5	515
YIPF5	81555	Yip1 domain family, member 5	221423_s_at	-1.55	0.0278	2900.3	4504.3	515
RTN4IP1	84816	reticulon 4 interacting protein 1	1555679_a_at	-1.55	0.0362	589.4	910.9	515
MIDN	90007	midnolin	225954_s_at	1.55	0.0008	1759	1137.2	515
ANGEL2	90806	angel homolog 2 (Drosophila)	221826_at	-1.55	0.0065	285.1	441.5	515
PACRGL	133015	PARK2 co-regulated-like	235260_s_at	-1.55	0.0064	572.1	887.1	515
ZNF780A	284323	zinc finger protein 780A	238907_at	-1.55	0.0223	273.8	423.4	515
242483_at	NA		242483_at	1.55	0.0219	421.2	271.1	515
GCLC	2729	glutamate-cysteine ligase, catalytic subunit	202922_at	-1.54	0.0203	1359.9	2097.8	534
ICAM2	3384	intercellular adhesion molecule 2	213620_s_at	1.54	0.0259	3045.6	1972.1	534
PSMA3	5684	proteasome (prosome, macropain) subunit, alpha type, 3	201532_at	-1.54	0.033	3980.4	6120.4	534
SOS2	6655	son of sevenless homolog 2 (Drosophila)	211665_s_at	-1.54	0.0004	572.5	879.9	534
CUL4B	8450	cullin 4B	210257_x_at	-1.54	0.0212	359.2	554	534
STX16	8675	syntaxin 16	221638_s_at	-1.54	0.0147	1096.6	1689.7	534
CEP68	23177	centrosomal protein 68kDa	207971_s_at	-1.54	0.0188	1901.1	2919.7	534
C1orf43	25912	chromosome 1 open reading frame 43	1555226_s_at	-1.54	0.0415	8188.7	12650	534
LAPTM4B	55353	lysosomal protein transmembrane 4 beta	208767_s_at	-1.54	0.0205	3620.5	5579.1	534
MAPKAP1	79109	mitogen-activated protein kinase associated protein 1	229846_s_at	-1.54	0.0078	1065.2	1641.4	534
TMEM14B	81853	transmembrane protein 14B	221452_s_at	-1.54	0.0126	3248	5015	534
MED30	90390	mediator complex subunit 30	227787_s_at	-1.54	0.0253	564.6	868.9	534
CARD16	114769	caspase recruitment domain family, member 16	1552701_a_at	1.54	0.0128	536.6	348.4	534
NDUFAF6	137682	NADH dehydrogenase (ubiquinone) complex I, assembly factor 6	235509_at	-1.54	0.0366	1116.7	1724.4	534
CNKSR3	154043	CNKSR family member 3	227481_at	-1.54	0.0293	344.1	529.9	534
C4orf34	201895	chromosome 4 open reading frame 34	224990_at	-1.54	0.0351	2869.1	4424.4	534
RPUSD3	285367	RNA pseudouridylate synthase domain containing 3	225743_at	-1.54	0.0141	1859.8	2855.9	534
236215_at	NA		236215_at	-1.54	0.0256	405.7	626.5	534
LOC100506054	100506054	uncharacterized LOC100506054	232790_at	1.54	0.044	674.5	437.7	534
MBNL1	4154	muscleblind-like splicing regulator 1	1555594_a_at	-1.53	0.0341	701.8	1076.7	553
SGCB	6443	sarcoglycan, beta (43kDa dystrophin-associated glycoprotein)	205121_at	-1.53	0.0112	362.3	554.1	553
TLE4	7091	transducin-like enhancer of split 4 (E(sp1) homolog, Drosophila)	216997_x_at	-1.53	0.0403	232	354.2	553
UBE2V2	7336	ubiquitin-conjugating enzyme E2 variant 2	209096_at	-1.53	0.0475	5492.6	8417.4	553
OGT	8473	O-linked N-acetylglucosamine (GlcNAc) transferase	207563_s_at	-1.53	0.0221	1270.3	1941.3	553
CD164	8763	CD164 molecule, sialomucin	208653_s_at	-1.53	0.0115	333.3	508.9	553
CRIPT	9419	cysteine-rich PDZ-binding protein	222702_x_at	-1.53	0.0159	1608.1	2456.3	553
MAP4K5	11183	mitogen-activated protein kinase kinase kinase kinase 5	211081_s_at	-1.53	0.007	262.8	401.6	553
PROSC	11212	proline synthetase co-transcribed homolog (bacterial)	214545_s_at	-1.53	0.0256	1901.8	2917.1	553
TRAM1	23471	translocation associated membrane protein 1	201399_s_at	-1.53	0.0183	1922.7	2934.5	553
LRP12	29967	low density lipoprotein receptor-related protein 12	220253_s_at	-1.53	0.0442	489.2	748.5	553
FAM198B	51313	family with sequence similarity 198, member B	219872_at	-1.53	0.0018	460.9	703.6	553
SMEK1	55671	SMEK homolog 1, suppressor of mek1 (Dictyostelium)	220368_s_at	-1.53	0.0016	2069.9	3160.4	553
FAM45B	55855	family with sequence similarity 45, member A pseudogene	222955_s_at	-1.53	0.0292	1949.9	2979.3	553
C12orf4	57102	chromosome 12 open reading frame 4	218374_s_at	-1.53	0.0385	1014.1	1547.5	553
EXOC4	60412	exocyst complex component 4	240528_s_at	-1.53	0.0271	666.4	1018.8	553
TMEM168	64418	transmembrane protein 168	234726_s_at	-1.53	0.0012	305	466.1	553
ELOVL1	64834	ELOVL fatty acid elongase 1	218028_at	-1.53	0.0343	1170.4	1791.5	553
ZADH2	284273	zinc binding alcohol dehydrogenase domain containing 2	227978_s_at	-1.53	0.0187	2047.9	3143.4	553
ZDHHC21	340481	zinc finger, DHHC-type containing 21	241946_at	-1.53	0.0321	705.2	1076.3	553
AW272333	NA		227600_at	-1.53	0.0311	724.7	1109.2	553
AW270655	NA		235788_at	1.53	0.0331	685.7	447.2	553
ARHGEF26-AS1	100507524	ARHGEF26 antisense RNA 1	236575_at	1.53	0.0436	476.5	310.7	553
ABCA2	20	ATP-binding cassette, sub-family A (ABC1), member 2	210100_s_at	-1.52	0.0078	1790.6	2719.5	576
BCL2L2	599	BCL2-like 2	1555140_a_at	-1.52	0.0458	975	1480	576
ENSA	2029	endosulfine alpha	221487_s_at	-1.52	0.0433	3028.7	4604.3	576
GAB1	2549	GRB2-associated binding protein 1	225998_at	-1.52	0.0108	1437.6	2178.6	576
GSK3B	2932	glycogen synthase kinase 3 beta	242336_at	-1.52	0.0028	215.9	327.8	576
NRF1	4899	nuclear respiratory factor 1	243189_at	-1.52	0.0393	766.7	1168.3	576
P4HB	5034	prolyl 4-hydroxylase, beta polypeptide	1564494_s_at	-1.52	0.0193	971.2	1474.1	576
LGMN	5641	legumain	201212_at	-1.52	0.047	2609	3955.5	576
TRIM27	5987	tripartite motif containing 27	210541_s_at	-1.52	0.0339	940.3	1428.8	576
RNASE1	6035	ribonuclease, RNase A family, 1 (pancreatic)	201785_at	-1.52	0.0144	7196.9	10904	576
MAP3K7	6885	mitogen-activated protein kinase kinase kinase 7	211536_x_at	-1.52	0.0302	2785.3	4221.7	576
ZNF33A	7581	zinc finger protein 33A	231864_at	-1.52	0.0276	1190.6	1804.6	576
CUL4B	8450	cullin 4B	202213_s_at	-1.52	0.0295	1223.4	1861.9	576
DIDO1	11083	death inducer-obliterator 1	227335_at	-1.52	0.0242	379.5	578.7	576
GOLIM4	27333	golgi integral membrane protein 4	204322_at	1.52	0.0113	1209.3	795.5	576
BBS7	55212	Bardet-Biedl syndrome 7	219688_at	-1.52	0.0426	664.3	1007.2	576
CAND1	55832	cullin-associated and neddylation-dissociated 1	208838_at	-1.52	0.0386	5046.8	7667.5	576
SPIRE1	56907	spire homolog 1 (Drosophila)	1554807_a_at	-1.52	0.0135	2489.6	3785	576
MPP5	64398	membrane protein, palmitoylated 5 (MAGUK p55 subfamily member 5)	219321_at	-1.52	0.0049	916.9	1389.6	576
ARMC10	83787	armadillo repeat containing 10	223328_at	-1.52	0.0451	4558	6947.1	576
ZNF512	84450	zinc finger protein 512	1553218_a_at	-1.52	0.0293	3154.6	4803.1	576
DCTN5	84516	dynactin 5 (p25)	209231_s_at	-1.52	0.007	631.3	962.4	576
ZADH2	284273	zinc binding alcohol dehydrogenase domain containing 2	234977_at	-1.52	0.0342	1052.7	1601.7	576
BF724558	NA		241722_x_at	1.52	0.0009	934.7	613.6	576
ARL1	400	ADP-ribosylation factor-like 1	201657_at	-1.51	0.0432	1183.9	1791.3	600
DAPK3	1613	death-associated protein kinase 3	203890_s_at	-1.51	0.0288	793.7	1197.8	600
DLD	1738	dihydrolipoamide dehydrogenase	209095_at	-1.51	0.0251	7691.3	11596.9	600
MLL	4297	myeloid/lymphoid or mixed-lineage leukemia (trithorax homolog, Drosophila)	212079_s_at	1.51	0.0371	1263	837.4	600
MRC1	4360	mannose receptor, C type 1	204438_at	-1.51	0.027	386.1	583.8	600
MUT	4594	methylmalonyl CoA mutase	202959_at	-1.51	0.0043	2337.4	3519	600
OCRL	4952	oculocerebrorenal syndrome of Lowe	208316_s_at	-1.51	0.0296	2123.7	3208.6	600
PLP1	5354	proteolipid protein 1	210198_s_at	-1.51	0.0055	35642.9	53705.2	600
PPP3CB	5532	protein phosphatase 3, catalytic subunit, beta isozyme	209817_at	-1.51	0.0189	772.6	1165.4	600
RORB	6096	RAR-related orphan receptor B	206443_at	-1.51	0.0475	849.3	1279.2	600
UBE2D3	7323	ubiquitin-conjugating enzyme E2D 3	200669_s_at	-1.51	0.0159	6079.7	9163	600
UTRN	7402	utrophin	213022_s_at	-1.51	0.0422	1009.6	1524.2	600
MKKS	8195	McKusick-Kaufman syndrome	222530_s_at	-1.51	0.0403	1636.3	2476.7	600
USP10	9100	ubiquitin specific peptidase 10	209136_s_at	-1.51	0.0081	1404.6	2115.9	600
BUB3	9184	budding uninhibited by benzimidazoles 3 homolog (yeast)	201457_x_at	-1.51	0.0444	2585.2	3903.2	600
EDIL3	10085	EGF-like repeats and discoidin I-like domains 3	225275_at	-1.51	0.0096	22637.8	34135.3	600
WARS2	10352	tryptophanyl tRNA synthetase 2, mitochondrial	222734_at	-1.51	0.0295	639.6	964.6	600
HBS1L	10767	HBS1-like (S. cerevisiae)	209316_s_at	-1.51	0.0421	6997.1	10597.9	600
SSBP2	23635	single-stranded DNA binding protein 2	238861_at	-1.51	0.0325	1495.2	2258.8	600
PANX1	24145	pannexin 1	204715_at	-1.51	0.0377	427	644.4	600
RSBN1	54665	round spermatid basic protein 1	222789_at	-1.51	0.0181	1933.3	2925.6	600
NMRK1	54981	nicotinamide riboside kinase 1	219147_s_at	-1.51	0.032	1789.3	2701	600
VPS13D	55187	vacuolar protein sorting 13 homolog D (S. cerevisiae)	212324_s_at	-1.51	0.0108	1485.8	2244.2	600
PNO1	56902	partner of NOB1 homolog (S. cerevisiae)	203622_s_at	-1.51	0.032	1430	2161.3	600
NUCKS1	64710	nuclear casein kinase and cyclin-dependent kinase substrate 1	224582_s_at	-1.51	0.0244	9115.5	13748.8	600
SLC30A5	64924	solute carrier family 30 (zinc transporter), member 5	232432_s_at	-1.51	0.0396	871.9	1320.8	600
LOC150622	150622	uncharacterized LOC150622	1553797_a_at	-1.51	0.0271	1376.5	2082.9	600
PTPLB	201562	protein tyrosine phosphatase-like (proline instead of catalytic arginine), member b	227741_at	-1.51	0.0439	996.9	1509.9	600
GUSBP1	728411	glucuronidase, beta pseudogene 1	1556742_at	1.51	0.0379	289.9	192.2	600
AW296081	NA		241613_at	1.51	0.0215	1951.5	1288.8	600
AL711520	NA		1558937_s_at	-1.51	0.0315	275.8	415.6	600
RHOA	387	ras homolog family member A	1555814_a_at	-1.5	0.0093	6671.2	9999	631
CFL1	1072	cofilin 1 (non-muscle)	1555730_a_at	-1.5	0.0277	21779.6	32732.7	631
CHN2	1124	chimerin (chimaerin) 2	207486_x_at	-1.5	0.0471	1376.6	2059.2	631
CSNK1G3	1456	casein kinase 1, gamma 3	220768_s_at	-1.5	0.0335	2094.6	3149.4	631
DR1	1810	down-regulator of transcription 1, TBP-binding (negative cofactor 2)	207654_x_at	-1.5	0.0281	811.4	1220.3	631
GFPT1	2673	glutamine--fructose-6-phosphate transaminase 1	202721_s_at	-1.5	0.0203	1267.1	1896.2	631
HSPA8	3312	heat shock 70kDa protein 8	221891_x_at	-1.5	0.0374	50274.2	75590.9	631
HSPA8	3312	heat shock 70kDa protein 8	224187_x_at	-1.5	0.037	55857.5	83995.3	631
NCAM1	4684	neural cell adhesion molecule 1	214952_at	-1.5	0.0156	1305.1	1962.2	631
PITPNA	5306	phosphatidylinositol transfer protein, alpha	201192_s_at	-1.5	0.0445	3755.3	5644.6	631
SRGN	5552	serglycin	201858_s_at	1.5	0.0467	2955.3	1968	631
SLC1A4	6509	solute carrier family 1 (glutamate/neutral amino acid transporter), member 4	244377_at	1.5	0.0388	844.3	562.3	631
TMF1	7110	TATA element modulatory factor 1	235566_at	-1.5	0.0073	555	831.2	631
KCNAB1	7881	potassium voltage-gated channel, shaker-related subfamily, beta member 1	210079_x_at	-1.5	0.0234	2052.4	3068.4	631
MTMR7	9108	myotubularin related protein 7	243804_at	-1.5	0.0061	727.2	1090.1	631
SUPT7L	9913	suppressor of Ty 7 (S. cerevisiae)-like	201836_s_at	-1.5	0.0257	1800.2	2692.2	631
MED6	10001	mediator complex subunit 6	210104_at	-1.5	0.026	1895.4	2840.7	631
LRPPRC	10128	leucine-rich pentatricopeptide repeat containing	211971_s_at	-1.5	0.0447	6166	9265.3	631
SPTLC1	10558	serine palmitoyltransferase, long chain base subunit 1	202278_s_at	-1.5	0.0148	1412.3	2121.8	631
PHTF1	10745	putative homeodomain transcription factor 1	215285_s_at	-1.5	0.0029	440.5	661	631
ANKRD12	23253	ankyrin repeat domain 12	212286_at	-1.5	0.0375	2147.7	3213.2	631
IPO11	51194	importin 11	234304_s_at	-1.5	0.029	196.5	293.8	631
GULP1	51454	GULP, engulfment adaptor PTB domain containing 1	215913_s_at	-1.5	0.0432	1228.6	1848.5	631
SEPT11	55752	septin 11	201308_s_at	-1.5	0.0181	582	874.7	631
KLHL4	56062	kelch-like 4 (Drosophila)	214591_at	-1.5	0.0464	367.4	550.7	631
FAM214A	56204	family with sequence similarity 214, member A	225327_at	-1.5	0.0351	1697.1	2538.7	631
SAR1A	56681	SAR1 homolog A (S. cerevisiae)	201543_s_at	-1.5	0.041	1050.5	1574.2	631
GUF1	60558	GUF1 GTPase homolog (S. cerevisiae)	218884_s_at	-1.5	0.0093	267	400.6	631
USP46	64854	ubiquitin specific peptidase 46	203869_at	-1.5	0.0202	2605	3913.5	631
SLC30A5	64924	solute carrier family 30 (zinc transporter), member 5	1555334_s_at	-1.5	0.0498	709.4	1066.4	631
IQCA1	79781	IQ motif containing with AAA domain 1	238584_at	1.5	0.0457	950.4	634.2	631
CAB39L	81617	calcium binding protein 39-like	225914_s_at	-1.5	0.0342	1277.7	1918.9	631
JAM3	83700	junctional adhesion molecule 3	231720_s_at	-1.5	0.0341	317.2	474.3	631
CNST	163882	consortin, connexin sorting protein	1554661_s_at	-1.5	0.0051	618.8	926.6	631
TMEM17	200728	transmembrane protein 17	1557137_at	-1.5	0.0321	1527.8	2293.7	631
METTL2A	339175	methyltransferase like 2A	225253_s_at	-1.5	0.0175	2100.3	3159.4	631
R92925	NA		231274_s_at	-1.5	0.0124	1709.9	2564.2	631
ADM	133	adrenomedullin	202912_at	1.49	0.0285	724.9	487	668
EIF1AX	1964	eukaryotic translation initiation factor 1A, X-linked	201017_at	-1.49	0.0129	6020.7	8994.7	668
FDFT1	2222	farnesyl-diphosphate farnesyltransferase 1	210950_s_at	-1.49	0.0155	10984.8	16396	668
GAB1	2549	GRB2-associated binding protein 1	226002_at	-1.49	0.02	919.6	1371.9	668
NFIB	4781	nuclear factor I/B	230291_s_at	-1.49	0.0188	4008.7	5963.9	668
PTPN11	5781	protein tyrosine phosphatase, non-receptor type 11	209895_at	-1.49	0.0058	4027.9	5999.5	668
RAC1	5879	ras-related C3 botulinum toxin substrate 1 (rho family, small GTP binding protein Rac1)	1567458_s_at	-1.49	0.0481	2696.7	4011.3	668
RNF6	6049	ring finger protein (C3H2C3 type) 6	210932_s_at	-1.49	0.0247	243.2	361.3	668
SSBP1	6742	single-stranded DNA binding protein 1, mitochondrial	202591_s_at	-1.49	0.0209	7416.3	11015.1	668
UBE2H	7328	ubiquitin-conjugating enzyme E2H	221962_s_at	-1.49	0.0311	1502.4	2237.3	668
CSDE1	7812	cold shock domain containing E1, RNA-binding	222975_s_at	-1.49	0.0051	4544.7	6754.1	668
CADPS	8618	Ca++-dependent secretion activator	233950_at	-1.49	0.0388	4479.8	6674.1	668
HIPK3	10114	homeodomain interacting protein kinase 3	210148_at	-1.49	0.0376	211.8	315.4	668
YWHAQ	10971	tyrosine 3-monooxygenase/tryptophan 5-monooxygenase activation protein, theta polypeptide	200693_at	-1.49	0.0151	21123.2	31505.7	668
LEPROTL1	23484	leptin receptor overlapping transcript-like 1	202595_s_at	-1.49	0.0386	1070.2	1594	668
SERBP1	26135	SERPINE1 mRNA binding protein 1	217725_x_at	-1.49	0.0042	3471.9	5156	668
PDCD4	27250	programmed cell death 4 (neoplastic transformation inhibitor)	202731_at	-1.49	0.0346	903.8	1342.9	668
TRMT13	54482	tRNA methyltransferase 13 homolog (S. cerevisiae)	232489_at	-1.49	0.0466	545.7	810.9	668
CBWD1	55871	COBW domain containing 1	226193_x_at	-1.49	0.0402	7411.8	11046.9	668
NIPAL3	57185	NIPA-like domain containing 3	214579_at	-1.49	0.0294	3193.1	4770.7	668
ZNF317	57693	zinc finger protein 317	1555337_a_at	-1.49	0.0081	472	702.3	668
MSANTD4	84437	Myb/SANT-like DNA-binding domain containing 4 with coiled-coils	223799_at	-1.49	0.0112	754.1	1121.1	668
CNTNAP4	85445	contactin associated protein-like 4	1554377_a_at	-1.49	0.0059	451.1	671.3	668
KLHDC1	122773	kelch domain containing 1	1552733_at	-1.49	0.0088	906.5	1352.6	668
LOC150622	150622	uncharacterized LOC150622	1553796_at	-1.49	0.0233	707.5	1053.2	668
MOSPD2	158747	motile sperm domain containing 2	64883_at	-1.49	0.0079	439.2	652.6	668
AK000115	NA		234562_x_at	1.49	0.0241	396.8	266.9	668
1555247_a_at	NA		1555247_a_at	-1.49	0.0135	269.6	401.1	668
239488_at	NA		239488_at	-1.49	0.02	279	416.9	668
ATP2A2	488	ATPase, Ca++ transporting, cardiac muscle, slow twitch 2	209186_at	-1.48	0.0389	13915	20591.3	697
CREB1	1385	cAMP responsive element binding protein 1	214513_s_at	-1.48	0.0032	1379.4	2044.7	697
DTNA	1837	dystrobrevin, alpha	211493_x_at	-1.48	0.0134	1052	1554.9	697
MDH1	4190	malate dehydrogenase 1, NAD (soluble)	200978_at	-1.48	0.0489	54147.3	79995.6	697
PTK2	5747	PTK2 protein tyrosine kinase 2	207821_s_at	-1.48	0.0257	4047.8	5971.7	697
PTPN11	5781	protein tyrosine phosphatase, non-receptor type 11	205868_s_at	-1.48	0.0285	906.1	1340.3	697
SRSF1	6426	serine/arginine-rich splicing factor 1	201742_x_at	-1.48	0.0259	3366.7	4996.2	697
CGGBP1	8545	CGG triplet repeat binding protein 1	206861_s_at	-1.48	0.0113	1795.9	2653	697
VAMP3	9341	vesicle-associated membrane protein 3 (cellubrevin)	201337_s_at	-1.48	0.0088	1410.6	2082.8	697
POLR3C	10623	polymerase (RNA) III (DNA directed) polypeptide C (62kD)	210573_s_at	-1.48	0.0195	686.5	1019.4	697
PAPOLA	10914	poly(A) polymerase alpha	222035_s_at	-1.48	0.0497	2240	3321.2	697
SERINC3	10955	serine incorporator 3	211769_x_at	-1.48	0.041	23588.4	34842.6	697
RAB18	22931	RAB18, member RAS oncogene family	224787_s_at	-1.48	0.0259	10359	15369.8	697
MRPL42	28977	mitochondrial ribosomal protein L42	217919_s_at	-1.48	0.0229	1545.3	2281.9	697
ZFYVE1	53349	zinc finger, FYVE domain containing 1	223388_s_at	-1.48	0.0302	705.6	1041.3	697
SPIRE1	56907	spire homolog 1 (Drosophila)	1559517_a_at	-1.48	0.0188	692	1025	697
ENY2	56943	enhancer of yellow 2 homolog (Drosophila)	226775_at	-1.48	0.0237	1886.7	2800.5	697
SRR	63826	serine racemase	222844_s_at	-1.48	0.0024	320.6	473.9	697
BRCC3	79184	BRCA1/BRCA2-containing complex, subunit 3	216521_s_at	-1.48	0.033	909	1345.6	697
ANKRD13C	81573	ankyrin repeat domain 13C	1554471_a_at	-1.48	0.0232	1203.3	1786.1	697
RNF146	81847	ring finger protein 146	221430_s_at	-1.48	0.0372	3336.4	4934.5	697
TMTC4	84899	transmembrane and tetratricopeptide repeat containing 4	1554101_a_at	-1.48	0.0456	445	660.3	697
GALNT13	114805	UDP-N-acetyl-alpha-D-galactosamine:polypeptide N-acetylgalactosaminyltransferase 13 (GalNAc-T13)	243779_at	-1.48	0.014	529.4	784.6	697
TSEN15	116461	tRNA splicing endonuclease 15 homolog (S. cerevisiae)	230257_s_at	-1.48	0.0427	2330.9	3450.7	697
CCSAP	126731	centriole, cilia and spindle-associated protein	1553697_at	-1.48	0.006	221.4	327.2	697
AW973791	NA		222378_at	1.48	0.0186	289.4	195.9	697
215160_x_at	NA		215160_x_at	-1.48	0.0145	1671	2477.2	697
1557042_at	NA		1557042_at	-1.48	0.0277	424.5	630.2	697
244779_at	NA		244779_at	-1.48	0.009	551.7	814.1	697
CD47	961	CD47 molecule	213055_at	-1.47	0.0306	2559.3	3774.4	726
CIRBP	1153	cold inducible RNA binding protein	230142_s_at	-1.47	0.0446	1543	2269.2	726
MAPK14	1432	mitogen-activated protein kinase 14	211561_x_at	-1.47	0.0376	770.1	1129.1	726
DLAT	1737	dihydrolipoamide S-acetyltransferase	212568_s_at	-1.47	0.0373	2184.4	3210	726
PRMT2	3275	protein arginine methyltransferase 2	228725_x_at	-1.47	0.02	3522.2	5173.9	726
ILF2	3608	interleukin enhancer binding factor 2, 45kDa	200052_s_at	-1.47	0.0463	3703.2	5449.2	726
QDPR	5860	quinoid dihydropteridine reductase	209123_at	-1.47	0.0109	23365	34231.6	726
SEL1L	6400	sel-1 suppressor of lin-12-like (C. elegans)	230265_at	-1.47	0.0374	703.9	1032.8	726
SNRPB	6628	small nuclear ribonucleoprotein polypeptides B and B1	208821_at	-1.47	0.0352	2429.1	3576.9	726
TIA1	7072	TIA1 cytotoxic granule-associated RNA binding protein	201448_at	-1.47	0.0399	2563.3	3770.6	726
HSP90B1	7184	heat shock protein 90kDa beta (Grp94), member 1	200598_s_at	-1.47	0.0312	4051.7	5960.6	726
UQCRB	7381	ubiquinol-cytochrome c reductase binding protein	244293_at	-1.47	0.0385	914	1340.9	726
XRCC5	7520	X-ray repair complementing defective repair in Chinese hamster cells 5 (double-strand-break rejoining)	208642_s_at	-1.47	0.0111	5347.3	7843.7	726
RNGTT	8732	RNA guanylyltransferase and 5'-phosphatase	204207_s_at	-1.47	0.0294	718.3	1053.4	726
RQCD1	9125	RCD1 required for cell differentiation1 homolog (S. pombe)	1554080_at	-1.47	0.0419	634.7	931.5	726
POLR3C	10623	polymerase (RNA) III (DNA directed) polypeptide C (62kD)	209382_at	-1.47	0.0174	1007.5	1480.8	726
MTF2	22823	metal response element binding transcription factor 2	209704_at	-1.47	0.0406	353	517.3	726
KDM6B	23135	lysine (K)-specific demethylase 6B	1556066_at	1.47	0.0007	1019.2	695.4	726
SLC39A6	25800	solute carrier family 39 (zinc transporter), member 6	1556551_s_at	-1.47	0.0013	1481.1	2180.3	726
CHMP2B	25978	charged multivesicular body protein 2B	202538_s_at	-1.47	0.0314	2044.2	3007.7	726
ZDHHC9	51114	zinc finger, DHHC-type containing 9	222451_s_at	-1.47	0.0184	3540.5	5214.3	726
ATG2B	55102	autophagy related 2B	222840_at	-1.47	0.0247	734.2	1082.6	726
SETD5	55209	SET domain containing 5	1569106_s_at	-1.47	0.0201	690.7	1015.6	726
UEVLD	55293	UEV and lactate/malate dehyrogenase domains	1554397_s_at	-1.47	0.026	360.2	529.3	726
RBM15	64783	RNA binding motif protein 15	1555760_a_at	-1.47	0.0327	1568.4	2304.7	726
SEH1L	81929	SEH1-like (S. cerevisiae)	223225_s_at	-1.47	0.0022	261.6	385.1	726
TMTC4	84899	transmembrane and tetratricopeptide repeat containing 4	225666_at	-1.47	0.0322	2434.7	3588.1	726
GLCCI1	113263	glucocorticoid induced transcript 1	1560316_s_at	-1.47	0.0401	1147.6	1687.2	726
FOPNL	123811	FGFR1OP N-terminal like	225088_at	-1.47	0.0161	526.4	773.8	726
TIPRL	261726	TIP41, TOR signaling pathway regulator-like (S. cerevisiae)	1554351_a_at	-1.47	0.0319	1532.7	2260.7	726
AF119847	NA		234032_at	-1.47	0.048	1264.6	1859.4	726
214884_at	NA		214884_at	-1.47	0.0206	256.9	377.3	726
1568934_at	NA		1568934_at	-1.47	0.0185	553.1	815.8	726
229334_at	NA		229334_at	-1.47	0.0214	931.5	1365.6	726
AK024881	NA		234723_x_at	1.47	0.0458	4155.4	2817.8	726
Hs.674476	NA		239826_at	1.47	0.0042	705.9	481.7	726
Hs.713069	NA		239729_at	-1.47	0.0153	569.9	839.7	726
ATP5A1	498	ATP synthase, H+ transporting, mitochondrial F1 complex, alpha subunit 1, cardiac muscle	213738_s_at	-1.46	0.0242	45886.6	66850.6	763
ENO1	2023	enolase 1, (alpha)	217294_s_at	-1.46	0.0421	11279.4	16469.1	763
CAPRIN1	4076	cell cycle associated protein 1	200722_s_at	-1.46	0.0451	3221.7	4703.2	763
NONO	4841	non-POU domain containing, octamer-binding	208698_s_at	-1.46	0.0338	2848	4159.8	763
NTRK2	4915	neurotrophic tyrosine kinase, receptor, type 2	207152_at	-1.46	0.0435	1443.5	2102.2	763
OSBP	5007	oxysterol binding protein	201799_s_at	-1.46	0.043	2729.4	3988.4	763
PAFAH1B1	5048	platelet-activating factor acetylhydrolase 1b, regulatory subunit 1 (45kDa)	200816_s_at	-1.46	0.0312	17407.3	25469.4	763
ZNF207	7756	zinc finger protein 207	200828_s_at	-1.46	0.0465	5722.4	8334.3	763
DEGS1	8560	delta(4)-desaturase, sphingolipid 1	207431_s_at	-1.46	0.0301	3380.7	4920.2	763
MAP7	9053	microtubule-associated protein 7	202889_x_at	-1.46	0.0232	1936.6	2823.1	763
ABI2	10152	abl-interactor 2	207268_x_at	-1.46	0.0267	2767.9	4035	763
NPIPL3	23117	nuclear pore complex interacting protein-like 3	211996_s_at	1.46	0.0405	5681.6	3895.9	763
TAB2	23118	TGF-beta activated kinase 1/MAP3K7 binding protein 2	210284_s_at	-1.46	0.0205	2917.1	4255.8	763
GOLGA7	51125	golgin A7	1554167_a_at	-1.46	0.0281	4057.4	5930.5	763
TMEM248	55069	transmembrane protein 248	218008_at	-1.46	0.0101	1401.5	2044.6	763
KLHL7	55975	kelch-like 7 (Drosophila)	220238_s_at	-1.46	0.0335	165.1	241	763
CREBZF	58487	CREB/ATF bZIP transcription factor	202979_s_at	-1.46	0.0296	268.3	390.6	763
PRUNE	58497	prune homolog (Drosophila)	232490_s_at	-1.46	0.002	220.9	322	763
RAPH1	65059	Ras association (RalGDS/AF-6) and pleckstrin homology domains 1	1552482_at	1.46	0.0478	466	318.9	763
UBA5	79876	ubiquitin-like modifier activating enzyme 5	218289_s_at	-1.46	0.0404	3382.4	4948.9	763
ZC3H14	79882	zinc finger CCCH-type containing 14	204216_s_at	-1.46	0.0139	4318.2	6308.2	763
POLR2M	81488	polymerase (RNA) II (DNA directed) polypeptide M	212241_at	-1.46	0.0112	1074.5	1571.8	763
UTP23	84294	UTP23, small subunit (SSU) processome component, homolog (yeast)	227836_at	-1.46	0.0258	1680.4	2461	763
DNAJC14	85406	DnaJ (Hsp40) homolog, subfamily C, member 14	1554451_s_at	-1.46	0.0397	875.2	1274.4	763
N4BP2L1	90634	NEDD4 binding protein 2-like 1	213375_s_at	-1.46	0.0338	3006.7	4393.3	763
GALNT13	114805	UDP-N-acetyl-alpha-D-galactosamine:polypeptide N-acetylgalactosaminyltransferase 13 (GalNAc-T13)	234472_at	-1.46	0.0132	561.8	819.7	763
MDH1B	130752	malate dehydrogenase 1B, NAD (soluble)	238721_at	-1.46	0.0345	818.3	1191.9	763
PLAC9	219348	placenta-specific 9	227419_x_at	1.46	0.0154	783.2	535.7	763
ZNF25	219749	zinc finger protein 25	235164_at	-1.46	0.0312	3975.6	5785.9	763
AI906424	NA		238610_s_at	-1.46	0.0023	554.2	811.2	763
213655_at	NA		213655_at	-1.46	0.0075	37312.1	54487.9	763
R34775	NA		1560171_at	-1.46	0.0211	497	726.8	763
1560814_a_at	NA		1560814_a_at	1.46	0.0085	843.1	577.3	763
BRE-AS1	100302650	BRE antisense RNA 1	1568768_s_at	1.46	0.034	365	250.8	763
FHL1	2273	four and a half LIM domains 1	201539_s_at	-1.45	0.0303	2124.1	3088.2	797
GTF2I	2969	general transcription factor IIi	210892_s_at	-1.45	0.0061	528.9	767.3	797
IFIT1	3434	interferon-induced protein with tetratricopeptide repeats 1	203153_at	-1.45	0.0379	5292.7	7694.9	797
CYR61	3491	cysteine-rich, angiogenic inducer, 61	210764_s_at	1.45	0.0257	1064.5	735	797
LRMP	4033	lymphoid-restricted membrane protein	35974_at	-1.45	0.0472	803.3	1167.2	797
ND6	4541	NADH dehydrogenase, subunit 6 (complex I)	1553575_at	-1.45	0.0174	3000.8	4356.9	797
SEPT2	4735	septin 2	1554747_a_at	-1.45	9.5e-05	2424.6	3522.6	797
PAK2	5062	p21 protein (Cdc42/Rac)-activated kinase 2	1559052_s_at	-1.45	0.0087	309.1	448.5	797
RAB1A	5861	RAB1A, member RAS oncogene family	208724_s_at	-1.45	0.031	27429.2	39779	797
SKP1	6500	S-phase kinase-associated protein 1	207974_s_at	-1.45	0.0256	21273.2	30928.1	797
TMBIM6	7009	transmembrane BAX inhibitor motif containing 6	200803_s_at	-1.45	0.0103	3772.1	5471.6	797
ZNF41	7592	zinc finger protein 41	1553216_at	-1.45	0.0108	261.7	379.3	797
AKAP1	8165	A kinase (PRKA) anchor protein 1	210625_s_at	-1.45	0.016	2102.9	3044.5	797
ARFGEF2	10564	ADP-ribosylation factor guanine nucleotide-exchange factor 2 (brefeldin A-inhibited)	215931_s_at	-1.45	0.0116	348.1	503.9	797
DIP2C	22982	DIP2 disco-interacting protein 2 homolog C (Drosophila)	1565681_s_at	-1.45	0.0459	2052.7	2980.1	797
LIMCH1	22998	LIM and calponin homology domains 1	212325_at	-1.45	0.0354	3592.6	5222.2	797
CAPN7	23473	calpain 7	203357_s_at	-1.45	0.0007	1051.9	1521.9	797
RCHY1	25898	ring finger and CHY zinc finger domain containing 1, E3 ubiquitin protein ligase	212749_s_at	-1.45	0.041	5465	7921.8	797
GPKOW	27238	G patch domain and KOW motifs	203776_at	-1.45	0.0351	2550.8	3701.4	797
ZNF654	55279	zinc finger protein 654	222851_at	-1.45	0.0189	470.9	683.8	797
CCDC88A	55704	coiled-coil domain containing 88A	221078_s_at	-1.45	0.0188	979.1	1416.2	797
RTN4	57142	reticulon 4	210968_s_at	-1.45	0.0477	63070.2	91620.3	797
COG6	57511	component of oligomeric golgi complex 6	225769_at	-1.45	0.0491	1760.3	2553.3	797
PCDHB16	57717	protocadherin beta 16	232099_at	-1.45	0.0302	296.7	430.4	797
CDC73	79577	cell division cycle 73, Paf1/RNA polymerase II complex component, homolog (S. cerevisiae)	235196_at	-1.45	0.0068	1361.7	1975.6	797
FYTTD1	84248	forty-two-three domain containing 1	224641_at	-1.45	0.0389	5687.2	8254.9	797
GFM1	85476	G elongation factor, mitochondrial 1	225158_at	-1.45	0.0403	934.8	1359.6	797
MYSM1	114803	Myb-like, SWIRM and MPN domains 1	238644_at	-1.45	0.0236	411.8	597.7	797
KIAA2026	158358	KIAA2026	238490_at	-1.45	0.0462	1746.6	2531.2	797
KIAA1324L	222223	KIAA1324-like	244317_at	-1.45	0.0221	816.6	1180.5	797
TCTEX1D2	255758	Tctex1 domain containing 2	228606_at	-1.45	0.0446	2352.3	3404.5	797
214093_s_at	NA		214093_s_at	-1.45	0.0227	2033.7	2950.2	797
222301_at	NA		222301_at	1.45	0.0266	2216.4	1532.7	797
1557280_s_at	NA		1557280_s_at	-1.45	0.0454	941.5	1367.4	797
1565105_at	NA		1565105_at	1.45	0.0299	257.1	176.8	797
229465_s_at	NA		229465_s_at	-1.45	0.0346	11600.3	16823.6	797
LOC100507534	100507534	uncharacterized LOC100507534	1561055_at	-1.45	0.0413	330.6	480.1	797
ASAH1	427	N-acylsphingosine amidohydrolase (acid ceramidase) 1	1555419_a_at	-1.44	0.0211	4203.5	6047.3	834
CACNA2D1	781	calcium channel, voltage-dependent, alpha 2/delta subunit 1	207050_at	-1.44	0.0157	1115	1608.9	834
GAB1	2549	GRB2-associated binding protein 1	207112_s_at	-1.44	0.0031	779.4	1121.3	834
HTR2C	3358	5-hydroxytryptamine (serotonin) receptor 2C, G protein-coupled	211479_s_at	-1.44	0.0091	178.9	258.4	834
IL6ST	3572	interleukin 6 signal transducer (gp130, oncostatin M receptor)	204864_s_at	-1.44	0.0171	354.9	510.7	834
ME2	4200	malic enzyme 2, NAD(+)-dependent, mitochondrial	210154_at	-1.44	0.0392	1326.8	1908.4	834
NBN	4683	nibrin	202906_s_at	-1.44	0.0018	919.6	1325.4	834
ABCD3	5825	ATP-binding cassette, sub-family D (ALD), member 3	1554878_a_at	-1.44	0.0411	254.2	366	834
SLC2A3	6515	solute carrier family 2 (facilitated glucose transporter), member 3	202498_s_at	-1.44	0.0497	1624	2341.9	834
SLC3A1	6519	solute carrier family 3 (cystine, dibasic and neutral amino acid transporters, activator of cystine, dibasic and neutral amino acid transport), member 1	205799_s_at	-1.44	0.0044	304.3	436.7	834
ZNF146	7705	zinc finger protein 146	1554433_a_at	-1.44	0.0446	1112.4	1599.1	834
MLLT10	8028	myeloid/lymphoid or mixed-lineage leukemia (trithorax homolog, Drosophila); translocated to, 10	205408_at	-1.44	0.0029	300.8	434.7	834
NFS1	9054	NFS1 nitrogen fixation 1 homolog (S. cerevisiae)	1554321_a_at	-1.44	0.0376	636.7	916.2	834
CNOT8	9337	CCR4-NOT transcription complex, subunit 8	202162_s_at	-1.44	0.0373	1626.2	2348.9	834
MED23	9439	mediator complex subunit 23	223947_s_at	-1.44	0.006	1127.3	1624.4	834
USP34	9736	ubiquitin specific peptidase 34	212065_s_at	-1.44	0.0165	636.5	915.5	834
ABI2	10152	abl-interactor 2	209856_x_at	-1.44	0.0119	1352.9	1951.7	834
BTN2A1	11120	butyrophilin, subfamily 2, member A1	215493_x_at	-1.44	0.0324	1106.6	1595.4	834
SNX13	23161	sorting nexin 13	213292_s_at	-1.44	0.0015	1292.2	1866.1	834
C3orf17	25871	chromosome 3 open reading frame 17	225279_s_at	-1.44	0.0279	366.4	526.5	834
GPR124	25960	G protein-coupled receptor 124	221814_at	1.44	0.0268	1597.6	1107.5	834
TM7SF3	51768	transmembrane 7 superfamily member 3	222477_s_at	-1.44	0.0483	4992.1	7186.8	834
LINS	55180	lines homolog (Drosophila)	1554456_a_at	-1.44	0.0441	693.1	1000.2	834
MFN1	55669	mitofusin 1	207098_s_at	-1.44	0.0487	894.8	1284.2	834
SLC30A5	64924	solute carrier family 30 (zinc transporter), member 5	218989_x_at	-1.44	0.035	1021.5	1472.8	834
TNKS2	80351	tankyrase, TRF1-interacting ankyrin-related ADP-ribose polymerase 2	222562_s_at	-1.44	0.011	1317.3	1902.3	834
USP30	84749	ubiquitin specific peptidase 30	223602_at	-1.44	0.0187	573.3	825.9	834
SYTL4	94121	synaptotagmin-like 4	227703_s_at	1.44	0.0132	319.3	222.1	834
KIAA2018	205717	KIAA2018	227435_at	1.44	0.0075	2477.2	1718.6	834
C14orf23	387978	chromosome 14 open reading frame 23	243061_at	1.44	0.003	1400.3	975.7	834
C4orf3	401152	chromosome 4 open reading frame 3	224602_at	-1.44	0.0114	6459.8	9315.5	834
AI949772	NA		228243_at	1.44	0.0297	461	319.3	834
AI906424	NA		238611_at	-1.44	0.0002	420.1	604.5	834
1558815_at	NA		1558815_at	1.44	0.0494	920	638.1	834
Hs.612357	NA		239931_at	1.44	0.0031	533.5	370	834
Hs.716764	NA		242983_at	1.44	0.0447	505	349.7	834
MPPED2	744	metallophosphoesterase domain containing 2	205413_at	-1.43	0.0474	2269.3	3244.3	870
CEBPD	1052	CCAAT/enhancer binding protein (C/EBP), delta	203973_s_at	1.43	0.0149	2885.6	2019	870
COL4A2	1284	collagen, type IV, alpha 2	211964_at	1.43	0.032	1906.7	1330.1	870
CPD	1362	carboxypeptidase D	201940_at	-1.43	0.0235	1641.7	2346.3	870
CREBL2	1389	cAMP responsive element binding protein-like 2	201988_s_at	-1.43	0.0282	3384.6	4830.4	870
DR1	1810	down-regulator of transcription 1, TBP-binding (negative cofactor 2)	209188_x_at	-1.43	0.0369	1001.7	1427.6	870
EIF4A2	1974	eukaryotic translation initiation factor 4A2	1555996_s_at	-1.43	0.0256	353.9	505.2	870
SLC11A2	4891	solute carrier family 11 (proton-coupled divalent metal ion transporters), member 2	203125_x_at	-1.43	0.0191	943.3	1344.6	870
OAZ1	4946	ornithine decarboxylase antizyme 1	215952_s_at	-1.43	0.0439	33562.6	47929	870
RAD21	5885	RAD21 homolog (S. pombe)	200607_s_at	-1.43	0.0112	6363.5	9120	870
SCN1A	6323	sodium channel, voltage-gated, type I, alpha subunit	1555246_a_at	-1.43	0.0375	1414.2	2024.3	870
SNRPN	6638	small nuclear ribonucleoprotein polypeptide N	201522_x_at	-1.43	0.0468	47655.5	68019.8	870
SRPK1	6732	SRSF protein kinase 1	202199_s_at	-1.43	0.01	1039.6	1485.5	870
ZBTB16	7704	zinc finger and BTB domain containing 16	244697_at	1.43	0.0161	2473.8	1734.6	870
ZNF200	7752	zinc finger protein 200	207338_s_at	-1.43	0.0044	772.5	1102.5	870
PPFIBP1	8496	PTPRF interacting protein, binding protein 1 (liprin beta 1)	203736_s_at	-1.43	0.01	376.2	538.4	870
CDK13	8621	cyclin-dependent kinase 13	207319_s_at	-1.43	0.0348	401.6	574.9	870
WASL	8976	Wiskott-Aldrich syndrome-like	205810_s_at	-1.43	0.0262	715.6	1019.9	870
SMC2	10592	structural maintenance of chromosomes 2	204240_s_at	-1.43	0.0406	433.8	620.3	870
BTN2A1	11120	butyrophilin, subfamily 2, member A1	203944_x_at	-1.43	0.0454	1446.3	2062.1	870
MRPL3	11222	mitochondrial ribosomal protein L3	208787_at	-1.43	0.0472	8288.8	11885.2	870
TRIM32	22954	tripartite motif containing 32	203846_at	-1.43	0.0367	1607.6	2300.4	870
PRRC2C	23215	proline-rich coiled-coil 2C	230618_s_at	-1.43	0.0125	1324.5	1899.8	870
EID1	23741	EP300 interacting inhibitor of differentiation 1	208670_s_at	-1.43	0.0393	8175.7	11661.6	870
FBXO7	25793	F-box protein 7	1554423_a_at	-1.43	0.0097	4456.4	6392.2	870
CYB5R4	51167	cytochrome b5 reductase 4	219079_at	-1.43	0.0312	592.7	845.9	870
CDV3	55573	CDV3 homolog (mouse)	213548_s_at	-1.43	0.0283	462.1	662.7	870
CHMP1B	57132	charged multivesicular body protein 1B	218177_at	-1.43	0.0271	1669.6	2382.7	870
SMEK2	57223	SMEK homolog 2, suppressor of mek1 (Dictyostelium)	224474_x_at	-1.43	0.01	2303.5	3290.5	870
MTUS1	57509	microtubule associated tumor suppressor 1	212096_s_at	-1.43	0.0197	6275.9	9000.2	870
NUP85	79902	nucleoporin 85kDa	218014_at	-1.43	0.0185	1524.1	2183.4	870
EPT1	85465	ethanolaminephosphotransferase 1 (CDP-ethanolamine-specific)	1555274_a_at	-1.43	0.0116	291.6	416.4	870
C12orf57	113246	chromosome 12 open reading frame 57	224719_s_at	-1.43	0.0128	12901.2	18502.6	870
GLCCI1	113263	glucocorticoid induced transcript 1	225700_at	-1.43	0.0296	839.2	1199.7	870
GLIS3	169792	GLIS family zinc finger 3	230258_at	1.43	0.0486	736.6	514.3	870
FRYL	285527	FRY-like	1563687_a_at	-1.43	0.0346	270.6	386.3	870
SCAI	286205	suppressor of cancer cell invasion	241754_at	-1.43	0.0106	335.4	478.8	870
UNC13C	440279	unc-13 homolog C (C. elegans)	1562074_a_at	-1.43	0.0072	324.7	464.1	870
AL049979	NA		233152_x_at	1.43	0.0027	279.8	195.8	870
214257_s_at	NA		214257_s_at	-1.43	0.0169	7371.3	10543.1	870
210424_s_at	NA		210424_s_at	-1.43	0.0142	769.1	1096.8	870
215832_x_at	NA		215832_x_at	-1.43	0.0169	1163.9	1665.4	870
238963_at	NA		238963_at	-1.43	0.0296	672.4	963.5	870
243618_s_at	NA		243618_s_at	1.43	0.0381	4614.9	3224.7	870
LOC100287166	100287166	uncharacterized LOC100287166	233997_at	1.43	0.0293	843.6	591.9	870
Hs.687709	NA		241797_at	1.43	0.0435	690.7	483.2	870
ADD2	119	adducin 2 (beta)	205268_s_at	-1.42	0.0442	2210.1	3131.4	916
TMEM50B	757	transmembrane protein 50B	219600_s_at	-1.42	0.0223	3432.1	4857.9	916
CBR1	873	carbonyl reductase 1	209213_at	-1.42	0.0119	4119.4	5861.3	916
CLCN3	1182	chloride channel, voltage-sensitive 3	201735_s_at	-1.42	0.0233	7087.4	10042.1	916
RCAN1	1827	regulator of calcineurin 1	215253_s_at	-1.42	0.014	1315.8	1872.9	916
HES1	3280	hairy and enhancer of split 1, (Drosophila)	203395_s_at	1.42	0.0083	559.7	394.8	916
ICAM2	3384	intercellular adhesion molecule 2	204683_at	1.42	0.0375	1148	811	916
IL1R1	3554	interleukin 1 receptor, type I	202948_at	1.42	0.0488	411.6	288.9	916
NAB1	4664	NGFI-A binding protein 1 (EGR1 binding protein 1)	211139_s_at	-1.42	0.0146	907.9	1288.6	916
OAZ2	4947	ornithine decarboxylase antizyme 2	201364_s_at	-1.42	0.0289	5242.4	7449.6	916
PRKCI	5584	protein kinase C, iota	209677_at	-1.42	0.0302	256.6	364.6	916
STAT5B	6777	signal transducer and activator of transcription 5B	212550_at	-1.42	0.0021	770.4	1094.4	916
UTRN	7402	utrophin	213023_at	-1.42	0.0465	843.8	1194.8	916
STX16	8675	syntaxin 16	1558249_s_at	-1.42	0.0268	2302.5	3271.6	916
CRYZL1	9946	crystallin, zeta (quinone reductase)-like 1	1554767_s_at	-1.42	0.0165	973.1	1382.3	916
FRY	10129	furry homolog (Drosophila)	214318_s_at	-1.42	0.0363	830.3	1182.1	916
RBM5	10181	RNA binding motif protein 5	201394_s_at	-1.42	0.0425	3877.6	5502.9	916
MORF4L1	10933	mortality factor 4 like 1	224561_s_at	-1.42	0.0291	27084.9	38561.6	916
DIS3	22894	DIS3 mitotic control homolog (S. cerevisiae)	234660_s_at	-1.42	0.0425	482.8	684	916
ANKRD28	23243	ankyrin repeat domain 28	226025_at	-1.42	0.0494	4376.8	6200.1	916
SLC35A3	23443	solute carrier family 35 (UDP-N-acetylglucosamine (UDP-GlcNAc) transporter), member A3	206770_s_at	-1.42	0.0088	568.8	805.4	916
EID1	23741	EP300 interacting inhibitor of differentiation 1	208669_s_at	-1.42	0.0234	22510.7	31937	916
CHMP2B	25978	charged multivesicular body protein 2B	202537_s_at	-1.42	0.0454	2361.5	3345	916
UFM1	51569	ubiquitin-fold modifier 1	222502_s_at	-1.42	0.0396	1362	1931.7	916
SH3TC1	54436	SH3 domain and tetratricopeptide repeats 1	219256_s_at	1.42	0.0291	443.2	312.1	916
PCNXL2	80003	pecanex-like 2 (Drosophila)	1554256_a_at	-1.42	0.0218	876.6	1244.7	916
C1orf21	81563	chromosome 1 open reading frame 21	223127_s_at	-1.42	0.0495	1131.3	1609.3	916
CAB39L	81617	calcium binding protein 39-like	221003_s_at	-1.42	0.0439	1235.9	1758.7	916
TRMT1L	81627	tRNA methyltransferase 1 homolog (S. cerevisiae)-like	233750_s_at	-1.42	0.0135	451.6	640	916
PHYHIPL	84457	phytanoyl-CoA 2-hydroxylase interacting protein-like	226623_at	-1.42	0.0495	11465.2	16313	916
MRPL43	84545	mitochondrial ribosomal protein L43	230027_s_at	-1.42	0.0144	1848	2627.5	916
CREBRF	153222	CREB3 regulatory factor	238476_at	-1.42	0.0413	943.8	1337.1	916
210076_x_at	NA		210076_x_at	-1.42	0.0061	2443.4	3476	916
LOC100128822	100128822	uncharacterized LOC100128822	235174_s_at	-1.42	0.0287	1503	2137.6	916
ARCN1	372	archain 1	201176_s_at	-1.41	0.0448	6257.4	8807	950
CDKN1A	1026	cyclin-dependent kinase inhibitor 1A (p21, Cip1)	202284_s_at	1.41	0.0032	1887.6	1343.1	950
CLTA	1211	clathrin, light chain A	204050_s_at	-1.41	0.0417	13147.9	18597.7	950
NDUFS4	4724	NADH dehydrogenase (ubiquinone) Fe-S protein 4, 18kDa (NADH-coenzyme Q reductase)	209303_at	-1.41	0.0366	6796.3	9612.9	950
NFX1	4799	nuclear transcription factor, X-box binding 1	1553348_a_at	-1.41	0.0105	326.9	461.7	950
NPY5R	4889	neuropeptide Y receptor Y5	207400_at	-1.41	0.0205	597.2	841.2	950
PPP2R5C	5527	protein phosphatase 2, regulatory subunit B', gamma	1554365_a_at	-1.41	0.0099	2371.7	3355.2	950
RANBP2	5903	RAN binding protein 2	201711_x_at	-1.41	0.0129	5992.2	8419.7	950
RDX	5962	radixin	204969_s_at	-1.41	0.0334	405.8	571.4	950
RDX	5962	radixin	212398_at	-1.41	0.0325	1600.9	2261	950
RFC3	5983	replication factor C (activator 1) 3, 38kDa	204127_at	-1.41	0.0497	862.4	1219	950
SLC12A2	6558	solute carrier family 12 (sodium/potassium/chloride transporters), member 2	204404_at	-1.41	0.0036	968.7	1370.4	950
SS18	6760	synovial sarcoma translocation, chromosome 18	202816_s_at	-1.41	0.002	586.8	829.4	950
UBE2D3	7323	ubiquitin-conjugating enzyme E2D 3	200668_s_at	-1.41	0.0253	10963.7	15467.7	950
UVRAG	7405	UV radiation resistance associated gene	203241_at	-1.41	0.0393	1757.3	2484	950
IRS2	8660	insulin receptor substrate 2	236338_at	1.41	0.0335	523.1	371.6	950
RQCD1	9125	RCD1 required for cell differentiation1 homolog (S. pombe)	1553510_s_at	-1.41	0.0391	1629.5	2304.8	950
CRIPT	9419	cysteine-rich PDZ-binding protein	227942_s_at	-1.41	0.0257	1580.2	2233	950
VPS4B	9525	vacuolar protein sorting 4 homolog B (S. cerevisiae)	218171_at	-1.41	0.0207	2925	4131.6	950
BCLAF1	9774	BCL2-associated transcription factor 1	201084_s_at	-1.41	0.0471	11722.1	16474.9	950
TUBGCP3	10426	tubulin, gamma complex associated protein 3	215739_s_at	-1.41	0.0108	217.6	306.2	950
SPTLC1	10558	serine palmitoyltransferase, long chain base subunit 1	202277_at	-1.41	0.0295	5618.4	7942.8	950
MAGED2	10916	melanoma antigen family D, 2	208682_s_at	-1.41	0.0323	3865.2	5432.4	950
FNDC3A	22862	fibronectin type III domain containing 3A	215910_s_at	-1.41	0.02	591.8	836.9	950
FOXJ3	22887	forkhead box J3	217310_s_at	-1.41	0.0167	256.1	360.2	950
ENDOD1	23052	endonuclease domain containing 1	212573_at	-1.41	0.0346	3811.5	5382.4	950
CAMSAP2	23271	calmodulin regulated spectrin-associated protein family, member 2	212763_at	-1.41	0.0304	1377.5	1944	950
AMACR	23600	alpha-methylacyl-CoA racemase	209424_s_at	-1.41	0.0219	760.5	1073.9	950
PRKD3	23683	protein kinase D3	211084_x_at	-1.41	0.0025	1237.7	1745.8	950
IFIT5	24138	interferon-induced protein with tetratricopeptide repeats 5	203596_s_at	-1.41	0.0188	2427.4	3424	950
RCHY1	25898	ring finger and CHY zinc finger domain containing 1, E3 ubiquitin protein ligase	212743_at	-1.41	0.0201	947.9	1332.9	950
NOL7	51406	nucleolar protein 7, 27kDa	202882_x_at	-1.41	0.0155	5552.7	7848.5	950
TXLNG	55787	taxilin gamma	1557954_at	-1.41	0.0316	917.8	1298.4	950
ZNF462	58499	zinc finger protein 462	226575_at	1.41	0.0161	2006.3	1426.7	950
ELMO2	63916	engulfment and cell motility 2	220363_s_at	-1.41	0.0312	1330.8	1870.3	950
CDT1	81620	chromatin licensing and DNA replication factor 1	228868_x_at	1.41	0.0026	964.8	685.3	950
ZNF644	84146	zinc finger protein 644	1553725_s_at	-1.41	0.0099	942.2	1324.9	950
FNIP1	96459	folliculin interacting protein 1	228250_at	-1.41	0.0472	1376.8	1935.3	950
CPEB2	132864	cytoplasmic polyadenylation element binding protein 2	235479_at	-1.41	0.0109	538.3	758	950
APOOL	139322	apolipoprotein O-like	213289_at	-1.41	0.0498	1746.1	2458.6	950
BMS1P5	399761	BMS1 pseudogene 5	238924_at	-1.41	0.0039	213.8	302.4	950
N90870	NA		232113_at	1.41	0.0338	8128.5	5769	950
AW293350	NA		242089_at	-1.41	0.0079	254.1	358.5	950
221960_s_at	NA		221960_s_at	-1.41	0.0122	777.1	1099.6	950
Hs.661528	NA		244357_at	1.41	0.0182	863.4	613.4	950
SPTY2D1-AS1	100506540	SPTY2D1 antisense RNA 1	231404_at	1.41	0.003	387.5	275.5	950
ADAM10	102	ADAM metallopeptidase domain 10	202604_x_at	-1.4	0.0365	611.9	857.8	996
BCL6	604	B-cell CLL/lymphoma 6	228758_at	1.4	0.0106	1204.5	861.3	996
BICD1	636	bicaudal D homolog 1 (Drosophila)	228691_at	1.4	0.0471	1180.7	846	996
CSNK1A1	1452	casein kinase 1, alpha 1	208867_s_at	-1.4	0.0168	2791.7	3922.3	996
EPHA7	2045	EPH receptor A7	238533_at	-1.4	0.0223	316.8	442.3	996
FUT8	2530	fucosyltransferase 8 (alpha (1,6) fucosyltransferase)	1554930_a_at	-1.4	0.0287	1692.7	2364.5	996
GADD45B	4616	growth arrest and DNA-damage-inducible, beta	207574_s_at	1.4	0.0185	2706.9	1931.6	996
MAPK10	5602	mitogen-activated protein kinase 10	204813_at	-1.4	0.048	10999.2	15412	996
PSMC2	5701	proteasome (prosome, macropain) 26S subunit, ATPase, 2	201068_s_at	-1.4	0.0349	14612.8	20424.5	996
RAD23A	5886	RAD23 homolog A (S. cerevisiae)	201039_s_at	-1.4	0.0375	3421.9	4784	996
RPA1	6117	replication protein A1, 70kDa	201529_s_at	-1.4	0.0406	2171.5	3040.2	996
SNRPB	6628	small nuclear ribonucleoprotein polypeptides B and B1	213175_s_at	-1.4	0.0382	4082	5695.4	996
SYPL1	6856	synaptophysin-like 1	201259_s_at	-1.4	0.016	1627.5	2283.1	996
TBX1	6899	T-box 1	236926_at	1.4	0.029	694.2	495.3	996
TWIST1	7291	twist homolog 1 (Drosophila)	213943_at	1.4	0.0187	720.6	514.6	996
UGP2	7360	UDP-glucose pyrophosphorylase 2	205480_s_at	-1.4	0.0396	25724.5	35936.2	996
GEMIN2	8487	gem (nuclear organelle) associated protein 2	210779_x_at	-1.4	0.0456	499.1	701	996
MAP7	9053	microtubule-associated protein 7	215471_s_at	-1.4	0.0293	1901.1	2669.8	996
DAZAP2	9802	DAZ associated protein 2	212595_s_at	-1.4	0.0131	8032.8	11247.4	996
SYNCRIP	10492	synaptotagmin binding, cytoplasmic RNA interacting protein	1555427_s_at	-1.4	0.0412	1066.2	1489.9	996
TGOLN2	10618	trans-golgi network protein 2	203834_s_at	-1.4	0.0125	775.3	1087.2	996
SERINC3	10955	serine incorporator 3	221473_x_at	-1.4	0.0368	27035.4	37728.8	996
TPPP	11076	tubulin polymerization promoting protein	206179_s_at	-1.4	0.0407	5616.9	7843.4	996
WAPAL	23063	wings apart-like homolog (Drosophila)	212264_s_at	-1.4	0.0174	874.8	1226.3	996
SYT11	23208	synaptotagmin XI	209198_s_at	-1.4	0.0191	2289.7	3195.3	996
MBTPS2	51360	membrane-bound transcription factor peptidase, site 2	206473_at	-1.4	0.0007	433.4	608	996
CPSF2	53981	cleavage and polyadenylation specific factor 2, 100kDa	225994_at	-1.4	0.0092	509.5	715.4	996
DCUN1D1	54165	DCN1, defective in cullin neddylation 1, domain containing 1 (S. cerevisiae)	222679_s_at	-1.4	0.0381	2374.6	3315.7	996
ASXL2	55252	additional sex combs like 2 (Drosophila)	1555266_a_at	-1.4	0.0093	465.9	650.9	996
QRSL1	55278	glutaminyl-tRNA synthase (glutamine-hydrolyzing)-like 1	218949_s_at	-1.4	0.0265	793.8	1107.6	996
G2E3	55632	G2/M-phase specific E3 ubiquitin protein ligase	223256_at	-1.4	0.0196	1124.3	1578.6	996
TM9SF3	56889	transmembrane 9 superfamily member 3	222399_s_at	-1.4	0.0451	5986.9	8391.6	996
NIT2	56954	nitrilase family, member 2	218557_at	-1.4	0.0274	2543.6	3557.6	996
SLC39A10	57181	solute carrier family 39 (zinc transporter), member 10	225295_at	-1.4	0.0328	16920.5	23620.7	996
CREBZF	58487	CREB/ATF bZIP transcription factor	202978_s_at	-1.4	0.0348	576	808	996
MCMBP	79892	minichromosome maintenance complex binding protein	222464_s_at	-1.4	0.0063	901.3	1266	996
CSRNP3	80034	cysteine-serine-rich nuclear protein 3	235018_at	-1.4	0.0259	3269.4	4589.6	996
TRIM4	89122	tripartite motif containing 4	1554287_at	1.4	0.0164	381.5	272.2	996
LMLN	89782	leishmanolysin-like (metallopeptidase M8 family)	1553284_s_at	-1.4	0.0155	251	351.4	996
FAM122A	116224	family with sequence similarity 122A	226443_at	-1.4	0.0225	2257.1	3156	996
NUDCD2	134492	NudC domain containing 2	226642_s_at	-1.4	0.0135	2584.1	3609.8	996
GATSL3	652968	GATS protein-like 3	233528_s_at	1.4	0.0165	534.6	383.1	996
AF043583	NA		217251_x_at	1.4	0.0098	513.7	368.2	996
U31738	NA		1567913_at	1.4	0.0066	1390.8	994	996
AU147096	NA		233611_at	1.4	0.0358	599.4	429.2	996
230313_at	NA		230313_at	-1.4	0.0129	2191.4	3070.8	996
230759_at	NA		230759_at	-1.4	0.0419	1060.9	1486.9	996
240156_at	NA		240156_at	1.4	0.0195	349.2	250.1	996
242393_x_at	NA		242393_x_at	-1.4	0.0044	522.2	729.2	996
242437_at	NA		242437_at	1.4	0.0248	544.4	387.6	996
243720_at	NA		243720_at	1.4	0.0262	988.7	706.5	996
LOC100133039	100133039	uncharacterized LOC100133039	1560141_at	1.4	0.0318	412.3	294.2	996
Hs.624601	NA		240399_at	1.4	0.0045	621.6	445.4	996
LOC100996797	100996797	uncharacterized LOC100996797	243937_x_at	-1.4	0.0071	488.5	685	996
AP1G1	164	adaptor-related protein complex 1, gamma 1 subunit	225754_at	-1.39	0.0189	681.2	948	1050
AVPR2	554	arginine vasopressin receptor 2	208111_at	1.39	0.0351	541.6	389.2	1050
FNTB	2342	farnesyltransferase, CAAX box, beta	1773_at	-1.39	0.0092	653.7	909.1	1050
GCLC	2729	glutamate-cysteine ligase, catalytic subunit	202923_s_at	-1.39	0.0167	2838.5	3938.1	1050
GLG1	2734	golgi glycoprotein 1	225918_at	1.39	0.0171	7096.7	5117	1050
IL6ST	3572	interleukin 6 signal transducer (gp130, oncostatin M receptor)	212196_at	-1.39	0.0348	3696.5	5128.3	1050
SMAD4	4089	SMAD family member 4	202527_s_at	-1.39	0.0215	1006.7	1398.9	1050
MCAM	4162	melanoma cell adhesion molecule	210869_s_at	-1.39	0.0368	802.6	1112.7	1050
MLL	4297	myeloid/lymphoid or mixed-lineage leukemia (trithorax homolog, Drosophila)	216624_s_at	-1.39	0.0248	492.7	685.7	1050
ORC4	5000	origin recognition complex, subunit 4	203352_at	-1.39	0.0341	1222.4	1693.6	1050
PIK3C3	5289	phosphatidylinositol 3-kinase, catalytic subunit type 3	204297_at	-1.39	0.0283	1707.4	2378.3	1050
ABCE1	6059	ATP-binding cassette, sub-family E (OABP), member 1	201872_s_at	-1.39	0.0319	2651	3693.9	1050
SDHC	6391	succinate dehydrogenase complex, subunit C, integral membrane protein, 15kDa	216591_s_at	-1.39	0.0243	2368.1	3295.2	1050
SS18	6760	synovial sarcoma translocation, chromosome 18	202817_s_at	-1.39	0.0342	797.4	1106.5	1050
TPR	7175	translocated promoter region, nuclear basket protein	1557227_s_at	-1.39	0.0273	383.8	534.6	1050
SLMAP	7871	sarcolemma associated protein	224149_x_at	-1.39	0.0148	567.4	785.9	1050
URI1	8725	URI1, prefoldin-like chaperone	211563_s_at	-1.39	0.0326	1046	1449.6	1050
ROCK2	9475	Rho-associated, coiled-coil containing protein kinase 2	211504_x_at	-1.39	0.0058	2710.6	3765.5	1050
GOSR1	9527	golgi SNAP receptor complex member 1	213021_at	-1.39	0.0264	1494.6	2080.4	1050
USP34	9736	ubiquitin specific peptidase 34	242647_at	-1.39	0.007	543.8	758.2	1050
ABCF2	10061	ATP-binding cassette, sub-family F (GCN20), member 2	207622_s_at	-1.39	0.0153	2167.1	3005.1	1050
MAP3K2	10746	mitogen-activated protein kinase kinase kinase 2	221695_s_at	-1.39	0.013	935.8	1303.6	1050
PAPOLA	10914	poly(A) polymerase alpha	212720_at	-1.39	0.0088	1059.1	1475.4	1050
AKAP13	11214	A kinase (PRKA) anchor protein 13	222024_s_at	1.39	0.0074	2452	1764.6	1050
FBXO28	23219	F-box protein 28	202272_s_at	-1.39	0.034	2511.8	3493.4	1050
SMCHD1	23347	structural maintenance of chromosomes flexible hinge domain containing 1	212577_at	-1.39	0.0366	893.2	1241.1	1050
FBXL5	26234	F-box and leucine-rich repeat protein 5	209004_s_at	-1.39	0.0237	5568.5	7745.8	1050
NFU1	27247	NFU1 iron-sulfur cluster scaffold homolog (S. cerevisiae)	218946_at	-1.39	0.0232	3614.5	5031.8	1050
KLHL20	27252	kelch-like 20 (Drosophila)	210635_s_at	-1.39	0.0193	714.4	996.3	1050
TRA2A	29896	transformer 2 alpha homolog (Drosophila)	204658_at	-1.39	0.0088	2432.1	3377.6	1050
PXK	54899	PX domain containing serine/threonine kinase	1552274_at	-1.39	0.0425	2582.9	3598.1	1050
FRMD4A	55691	FERM domain containing 4A	208475_at	1.39	0.0481	1619.8	1166.9	1050
TTC17	55761	tetratricopeptide repeat domain 17	232323_s_at	1.39	0.0181	2336.3	1675	1050
TNRC6C	57690	trinucleotide repeat containing 6C	227149_at	-1.39	0.0238	802	1116.6	1050
CREBZF	58487	CREB/ATF bZIP transcription factor	225594_at	-1.39	0.0102	1316.7	1834.4	1050
AZI2	64343	5-azacytidine induced 2	227905_s_at	-1.39	0.0271	501	697	1050
TMEM135	65084	transmembrane protein 135	222209_s_at	-1.39	0.0484	1792.2	2492.5	1050
SCRN3	79634	secernin 3	219234_x_at	-1.39	0.0065	562.8	781	1050
PTCD2	79810	pentatricopeptide repeat domain 2	1555910_at	-1.39	0.0417	1361.3	1887.6	1050
MRPL43	84545	mitochondrial ribosomal protein L43	230026_at	-1.39	0.0086	434.7	604.8	1050
UBR1	197131	ubiquitin protein ligase E3 component n-recognin 1	238528_at	-1.39	0.0472	389.1	541.5	1050
ZBTB38	253461	zinc finger and BTB domain containing 38	1558733_at	-1.39	0.0464	2426.1	3383.5	1050
LINC00176	284739	long intergenic non-protein coding RNA 176	233355_at	1.39	0.042	460.2	330.5	1050
LOC401463	401463	uncharacterized LOC401463	243820_at	1.39	0.0364	1293.9	930.8	1050
FLJ38576	651430	uncharacterized LOC651430	229959_at	1.39	0.0392	1313.3	945.2	1050
1559580_at	NA		1559580_at	-1.39	0.0116	226.3	314	1050
223408_s_at	NA		223408_s_at	-1.39	0.0244	839.8	1168.7	1050
223661_at	NA		223661_at	-1.39	0.0157	521.5	726.1	1050
Hs.716603	NA		240135_x_at	1.39	0.0494	701.6	503.8	1050
LOC100507599	100507599	uncharacterized LOC100507599	225193_at	-1.39	0.033	984.8	1368.4	1050
CNP	1267	2',3'-cyclic nucleotide 3' phosphodiesterase	208912_s_at	-1.38	0.0275	12475.8	17219.8	1100
DLX2	1746	distal-less homeobox 2	207147_at	-1.38	0.0237	329.3	454.8	1100
FNTA	2339	farnesyltransferase, CAAX box, alpha	209471_s_at	-1.38	0.0199	2497.9	3456.9	1100
GPLD1	2822	glycosylphosphatidylinositol specific phospholipase D1	206264_at	-1.38	0.0134	656.7	906.4	1100
IFIT3	3437	interferon-induced protein with tetratricopeptide repeats 3	229450_at	-1.38	0.0366	1046.9	1441.6	1100
IFNAR1	3454	interferon (alpha, beta and omega) receptor 1	225661_at	-1.38	0.0196	1109	1534.9	1100
IMPA1	3612	inositol(myo)-1(or 4)-monophosphatase 1	203011_at	-1.38	0.0436	8865.7	12259.3	1100
NFYB	4801	nuclear transcription factor Y, beta	218129_s_at	-1.38	0.0288	810.5	1122.4	1100
PFKFB2	5208	6-phosphofructo-2-kinase/fructose-2,6-biphosphatase 2	209992_at	-1.38	0.0455	717.9	992.9	1100
PSEN1	5663	presenilin 1	238816_at	-1.38	0.0065	505.2	695.5	1100
SORT1	6272	sortilin 1	212807_s_at	-1.38	0.0245	2353.3	3247.7	1100
SON	6651	SON DNA binding protein	201086_x_at	-1.38	0.0241	7070.2	9747.4	1100
ZNF226	7769	zinc finger protein 226	219603_s_at	-1.38	0.013	1106.6	1522.6	1100
CUL5	8065	cullin 5	230393_at	1.38	0.0383	409.5	295.8	1100
SLC25A11	8402	solute carrier family 25 (mitochondrial carrier; oxoglutarate carrier), member 11	207088_s_at	-1.38	0.04	3801.8	5234.9	1100
DENR	8562	density-regulated protein	231896_s_at	-1.38	0.0297	9925.5	13664.7	1100
AIMP1	9255	aminoacyl tRNA synthetase complex-interacting multifunctional protein 1	202542_s_at	-1.38	0.0158	2129.8	2932.6	1100
SH3PXD2A	9644	SH3 and PX domains 2A	213252_at	1.38	0.0407	1268.7	919.6	1100
ABI1	10006	abl-interactor 1	209027_s_at	-1.38	0.0401	4823.5	6653.2	1100
CNPY2	10330	canopy 2 homolog (zebrafish)	209796_s_at	-1.38	0.0464	3172.9	4377.4	1100
IGF2BP2	10644	insulin-like growth factor 2 mRNA binding protein 2	218847_at	1.38	0.0439	692.8	500.4	1100
SULF1	23213	sulfatase 1	212344_at	-1.38	0.0263	526	728.3	1100
CARD10	29775	caspase recruitment domain family, member 10	210025_s_at	1.38	0.031	1589.6	1148.1	1100
DNAJC27	51277	DnaJ (Hsp40) homolog, subfamily C, member 27	233368_s_at	-1.38	0.0381	487.2	671.6	1100
CTDSPL2	51496	CTD (carboxy-terminal domain, RNA polymerase II, polypeptide A) small phosphatase like 2	1555106_a_at	-1.38	0.014	175.8	241.9	1100
MRPL48	51642	mitochondrial ribosomal protein L48	218281_at	-1.38	0.0219	2133.1	2947.3	1100
LUC7L3	51747	LUC7-like 3 (S. cerevisiae)	208835_s_at	1.38	0.0395	10778.6	7837.1	1100
MOSPD1	56180	motile sperm domain containing 1	1557455_s_at	-1.38	0.0303	645.3	891.9	1100
ARHGAP20	57569	Rho GTPase activating protein 20	1555020_a_at	-1.38	0.0086	510.6	705.1	1100
AIDA	64853	axin interactor, dorsalization associated	220199_s_at	-1.38	0.0354	1264	1748	1100
TTC13	79573	tetratricopeptide repeat domain 13	219481_at	-1.38	0.0245	1385.7	1910.3	1100
TATDN1	83940	TatD DNase domain containing 1	223231_at	-1.38	0.02	1940.6	2670.5	1100
MCHR2	84539	melanin-concentrating hormone receptor 2	224408_at	-1.38	0.0106	1212.6	1678.2	1100
USP38	84640	ubiquitin specific peptidase 38	223289_s_at	-1.38	0.0405	867.4	1200.9	1100
HS6ST2	90161	heparan sulfate 6-O-sulfotransferase 2	1552766_at	-1.38	0.006	194.3	268.6	1100
SFT2D1	113402	SFT2 domain containing 1	225850_at	-1.38	0.0294	4004.4	5541.2	1100
C10orf90	118611	chromosome 10 open reading frame 90	1556200_a_at	-1.38	0.0151	321.7	444.3	1100
NKAIN4	128414	Na+/K+ transporting ATPase interacting 4	230668_at	1.38	0.0112	1316.6	954.4	1100
MDH1B	130752	malate dehydrogenase 1B, NAD (soluble)	1558077_s_at	-1.38	0.0295	835.7	1154.3	1100
RBFOX3	146713	RNA binding protein, fox-1 homolog (C. elegans) 3	240975_x_at	1.38	0.0339	1631.6	1180.9	1100
TBCEL	219899	tubulin folding cofactor E-like	231997_at	-1.38	0.0107	238.7	329	1100
TMEM9	252839	transmembrane protein 9	222987_s_at	-1.38	0.0344	3722.5	5123.5	1100
MAGI3	260425	membrane associated guanylate kinase, WW and PDZ domain containing 3	224307_x_at	-1.38	0.0212	432.2	597.1	1100
FRYL	285527	FRY-like	1554260_a_at	-1.38	0.0399	933.7	1290.8	1100
ZNF322P1	387328	zinc finger protein 322 pseudogene 1	219376_at	-1.38	0.0034	557.5	771.7	1100
AI421234	NA		244088_at	1.38	0.0154	793.5	574.5	1100
AV742010	NA		217706_at	1.38	0.0295	570.9	413.2	1100
1569142_at	NA		1569142_at	-1.38	0.0465	188.8	260.5	1100
1570552_at	NA		1570552_at	-1.38	0.0347	406.7	559.8	1100
235632_at	NA		235632_at	1.38	0.0219	301.5	219	1100
243619_at	NA		243619_at	-1.38	0.015	231.5	319.8	1100
AKR1B1	231	aldo-keto reductase family 1, member B1 (aldose reductase)	201272_at	-1.37	0.0498	6988.6	9555.7	1151
FAS	355	Fas (TNF receptor superfamily, member 6)	204780_s_at	1.37	0.0093	591.7	431.8	1151
BID	637	BH3 interacting domain death agonist	227143_s_at	-1.37	0.0265	2482.1	3395.4	1151
CBS	875	cystathionine-beta-synthase	240517_at	1.37	0.0386	1077.4	783.9	1151
CLTC	1213	clathrin, heavy chain (Hc)	200614_at	-1.37	0.0377	48232.7	66021.2	1151
CTNNA1	1495	catenin (cadherin-associated protein), alpha 1, 102kDa	1558214_s_at	-1.37	0.0186	151.1	207.1	1151
CD55	1604	CD55 molecule, decay accelerating factor for complement (Cromer blood group)	201926_s_at	-1.37	0.0467	921.8	1266.9	1151
DBP	1628	D site of albumin promoter (albumin D-box) binding protein	209782_s_at	-1.37	0.0376	2606.5	3572.1	1151
ACSL3	2181	acyl-CoA synthetase long-chain family member 3	201662_s_at	-1.37	0.0332	6048.3	8279.8	1151
GALC	2581	galactosylceramidase	211810_s_at	-1.37	0.0054	338.9	465.1	1151
GNS	2799	glucosamine (N-acetyl)-6-sulfatase	203676_at	-1.37	0.0077	438.1	600.5	1151
ILF3	3609	interleukin enhancer binding factor 3, 90kDa	211375_s_at	-1.37	0.0401	3737.5	5111.2	1151
OLR1	4973	oxidized low density lipoprotein (lectin-like) receptor 1	210004_at	-1.37	0.0103	215.1	293.9	1151
PDE1C	5137	phosphodiesterase 1C, calmodulin-dependent 70kDa	236344_at	-1.37	0.0207	501.9	685.9	1151
PHB	5245	prohibitin	200658_s_at	-1.37	0.0255	4432.5	6064	1151
POLR2E	5434	polymerase (RNA) II (DNA directed) polypeptide E, 25kDa	217854_s_at	-1.37	0.0462	4705.3	6439.6	1151
PPP6C	5537	protein phosphatase 6, catalytic subunit	206174_s_at	-1.37	0.0457	3534.4	4846	1151
RFC1	5981	replication factor C (activator 1) 1, 145kDa	209085_x_at	-1.37	0.0069	1213.1	1659.9	1151
UBC	7316	ubiquitin C	208980_s_at	-1.37	0.0393	59424.3	81472.6	1151
UBE2A	7319	ubiquitin-conjugating enzyme E2A	201898_s_at	-1.37	0.0159	2245.8	3071.5	1151
SORBS2	8470	sorbin and SH3 domain containing 2	237285_at	1.37	0.0291	797.4	583.4	1151
NIPSNAP1	8508	nipsnap homolog 1 (C. elegans)	201708_s_at	-1.37	0.0472	2903.7	3988.6	1151
KLF7	8609	Kruppel-like factor 7 (ubiquitous)	238482_at	1.37	0.0037	665.8	485.1	1151
ALDH4A1	8659	aldehyde dehydrogenase 4 family, member A1	203722_at	1.37	0.0373	2210.7	1616.1	1151
ZMYM4	9202	zinc finger, MYM-type 4	202049_s_at	-1.37	0.0188	1424.2	1950.2	1151
PDCD6IP	10015	programmed cell death 6 interacting protein	217746_s_at	-1.37	0.016	2778.3	3798.3	1151
RAD50	10111	RAD50 homolog (S. cerevisiae)	209349_at	-1.37	0.0094	910.5	1242.9	1151
CRTAP	10491	cartilage associated protein	1554464_a_at	-1.37	0.001	375.3	513.8	1151
MAPRE2	10982	microtubule-associated protein, RP/EB family, member 2	202501_at	-1.37	0.0097	8818.5	12041.1	1151
ATE1	11101	arginyltransferase 1	234584_s_at	-1.37	0.0309	530.3	728.4	1151
MON2	23041	MON2 homolog (S. cerevisiae)	212755_at	-1.37	0.0208	475.3	653.1	1151
CLASP2	23122	cytoplasmic linker associated protein 2	212309_at	-1.37	0.046	11759.7	16092.6	1151
SLC44A1	23446	solute carrier family 44, member 1	224596_at	-1.37	0.0135	1551.9	2119.9	1151
TPGS2	25941	tubulin polyglutamylase complex subunit 2	212055_at	-1.37	0.0084	4521.2	6196.7	1151
FBXL3	26224	F-box and leucine-rich repeat protein 3	225132_at	-1.37	0.0434	8023.1	10980.6	1151
UBQLN1	29979	ubiquilin 1	222989_s_at	-1.37	0.0372	1342.2	1842.5	1151
ATP6V1D	51382	ATPase, H+ transporting, lysosomal 34kDa, V1 subunit D	208899_x_at	-1.37	0.0302	21236.7	29054.8	1151
NOL7	51406	nucleolar protein 7, 27kDa	210097_s_at	-1.37	0.014	4967.1	6796	1151
UBE2J1	51465	ubiquitin-conjugating enzyme E2, J1	217826_s_at	-1.37	0.0134	1004.1	1374.8	1151
RSF1	51773	remodeling and spacing factor 1	222540_s_at	1.37	0.0405	7210.3	5280	1151
MRPL50	54534	mitochondrial ribosomal protein L50	225580_at	-1.37	0.0432	296.9	408.1	1151
CRLS1	54675	cardiolipin synthase 1	223978_s_at	-1.37	0.0125	1557.1	2132	1151
HAUS6	54801	HAUS augmin-like complex, subunit 6	233655_s_at	-1.37	0.0004	401.3	548.7	1151
RMND1	55005	required for meiotic nuclear division 1 homolog (S. cerevisiae)	1555201_a_at	-1.37	0.0249	1045.3	1436.7	1151
G2E3	55632	G2/M-phase specific E3 ubiquitin protein ligase	223255_at	-1.37	0.005	879.9	1203.7	1151
CLDND1	56650	claudin domain containing 1	1554149_at	-1.37	0.0402	13773.7	18914.8	1151
SPIRE1	56907	spire homolog 1 (Drosophila)	225018_at	-1.37	0.0063	3402.6	4673.8	1151
ADPRM	56985	ADP-ribose/CDP-alcohol diphosphatase, manganese-dependent	220606_s_at	-1.37	0.0152	716.3	982.7	1151
SMURF1	57154	SMAD specific E3 ubiquitin protein ligase 1	215458_s_at	-1.37	0.0262	665	912.3	1151
GATAD1	57798	GATA zinc finger domain containing 1	208503_s_at	-1.37	0.0062	3632.7	4978.1	1151
SCRN3	79634	secernin 3	222849_s_at	-1.37	0.0416	872.7	1191.2	1151
DCAF17	80067	DDB1 and CUL4 associated factor 17	231921_at	-1.37	0.0387	1054.1	1445.9	1151
COG3	83548	component of oligomeric golgi complex 3	223450_s_at	-1.37	0.026	1896.8	2596.4	1151
DYNLRB1	83658	dynein, light chain, roadblock-type 1	217918_at	-1.37	0.0129	24098.5	33069.4	1151
RGPD5	84220	RANBP2-like and GRIP domain containing 5	237073_at	1.37	0.0483	443.5	322.6	1151
RPPH1	85495	ribonuclease P RNA component H1	1556684_at	1.37	0.0108	531.5	387.2	1151
TMEM44	93109	transmembrane protein 44	228054_at	1.37	0.008	796.1	579.6	1151
DNAJC21	134218	DnaJ (Hsp40) homolog, subfamily C, member 21	238337_s_at	-1.37	0.0301	2177.4	2979.3	1151
MORC2-AS1	150291	MORC2 antisense RNA 1	230566_at	-1.37	0.0424	1953.5	2685.7	1151
PAPD4	167153	PAP associated domain containing 4	225761_at	-1.37	0.0433	646.3	887.9	1151
RAB12	201475	RAB12, member RAS oncogene family	235059_at	1.37	0.001	293.3	213.8	1151
DPH3	285381	DPH3, KTI11 homolog (S. cerevisiae)	225195_at	-1.37	0.0243	279.3	383.3	1151
RNF180	285671	ring finger protein 180	242985_x_at	-1.37	0.0348	379.9	520.7	1151
ZDHHC21	340481	zinc finger, DHHC-type containing 21	243550_at	-1.37	0.0167	526.9	720.3	1151
MAST4	375449	microtubule associated serine/threonine kinase family member 4	40016_g_at	1.37	0.0172	10005.7	7286.2	1151
AK022100	NA		233406_at	-1.37	0.0122	176.4	241.3	1151
BC028913	NA		1569578_at	1.37	0.0101	403.7	295.5	1151
BE501559	NA		230456_at	1.37	0.0299	501.5	365.6	1151
230503_at	NA		230503_at	1.37	0.0114	1258.5	919.4	1151
LOC100507477	100507477	uncharacterized LOC100507477	1555868_at	1.37	0.0452	484	352.7	1151
CRIP2	1397	cysteine-rich protein 2	208978_at	-1.36	0.0378	3696	5011.1	1221
DR1	1810	down-regulator of transcription 1, TBP-binding (negative cofactor 2)	216652_s_at	-1.36	0.0265	468.3	636.2	1221
EIF2S1	1965	eukaryotic translation initiation factor 2, subunit 1 alpha, 35kDa	201142_at	-1.36	0.0382	5358.2	7310.2	1221
IDE	3416	insulin-degrading enzyme	217496_s_at	-1.36	0.0071	672.7	914.3	1221
JAK2	3717	Janus kinase 2	205842_s_at	-1.36	0.0392	786	1066.6	1221
NDUFB6	4712	NADH dehydrogenase (ubiquinone) 1 beta subcomplex, 6, 17kDa	203613_s_at	-1.36	0.0292	11688	15934.9	1221
OGDH	4967	oxoglutarate (alpha-ketoglutarate) dehydrogenase (lipoamide)	1554152_a_at	-1.36	0.0343	357.3	486.2	1221
PRRX1	5396	paired related homeobox 1	205991_s_at	-1.36	0.0467	391.6	531.4	1221
PRIM1	5557	primase, DNA, polypeptide 1 (49kDa)	205053_at	-1.36	0.0041	449.8	612.1	1221
RYR3	6263	ryanodine receptor 3	233129_at	1.36	0.0249	660.3	485.3	1221
SFRP1	6422	secreted frizzled-related protein 1	202037_s_at	-1.36	0.0423	953.7	1299.5	1221
TCEB1	6921	transcription elongation factor B (SIII), polypeptide 1 (15kDa, elongin C)	202824_s_at	-1.36	0.0404	11260.7	15276.4	1221
GEMIN2	8487	gem (nuclear organelle) associated protein 2	211114_x_at	-1.36	0.0468	542.4	739.9	1221
MYOM1	8736	myomesin 1, 185kDa	205610_at	1.36	0.0207	671.8	494.1	1221
CDS2	8760	CDP-diacylglycerol synthase (phosphatidate cytidylyltransferase) 2	212862_at	-1.36	0.0124	1478.5	2010.5	1221
MTMR2	8898	myotubularin related protein 2	214649_s_at	-1.36	0.0171	1096.5	1492.2	1221
SMC3	9126	structural maintenance of chromosomes 3	209257_s_at	-1.36	0.023	1005.4	1364.6	1221
PSME3	10197	proteasome (prosome, macropain) activator subunit 3 (PA28 gamma; Ki)	209853_s_at	-1.36	0.034	2574.6	3504.4	1221
STX6	10228	syntaxin 6	1552618_at	-1.36	0.0466	2065.2	2807.4	1221
ATP5H	10476	ATP synthase, H+ transporting, mitochondrial Fo complex, subunit d	210149_s_at	-1.36	0.0497	26099.6	35585	1221
VTI1B	10490	vesicle transport through interaction with t-SNAREs homolog 1B (yeast)	225928_at	-1.36	0.0295	1231.2	1670.4	1221
PTGES3	10728	prostaglandin E synthase 3 (cytosolic)	200627_at	-1.36	0.0249	20828.3	28300.7	1221
RAB10	10890	RAB10, member RAS oncogene family	222981_s_at	-1.36	0.0028	3080.2	4184.1	1221
JTB	10899	jumping translocation breakpoint	200048_s_at	-1.36	0.0316	11684.4	15846.2	1221
WBP4	11193	WW domain binding protein 4 (formin binding protein 21)	203598_s_at	-1.36	0.0087	770.6	1045.6	1221
DHX30	22907	DEAH (Asp-Glu-Ala-His) box polypeptide 30	212674_s_at	-1.36	0.0481	5364.6	7303.3	1221
EFR3B	22979	EFR3 homolog B (S. cerevisiae)	215328_at	1.36	0.0322	631.4	465.4	1221
FGFR1OP2	26127	FGFR1 oncogene partner 2	1556283_s_at	-1.36	0.0319	421.7	575.5	1221
GAPVD1	26130	GTPase activating protein and VPS9 domains 1	214869_x_at	-1.36	0.0048	994.3	1352.5	1221
FBXO9	26268	F-box protein 9	1559094_at	-1.36	0.0251	214.4	291.8	1221
RWDD1	51389	RWD domain containing 1	240214_at	-1.36	0.0212	688.9	940.1	1221
NAA38	51691	N(alpha)-acetyltransferase 38, NatC auxiliary subunit	228529_at	-1.36	0.0272	698	952.2	1221
CALML5	51806	calmodulin-like 5	220414_at	1.36	0.0222	362.5	266.2	1221
ADAM22	53616	ADAM metallopeptidase domain 22	244194_at	-1.36	0.0409	646.5	878.9	1221
PELO	53918	pelota homolog (Drosophila)	218472_s_at	-1.36	0.0119	1121.3	1522.4	1221
RBM11	54033	RNA binding motif protein 11	232549_at	-1.36	0.0358	486.8	660.8	1221
APTX	54840	aprataxin	222658_s_at	-1.36	0.0435	1023.2	1395.1	1221
IARS2	55699	isoleucyl-tRNA synthetase 2, mitochondrial	217900_at	-1.36	0.0257	5441.9	7390.5	1221
PRUNE	58497	prune homolog (Drosophila)	210988_s_at	-1.36	0.0314	754.9	1026.6	1221
NIF3L1	60491	NIF3 NGG1 interacting factor 3-like 1 (S. cerevisiae)	218133_s_at	-1.36	0.0317	3302.5	4505.9	1221
SRR	63826	serine racemase	219204_s_at	-1.36	0.0112	963.3	1310.9	1221
AKIRIN1	79647	akirin 1	222459_at	-1.36	0.0301	1654	2255.9	1221
TXNDC15	79770	thioredoxin domain containing 15	220495_s_at	-1.36	0.0235	2069.3	2816	1221
CCDC82	79780	coiled-coil domain containing 82	223300_s_at	-1.36	0.0281	2995	4058.7	1221
DCTN5	84516	dynactin 5 (p25)	232343_at	-1.36	0.0092	526.1	715	1221
LYRM7	90624	Lyrm7 homolog (mouse)	231840_x_at	-1.36	0.0475	1163.9	1583.7	1221
CHURC1	91612	churchill domain containing 1	233268_s_at	-1.36	0.0394	4380.6	5952.5	1221
LYPD1	116372	LY6/PLAUR domain containing 1	212909_at	1.36	0.0484	1653.7	1212.6	1221
NADKD1	133686	NAD kinase domain containing 1	226946_at	-1.36	0.0462	1279.3	1742.6	1221
TMEM167A	153339	transmembrane protein 167A	226276_at	-1.36	0.0316	1510.3	2059.3	1221
ZFP82	284406	zinc finger protein 82 homolog (mouse)	1555793_a_at	-1.36	0.0238	1491.5	2035	1221
DPH3	285381	DPH3, KTI11 homolog (S. cerevisiae)	225200_at	-1.36	0.0451	2398.6	3267.2	1221
BC037164	NA		1562586_at	1.36	0.0105	1088.4	803.1	1221
AA767283	NA		241540_at	1.36	0.0466	1149.3	847.2	1221
AC004079	NA		216583_x_at	-1.36	0.0188	1571.4	2141.6	1221
1556006_s_at	NA		1556006_s_at	-1.36	0.0313	448.5	608.3	1221
1557586_s_at	NA		1557586_s_at	1.36	0.0154	1747	1286.4	1221
1558365_at	NA		1558365_at	-1.36	0.0313	324.1	442	1221
1570058_at	NA		1570058_at	1.36	0.02	238	175.5	1221
222541_at	NA		222541_at	-1.36	0.0004	1128.8	1533.8	1221
Hs.687256	NA		242840_at	1.36	0.0427	411.3	303.3	1221
TBCB	1155	tubulin folding cofactor B	216194_s_at	-1.35	0.0387	15967.6	21617.1	1282
COPB1	1315	coatomer protein complex, subunit beta 1	201359_at	-1.35	0.029	3430.5	4620.4	1282
HIST1H1D	3007	histone cluster 1, H1d	214537_at	1.35	0.0144	618.6	459.4	1282
INPP1	3628	inositol polyphosphate-1-phosphatase	202794_at	-1.35	0.0282	4442.3	6014.9	1282
KCNJ11	3767	potassium inwardly-rectifying channel, subfamily J, member 11	231740_at	-1.35	0.034	476.1	642.9	1282
NUP98	4928	nucleoporin 98kDa	203194_s_at	-1.35	0.0058	383.8	516.4	1282
OAT	4942	ornithine aminotransferase	201599_at	-1.35	0.0396	27991	37811.5	1282
PCM1	5108	pericentriolar material 1	202174_s_at	-1.35	0.0422	5118.4	6914.6	1282
RPS6KB1	6198	ribosomal protein S6 kinase, 70kDa, polypeptide 1	211578_s_at	-1.35	0.0125	858.2	1156.1	1282
ST13	6767	suppression of tumorigenicity 13 (colon carcinoma) (Hsp70 interacting protein)	208666_s_at	-1.35	0.0251	3174.8	4276.3	1282
TIA1	7072	TIA1 cytotoxic granule-associated RNA binding protein	201446_s_at	-1.35	0.0029	1818.2	2460.3	1282
PIP5K1A	8394	phosphatidylinositol-4-phosphate 5-kinase, type I, alpha	211205_x_at	-1.35	0.036	415.3	559	1282
CUL4A	8451	cullin 4A	242194_at	1.35	0.0175	772.1	572.7	1282
NCOA1	8648	nuclear receptor coactivator 1	209105_at	-1.35	0.0443	1690.8	2276.8	1282
TNFRSF10D	8793	tumor necrosis factor receptor superfamily, member 10d, decoy with truncated death domain	227345_at	1.35	0.0276	266.5	198	1282
SYNJ2	8871	synaptojanin 2	1555009_a_at	-1.35	0.0151	444.2	597.5	1282
HERC1	8925	HECT and RLD domain containing E3 ubiquitin protein ligase family member 1	240703_s_at	-1.35	0.034	200	269	1282
RAB11B	9230	RAB11B, member RAS oncogene family	217793_at	1.35	0.0365	1391.5	1030.3	1282
EIF5B	9669	eukaryotic translation initiation factor 5B	214314_s_at	1.35	0.0455	299.6	222.5	1282
DDX46	9879	DEAD (Asp-Glu-Ala-Asp) box polypeptide 46	202462_s_at	-1.35	0.0362	3089.8	4179.9	1282
RBM7	10179	RNA binding motif protein 7	218379_at	-1.35	0.007	1291.3	1748.8	1282
SEPT9	10801	septin 9	207425_s_at	1.35	0.0227	612.8	454.5	1282
MAN1A2	10905	mannosidase, alpha, class 1A, member 2	217921_at	-1.35	0.0287	527.3	709.3	1282
PWP1	11137	PWP1 homolog (S. cerevisiae)	201608_s_at	-1.35	0.045	3538.1	4760.3	1282
DUSP12	11266	dual specificity phosphatase 12	218576_s_at	-1.35	0.04	1876	2534.1	1282
LARP1	23367	La ribonucleoprotein domain family, member 1	239663_x_at	1.35	0.0454	726.8	538.5	1282
PPWD1	23398	peptidylprolyl isomerase domain and WD repeat containing 1	213483_at	-1.35	0.0349	1728.1	2336.1	1282
WSB1	26118	WD repeat and SOCS box containing 1	201294_s_at	-1.35	0.0355	4117.3	5563.6	1282
ZDHHC1	29800	zinc finger, DHHC-type containing 1	228637_at	1.35	0.0303	367	271.9	1282
ZDHHC9	51114	zinc finger, DHHC-type containing 9	235015_at	-1.35	0.0161	1510.5	2040.9	1282
ANGPTL4	51129	angiopoietin-like 4	221009_s_at	1.35	0.0363	1516.9	1126.9	1282
KLF3	51274	Kruppel-like factor 3 (basic)	225140_at	-1.35	0.008	272.8	367.2	1282
HDAC7	51564	histone deacetylase 7	217937_s_at	1.35	0.0479	1943.3	1435.6	1282
PPIL1	51645	peptidylprolyl isomerase (cyclophilin)-like 1	222500_at	-1.35	0.035	2999.3	4034.5	1282
ZRANB1	54764	zinc finger, RAN-binding domain containing 1	225131_at	-1.35	0.0279	3623.7	4898	1282
GIN1	54826	gypsy retrotransposon integrase 1	219467_at	-1.35	0.0124	1094.4	1478.8	1282
CISD1	55847	CDGSH iron sulfur domain 1	218597_s_at	-1.35	0.0478	5988.3	8087.1	1282
BEX1	55859	brain expressed, X-linked 1	218332_at	-1.35	0.0357	57075	77219.1	1282
ECHDC1	55862	enoyl CoA hydratase domain containing 1	219974_x_at	-1.35	0.0443	2464.5	3329	1282
PCNP	57092	PEST proteolytic signal containing nuclear protein	217816_s_at	-1.35	0.0262	9287.3	12523.9	1282
USP36	57602	ubiquitin specific peptidase 36	224979_s_at	1.35	0.0268	1024.5	757.9	1282
SAMSN1	64092	SAM domain, SH3 domain and nuclear localization signals 1	220330_s_at	-1.35	0.0242	156.5	210.8	1282
PLEKHA3	65977	pleckstrin homology domain containing, family A (phosphoinositide binding specific) member 3	227658_s_at	-1.35	0.0324	768.8	1038	1282
C2orf49	79074	chromosome 2 open reading frame 49	243093_at	-1.35	0.0016	215.9	292.4	1282
ALG13	79868	asparagine-linked glycosylation 13 homolog (S. cerevisiae)	219015_s_at	-1.35	0.0002	482.5	652.9	1282
LONP2	83752	lon peptidase 2, peroxisomal	223099_s_at	-1.35	0.0368	2788.3	3758.8	1282
RBM48	84060	RNA binding motif protein 48	232661_s_at	-1.35	0.023	694.2	935.3	1282
ALKBH7	84266	alkB, alkylation repair homolog 7 (E. coli)	223317_at	1.35	0.0345	371.5	274.6	1282
EMID1	129080	EMI domain containing 1	213779_at	1.35	0.02	2979.9	2206.4	1282
C6orf57	135154	chromosome 6 open reading frame 57	238504_at	-1.35	0.0458	934.1	1259	1282
TUBB	203068	tubulin, beta class I	212320_at	-1.35	0.0453	8412.9	11323.3	1282
SLC37A2	219855	solute carrier family 37 (glycerol-3-phosphate transporter), member 2	238638_at	1.35	0.0315	451.7	333.6	1282
C6orf89	221477	chromosome 6 open reading frame 89	224988_at	-1.35	0.0263	858.3	1154.9	1282
LOC255167	255167	uncharacterized LOC255167	1559033_at	-1.35	0.007	355.4	479.7	1282
SPOPL	339745	speckle-type POZ protein-like	225659_at	-1.35	0.0289	1278.4	1732.1	1282
MEX3D	399664	mex-3 homolog D (C. elegans)	244712_at	1.35	0.0404	341.3	253.4	1282
AI697662	NA		231465_at	1.35	0.0221	3099.4	2299.5	1282
AK026872	NA		233244_at	1.35	0.0036	1351.8	1000.9	1282
AL050042	NA		216613_at	-1.35	0.0171	353.1	477.4	1282
216603_at	NA		216603_at	-1.35	0.0336	1286.8	1731.5	1282
1570451_at	NA		1570451_at	1.35	0.0421	567.3	419.6	1282
236324_at	NA		236324_at	-1.35	0.0189	483	653.4	1282
241679_at	NA		241679_at	1.35	0.0188	360.6	266.9	1282
Hs.668808	NA		236889_at	1.35	0.0364	643.9	476.5	1282
Hs.669403	NA		239784_at	1.35	0.041	589	435.7	1282
LOC100507364	100507364	uncharacterized LOC100507364	230887_at	-1.35	0.0103	569.9	766.9	1282
KIF1A	547	kinesin family member 1A	203849_s_at	1.34	0.0245	9871.1	7357.6	1348
EIF4B	1975	eukaryotic translation initiation factor 4B	211937_at	-1.34	0.034	9123.1	12221.3	1348
FDPS	2224	farnesyl diphosphate synthase	201275_at	-1.34	0.0392	4201.4	5626.7	1348
GSPT1	2935	G1 to S phase transition 1	201912_s_at	-1.34	0.0447	1808.3	2414.6	1348
IARS	3376	isoleucyl-tRNA synthetase	204744_s_at	-1.34	0.0454	14175	19011.6	1348
IDI1	3422	isopentenyl-diphosphate delta isomerase 1	208881_x_at	-1.34	0.0135	10820.1	14530.8	1348
KIF5A	3798	kinesin family member 5A	229921_at	-1.34	0.042	57675.4	77154.3	1348
DDR2	4921	discoidin domain receptor tyrosine kinase 2	205168_at	1.34	0.0355	2317.5	1724.8	1348
PWP2	5822	PWP2 periodic tryptophan protein homolog (yeast)	209336_at	-1.34	0.0225	2067.4	2774.7	1348
RORA	6095	RAR-related orphan receptor A	210426_x_at	1.34	0.0212	824.7	615.4	1348
SC5DL	6309	sterol-C5-desaturase (ERG3 delta-5-desaturase homolog, S. cerevisiae)-like	211423_s_at	-1.34	0.0317	10107.3	13511.4	1348
SCN8A	6334	sodium channel, voltage gated, type VIII, alpha subunit	207049_at	-1.34	0.0333	1965	2637	1348
SRSF4	6429	serine/arginine-rich splicing factor 4	239512_at	-1.34	0.0401	488.7	653.8	1348
SNAPC3	6619	small nuclear RNA activating complex, polypeptide 3, 50kDa	210465_s_at	-1.34	0.0302	2214.5	2956.4	1348
UBE2L3	7332	ubiquitin-conjugating enzyme E2L 3	200683_s_at	-1.34	0.0149	5478.7	7358.8	1348
AGPS	8540	alkylglycerone phosphate synthase	205401_at	-1.34	0.0104	782.6	1046.6	1348
MPDZ	8777	multiple PDZ domain protein	213306_at	-1.34	0.0309	5724.7	7697.1	1348
MPDU1	9526	mannose-P-dolichol utilization defect 1	209208_at	-1.34	0.0097	1886.6	2536.5	1348
LCMT2	9836	leucine carboxyl methyltransferase 2	204012_s_at	-1.34	0.0126	1148.3	1533.3	1348
CTDSPL	10217	CTD (carboxy-terminal domain, RNA polymerase II, polypeptide A) small phosphatase-like	201904_s_at	1.34	0.0197	2484.8	1853.5	1348
ERLIN1	10613	ER lipid raft associated 1	202444_s_at	-1.34	0.0229	444.5	594.5	1348
RNF13	11342	ring finger protein 13	201779_s_at	-1.34	0.0196	13390.5	17974.5	1348
FBXO28	23219	F-box protein 28	1555971_s_at	-1.34	0.0483	1453.8	1947.5	1348
GORASP2	26003	golgi reassembly stacking protein 2, 55kDa	208842_s_at	-1.34	0.0279	3569.1	4782.4	1348
MAGEH1	28986	melanoma antigen family H, 1	218573_at	-1.34	0.0495	7660.4	10252.4	1348
PPP2R3C	55012	protein phosphatase 2, regulatory subunit B'', gamma	218852_at	-1.34	0.0097	2534.6	3398.5	1348
UEVLD	55293	UEV and lactate/malate dehyrogenase domains	220775_s_at	-1.34	0.0101	361.2	484.2	1348
ZNF83	55769	zinc finger protein 83	236429_at	1.34	0.05	207.3	154.9	1348
KIAA1211	57482	KIAA1211	227230_s_at	-1.34	0.019	1482	1979.9	1348
WDR48	57599	WD repeat domain 48	222157_s_at	-1.34	0.0131	2588.1	3480.4	1348
POLDIP3	84271	polymerase (DNA-directed), delta interacting protein 3	215357_s_at	-1.34	0.0106	651.8	872.6	1348
PIK3IP1	113791	phosphoinositide-3-kinase interacting protein 1	221757_at	-1.34	0.0101	1525	2047.7	1348
ZNF618	114991	zinc finger protein 618	238444_at	1.34	0.0234	709.6	531.3	1348
MSI2	124540	musashi homolog 2 (Drosophila)	243579_at	1.34	0.0417	2122.1	1581.8	1348
TAS2R45	259291	taste receptor, type 2, member 45	234042_at	-1.34	0.014	310.7	417.4	1348
DPY19L2	283417	dpy-19-like 2 (C. elegans)	238784_at	-1.34	0.0229	350.2	469	1348
CHAMP1	283489	chromosome alignment maintaining phosphoprotein 1	226194_at	-1.34	0.0223	2135.8	2855.2	1348
C17orf89	284184	chromosome 17 open reading frame 89	225966_at	1.34	0.0431	575.4	428.7	1348
FAM21A	387680	family with sequence similarity 21, member A	212370_x_at	-1.34	0.0265	5179.5	6925.4	1348
BMS1P5	399761	BMS1 pseudogene 5	231106_at	-1.34	0.0058	1511	2030.1	1348
FLJ42875	440556	uncharacterized LOC440556	231275_at	1.34	0.0224	815.4	608.4	1348
LOC643792	643792	contactin associated protein-like 3 pseudogene	244065_at	-1.34	0.037	193.4	258.4	1348
AW771190	NA		238106_at	1.34	0.0373	1976	1471.2	1348
AI243098	NA		239966_at	1.34	0.0149	1512.3	1132.5	1348
AI820961	NA		240331_at	1.34	0.0435	188	140.6	1348
AI198515	NA		226362_at	-1.34	0.0301	2475.2	3311.2	1348
BE671815	NA		236139_at	1.34	0.0329	406.1	304	1348
203483_at	NA		203483_at	1.34	0.0302	505.7	376.2	1348
NM_005758	NA		206809_s_at	-1.34	0.0357	3019.2	4052.2	1348
214064_at	NA		214064_at	-1.34	0.0409	1150.9	1543.8	1348
220227_at	NA		220227_at	1.34	0.0119	1555.9	1160.1	1348
1556423_at	NA		1556423_at	-1.34	0.0239	586.4	787.8	1348
1559479_at	NA		1559479_at	1.34	0.0416	328.2	245.6	1348
1560456_at	NA		1560456_at	1.34	0.0125	562	419.3	1348
242040_at	NA		242040_at	1.34	0.0232	762.8	568	1348
ADRBK2	157	adrenergic, beta, receptor kinase 2	204183_s_at	-1.33	0.0219	906.2	1206.9	1403
ATP5O	539	ATP synthase, H+ transporting, mitochondrial F1 complex, O subunit	200818_at	-1.33	0.0282	28334.5	37613.6	1403
CDH4	1002	cadherin 4, type 1, R-cadherin (retinal)	239485_at	1.33	0.0374	444.4	334.2	1403
DLG3	1741	discs, large homolog 3 (Drosophila)	207732_s_at	-1.33	0.038	1329.9	1775	1403
ERCC4	2072	excision repair cross-complementing rodent repair deficiency, complementation group 4	235215_at	-1.33	0.0181	498.8	661.5	1403
EWSR1	2130	Ewing sarcoma breakpoint region 1	229966_at	1.33	0.0459	764.5	574.7	1403
FZD2	2535	frizzled family receptor 2	210220_at	1.33	0.0159	410.7	309.4	1403
HNRNPC	3183	heterogeneous nuclear ribonucleoprotein C (C1/C2)	200751_s_at	-1.33	0.031	5183.9	6907.7	1403
MC1R	4157	melanocortin 1 receptor (alpha melanocyte stimulating hormone receptor)	205458_at	1.33	0.0245	1118.2	843.1	1403
MFAP1	4236	microfibrillar-associated protein 1	203406_at	-1.33	0.0348	3671.4	4875	1403
NDUFB2	4708	NADH dehydrogenase (ubiquinone) 1 beta subcomplex, 2, 8kDa	218200_s_at	-1.33	0.0245	26943.3	35860.2	1403
PEX1	5189	peroxisomal biogenesis factor 1	215023_s_at	-1.33	0.0448	697.9	927.3	1403
POLR2C	5432	polymerase (RNA) II (DNA directed) polypeptide C, 33kDa	208996_s_at	-1.33	0.0379	3555.9	4715.1	1403
PRKAA1	5562	protein kinase, AMP-activated, alpha 1 catalytic subunit	209799_at	-1.33	0.0048	230.1	306.2	1403
MAPK10	5602	mitogen-activated protein kinase 10	237413_at	-1.33	0.0492	2008.9	2663.3	1403
RFC3	5983	replication factor C (activator 1) 3, 38kDa	204128_s_at	-1.33	0.0076	192.4	255	1403
STRN	6801	striatin, calmodulin binding protein	236388_at	-1.33	0.0224	708.1	940.6	1403
TALDO1	6888	transaldolase 1	201463_s_at	-1.33	0.0324	11383.8	15129.2	1403
UCN	7349	urocortin	206072_at	1.33	0.0103	1160.8	872.1	1403
KHSRP	8570	KH-type splicing regulatory protein	212303_x_at	1.33	0.0035	1969.6	1486.1	1403
EIF4G3	8672	eukaryotic translation initiation factor 4 gamma, 3	1554310_a_at	-1.33	0.0463	466.8	621.5	1403
FPGT	8790	fucose-1-phosphate guanylyltransferase	205140_at	-1.33	0.0386	300.6	398.5	1403
CDC16	8881	cell division cycle 16 homolog (S. cerevisiae)	202717_s_at	-1.33	0.0447	1812.3	2401.8	1403
DHRS3	9249	dehydrogenase/reductase (SDR family) member 3	202481_at	1.33	0.0219	3216.6	2414.1	1403
VAMP3	9341	vesicle-associated membrane protein 3 (cellubrevin)	211749_s_at	-1.33	0.0147	4154.6	5511	1403
ACAP1	9744	ArfGAP with coiled-coil, ankyrin repeat and PH domains 1	205213_at	1.33	0.006	443.1	334.3	1403
GDF11	10220	growth differentiation factor 11	216860_s_at	1.33	0.008	365.5	275.2	1403
IPO7	10527	importin 7	200992_at	-1.33	0.0434	8435.5	11216.5	1403
YWHAQ	10971	tyrosine 3-monooxygenase/tryptophan 5-monooxygenase activation protein, theta polypeptide	213699_s_at	-1.33	0.025	27570.5	36683.9	1403
CLASRP	11129	CLK4-associating serine/arginine rich protein	204978_at	1.33	0.0048	3348	2513.6	1403
IQSEC2	23096	IQ motif and Sec7 domain 2	214819_at	1.33	0.0086	2661.7	1998.1	1403
ATG4B	23192	autophagy related 4B, cysteine peptidase	204903_x_at	-1.33	0.0482	2607.2	3467.3	1403
FBXO28	23219	F-box protein 28	1555972_s_at	-1.33	0.0081	186.6	249	1403
CORO1C	23603	coronin, actin binding protein, 1C	221676_s_at	-1.33	0.0186	4880.8	6504.5	1403
CA14	23632	carbonic anhydrase XIV	219464_at	-1.33	0.0222	566.7	756	1403
TOR1AIP1	26092	torsin A interacting protein 1	216100_s_at	-1.33	0.0253	322.9	430.9	1403
FAM63B	54629	family with sequence similarity 63, member B	214691_x_at	-1.33	0.0359	824.9	1094.7	1403
RETSAT	54884	retinol saturase (all-trans-retinol 13,14-reductase)	1566472_s_at	-1.33	0.019	321.9	428.8	1403
SCYL2	55681	SCY1-like 2 (S. cerevisiae)	224960_at	-1.33	0.0462	2003.1	2663.6	1403
TSR1	55720	TSR1, 20S rRNA accumulation, homolog (S. cerevisiae)	218156_s_at	-1.33	0.0442	978.4	1299.9	1403
MFF	56947	mitochondrial fission factor	222832_s_at	-1.33	0.0423	5656.9	7534.2	1403
LYRM2	57226	LYR motif containing 2	221311_x_at	-1.33	0.0125	1773.1	2366.1	1403
SENP7	57337	SUMO1/sentrin specific peptidase 7	220735_s_at	-1.33	0.0052	250.1	332.3	1403
ESYT2	57488	extended synaptotagmin-like protein 2	1555830_s_at	-1.33	0.0013	204.1	270.8	1403
MTUS1	57509	microtubule associated tumor suppressor 1	212095_s_at	-1.33	0.0251	1399.6	1857.5	1403
MIB1	57534	mindbomb E3 ubiquitin protein ligase 1	224725_at	-1.33	0.0475	774.2	1029.8	1403
ZMAT3	64393	zinc finger, matrin-type 3	227221_at	-1.33	0.0075	1879.9	2493.2	1403
C6orf106	64771	chromosome 6 open reading frame 106	205457_at	-1.33	0.0244	612.5	815.1	1403
CEP85	64793	centrosomal protein 85kDa	227818_at	-1.33	0.0235	884.9	1177.6	1403
PROSER1	80209	proline and serine rich 1	218420_s_at	-1.33	0.0133	407.2	542.8	1403
TNKS2	80351	tankyrase, TRF1-interacting ankyrin-related ADP-ribose polymerase 2	222563_s_at	-1.33	0.0058	511.3	680.3	1403
ADO	84890	2-aminoethanethiol (cysteamine) dioxygenase	212502_at	-1.33	0.0344	3679.8	4888.4	1403
TMEM128	85013	transmembrane protein 128	225462_at	-1.33	0.0248	1393.1	1847.7	1403
GGTLC1	92086	gamma-glutamyltransferase light chain 1	211416_x_at	1.33	0.0322	638	479.8	1403
CREBRF	153222	CREB3 regulatory factor	1554229_at	-1.33	0.0168	1155.7	1541.3	1403
C6orf89	221477	chromosome 6 open reading frame 89	224987_at	-1.33	0.0163	883.6	1177.8	1403
NPCDR1	246734	nasopharyngeal carcinoma, down-regulated 1	224140_at	1.33	0.0086	269.1	202.8	1403
SYT14	255928	synaptotagmin XIV	1553654_at	-1.33	0.0052	225.1	299.5	1403
HS6ST3	266722	heparan sulfate 6-O-sulfotransferase 3	232276_at	1.33	0.0369	4260.2	3208.6	1403
LOC285191	285191	uncharacterized LOC285191	1562632_at	1.33	0.0277	825.5	621.6	1403
C3orf38	285237	chromosome 3 open reading frame 38	226524_at	-1.33	0.0108	793.7	1054	1403
DPY19L4	286148	dpy-19-like 4 (C. elegans)	213391_at	-1.33	0.0429	520.7	693.4	1403
LOC286272	286272	uncharacterized LOC286272	238536_at	-1.33	0.0479	5699.5	7578.9	1403
FLJ45983	399717	uncharacterized LOC399717	240827_at	1.33	0.0377	622.2	468.2	1403
UCA1	652995	urothelial cancer associated 1 (non-protein coding)	227919_at	1.33	0.0078	572.9	429.7	1403
BC027905	NA		1559054_a_at	1.33	0.0019	437.7	328.4	1403
AW081098	NA		239925_at	1.33	0.0266	1106.1	832.3	1403
W26593	NA		213048_s_at	-1.33	0.0005	36699.5	48791	1403
AF085827	NA		1557811_a_at	-1.33	0.0403	408.2	541.3	1403
BC035768	NA		1559987_at	1.33	0.0086	297.7	223.3	1403
AI307760	NA		213500_at	-1.33	0.034	4742.1	6319.7	1403
211920_at	NA		211920_at	1.33	0.0499	1304.4	978.2	1403
213003_s_at	NA		213003_s_at	1.33	0.0083	289	218	1403
215863_at	NA		215863_at	1.33	0.042	618.9	464	1403
239322_at	NA		239322_at	1.33	0.0414	891.6	668.3	1403
239930_at	NA		239930_at	1.33	0.0373	335.9	252.7	1403
Hs.658470	NA		242059_at	-1.33	0.02	1565	2078.4	1403
APC	324	adenomatous polyposis coli	203526_s_at	-1.32	0.0446	5188.1	6824	1480
FAS	355	Fas (TNF receptor superfamily, member 6)	204781_s_at	1.32	0.0414	469.6	355.2	1480
ATP5F1	515	ATP synthase, H+ transporting, mitochondrial Fo complex, subunit B1	211755_s_at	-1.32	0.0166	22458.3	29605.4	1480
CFL2	1073	cofilin 2 (muscle)	224663_s_at	-1.32	0.0261	7128.6	9399.2	1480
EIF4EBP1	1978	eukaryotic translation initiation factor 4E binding protein 1	221539_at	1.32	0.0344	899.5	682.9	1480
EPRS	2058	glutamyl-prolyl-tRNA synthetase	200841_s_at	-1.32	0.005	1458.1	1922	1480
FNTB	2342	farnesyltransferase, CAAX box, beta	204764_at	-1.32	0.0175	918.9	1214.5	1480
GPR21	2844	G protein-coupled receptor 21	221294_at	-1.32	0.0468	860.4	1139.3	1480
GTF2H4	2968	general transcription factor IIH, polypeptide 4, 52kDa	203577_at	1.32	0.035	1036	786.7	1480
MNX1	3110	motor neuron and pancreas homeobox 1	214614_at	1.32	0.0277	1201.8	907.6	1480
INSIG1	3638	insulin induced gene 1	201626_at	-1.32	0.0184	5065.4	6673.7	1480
IPP	3652	intracisternal A particle-promoted polypeptide	1554740_a_at	-1.32	0.0311	511.3	674.1	1480
LAMP1	3916	lysosomal-associated membrane protein 1	201552_at	-1.32	0.0369	7253.4	9575.7	1480
MBD1	4152	methyl-CpG binding domain protein 1	1555611_s_at	-1.32	0.0259	595.5	785.9	1480
PIGC	5279	phosphatidylinositol glycan anchor biosynthesis, class C	216593_s_at	-1.32	0.0174	757.7	1000.6	1480
MAPK8	5599	mitogen-activated protein kinase 8	210671_x_at	-1.32	0.0333	540.2	714	1480
DNAJC3	5611	DnaJ (Hsp40) homolog, subfamily C, member 3	235341_at	-1.32	0.0438	741.9	976.5	1480
RORA	6095	RAR-related orphan receptor A	210479_s_at	1.32	0.0252	827.7	627	1480
SH3BGRL	6451	SH3 domain binding glutamic acid-rich protein like	201311_s_at	-1.32	0.0153	4660.8	6134.3	1480
TLE4	7091	transducin-like enhancer of split 4 (E(sp1) homolog, Drosophila)	233575_s_at	-1.32	0.0382	229.2	302.9	1480
TPR	7175	translocated promoter region, nuclear basket protein	228709_at	-1.32	0.0383	744.8	985.6	1480
VAV2	7410	vav 2 guanine nucleotide exchange factor	205537_s_at	1.32	0.0347	628.5	474.4	1480
HIST1H3D	8351	histone cluster 1, H3d	214522_x_at	1.32	0.0439	651.6	493.1	1480
CUL4B	8450	cullin 4B	215997_s_at	-1.32	0.0114	255.6	338.4	1480
AGPS	8540	alkylglycerone phosphate synthase	225108_at	-1.32	0.0492	2367.2	3136	1480
CASK	8573	calcium/calmodulin-dependent serine protein kinase (MAGUK family)	207620_s_at	-1.32	0.0473	753.2	990.7	1480
ARPC2	10109	actin related protein 2/3 complex, subunit 2, 34kDa	208679_s_at	-1.32	0.0196	22638.1	29976.7	1480
EBI3	10148	Epstein-Barr virus induced 3	219424_at	1.32	0.047	480.1	364.8	1480
KDELR2	11014	KDEL (Lys-Asp-Glu-Leu) endoplasmic reticulum protein retention receptor 2	200700_s_at	-1.32	0.0189	1457	1924.5	1480
TNIK	23043	TRAF2 and NCK interacting kinase	239288_at	-1.32	0.011	653.6	864.6	1480
MPRIP	23164	myosin phosphatase Rho interacting protein	214694_at	-1.32	0.013	587.2	775.3	1480
ORC3	23595	origin recognition complex, subunit 3	210028_s_at	-1.32	0.0381	2748	3639.1	1480
UNC50	25972	unc-50 homolog (C. elegans)	203583_at	-1.32	0.0396	2487.6	3287.7	1480
PPA2	27068	pyrophosphatase (inorganic) 2	220741_s_at	-1.32	0.0388	4368.1	5772.8	1480
ASCC1	51008	activating signal cointegrator 1 complex subunit 1	1554627_a_at	-1.32	0.0421	1767.9	2334.1	1480
51072	51072	mediator of cell motility 1	1555522_s_at	-1.32	0.0464	1315.2	1740.7	1480
SAR1B	51128	SAR1 homolog B (S. cerevisiae)	230397_at	-1.32	0.0037	292.4	384.8	1480
PIGP	51227	phosphatidylinositol glycan anchor biosynthesis, class P	221689_s_at	-1.32	0.0255	3755.7	4950	1480
FAM35A	54537	family with sequence similarity 35, member A	220547_s_at	-1.32	0.0461	1656.8	2191.9	1480
UBA6	55236	ubiquitin-like modifier activating enzyme 6	222601_at	-1.32	0.0192	1165.3	1536.3	1480
SCAF1	58506	SR-related CTD-associated factor 1	225500_x_at	1.32	0.0003	1599.1	1213.4	1480
IKZF5	64376	IKAROS family zinc finger 5 (Pegasus)	220086_at	-1.32	0.0157	509.8	674.7	1480
ZNF436	80818	zinc finger protein 436	226114_at	-1.32	0.041	1408.7	1853.3	1480
LENG8	114823	leukocyte receptor cluster (LRC) member 8	224673_at	1.32	0.0434	1038.7	789.7	1480
MRFAP1L1	114932	Morf4 family associated protein 1-like 1	212199_at	-1.32	0.0426	11756.6	15550.4	1480
NIPA1	123606	non imprinted in Prader-Willi/Angelman syndrome 1	1552696_at	-1.32	0.0072	285.1	376.6	1480
TMEM30B	161291	transmembrane protein 30B	230471_at	1.32	0.0267	392	297.4	1480
KIAA1324L	222223	KIAA1324-like	235301_at	-1.32	0.0352	1219.8	1605.1	1480
FAM21C	253725	family with sequence similarity 21, member C	211068_x_at	-1.32	0.0144	3290.7	4328.2	1480
LOC283484	283484	uncharacterized LOC283484	1556940_at	-1.32	0.0179	224	294.7	1480
SYPL2	284612	synaptophysin-like 2	230611_at	1.32	0.0129	482.1	365.5	1480
LOC440354	440354	smg-1 homolog, phosphatidylinositol 3-kinase-related kinase (C. elegans) pseudogene	210396_s_at	-1.32	0.0389	1789.8	2354	1480
AK000119	NA		233867_at	1.32	0.0175	446.4	337.5	1480
AI866797	NA		230384_at	1.32	0.0059	366	277	1480
AI269245	NA		244797_at	1.32	0.0397	586	444.8	1480
AW303371	NA		242096_at	-1.32	0.0178	266.6	353.1	1480
AU146417	NA		233608_at	1.32	0.0034	336.4	254.2	1480
AL833462	NA		1565639_a_at	1.32	0.022	1175	889.2	1480
AW959771	NA		236350_at	-1.32	0.0064	179	236.2	1480
208844_at	NA		208844_at	-1.32	0.0152	443.6	587.6	1480
212414_s_at	NA		212414_s_at	1.32	0.0058	337	256.2	1480
216747_at	NA		216747_at	1.32	0.0225	538.5	408.5	1480
217462_at	NA		217462_at	1.32	0.0422	446.1	337	1480
1559419_at	NA		1559419_at	1.32	0.0451	1345.9	1020.8	1480
227885_at	NA		227885_at	1.32	0.0341	596.8	452.8	1480
230413_s_at	NA		230413_s_at	-1.32	0.0222	1250.8	1655.5	1480
240229_at	NA		240229_at	1.32	0.048	1348.2	1019	1480
243426_at	NA		243426_at	-1.32	0.0022	404.4	532.9	1480
Hs.671394	NA		233263_at	1.32	0.0009	568.1	430.1	1480
LOC100507312	100507312	uncharacterized LOC100507312	227921_at	-1.32	0.0136	164	215.9	1480
ATP6V1B1	525	ATPase, H+ transporting, lysosomal 56/58kDa, V1 subunit B1	1554847_at	1.31	0.0367	464.3	354	1550
TMEM50B	757	transmembrane protein 50B	222907_x_at	-1.31	0.0282	1363.3	1784.4	1550
RUNX2	860	runt-related transcription factor 2	232231_at	-1.31	0.0209	243.3	318.2	1550
CD52	1043	CD52 molecule	204661_at	1.31	0.0321	691.1	528.7	1550
ELF4	2000	E74-like factor 4 (ets domain transcription factor)	203490_at	1.31	0.0172	820.2	624.1	1550
ENDOG	2021	endonuclease G	204824_at	-1.31	0.0377	2729	3579.1	1550
EPHA7	2045	EPH receptor A7	206852_at	-1.31	0.0118	166.8	218.2	1550
ETS2	2114	v-ets erythroblastosis virus E26 oncogene homolog 2 (avian)	201329_s_at	-1.31	0.0473	3317.7	4351.1	1550
HSF2	3298	heat shock transcription factor 2	211220_s_at	-1.31	0.047	250.9	329.4	1550
HSPA9	3313	heat shock 70kDa protein 9 (mortalin)	200692_s_at	-1.31	0.0493	5870.6	7663.5	1550
LMNA	4000	lamin A/C	212089_at	1.31	0.0297	1655.7	1263.2	1550
BCAM	4059	basal cell adhesion molecule (Lutheran blood group)	203009_at	1.31	0.0451	1325.4	1010.5	1550
TACSTD2	4070	tumor-associated calcium signal transducer 2	227128_s_at	1.31	0.0317	404	309.3	1550
MCL1	4170	myeloid cell leukemia sequence 1 (BCL2-related)	200797_s_at	1.31	0.0297	7161.7	5474.5	1550
MGST3	4259	microsomal glutathione S-transferase 3	201403_s_at	-1.31	0.0375	28469.8	37255.8	1550
SEPT2	4735	septin 2	200778_s_at	-1.31	0.0039	5734.8	7506.5	1550
NME4	4833	NME/NM23 nucleoside diphosphate kinase 4	212739_s_at	1.31	0.0442	3697.3	2830.4	1550
PITX1	5307	paired-like homeodomain 1	209587_at	1.31	0.0236	432.7	331.5	1550
PLS3	5358	plastin 3	201215_at	-1.31	0.0301	6293.5	8259.7	1550
PPIA	5478	peptidylprolyl isomerase A (cyclophilin A)	201293_x_at	-1.31	0.0146	81295.9	106309	1550
PPIA	5478	peptidylprolyl isomerase A (cyclophilin A)	212661_x_at	-1.31	0.0132	89673.2	117266	1550
PSMC1	5700	proteasome (prosome, macropain) 26S subunit, ATPase, 1	204219_s_at	-1.31	0.0329	12590.4	16512.8	1550
PEX19	5824	peroxisomal biogenesis factor 19	201706_s_at	-1.31	0.0137	3017.9	3955.6	1550
RNH1	6050	ribonuclease/angiogenin inhibitor 1	206050_s_at	-1.31	0.0055	2857	3743.5	1550
RPA1	6117	replication protein A1, 70kDa	201528_at	-1.31	0.045	4053.2	5294.9	1550
SNX1	6642	sorting nexin 1	214531_s_at	-1.31	0.0185	1395.9	1833.5	1550
SOD1	6647	superoxide dismutase 1, soluble	200642_at	-1.31	0.0377	44562.6	58226.2	1550
SOX4	6659	SRY (sex determining region Y)-box 4	213668_s_at	1.31	0.0178	460	350.1	1550
SSR1	6745	signal sequence receptor, alpha	200889_s_at	-1.31	0.0194	760.3	994.1	1550
UBE2N	7334	ubiquitin-conjugating enzyme E2N	201524_x_at	-1.31	0.0257	15224.6	19934	1550
UBE3A	7337	ubiquitin protein ligase E3A	234163_at	1.31	0.0172	819.9	627.2	1550
ZNF75D	7626	zinc finger protein 75D	1553225_s_at	-1.31	0.0062	237.6	311	1550
ZNF207	7756	zinc finger protein 207	1556035_s_at	-1.31	0.0495	2124.5	2788.6	1550
SERF1A	8293	small EDRK-rich factor 1A (telomeric)	223539_s_at	-1.31	0.0431	2995.5	3933	1550
API5	8539	apoptosis inhibitor 5	201686_x_at	-1.31	0.0452	1762.4	2300	1550
USO1	8615	USO1 vesicle docking protein homolog (yeast)	201831_s_at	-1.31	0.0459	3993.9	5225.3	1550
TNFRSF10A	8797	tumor necrosis factor receptor superfamily, member 10a	231775_at	1.31	0.0055	356.1	272.7	1550
AIP	9049	aryl hydrocarbon receptor interacting protein	201781_s_at	-1.31	0.0246	2302.7	3026	1550
TAOK2	9344	TAO kinase 2	204878_s_at	1.31	0.0248	2739.9	2089.6	1550
CDYL	9425	chromodomain protein, Y-like	203099_s_at	-1.31	0.0287	629.2	823.5	1550
ATG13	9776	autophagy related 13	209021_x_at	-1.31	0.017	3253.7	4248.6	1550
SMC4	10051	structural maintenance of chromosomes 4	201663_s_at	-1.31	0.0003	239	314.2	1550
TUBA1B	10376	tubulin, alpha 1b	211072_x_at	-1.31	0.0444	102477	133992	1550
STAMBP	10617	STAM binding protein	202811_at	-1.31	0.0266	2190.7	2862.4	1550
RCAN3	11123	RCAN family member 3	226272_at	-1.31	0.0451	866.7	1134.5	1550
MTCH2	23788	mitochondrial carrier 2	217772_s_at	-1.31	0.0396	4569.3	5992.6	1550
PRKD2	25865	protein kinase D2	209282_at	1.31	0.0402	604.9	462.2	1550
BLNK	29760	B-cell linker	207655_s_at	-1.31	0.0326	152.3	199.4	1550
TPRKB	51002	TP53RK binding protein	219030_at	-1.31	0.0239	1644.2	2150.1	1550
MRPS7	51081	mitochondrial ribosomal protein S7	217932_at	-1.31	0.0451	3410.2	4465.8	1550
ANKFY1	51479	ankyrin repeat and FYVE domain containing 1	219868_s_at	-1.31	0.0032	1126.4	1474	1550
METTL13	51603	methyltransferase like 13	206468_s_at	-1.31	0.0355	1571.3	2051.9	1550
ANKRD16	54522	ankyrin repeat domain 16	229058_at	-1.31	0.0457	744.8	976.6	1550
NKX1-1	54729	NK1 homeobox 1	1565537_at	1.31	0.0387	1095.7	836.6	1550
NSMCE4A	54780	non-SMC element 4 homolog A (S. cerevisiae)	211376_s_at	-1.31	0.0011	1191	1555.5	1550
GON4L	54856	gon-4-like (C. elegans)	223555_at	-1.31	0.0092	524.7	690	1550
FAM208B	54906	family with sequence similarity 208, member B	238795_at	-1.31	0.0024	212.1	278.2	1550
SUSD4	55061	sushi domain containing 4	223822_at	-1.31	0.044	806.9	1058.2	1550
DDX19A	55308	DEAD (Asp-Glu-Ala-Asp) box polypeptide 19A	202578_s_at	-1.31	0.0182	1139.8	1496	1550
CPXM1	56265	carboxypeptidase X (M14 family), member 1	227860_at	1.31	0.0215	413.4	314.9	1550
LPAR5	57121	lysophosphatidic acid receptor 5	230252_at	-1.31	0.0056	321.1	419.5	1550
AGSK1	80154	golgin subfamily A member 2-like	220602_s_at	1.31	0.0227	1640.1	1255	1550
CEP70	80321	centrosomal protein 70kDa	1554489_a_at	-1.31	0.044	588.8	773.2	1550
MAP1LC3B	81631	microtubule-associated protein 1 light chain 3 beta	208786_s_at	-1.31	0.0338	11581.2	15198.5	1550
FAR1	84188	fatty acyl CoA reductase 1	224865_at	-1.31	0.0472	5543.7	7235.9	1550
ATP13A4	84239	ATPase type 13A4	1557136_at	1.31	0.0474	610.2	465.7	1550
LRCH3	84859	leucine-rich repeats and calponin homology (CH) domain containing 3	228119_at	1.31	0.0013	1257.3	962.6	1550
C5orf24	134553	chromosome 5 open reading frame 24	1553108_at	-1.31	0.0206	558.4	730.7	1550
HINT3	135114	histidine triad nucleotide binding protein 3	226537_at	-1.31	0.0199	203.9	267.5	1550
CMC1	152100	COX assembly mitochondrial protein 1 homolog (S. cerevisiae)	228283_at	-1.31	0.0266	1148.8	1501	1550
RICTOR	253260	RPTOR independent companion of MTOR, complex 2	226310_at	-1.31	0.0325	1394.4	1827.2	1550
FLJ33534	285150	uncharacterized LOC285150	1564233_at	1.31	0.0332	663.2	507.1	1550
KGFLP2	654466	keratinocyte growth factor-like protein 2	231031_at	-1.31	0.0499	2212.4	2904.8	1550
TDRG1	732253	testis development related 1 (non-protein coding)	230236_at	1.31	0.0159	979.7	749.6	1550
AW263539	NA		231207_at	-1.31	0.0158	2738.1	3589.4	1550
BE879367	NA		202759_s_at	-1.31	0.0431	3871.8	5064.8	1550
AA085906	NA		236307_at	1.31	0.0226	954.1	730.9	1550
AK026439	NA		216789_at	1.31	0.0368	1087.4	831.6	1550
Z68274	NA		234365_at	1.31	0.0164	661.3	505.8	1550
221513_s_at	NA		221513_s_at	-1.31	0.0048	1498.1	1966.7	1550
225072_at	NA		225072_at	1.31	0.0493	622.9	476.4	1550
AK025010	NA		233696_at	1.31	0.0246	750.1	574.1	1550
236744_at	NA		236744_at	1.31	0.0439	1394.4	1061.4	1550
243194_at	NA		243194_at	1.31	0.0053	230.4	175.3	1550
LOC100144602	100144602	uncharacterized LOC100144602	238241_at	1.31	0.0369	1066.6	812.2	1550
LOC100507547	100507547	uncharacterized LOC100507547	230054_at	1.31	0.0261	1032.1	789.8	1550
ATP2B4	493	ATPase, Ca++ transporting, plasma membrane 4	205410_s_at	-1.3	0.0264	496.7	647.5	1636
BCL2L1	598	BCL2-like 1	231228_at	1.3	0.0182	1802.5	1389.8	1636
BCL7A	605	B-cell CLL/lymphoma 7A	203796_s_at	1.3	0.03	2526.4	1936.4	1636
CTNNA1	1495	catenin (cadherin-associated protein), alpha 1, 102kDa	200764_s_at	-1.3	0.0087	2294.5	2993.1	1636
GNAQ	2776	guanine nucleotide binding protein (G protein), q polypeptide	211426_x_at	-1.3	0.0274	3303.1	4304.9	1636
GUCA1B	2979	guanylate cyclase activator 1B (retina)	235528_at	1.3	0.0251	640	492.5	1636
NDUFB3	4709	NADH dehydrogenase (ubiquinone) 1 beta subcomplex, 3, 12kDa	203371_s_at	-1.3	0.0385	9703.6	12601	1636
NFYB	4801	nuclear transcription factor Y, beta	218127_at	-1.3	0.0373	4658.3	6070.6	1636
CNOT4	4850	CCR4-NOT transcription complex, subunit 4	210866_s_at	-1.3	0.0315	241.8	314.9	1636
NPAT	4863	nuclear protein, ataxia-telangiectasia locus	209798_at	-1.3	0.0491	1147.9	1497.1	1636
NUCB1	4924	nucleobindin 1	200646_s_at	-1.3	0.0138	2115.1	2749.5	1636
ABCB4	5244	ATP-binding cassette, sub-family B (MDR/TAP), member 4	207819_s_at	1.3	0.0116	262	201.2	1636
PLD1	5337	phospholipase D1, phosphatidylcholine-specific	226636_at	-1.3	0.0446	531.7	689.9	1636
POU3F1	5453	POU class 3 homeobox 1	210475_at	1.3	0.0386	802.2	615.6	1636
PPIA	5478	peptidylprolyl isomerase A (cyclophilin A)	211765_x_at	-1.3	0.0172	79706.7	103864	1636
RAD17	5884	RAD17 homolog (S. pombe)	210826_x_at	-1.3	0.0377	2217.5	2886.9	1636
TPM4	7171	tropomyosin 4	209344_at	-1.3	0.0334	893	1161.4	1636
STX7	8417	syntaxin 7	212631_at	-1.3	0.0415	4356.5	5642.6	1636
LTBP4	8425	latent transforming growth factor beta binding protein 4	204442_x_at	1.3	0.0231	974.1	746.9	1636
ARHGEF2	9181	Rho/Rac guanine nucleotide exchange factor (GEF) 2	207629_s_at	-1.3	0.0057	2155	2799.9	1636
SLC33A1	9197	solute carrier family 33 (acetyl-CoA transporter), member 1	1554148_a_at	-1.3	0.0488	546.2	708.8	1636
QKI	9444	QKI, KH domain containing, RNA binding	1555154_a_at	-1.3	0.0258	1517	1970.2	1636
WDR1	9948	WD repeat domain 1	240282_at	1.3	0.0092	820.7	632.4	1636
RASA4	10156	RAS p21 protein activator 4	208534_s_at	-1.3	0.0372	1051	1370.3	1636
NOD1	10392	nucleotide-binding oligomerization domain containing 1	221073_s_at	1.3	0.0184	918.2	706.3	1636
PPP1R13L	10848	protein phosphatase 1, regulatory subunit 13 like	218849_s_at	1.3	0.0161	598.4	459.3	1636
SLC26A1	10861	solute carrier family 26 (sulfate transporter), member 1	1552843_at	1.3	0.0164	224	172.6	1636
CLP1	10978	cleavage and polyadenylation factor I subunit 1	204370_at	-1.3	0.0142	805.9	1049	1636
BAZ2A	11176	bromodomain adjacent to zinc finger domain, 2A	201355_s_at	1.3	0.0497	1369.6	1053.4	1636
PACSIN2	11252	protein kinase C and casein kinase substrate in neurons 2	1554691_a_at	-1.3	0.0301	1025.5	1330.5	1636
XRN2	22803	5'-3' exoribonuclease 2	233878_s_at	-1.3	0.0233	753	979.6	1636
SMG6	23293	smg-6 homolog, nonsense mediated mRNA decay factor (C. elegans)	214940_s_at	1.3	0.0022	1113.6	859.2	1636
SS18L1	26039	synovial sarcoma translocation gene on chromosome 18-like 1	243131_x_at	1.3	0.0348	2098.3	1612.3	1636
RBMX	27316	RNA binding motif protein, X-linked	225310_at	-1.3	0.0472	1541.1	1997.4	1636
SPCS1	28972	signal peptidase complex subunit 1 homolog (S. cerevisiae)	217927_at	-1.3	0.0426	10724.9	13908.4	1636
MRPL42	28977	mitochondrial ribosomal protein L42	222466_s_at	-1.3	0.0113	1592.4	2062.8	1636
STXBP6	29091	syntaxin binding protein 6 (amisyn)	226462_at	-1.3	0.0462	1373.7	1782.1	1636
ASCC1	51008	activating signal cointegrator 1 complex subunit 1	219336_s_at	-1.3	0.0143	1517.8	1977	1636
CHMP3	51652	charged multivesicular body protein 3	222437_s_at	-1.3	0.0219	26106	33895.5	1636
ZNF280D	54816	zinc finger protein 280D	239107_at	1.3	0.0291	756.9	580.2	1636
CCDC132	55610	coiled-coil domain containing 132	1554217_a_at	-1.3	0.0356	201.1	262	1636
HDAC8	55869	histone deacetylase 8	223909_s_at	-1.3	0.0168	1462.9	1894.6	1636
ZNF649	65251	zinc finger protein 649	223616_at	-1.3	0.0018	205.3	267.2	1636
FTO	79068	fat mass and obesity associated	209702_at	-1.3	0.0388	13920.3	18043.6	1636
ERMP1	79956	endoplasmic reticulum metallopeptidase 1	218342_s_at	-1.3	0.0266	1551	2024	1636
FOXRED2	80020	FAD-dependent oxidoreductase domain containing 2	220707_s_at	-1.3	0.0435	1336.7	1737.6	1636
SYNC	81493	syncoilin, intermediate filament protein	221276_s_at	-1.3	0.0332	237.7	309.5	1636
PRSS27	83886	protease, serine 27	232074_at	1.3	0.011	340.4	261.8	1636
POLR3GL	84265	polymerase (RNA) III (DNA directed) polypeptide G (32kD)-like	223269_at	-1.3	0.0279	1454.4	1889.5	1636
IL17RC	84818	interleukin 17 receptor C	224514_x_at	1.3	0.0238	895.5	687	1636
MSANTD3	91283	Myb/SANT-like DNA-binding domain containing 3	1555841_at	-1.3	0.0232	1628.5	2112.1	1636
DAPL1	92196	death associated protein-like 1	229290_at	1.3	0.0181	301.7	232	1636
FOXP2	93986	forkhead box P2	1552902_a_at	-1.3	0.0015	283.1	367.1	1636
ZNF618	114991	zinc finger protein 618	226592_at	1.3	0.0438	1330.1	1022.8	1636
GALM	130589	galactose mutarotase (aldose 1-epimerase)	234974_at	1.3	0.0469	581.1	446	1636
C5orf24	134553	chromosome 5 open reading frame 24	1553106_at	-1.3	0.0195	176.3	228.6	1636
C1orf86	199990	chromosome 1 open reading frame 86	236498_s_at	1.3	0.0088	545.2	420.7	1636
PATL1	219988	protein associated with topoisomerase II homolog 1 (yeast)	225468_at	-1.3	0.0246	691.2	900.1	1636
C10orf25	220979	chromosome 10 open reading frame 25	1552422_at	1.3	0.0486	574.3	441.8	1636
LOC285300	285300	uncharacterized LOC285300	1563691_at	1.3	0.0217	315.2	242.9	1636
FAM21A	387680	family with sequence similarity 21, member A	214946_x_at	-1.3	0.027	3486.6	4547.7	1636
LOC400657	400657	uncharacterized LOC400657	226924_at	-1.3	0.037	1187.2	1546.8	1636
LOC729680	729680	uncharacterized LOC729680	228977_at	-1.3	0.0179	6623	8611.6	1636
RRN3P1	730092	RNA polymerase I transcription factor homolog (S. cerevisiae) pseudogene 1	216908_x_at	-1.3	0.0257	1552.9	2015.8	1636
PWRN2	791115	Prader-Willi region non-protein coding RNA 2	1568663_a_at	1.3	0.0279	328.8	253.4	1636
AW197616	NA		230787_at	1.3	0.0182	509.7	393.5	1636
BC035326	NA		1560782_at	1.3	0.0201	1142	877.1	1636
AI813634	NA		236003_x_at	1.3	0.0095	271.9	209.8	1636
AI438957	NA		244078_at	-1.3	0.0304	1344.2	1749	1636
AV723260	NA		1560425_s_at	-1.3	0.0233	175.4	228.4	1636
AI634652	NA		243264_s_at	-1.3	0.0302	532	689.6	1636
AV764378	NA		214349_at	1.3	0.0443	567.9	435.3	1636
BF840360	NA		239404_at	1.3	0.0456	854.5	659.1	1636
BF056209	NA		244000_at	-1.3	0.0076	489	633.3	1636
AW450991	NA		239601_at	1.3	0.0209	849.4	655	1636
AF043586	NA		216430_x_at	1.3	0.0327	361.6	277.3	1636
213553_x_at	NA		213553_x_at	1.3	0.0356	2900.1	2235.8	1636
215538_at	NA		215538_at	1.3	0.0321	449.7	346.2	1636
214753_at	NA		214753_at	-1.3	0.0311	3987.1	5179.8	1636
215202_at	NA		215202_at	1.3	0.0225	1898.1	1457.7	1636
215422_at	NA		215422_at	-1.3	0.0145	296.4	385.1	1636
1554907_a_at	NA		1554907_a_at	-1.3	0.0223	430.7	559.2	1636
1556116_s_at	NA		1556116_s_at	1.3	0.0387	1765.5	1361.9	1636
1558738_at	NA		1558738_at	1.3	0.0052	370.3	283.9	1636
AF062385	NA		224260_at	1.3	0.0282	725.7	558.6	1636
228443_s_at	NA		228443_s_at	-1.3	0.043	3922	5113.3	1636
235466_s_at	NA		235466_s_at	1.3	0.046	390.2	299.4	1636
244696_at	NA		244696_at	1.3	0.0264	1175.7	904.1	1636
LOC100128252	100128252	uncharacterized LOC100128252	244741_s_at	-1.3	0.0145	6204.9	8062.8	1636
LOC100130894	100130894	uncharacterized LOC100130894	1564158_a_at	1.3	0.0496	296.4	228.1	1636
Hs.687432	NA		237624_at	1.3	0.0115	590.4	452.5	1636
LOC100505835	100505835	uncharacterized LOC100505835	1559303_at	1.3	0.0095	307.2	236.2	1636
ALDH3B1	221	aldehyde dehydrogenase 3 family, member B1	205640_at	1.29	0.0451	1063.3	824.5	1728
XIAP	331	X-linked inhibitor of apoptosis	243026_x_at	-1.29	0.0374	2503.2	3219	1728
BCL3	602	B-cell CLL/lymphoma 3	204908_s_at	1.29	0.0434	924.8	718.9	1728
CSNK1G2	1455	casein kinase 1, gamma 2	202574_s_at	1.29	0.0446	2529	1960.4	1728
CUX1	1523	cut-like homeobox 1	225935_at	1.29	0.0291	3353.5	2605.4	1728
DDX5	1655	DEAD (Asp-Glu-Ala-Asp) box helicase 5	200033_at	-1.29	0.0342	20007.2	25744.1	1728
CXCR3	2833	chemokine (C-X-C motif) receptor 3	207681_at	1.29	0.0362	382.7	297.4	1728
IGF1R	3480	insulin-like growth factor 1 receptor	243358_at	-1.29	0.038	569.3	731.7	1728
ITGB1	3688	integrin, beta 1 (fibronectin receptor, beta polypeptide, antigen CD29 includes MDF2, MSK12)	1553530_a_at	-1.29	0.0013	684.5	885.6	1728
JUN	3725	jun proto-oncogene	201465_s_at	1.29	0.0046	1992.1	1541.5	1728
KIFC3	3801	kinesin family member C3	209661_at	1.29	0.0329	1928.6	1497	1728
TNPO1	3842	transportin 1	209225_x_at	1.29	0.0367	8144	6310.4	1728
SMAD3	4088	SMAD family member 3	205396_at	-1.29	0.0425	471.5	609.5	1728
MLLT3	4300	myeloid/lymphoid or mixed-lineage leukemia (trithorax homolog, Drosophila); translocated to, 3	204917_s_at	-1.29	0.0247	2404.9	3095	1728
NDUFB10	4716	NADH dehydrogenase (ubiquinone) 1 beta subcomplex, 10, 22kDa	223112_s_at	-1.29	0.0248	13568.5	17469.5	1728
ORC5	5001	origin recognition complex, subunit 5	211212_s_at	-1.29	0.0258	433.6	560	1728
PCCB	5096	propionyl CoA carboxylase, beta polypeptide	212694_s_at	-1.29	0.012	2535.2	3273.3	1728
PROX1	5629	prospero homeobox 1	207401_at	-1.29	0.029	493	638.3	1728
PSMA6	5687	proteasome (prosome, macropain) subunit, alpha type, 6	208805_at	-1.29	0.0416	18326.1	23683.3	1728
ST3GAL1	6482	ST3 beta-galactoside alpha-2,3-sialyltransferase 1	225033_at	1.29	0.0435	1056.8	822.3	1728
SOX4	6659	SRY (sex determining region Y)-box 4	201418_s_at	1.29	0.0472	2669.6	2065.6	1728
SPTAN1	6709	spectrin, alpha, non-erythrocytic 1	241150_at	1.29	0.0447	797.9	617.6	1728
TJP1	7082	tight junction protein 1	214168_s_at	-1.29	0.0136	1651.6	2135.4	1728
UQCRH	7388	ubiquinol-cytochrome c reductase hinge protein	202233_s_at	-1.29	0.0413	33664.8	43424.9	1728
XRCC4	7518	X-ray repair complementing defective repair in Chinese hamster cells 4	205071_x_at	-1.29	0.002	343.1	442.6	1728
ZNF41	7592	zinc finger protein 41	1553217_s_at	-1.29	0.0174	262.3	338.6	1728
SMARCA5	8467	SWI/SNF related, matrix associated, actin dependent regulator of chromatin, subfamily a, member 5	202303_x_at	-1.29	0.0336	2701.7	3487.9	1728
MCM3AP	8888	minichromosome maintenance complex component 3 associated protein	215581_s_at	-1.29	0.0223	165.7	214.4	1728
SYT7	9066	synaptotagmin VII	226167_at	1.29	0.0319	5434.6	4226.9	1728
ZNF516	9658	zinc finger protein 516	203604_at	1.29	0.027	366.8	283.6	1728
HIPK3	10114	homeodomain interacting protein kinase 3	207764_s_at	-1.29	0.039	251.8	323.7	1728
PGRMC2	10424	progesterone receptor membrane component 2	201701_s_at	-1.29	0.0423	1662.1	2151.1	1728
YIF1A	10897	Yip1 interacting factor homolog A (S. cerevisiae)	202418_at	-1.29	0.0059	1972.9	2540.8	1728
SOX21	11166	SRY (sex determining region Y)-box 21	208468_at	1.29	0.0472	403.7	312.1	1728
LZTS1	11178	leucine zipper, putative tumor suppressor 1	47550_at	1.29	0.0056	3692.1	2858.4	1728
WDFY3	23001	WD repeat and FYVE domain containing 3	212598_at	-1.29	0.0472	1850.4	2392.9	1728
MAPKBP1	23005	mitogen-activated protein kinase binding protein 1	213394_at	1.29	0.0392	3464.4	2689.5	1728
GGA2	23062	golgi-associated, gamma adaptin ear containing, ARF binding protein 2	210658_s_at	-1.29	0.0267	864.4	1114.1	1728
PRKD2	25865	protein kinase D2	38269_at	1.29	0.0306	851	659.2	1728
GAPVD1	26130	GTPase activating protein and VPS9 domains 1	212804_s_at	-1.29	0.037	825.4	1064.8	1728
EIF3K	27335	eukaryotic translation initiation factor 3, subunit K	212716_s_at	-1.29	0.0262	15469.9	19926.4	1728
UQCR10	29796	ubiquinol-cytochrome c reductase, complex III subunit X	228142_at	-1.29	0.0334	3227.2	4158.3	1728
FIS1	51024	fission 1 (mitochondrial outer membrane) homolog (S. cerevisiae)	218034_at	-1.29	0.0465	10737	13898.8	1728
TMX2	51075	thioredoxin-related transmembrane protein 2	201175_at	-1.29	0.0199	8780.7	11358.2	1728
PHF20L1	51105	PHD finger protein 20-like 1	226942_at	-1.29	0.0289	914.3	1179.8	1728
PHF20	51230	PHD finger protein 20	206567_s_at	1.29	0.0125	2627.9	2030.8	1728
METTL13	51603	methyltransferase like 13	212405_s_at	-1.29	0.0212	2197.1	2832.4	1728
C14orf166	51637	chromosome 14 open reading frame 166	217768_at	-1.29	0.0074	8498.8	10949.8	1728
ANKHD1	54882	ankyrin repeat and KH domain containing 1	219081_at	-1.29	0.0389	712.9	916.3	1728
COMMD4	54939	COMM domain containing 4	209132_s_at	-1.29	0.0122	1271.5	1644.8	1728
USP47	55031	ubiquitin specific peptidase 47	223118_s_at	-1.29	0.0427	2274.2	2924.5	1728
C4orf19	55286	chromosome 4 open reading frame 19	235350_at	1.29	0.0456	289.4	225	1728
TASP1	55617	taspase, threonine aspartase, 1	233719_s_at	-1.29	0.0146	161	207	1728
TRERF1	55809	transcriptional regulating factor 1	229016_s_at	1.29	0.0297	549.3	426.2	1728
ECHDC1	55862	enoyl CoA hydratase domain containing 1	223088_x_at	-1.29	0.0379	2480.4	3205.6	1728
PLSCR3	57048	phospholipid scramblase 3	218828_at	1.29	0.042	1603.1	1243.8	1728
RTN4	57142	reticulon 4	214629_x_at	-1.29	0.0359	53407.7	69135.9	1728
GBA3	57733	glucosidase, beta, acid 3 (cytosolic)	219954_s_at	1.29	0.0329	285.9	222.3	1728
CEP97	79598	centrosomal protein 97kDa	219886_at	-1.29	0.0105	372.5	479.4	1728
PLEKHF2	79666	pleckstrin homology domain containing, family F (with FYVE domain) member 2	222699_s_at	-1.29	0.0405	351.8	452.4	1728
ZBP1	81030	Z-DNA binding protein 1	208087_s_at	1.29	0.0434	403.8	312.7	1728
THAP2	83591	THAP domain containing, apoptosis associated protein 2	244499_at	1.29	0.0312	559.1	433	1728
C1orf105	92346	chromosome 1 open reading frame 105	214357_at	1.29	0.0015	449.1	349.2	1728
TSEN15	116461	tRNA splicing endonuclease 15 homolog (S. cerevisiae)	225400_at	-1.29	0.008	1014.1	1308.2	1728
ERICH1	157697	glutamate-rich 1	227016_at	1.29	0.0137	693.7	536.6	1728
ZADH2	284273	zinc binding alcohol dehydrogenase domain containing 2	227049_at	-1.29	0.0487	3151.6	4053.2	1728
LOC284454	284454	uncharacterized LOC284454	1555847_a_at	1.29	0.0437	1018.7	791.2	1728
HOXB-AS3	404266	HOXB cluster antisense RNA 3	239791_at	1.29	0.0231	504.1	389.7	1728
RNASEK	440400	ribonuclease, RNase K	224573_at	-1.29	0.0324	26855.1	34776	1728
AA968447	NA		239600_at	1.29	0.0238	3975.3	3072.4	1728
AW242763	NA		240746_s_at	1.29	0.036	557.5	432.4	1728
BF003018	NA		243593_s_at	1.29	0.0427	385.6	299	1728
AU157313	NA		232823_at	1.29	0.0295	512.9	398.9	1728
215418_at	NA		215418_at	1.29	0.0314	510.3	395.7	1728
215932_at	NA		215932_at	1.29	0.0085	267.8	207.6	1728
1568720_at	NA		1568720_at	-1.29	0.0308	168.4	218	1728
T99553	NA		235661_at	1.29	0.0456	472.9	367.3	1728
243537_at	NA		243537_at	-1.29	0.0358	645.5	833.8	1728
244795_at	NA		244795_at	-1.29	2.4e-05	916.2	1181.3	1728
STS	412	steroid sulfatase (microsomal), isozyme S	203768_s_at	-1.28	0.0293	1074.3	1372.4	1807
CASQ1	844	calsequestrin 1 (fast-twitch, skeletal muscle)	219645_at	-1.28	0.0423	1725.3	2215.4	1807
CHGA	1113	chromogranin A (parathyroid secretory protein 1)	204697_s_at	-1.28	0.0135	12134.4	15519.6	1807
TBCB	1155	tubulin folding cofactor B	201804_x_at	-1.28	0.0405	17619.5	22568.5	1807
DYNC1I2	1781	dynein, cytoplasmic 1, intermediate chain 2	211684_s_at	-1.28	0.0121	12806.2	16443	1807
EDA	1896	ectodysplasin A	206217_at	1.28	0.0346	1604.9	1256.4	1807
ETF1	2107	eukaryotic translation termination factor 1	201573_s_at	-1.28	0.0189	1745.5	2236.9	1807
ETV4	2118	ets variant 4	211603_s_at	1.28	0.0399	1573.1	1226.6	1807
FDFT1	2222	farnesyl-diphosphate farnesyltransferase 1	208647_at	-1.28	0.0092	15385.2	19670.1	1807
GOLGB1	2804	golgin B1	201057_s_at	-1.28	0.0332	4403.8	5654	1807
IDI1	3422	isopentenyl-diphosphate delta isomerase 1	204615_x_at	-1.28	0.0219	10010.3	12791.3	1807
IRF3	3661	interferon regulatory factor 3	202621_at	-1.28	0.009	1838.7	2349.5	1807
FOXO4	4303	forkhead box O4	205451_at	1.28	0.0436	2091.4	1640.3	1807
NTRK3	4916	neurotrophic tyrosine kinase, receptor, type 3	217377_x_at	1.28	0.0031	2644.4	2072.6	1807
PSMD11	5717	proteasome (prosome, macropain) 26S subunit, non-ATPase, 11	208777_s_at	-1.28	0.0448	7283.7	9342.3	1807
RGS16	6004	regulator of G-protein signaling 16	209324_s_at	1.28	0.0086	860.8	671.1	1807
SKP1	6500	S-phase kinase-associated protein 1	200718_s_at	-1.28	0.0021	39579.6	50473.7	1807
SON	6651	SON DNA binding protein	214988_s_at	-1.28	0.0465	9258.4	11867.4	1807
TCEA3	6920	transcription elongation factor A (SII), 3	226388_at	1.28	0.0239	505.4	395.9	1807
TRAF6	7189	TNF receptor-associated factor 6, E3 ubiquitin protein ligase	205558_at	-1.28	0.0038	771.6	987.3	1807
KDM6A	7403	lysine (K)-specific demethylase 6A	203990_s_at	-1.28	5.5e-05	201.8	259.1	1807
WNT7A	7476	wingless-type MMTV integration site family, member 7A	210248_at	1.28	0.0045	750.6	585.8	1807
TUBA1A	7846	tubulin, alpha 1a	209118_s_at	-1.28	0.008	61944.4	79319.6	1807
KCNAB1	7881	potassium voltage-gated channel, shaker-related subfamily, beta member 1	231524_at	1.28	0.0193	767.8	602.1	1807
MLLT10	8028	myeloid/lymphoid or mixed-lineage leukemia (trithorax homolog, Drosophila); translocated to, 10	216506_x_at	-1.28	0.0435	752.6	960.3	1807
DPF3	8110	D4, zinc and double PHD fingers, family 3	236442_at	1.28	0.046	602.8	471.3	1807
STX7	8417	syntaxin 7	203457_at	-1.28	0.0039	1133.9	1452.3	1807
YARS	8565	tyrosyl-tRNA synthetase	238760_at	1.28	0.0113	2300.5	1795.8	1807
AKT3	10000	v-akt murine thymoma viral oncogene homolog 3 (protein kinase B, gamma)	219393_s_at	-1.28	0.0224	317.1	407.2	1807
NAALAD2	10003	N-acetylated alpha-linked acidic dipeptidase 2	222161_at	-1.28	0.0317	297.4	381.2	1807
ABCA7	10347	ATP-binding cassette, sub-family A (ABC1), member 7	219577_s_at	1.28	0.028	1062.2	826.7	1807
FAM114A2	10827	family with sequence similarity 114, member A2	222682_s_at	-1.28	0.0317	903.2	1151.8	1807
C11orf58	10944	chromosome 11 open reading frame 58	201784_s_at	-1.28	0.0446	6711	8588.6	1807
RAB18	22931	RAB18, member RAS oncogene family	223336_s_at	-1.28	0.0489	7847.5	10061.9	1807
SLC39A14	23516	solute carrier family 39 (zinc transporter), member 14	1555434_a_at	-1.28	0.0191	269.4	344	1807
SAMM50	25813	sorting and assembly machinery component 50 homolog (S. cerevisiae)	201569_s_at	-1.28	0.0359	3168.1	4050.8	1807
PTCD1	26024	pentatricopeptide repeat domain 1	222796_at	1.28	0.0305	346.2	271.3	1807
ACOT11	26027	acyl-CoA thioesterase 11	1554938_a_at	1.28	0.0211	656.7	513.1	1807
PHF19	26147	PHD finger protein 19	227211_at	1.28	0.003	972.1	759.8	1807
NGFRAP1	27018	nerve growth factor receptor (TNFRSF16) associated protein 1	217963_s_at	-1.28	0.005	65709	83788.3	1807
ARFIP1	27236	ADP-ribosylation factor interacting protein 1	214483_s_at	-1.28	0.0489	578	737	1807
UBE2J1	51465	ubiquitin-conjugating enzyme E2, J1	222435_s_at	-1.28	0.0043	667.7	851.9	1807
SELT	51714	selenoprotein T	225561_at	-1.28	0.0447	5513.6	7073.6	1807
RAB4B	53916	RAB4B, member RAS oncogene family	219807_x_at	-1.28	0.0139	2717.3	3488.4	1807
THAP1	55145	THAP domain containing, apoptosis associated protein 1	219292_at	-1.28	0.0472	1017.8	1304.5	1807
FAM176B	55194	family with sequence similarity 176, member B	229998_x_at	1.28	0.0324	1757.8	1370.1	1807
KLHL9	55958	kelch-like 9 (Drosophila)	213117_at	-1.28	0.039	2055.2	2627.9	1807
TMEM234	56063	transmembrane protein 234	234006_s_at	1.28	0.0301	599	467	1807
DTWD1	56986	DTW domain containing 1	219291_at	-1.28	0.0233	263.2	335.9	1807
RARS2	57038	arginyl-tRNA synthetase 2, mitochondrial	232902_s_at	-1.28	0.0442	817.2	1042.2	1807
KLHDC5	57542	kelch domain containing 5	225963_at	-1.28	0.0365	696.9	892.5	1807
MS4A6A	64231	membrane-spanning 4-domains, subfamily A, member 6A	223922_x_at	1.28	0.0471	607.5	473.3	1807
CSRNP1	64651	cysteine-serine-rich nuclear protein 1	225557_at	1.28	0.0116	2362.8	1843.7	1807
MIS12	79003	MIS12, MIND kinetochore complex component, homolog (S. pombe)	221559_s_at	-1.28	0.0338	1093.8	1401.1	1807
SPEF2	79925	sperm flagellar 2	1552716_at	-1.28	0.0378	238.6	305.8	1807
MAP6D1	79929	MAP6 domain containing 1	221713_s_at	-1.28	0.0354	4097.6	5228.5	1807
ITCH	83737	itchy E3 ubiquitin protein ligase	209743_s_at	-1.28	0.0319	340.4	434.2	1807
MED12L	116931	mediator complex subunit 12-like	232114_at	-1.28	0.0187	259.6	333.3	1807
ZNF641	121274	zinc finger protein 641	1554958_at	-1.28	0.0247	330.6	421.5	1807
PIGU	128869	phosphatidylinositol glycan anchor biosynthesis, class U	225903_at	-1.28	0.0442	1030	1320.1	1807
ZFAND2B	130617	zinc finger, AN1-type domain 2B	226168_at	-1.28	0.0098	1671.1	2131.3	1807
METTL6	131965	methyltransferase like 6	1553688_at	1.28	0.0378	701.6	549.1	1807
ZNF827	152485	zinc finger protein 827	226764_at	1.28	0.0483	961.2	752.4	1807
TMIE	259236	transmembrane inner ear	1553601_a_at	1.28	0.0017	715.8	558.3	1807
PPIL6	285755	peptidylprolyl isomerase (cyclophilin)-like 6	214206_at	1.28	0.0335	396.3	309	1807
KIAA1875	340390	KIAA1875	233344_x_at	1.28	0.0165	261.5	205	1807
C15orf56	644809	chromosome 15 open reading frame 56	239470_at	1.28	0.0279	236.9	185	1807
AI744451	NA		81811_at	1.28	0.0416	1957.2	1528.1	1807
X79782	NA		217179_x_at	1.28	0.0386	1264.9	990	1807
AU147380	NA		232919_at	1.28	0.0186	302	235.6	1807
AA207241	NA		240988_x_at	1.28	0.0435	2404.9	1877.6	1807
214312_at	NA		214312_at	1.28	0.047	361.8	282.7	1807
AK025422	NA		216784_at	1.28	0.0262	1742.8	1363.4	1807
1565699_at	NA		1565699_at	-1.28	0.0403	202.4	259.2	1807
229565_x_at	NA		229565_x_at	1.28	0.0308	306.9	239.7	1807
230461_s_at	NA		230461_s_at	-1.28	0.0493	1838.4	2345.6	1807
AK025126	NA		234609_at	1.28	0.0247	547.9	428	1807
235724_at	NA		235724_at	1.28	0.0158	575.8	448.1	1807
239432_at	NA		239432_at	-1.28	0.0176	830.1	1065.4	1807
AI276693	NA		240896_at	1.28	0.0156	347.5	271.9	1807
LOC100505875	100505875	uncharacterized LOC100505875	230781_at	1.28	0.0036	201.3	157.1	1807
BACH1	571	BTB and CNC homology 1, basic leucine zipper transcription factor 1	204194_at	-1.27	0.004	377.1	478.6	1888
BLMH	642	bleomycin hydrolase	202179_at	-1.27	0.0494	1485.5	1883.2	1888
CCT6A	908	chaperonin containing TCP1, subunit 6A (zeta 1)	201327_s_at	-1.27	0.0455	3502.6	4447.6	1888
SCARB2	950	scavenger receptor class B, member 2	224983_at	-1.27	0.0274	19603.3	24970.3	1888
TBCB	1155	tubulin folding cofactor B	211759_x_at	-1.27	0.0365	17777.2	22572.8	1888
CCR1	1230	chemokine (C-C motif) receptor 1	205098_at	-1.27	0.0377	376.2	479.5	1888
COL13A1	1305	collagen, type XIII, alpha 1	208535_x_at	1.27	0.0334	1344.9	1056.5	1888
CSNK1A1	1452	casein kinase 1, alpha 1	213860_x_at	-1.27	0.0319	7461.9	9453.8	1888
CTNNA1	1495	catenin (cadherin-associated protein), alpha 1, 102kDa	200765_x_at	-1.27	0.0151	5666.6	7202.5	1888
DDX6	1656	DEAD (Asp-Glu-Ala-Asp) box helicase 6	204909_at	1.27	0.0467	480.7	378	1888
ERBB3	2065	v-erb-b2 erythroblastic leukemia viral oncogene homolog 3 (avian)	1563253_s_at	-1.27	0.0336	350	445.1	1888
GCLM	2730	glutamate-cysteine ligase, modifier subunit	203925_at	-1.27	0.0332	1208	1540.1	1888
HAGH	3029	hydroxyacylglutathione hydrolase	205012_s_at	-1.27	0.0307	7304.5	9304.7	1888
HNRNPA2B1	3181	heterogeneous nuclear ribonucleoprotein A2/B1	225932_s_at	-1.27	0.0065	5818.9	7394	1888
LDLR	3949	low density lipoprotein receptor	202067_s_at	1.27	0.0097	591.8	464.7	1888
NFIC	4782	nuclear factor I/C (CCAAT-binding transcription factor)	213298_at	1.27	0.0029	349.8	275.6	1888
CNOT4	4850	CCR4-NOT transcription complex, subunit 4	210867_at	1.27	0.0478	397.7	313.5	1888
NUP88	4927	nucleoporin 88kDa	202900_s_at	-1.27	0.0179	1236.8	1564.8	1888
PCDH1	5097	protocadherin 1	203918_at	1.27	0.0472	1675.2	1320.4	1888
POU2F1	5451	POU class 2 homeobox 1	206789_s_at	1.27	0.0385	2042	1613.4	1888
PPP1CA	5499	protein phosphatase 1, catalytic subunit, alpha isozyme	200846_s_at	-1.27	0.0081	5336.3	6757.9	1888
PRKACB	5567	protein kinase, cAMP-dependent, catalytic, beta	202741_at	-1.27	0.0138	54649.3	69478.8	1888
RFX2	5990	regulatory factor X, 2 (influences HLA class II expression)	226872_at	1.27	0.0274	406.4	320.4	1888
RPS3A	6189	ribosomal protein S3A	200099_s_at	-1.27	0.0017	60109.2	76152.1	1888
SLC22A1	6580	solute carrier family 22 (organic cation transporter), member 1	207201_s_at	1.27	0.0287	264	207.7	1888
SPI1	6688	spleen focus forming virus (SFFV) proviral integration oncogene spi1	205312_at	1.27	0.0451	368.7	290.1	1888
ZNF10	7556	zinc finger protein 10	216350_s_at	-1.27	0.0084	333.1	422.2	1888
AGPS	8540	alkylglycerone phosphate synthase	225113_at	-1.27	0.0387	1381.1	1760.7	1888
DLG5	9231	discs, large homolog 5 (Drosophila)	229689_s_at	-1.27	0.0317	367.9	468.7	1888
GRHPR	9380	glyoxylate reductase/hydroxypyruvate reductase	216308_x_at	-1.27	0.013	3829.5	4868.2	1888
SPTLC2	9517	serine palmitoyltransferase, long chain base subunit 2	203128_at	-1.27	0.0401	1969.6	2500.3	1888
KIAA0196	9897	KIAA0196	201985_at	-1.27	0.0229	1935.1	2458.5	1888
LAMTOR5	10542	late endosomal/lysosomal adaptor, MAPK and MTOR activator 5	202300_at	-1.27	0.0457	8816.8	11236.1	1888
KHDRBS1	10657	KH domain containing, RNA binding, signal transduction associated 1	200040_at	-1.27	0.0344	9410	11914.8	1888
ASCC3	10973	activating signal cointegrator 1 complex subunit 3	231269_at	-1.27	0.0009	202.4	257.7	1888
C14orf1	11161	chromosome 14 open reading frame 1	217188_s_at	-1.27	0.0426	1714.8	2171.7	1888
GABARAPL2	11345	GABA(A) receptor-associated protein-like 2	209046_s_at	-1.27	0.0146	38412.7	48868.5	1888
CEP68	23177	centrosomal protein 68kDa	1559159_at	-1.27	0.0052	266.5	338.1	1888
BACE1	23621	beta-site APP-cleaving enzyme 1	222462_s_at	-1.27	0.0315	4199.8	5319.2	1888
MAFF	23764	v-maf musculoaponeurotic fibrosarcoma oncogene homolog F (avian)	205193_at	1.27	0.0266	721.5	566.4	1888
THUMPD3	25917	THUMP domain containing 3	225730_s_at	-1.27	0.0168	1102.1	1400.6	1888
CLIC4	25932	chloride intracellular channel 4	221881_s_at	-1.27	0.0054	415.7	529.8	1888
TOR1AIP1	26092	torsin A interacting protein 1	212409_s_at	-1.27	0.0154	868.6	1099.7	1888
DKFZP564C152	26120	DKFZP564C152 protein	216028_at	-1.27	0.0378	3825.9	4872.6	1888
GHITM	27069	growth hormone inducible transmembrane protein	209248_at	-1.27	0.0478	23168.9	29312.9	1888
AHDC1	27245	AT hook, DNA binding motif, containing 1	243793_at	1.27	0.0472	481.7	378.5	1888
ALG5	29880	asparagine-linked glycosylation 5, dolichyl-phosphate beta-glucosyltransferase homolog (S. cerevisiae)	218203_at	-1.27	0.0364	2525.6	3207.1	1888
MRPL50	54534	mitochondrial ribosomal protein L50	225581_s_at	-1.27	0.0264	1002.2	1268	1888
GTPBP2	54676	GTP binding protein 2	221050_s_at	-1.27	0.0408	720.3	911.6	1888
GIN1	54826	gypsy retrotransposon integrase 1	1554345_a_at	-1.27	0.0107	291.9	369.7	1888
TBC1D8B	54885	TBC1 domain family, member 8B (with GRAM domain)	219771_at	-1.27	0.0492	412.7	523	1888
FAM118A	55007	family with sequence similarity 118, member A	226475_at	1.27	0.0071	734.3	576.9	1888
DNAJC11	55735	DnaJ (Hsp40) homolog, subfamily C, member 11	1555360_a_at	-1.27	0.0151	1807.6	2291.7	1888
ZXDC	79364	ZXD family zinc finger C	230106_at	-1.27	0.0228	382	485.8	1888
DHX40	79665	DEAH (Asp-Glu-Ala-His) box polypeptide 40	222574_s_at	-1.27	0.0435	1845.8	2339.8	1888
KIAA0319L	79932	KIAA0319-like	217929_s_at	-1.27	0.0156	3952.5	5036.7	1888
ITPKC	80271	inositol-trisphosphate 3-kinase C	213076_at	1.27	0.0151	1157.6	910.6	1888
EPC1	80314	enhancer of polycomb homolog 1 (Drosophila)	223875_s_at	-1.27	0.0127	477.7	604.3	1888
DYNLRB1	83658	dynein, light chain, roadblock-type 1	217917_s_at	-1.27	0.0482	21522.9	27412.8	1888
RIOK1	83732	RIO kinase 1 (yeast)	224450_s_at	-1.27	0.0481	1020.9	1293.2	1888
FANK1	92565	fibronectin type III and ankyrin repeat domains 1	232968_at	1.27	0.0047	325.8	256.5	1888
C11orf74	119710	chromosome 11 open reading frame 74	228249_at	-1.27	0.0394	2431.1	3080.1	1888
TAMM41	132001	TAM41, mitochondrial translocator assembly and maintenance protein, homolog (S. cerevisiae)	226815_at	-1.27	0.0486	596.6	756.6	1888
CIRBP-AS1	148046	CIRBP antisense RNA 1	239126_at	1.27	0.0477	266.2	209.2	1888
LOC151484	151484	uncharacterized LOC151484	1562689_at	1.27	0.034	582.2	458.6	1888
C11orf42	160298	chromosome 11 open reading frame 42	1553895_at	1.27	0.0024	607.7	477.9	1888
IL28RA	163702	interleukin 28 receptor, alpha (interferon, lambda receptor)	244261_at	1.27	0.0084	321.4	252.8	1888
C12orf75	387882	chromosome 12 open reading frame 75	225105_at	-1.27	0.0159	314	397.9	1888
LINC00461	645323	long intergenic non-protein coding RNA 461	238850_at	-1.27	0.0106	4052.3	5150.8	1888
LOC728730	728730	uncharacterized LOC728730	242835_s_at	1.27	0.0063	1384.1	1092.5	1888
BG527339	NA		226457_at	-1.27	0.0491	1005.6	1274	1888
AK022165	NA		233716_at	1.27	0.0452	443.6	350	1888
AI810669	NA		227052_at	-1.27	0.0236	4015.9	5083.9	1888
AU145323	NA		229130_at	-1.27	0.0487	634	806.8	1888
AU146983	NA		214967_at	1.27	0.0383	257	201.8	1888
H10353	NA		239095_at	1.27	0.0035	1461.1	1154.5	1888
AI740796	NA		240277_at	-1.27	0.0499	156.1	197.5	1888
201734_at	NA		201734_at	-1.27	0.0367	13335.3	16874.8	1888
207207_at	NA		207207_at	1.27	0.0129	198.8	156.9	1888
208655_at	NA		208655_at	-1.27	0.039	29739	37806.7	1888
210733_at	NA		210733_at	-1.27	0.0049	384.4	487.3	1888
214919_s_at	NA		214919_s_at	1.27	0.0312	889.4	700.7	1888
215558_at	NA		215558_at	-1.27	0.0139	181.6	230.3	1888
AL035067	NA		217038_at	1.27	0.0188	282.6	223	1888
1555323_at	NA		1555323_at	1.27	0.0155	1172.5	924.9	1888
1562516_at	NA		1562516_at	-1.27	0.0241	251.1	318.1	1888
1563523_at	NA		1563523_at	1.27	0.0335	393.7	310.6	1888
1566814_at	NA		1566814_at	1.27	0.0217	285.5	224.9	1888
1570033_at	NA		1570033_at	1.27	0.0261	243	191.1	1888
231025_at	NA		231025_at	1.27	0.0331	634.7	500.3	1888
AK024882	NA		233239_at	-1.27	0.0252	170.4	216.6	1888
241377_s_at	NA		241377_s_at	1.27	0.0284	510.5	401.2	1888
Hs.658775	NA		1559119_at	-1.27	0.0107	246.6	314	1888
Hs.711720	NA		239684_at	-1.27	0.0453	417.4	531.4	1888
LOC100996494	100996494	uncharacterized LOC100996494	242223_at	1.27	0.0071	1101.1	865.7	1888
DST	667	dystonin	212253_x_at	-1.26	0.0407	5251.2	6606.8	1983
DBT	1629	dihydrolipoamide branched chain transacylase E2	205369_x_at	-1.26	0.0137	777.7	976.9	1983
DSCAM	1826	Down syndrome cell adhesion molecule	211484_s_at	1.26	0.0012	2529.6	2006.2	1983
DSCAM	1826	Down syndrome cell adhesion molecule	237268_at	1.26	0.0122	1189.4	945.4	1983
EEF1B2	1933	eukaryotic translation elongation factor 1 beta 2	200705_s_at	-1.26	0.0352	13496.3	16962.8	1983
MEGF6	1953	multiple EGF-like-domains 6	226869_at	1.26	0.0313	271.5	216.2	1983
ETV6	2120	ets variant 6	225764_at	1.26	0.0245	1505.7	1193.8	1983
FOXG1	2290	forkhead box G1	207658_s_at	-1.26	0.0044	2689.7	3380.6	1983
FLT3LG	2323	fms-related tyrosine kinase 3 ligand	210607_at	1.26	0.0122	226.1	179.1	1983
HMGCS1	3157	3-hydroxy-3-methylglutaryl-CoA synthase 1 (soluble)	221750_at	-1.26	0.0433	4866.3	6129.7	1983
ITGAE	3682	integrin, alpha E (antigen CD103, human mucosal lymphocyte antigen 1; alpha polypeptide)	205055_at	-1.26	0.0449	4099.6	5146.5	1983
JUN	3725	jun proto-oncogene	201464_x_at	1.26	0.0212	6697.3	5303.6	1983
CAPRIN1	4076	cell cycle associated protein 1	200723_s_at	-1.26	0.0257	5507.9	6966.8	1983
NDUFB2	4708	NADH dehydrogenase (ubiquinone) 1 beta subcomplex, 2, 8kDa	218201_at	-1.26	0.0472	6755	8517.5	1983
NDUFB5	4711	NADH dehydrogenase (ubiquinone) 1 beta subcomplex, 5, 16kDa	203621_at	-1.26	0.0349	14439.2	18220.3	1983
NHS	4810	Nance-Horan syndrome (congenital cataracts and dental anomalies)	228933_at	1.26	0.0105	1148.2	913.9	1983
PFN1	5216	profilin 1	200634_at	-1.26	0.0226	6044.4	7597.5	1983
[truncated: 758 more rows]
