# Supplementary material for: Transgenic mice overexpressing miR-137 in the brain show schizophrenia-associated behavioral deficits and transcriptome profiles
Source: PLoS One. 2019 Jul 30;14(7):e0220389. doi: 10.1371/journal.pone.0220389 (PMC6667145; doi:10.1371/journal.pone.0220389)
Supplement: S5 Table — (XLSX) [file pone.0220389.s005.xlsx]

## Sheet: hsa-miR-137 target genes
Symbol	EntrezGene ID	Description	Imported ID	SUM
FAM98A	25940	family with sequence similarity 98, member A	FAM98A	11
AKT2	208	v-akt murine thymoma viral oncogene homolog 2	AKT2	10
CSE1L	1434	CSE1 chromosome segregation 1-like (yeast)	CSE1L	10
DR1	1810	down-regulator of transcription 1, TBP-binding (negative cofactor 2)	DR1	10
MEGF9	1955	multiple EGF-like-domains 9	MEGF9	10
EPHA7	2045	EPH receptor A7	EPHA7	10
ESRRA	2101	estrogen-related receptor alpha	ESRRA	10
HLF	3131	hepatic leukemia factor	HLF	10
PRKAR2B	5577	protein kinase, cAMP-dependent, regulatory, type II, beta	PRKAR2B	10
PTGFRN	5738	prostaglandin F2 receptor negative regulator	PTGFRN	10
PTPN2	5771	protein tyrosine phosphatase, non-receptor type 2	PTPN2	10
ZMYM2	7750	zinc finger, MYM-type 2	ZMYM2	10
HMGN3	9324	high mobility group nucleosomal binding domain 3	HMGN3	10
ULK2	9706	unc-51-like kinase 2 (C. elegans)	ULK2	10
DMRT2	10655	doublesex and mab-3 related transcription factor 2	DMRT2	10
KDM5B	10765	lysine (K)-specific demethylase 5B	KDM5B	10
KIAA0907	22889	KIAA0907	KIAA0907	10
RPGRIP1L	23322	RPGRIP1-like	RPGRIP1L	10
AHCYL2	23382	adenosylhomocysteinase-like 2	AHCYL2	10
ZNF385A	25946	zinc finger protein 385A	ZNF385A	10
SEZ6L2	26470	seizure related 6 homolog (mouse)-like 2	SEZ6L2	10
PRR16	51334	proline rich 16	PRR16	10
ZAK	51776	sterile alpha motif and leucine zipper containing kinase AZK	ZAK	10
FNBP1L	54874	formin binding protein 1-like	FNBP1L	10
TMEM33	55161	transmembrane protein 33	TMEM33	10
RAVER2	55225	ribonucleoprotein, PTB-binding 2	RAVER2	10
DMRT3	58524	doublesex and mab-3 related transcription factor 3	DMRT3	10
HERPUD2	64224	HERPUD family member 2	HERPUD2	10
XPO4	64328	exportin 4	XPO4	10
QSER1	79832	glutamine and serine rich 1	QSER1	10
STK40	83931	serine/threonine kinase 40	STK40	10
TMEM87B	84910	transmembrane protein 87B	TMEM87B	10
FUNDC1	139341	FUN14 domain containing 1	FUNDC1	10
CPNE8	144402	copine VIII	CPNE8	10
SIK1	150094	salt-inducible kinase 1	SIK1	10
C3orf58	205428	chromosome 3 open reading frame 58	C3orf58	10
EHBP1L1	254102	EH domain binding protein 1-like 1	EHBP1L1	10
ADCY1	107	adenylate cyclase 1 (brain)	ADCY1	9
SLC25A5	292	solute carrier family 25 (mitochondrial carrier; adenine nucleotide translocator), member 5	SLC25A5	9
SHROOM2	357	shroom family member 2	SHROOM2	9
ATP1B1	481	ATPase, Na+/K+ transporting, beta 1 polypeptide	ATP1B1	9
ZFP36L2	678	zinc finger protein 36, C3H type-like 2	ZFP36L2	9
CA7	766	carbonic anhydrase VII	CA7	9
CCNG2	901	cyclin G2	CCNG2	9
CHM	1121	choroideremia (Rab escort protein 1)	CHM	9
DFFB	1677	DNA fragmentation factor, 40kDa, beta polypeptide (caspase-activated DNase)	DFFB	9
DUSP8	1850	dual specificity phosphatase 8	DUSP8	9
EGR2	1959	early growth response 2	EGR2	9
EPHA5	2044	EPH receptor A5	EPHA5	9
FOXC1	2296	forkhead box C1	FOXC1	9
GABRA6	2559	gamma-aminobutyric acid (GABA) A receptor, alpha 6	GABRA6	9
GALNT1	2589	UDP-N-acetyl-alpha-D-galactosamine:polypeptide N-acetylgalactosaminyltransferase 1 (GalNAc-T1)	GALNT1	9
GFPT1	2673	glutamine--fructose-6-phosphate transaminase 1	GFPT1	9
HTT	3064	huntingtin	HTT	9
IGFBP5	3488	insulin-like growth factor binding protein 5	IGFBP5	9
MAF	4094	v-maf musculoaponeurotic fibrosarcoma oncogene homolog (avian)	MAF	9
MEF2A	4205	myocyte enhancer factor 2A	MEF2A	9
MAP3K1	4214	mitogen-activated protein kinase kinase kinase 1, E3 ubiquitin protein ligase	MAP3K1	9
MITF	4286	microphthalmia-associated transcription factor	MITF	9
MSI1	4440	musashi homolog 1 (Drosophila)	MSI1	9
MYO1D	4642	myosin ID	MYO1D	9
NAB1	4664	NGFI-A binding protein 1 (EGR1 binding protein 1)	NAB1	9
NAB2	4665	NGFI-A binding protein 2 (EGR1 binding protein 2)	NAB2	9
NEUROD1	4760	neuronal differentiation 1	NEUROD1	9
YBX1	4904	Y box binding protein 1	YBX1	9
PRKAB2	5565	protein kinase, AMP-activated, beta 2 non-catalytic subunit	PRKAB2	9
PURB	5814	purine-rich element binding protein B	PURB	9
RORA	6095	RAR-related orphan receptor A	RORA	9
SLC1A5	6510	solute carrier family 1 (neutral amino acid transporter), member 5	SLC1A5	9
SLC6A6	6533	solute carrier family 6 (neurotransmitter transporter, taurine), member 6	SLC6A6	9
SLC6A8	6535	solute carrier family 6 (neurotransmitter transporter, creatine), member 8	SLC6A8	9
SLC12A2	6558	solute carrier family 12 (sodium/potassium/chloride transporters), member 2	SLC12A2	9
SRPK1	6732	SRSF protein kinase 1	SRPK1	9
SSR1	6745	signal sequence receptor, alpha	SSR1	9
TFAP2C	7022	transcription factor AP-2 gamma (activating enhancer binding protein 2 gamma)	TFAP2C	9
GPR137B	7107	G protein-coupled receptor 137B	GPR137B	9
TMF1	7110	TATA element modulatory factor 1	TMF1	9
TSN	7247	translin	TSN	9
TSNAX	7257	translin-associated factor X	TSNAX	9
UBE2G1	7326	ubiquitin-conjugating enzyme E2G 1	UBE2G1	9
ZNF148	7707	zinc finger protein 148	ZNF148	9
HMGA2	8091	high mobility group AT-hook 2	HMGA2	9
CUL3	8452	cullin 3	CUL3	9
STC2	8614	stanniocalcin 2	STC2	9
EIF3J	8669	eukaryotic translation initiation factor 3, subunit J	EIF3J	9
B3GALT2	8707	UDP-Gal:betaGlcNAc beta 1,3-galactosyltransferase, polypeptide 2	B3GALT2	9
ALDH1A2	8854	aldehyde dehydrogenase 1 family, member A2	ALDH1A2	9
SGPL1	8879	sphingosine-1-phosphate lyase 1	SGPL1	9
TBX18	9096	T-box 18	TBX18	9
TJP2	9414	tight junction protein 2	TJP2	9
CHST10	9486	carbohydrate sulfotransferase 10	CHST10	9
ZNF516	9658	zinc finger protein 516	ZNF516	9
UBE3C	9690	ubiquitin protein ligase E3C	UBE3C	9
RIMS3	9783	regulating synaptic membrane exocytosis 3	RIMS3	9
MAML1	9794	mastermind-like 1 (Drosophila)	MAML1	9
URB2	9816	URB2 ribosome biogenesis 2 homolog (S. cerevisiae)	URB2	9
SV2A	9900	synaptic vesicle glycoprotein 2A	SV2A	9
ARHGAP44	9912	Rho GTPase activating protein 44	ARHGAP44	9
EDIL3	10085	EGF-like repeats and discoidin I-like domains 3	EDIL3	9
KCNMB2	10242	potassium large conductance calcium-activated channel, subfamily M, beta member 2	KCNMB2	9
IKZF1	10320	IKAROS family zinc finger 1 (Ikaros)	IKZF1	9
SLC7A9	11136	solute carrier family 7 (glycoprotein-associated amino acid transporter light chain, bo,+ system), member 9	SLC7A9	9
BAZ2A	11176	bromodomain adjacent to zinc finger domain, 2A	BAZ2A	9
RASSF8	11228	Ras association (RalGDS/AF-6) domain family (N-terminal) member 8	RASSF8	9
STK38	11329	serine/threonine kinase 38	STK38	9
NLGN4Y	22829	neuroligin 4, Y-linked	NLGN4Y	9
LMTK2	22853	lemur tyrosine kinase 2	LMTK2	9
ENPP4	22875	ectonucleotide pyrophosphatase/phosphodiesterase 4 (putative)	ENPP4	9
STK38L	23012	serine/threonine kinase 38 like	STK38L	9
ANKRD12	23253	ankyrin repeat domain 12	ANKRD12	9
TDRD7	23424	tudor domain containing 7	TDRD7	9
GORASP2	26003	golgi reassembly stacking protein 2, 55kDa	GORASP2	9
NBEA	26960	neurobeachin	NBEA	9
SERP1	27230	stress-associated endoplasmic reticulum protein 1	SERP1	9
KLF15	28999	Kruppel-like factor 15	KLF15	9
DCDC2	51473	doublecortin domain containing 2	DCDC2	9
ARID4B	51742	AT rich interactive domain 4B (RBP1-like)	ARID4B	9
TAF7L	54457	TAF7-like RNA polymerase II, TATA box binding protein (TBP)-associated factor, 50kDa	TAF7L	9
RBM47	54502	RNA binding motif protein 47	RBM47	9
RSBN1	54665	round spermatid basic protein 1	RSBN1	9
ZCCHC2	54877	zinc finger, CCHC domain containing 2	ZCCHC2	9
ELOVL2	54898	ELOVL fatty acid elongase 2	ELOVL2	9
TBC1D19	55296	TBC1 domain family, member 19	TBC1D19	9
SPTLC3	55304	serine palmitoyltransferase, long chain base subunit 3	SPTLC3	9
STRBP	55342	spermatid perinuclear RNA binding protein	STRBP	9
LGR4	55366	leucine-rich repeat containing G protein-coupled receptor 4	LGR4	9
SMEK1	55671	SMEK homolog 1, suppressor of mek1 (Dictyostelium)	SMEK1	9
NXT2	55916	nuclear transport factor 2-like export factor 2	NXT2	9
SLC17A6	57084	solute carrier family 17 (sodium-dependent inorganic phosphate cotransporter), member 6	SLC17A6	9
KIAA1462	57608	KIAA1462	KIAA1462	9
NEUROD4	58158	neuronal differentiation 4	NEUROD4	9
BACH2	60468	BTB and CNC homology 1, basic leucine zipper transcription factor 2	BACH2	9
NUCKS1	64710	nuclear casein kinase and cyclin-dependent kinase substrate 1	NUCKS1	9
DHX40	79665	DEAH (Asp-Glu-Ala-His) box polypeptide 40	DHX40	9
PLEKHF2	79666	pleckstrin homology domain containing, family F (with FYVE domain) member 2	PLEKHF2	9
ZMAT4	79698	zinc finger, matrin-type 4	ZMAT4	9
NUBPL	80224	nucleotide binding protein-like	NUBPL	9
JHDM1D	80853	jumonji C domain containing histone demethylase 1 homolog D (S. cerevisiae)	JHDM1D	9
PRADC1	84279	protease-associated domain containing 1	PRADC1	9
CCDC126	90693	coiled-coil domain containing 126	CCDC126	9
TADA2B	93624	transcriptional adaptor 2B	TADA2B	9
KCTD12	115207	potassium channel tetramerisation domain containing 12	KCTD12	9
FAM210B	116151	family with sequence similarity 210, member B	FAM210B	9
SSX2IP	117178	synovial sarcoma, X breakpoint 2 interacting protein	SSX2IP	9
CYB5D1	124637	cytochrome b5 domain containing 1	CYB5D1	9
SLC43A2	124935	solute carrier family 43, member 2	SLC43A2	9
DCAF12L1	139170	DDB1 and CUL4 associated factor 12-like 1	DCAF12L1	9
STK35	140901	serine/threonine kinase 35	STK35	9
SAMD8	142891	sterile alpha motif domain containing 8	SAMD8	9
E2F7	144455	E2F transcription factor 7	E2F7	9
FAM117B	150864	family with sequence similarity 117, member B	FAM117B	9
PAQR3	152559	progestin and adipoQ receptor family member III	PAQR3	9
KANK4	163782	KN motif and ankyrin repeat domains 4	KANK4	9
MIER3	166968	mesoderm induction early response 1, family member 3	MIER3	9
RWDD4	201965	RWD domain containing 4	RWDD4	9
VMA21	203547	VMA21 vacuolar H+-ATPase homolog (S. cerevisiae)	VMA21	9
ENKUR	219670	enkurin, TRPC channel interacting protein	ENKUR	9
HNRNPA3	220988	heterogeneous nuclear ribonucleoprotein A3	HNRNPA3	9
CNOT6L	246175	CCR4-NOT transcription complex, subunit 6-like	CNOT6L	9
RCOR2	283248	REST corepressor 2	RCOR2	9
ANKRD52	283373	ankyrin repeat domain 52	ANKRD52	9
GXYLT1	283464	glucoside xylosyltransferase 1	GXYLT1	9
SLC46A3	283537	solute carrier family 46, member 3	SLC46A3	9
ZNF326	284695	zinc finger protein 326	ZNF326	9
FAM126B	285172	family with sequence similarity 126, member B	FAM126B	9
LUZP2	338645	leucine zipper protein 2	LUZP2	9
PALM2-AKAP2	445815	PALM2-AKAP2 readthrough	PALM2-AKAP2	9
ACVR1	90	activin A receptor, type I	ACVR1	8
ADCY2	108	adenylate cyclase 2 (brain)	ADCY2	8
JAG1	182	jagged 1	JAG1	8
AHR	196	aryl hydrocarbon receptor	AHR	8
AQP2	359	aquaporin 2 (collecting duct)	AQP2	8
TRIM23	373	tripartite motif containing 23	TRIM23	8
ARSB	411	arylsulfatase B	ARSB	8
BMP3	651	bone morphogenetic protein 3	BMP3	8
CDH12	1010	cadherin 12, type 2 (N-cadherin 2)	CDH12	8
CDK6	1021	cyclin-dependent kinase 6	CDK6	8
CTSC	1075	cathepsin C	CTSC	8
AP3S1	1176	adaptor-related protein complex 3, sigma 1 subunit	AP3S1	8
COL5A1	1289	collagen, type V, alpha 1	COL5A1	8
COL11A1	1301	collagen, type XI, alpha 1	COL11A1	8
CPD	1362	carboxypeptidase D	CPD	8
CPM	1368	carboxypeptidase M	CPM	8
CRKL	1399	v-crk sarcoma virus CT10 oncogene homolog (avian)-like	CRKL	8
CUX1	1523	cut-like homeobox 1	CUX1	8
DGKG	1608	diacylglycerol kinase, gamma 90kDa	DGKG	8
DUSP4	1846	dual specificity phosphatase 4	DUSP4	8
EFNA3	1944	ephrin-A3	EFNA3	8
EPS8	2059	epidermal growth factor receptor pathway substrate 8	EPS8	8
ERG	2078	v-ets erythroblastosis virus E26 oncogene homolog (avian)	ERG	8
ESRRG	2104	estrogen-related receptor gamma	ESRRG	8
FBN2	2201	fibrillin 2	FBN2	8
FGF9	2254	fibroblast growth factor 9 (glia-activating factor)	FGF9	8
FGF11	2256	fibroblast growth factor 11	FGF11	8
GABRA1	2554	gamma-aminobutyric acid (GABA) A receptor, alpha 1	GABRA1	8
GBP1	2633	guanylate binding protein 1, interferon-inducible	GBP1	8
GOLGA3	2802	golgin A3	GOLGA3	8
GPX7	2882	glutathione peroxidase 7	GPX7	8
GRIN2A	2903	glutamate receptor, ionotropic, N-methyl D-aspartate 2A	GRIN2A	8
H3F3B	3021	H3 histone, family 3B (H3.3B)	H3F3B	8
HPGD	3248	hydroxyprostaglandin dehydrogenase 15-(NAD)	HPGD	8
DNAJB1	3337	DnaJ (Hsp40) homolog, subfamily B, member 1	DNAJB1	8
HTN1	3346	histatin 1	HTN1	8
HTN3	3347	histatin 3	HTN3	8
HTR2C	3358	5-hydroxytryptamine (serotonin) receptor 2C, G protein-coupled	HTR2C	8
IDE	3416	insulin-degrading enzyme	IDE	8
RBPJ	3516	recombination signal binding protein for immunoglobulin kappa J region	RBPJ	8
INPP5A	3632	inositol polyphosphate-5-phosphatase, 40kDa	INPP5A	8
KCNA1	3736	potassium voltage-gated channel, shaker-related subfamily, member 1 (episodic ataxia with myokymia)	KCNA1	8
KCNA2	3737	potassium voltage-gated channel, shaker-related subfamily, member 2	KCNA2	8
KCND2	3751	potassium voltage-gated channel, Shal-related subfamily, member 2	KCND2	8
KCNS1	3787	potassium voltage-gated channel, delayed-rectifier, subfamily S, member 1	KCNS1	8
KIT	3815	v-kit Hardy-Zuckerman 4 feline sarcoma viral oncogene homolog	KIT	8
LRP6	4040	low density lipoprotein receptor-related protein 6	LRP6	8
MXD1	4084	MAX dimerization protein 1	MXD1	8
MDM4	4194	Mdm4 p53 binding protein homolog (mouse)	MDM4	8
MEF2C	4208	myocyte enhancer factor 2C	MEF2C	8
MLL	4297	myeloid/lymphoid or mixed-lineage leukemia (trithorax homolog, Drosophila)	KMT2A	8
MPP1	4354	membrane protein, palmitoylated 1, 55kDa	MPP1	8
MYBPC3	4607	myosin binding protein C, cardiac	MYBPC3	8
MYO1C	4641	myosin IC	MYO1C	8
NCK1	4690	NCK adaptor protein 1	NCK1	8
NEFH	4744	neurofilament, heavy polypeptide	NEFH	8
NF1	4763	neurofibromin 1	NF1	8
NID1	4811	nidogen 1	NID1	8
PAFAH1B2	5049	platelet-activating factor acetylhydrolase 1b, catalytic subunit 2 (30kDa)	PAFAH1B2	8
CNTN3	5067	contactin 3 (plasmacytoma associated)	CNTN3	8
PAX3	5077	paired box 3	PAX3	8
PAX9	5083	paired box 9	PAX9	8
PBX3	5090	pre-B-cell leukemia homeobox 3	PBX3	8
PDE1A	5136	phosphodiesterase 1A, calmodulin-dependent	PDE1A	8
PITPNA	5306	phosphatidylinositol transfer protein, alpha	PITPNA	8
PLAG1	5324	pleiomorphic adenoma gene 1	PLAG1	8
PLXNA2	5362	plexin A2	PLXNA2	8
POLR2C	5432	polymerase (RNA) II (DNA directed) polypeptide C, 33kDa	POLR2C	8
MED1	5469	mediator complex subunit 1	MED1	8
PPP1CB	5500	protein phosphatase 1, catalytic subunit, beta isozyme	PPP1CB	8
PPP1R3D	5509	protein phosphatase 1, regulatory subunit 3D	PPP1R3D	8
PPP2R3A	5523	protein phosphatase 2, regulatory subunit B'', alpha	PPP2R3A	8
PPP5C	5536	protein phosphatase 5, catalytic subunit	PPP5C	8
PRKAA1	5562	protein kinase, AMP-activated, alpha 1 catalytic subunit	PRKAA1	8
PRKAB1	5564	protein kinase, AMP-activated, beta 1 non-catalytic subunit	PRKAB1	8
PKN2	5586	protein kinase N2	PKN2	8
PRKG2	5593	protein kinase, cGMP-dependent, type II	PRKG2	8
MAPK1	5594	mitogen-activated protein kinase 1	MAPK1	8
PTGS2	5743	prostaglandin-endoperoxide synthase 2 (prostaglandin G/H synthase and cyclooxygenase)	PTGS2	8
PTN	5764	pleiotrophin	PTN	8
PTPN4	5775	protein tyrosine phosphatase, non-receptor type 4 (megakaryocyte)	PTPN4	8
PTPRB	5787	protein tyrosine phosphatase, receptor type, B	PTPRB	8
PVALB	5816	parvalbumin	PVALB	8
RANBP2	5903	RAN binding protein 2	RANBP2	8
RNASE6	6039	ribonuclease, RNase A family, k6	RNASE6	8
ATXN1	6310	ataxin 1	ATXN1	8
SCN1A	6323	sodium channel, voltage-gated, type I, alpha subunit	SCN1A	8
SCN1B	6324	sodium channel, voltage-gated, type I, beta subunit	SCN1B	8
CXCL11	6373	chemokine (C-X-C motif) ligand 11	CXCL11	8
CXCL12	6387	chemokine (C-X-C motif) ligand 12	CXCL12	8
SRSF6	6431	serine/arginine-rich splicing factor 6	SRSF6	8
SGCG	6445	sarcoglycan, gamma (35kDa dystrophin-associated glycoprotein)	SGCG	8
SKI	6497	v-ski sarcoma viral oncogene homolog (avian)	SKI	8
SLC5A3	6526	solute carrier family 5 (sodium/myo-inositol cotransporter), member 3	SLC5A3	8
HLTF	6596	helicase-like transcription factor	HLTF	8
SNTB2	6645	syntrophin, beta 2 (dystrophin-associated protein A1, 59kDa, basic component 2)	SNTB2	8
SORL1	6653	sortilin-related receptor, L(DLR class) A repeats containing	SORL1	8
SOX11	6664	SRY (sex determining region Y)-box 11	SOX11	8
STC1	6781	stanniocalcin 1	STC1	8
STYX	6815	serine/threonine/tyrosine interacting protein	STYX	8
SYT1	6857	synaptotagmin I	SYT1	8
MAP3K7	6885	mitogen-activated protein kinase kinase kinase 7	MAP3K7	8
TCF4	6925	transcription factor 4	TCF4	8
TCF21	6943	transcription factor 21	TCF21	8
TEAD1	7003	TEA domain family member 1 (SV40 transcriptional enhancer factor)	TEAD1	8
TJP1	7082	tight junction protein 1	TJP1	8
TMPO	7112	thymopoietin	TMPO	8
TRPS1	7227	trichorhinophalangeal syndrome I	TRPS1	8
WNT7A	7476	wingless-type MMTV integration site family, member 7A	WNT7A	8
ZNF217	7764	zinc finger protein 217	ZNF217	8
SLC30A4	7782	solute carrier family 30 (zinc transporter), member 4	SLC30A4	8
SLMAP	7871	sarcolemma associated protein	SLMAP	8
YEATS4	8089	YEATS domain containing 4	YEATS4	8
NCOA3	8202	nuclear receptor coactivator 3	NCOA3	8
SDPR	8436	serum deprivation response	SDPR	8
SMARCA5	8467	SWI/SNF related, matrix associated, actin dependent regulator of chromatin, subfamily a, member 5	SMARCA5	8
PPFIBP2	8495	PTPRF interacting protein, binding protein 2 (liprin beta 2)	PPFIBP2	8
KMO	8564	kynurenine 3-monooxygenase (kynurenine 3-hydroxylase)	KMO	8
CTSF	8722	cathepsin F	CTSF	8
ADAM19	8728	ADAM metallopeptidase domain 19	ADAM19	8
TNFSF10	8743	tumor necrosis factor (ligand) superfamily, member 10	TNFSF10	8
ADAM20	8748	ADAM metallopeptidase domain 20	ADAM20	8
NRP1	8829	neuropilin 1	NRP1	8
SYNJ1	8867	synaptojanin 1	SYNJ1	8
CACNA1I	8911	calcium channel, voltage-dependent, T type, alpha 1I subunit	CACNA1I	8
BTAF1	9044	BTAF1 RNA polymerase II, B-TFIID transcription factor-associated, 170kDa (Mot1 homolog, S. cerevisiae)	BTAF1	8
PIAS2	9063	protein inhibitor of activated STAT, 2	PIAS2	8
MAPKAPK2	9261	mitogen-activated protein kinase-activated protein kinase 2	MAPKAPK2	8
B4GALT5	9334	UDP-Gal:betaGlcNAc beta 1,4- galactosyltransferase, polypeptide 5	B4GALT5	8
NRXN1	9378	neurexin 1	NRXN1	8
HAND1	9421	heart and neural crest derivatives expressed 1	HAND1	8
MED27	9442	mediator complex subunit 27	MED27	8
QKI	9444	QKI, KH domain containing, RNA binding	QKI	8
SH3BP5	9467	SH3-domain binding protein 5 (BTK-associated)	SH3BP5	8
STXBP5L	9515	syntaxin binding protein 5-like	STXBP5L	8
BAG4	9530	BCL2-associated athanogene 4	BAG4	8
CREB5	9586	cAMP responsive element binding protein 5	CREB5	8
KDM4A	9682	lysine (K)-specific demethylase 4A	KDM4A	8
GREB1	9687	growth regulation by estrogen in breast cancer 1	GREB1	8
ST18	9705	suppression of tumorigenicity 18 (breast carcinoma) (zinc finger protein)	ST18	8
RAPGEF5	9771	Rap guanine nucleotide exchange factor (GEF) 5	RAPGEF5	8
RHOBTB1	9886	Rho-related BTB domain containing 1	RHOBTB1	8
SV2B	9899	synaptic vesicle glycoprotein 2B	SV2B	8
PDCD6	10016	programmed cell death 6	PDCD6	8
GJC1	10052	gap junction protein, gamma 1, 45kDa	GJC1	8
CTDSP2	10106	CTD (carboxy-terminal domain, RNA polymerase II, polypeptide A) small phosphatase 2	CTDSP2	8
SYNCRIP	10492	synaptotagmin binding, cytoplasmic RNA interacting protein	SYNCRIP	8
NCOA2	10499	nuclear receptor coactivator 2	NCOA2	8
SLC35A1	10559	solute carrier family 35 (CMP-sialic acid transporter), member A1	SLC35A1	8
HBS1L	10767	HBS1-like (S. cerevisiae)	HBS1L	8
AHCYL1	10768	adenosylhomocysteinase-like 1	AHCYL1	8
ZMYND11	10771	zinc finger, MYND-type containing 11	ZMYND11	8
PPARGC1A	10891	peroxisome proliferator-activated receptor gamma, coactivator 1 alpha	PPARGC1A	8
PAPD7	11044	PAP associated domain containing 7	PAPD7	8
CPSF6	11052	cleavage and polyadenylation specific factor 6, 68kDa	CPSF6	8
ADAMTS5	11096	ADAM metallopeptidase with thrombospondin type 1 motif, 5	ADAMTS5	8
BAZ1A	11177	bromodomain adjacent to zinc finger domain, 1A	BAZ1A	8
WIF1	11197	WNT inhibitory factor 1	WIF1	8
AKAP2	11217	A kinase (PRKA) anchor protein 2	AKAP2	8
KLF12	11278	Kruppel-like factor 12	KLF12	8
CTRC	11330	chymotrypsin C (caldecrin)	CTRC	8
ZNF365	22891	zinc finger protein 365	ZNF365	8
LIMCH1	22998	LIM and calponin homology domains 1	LIMCH1	8
NFASC	23114	neurofascin	NFASC	8
CLASP2	23122	cytoplasmic linker associated protein 2	CLASP2	8
EFR3A	23167	EFR3 homolog A (S. cerevisiae)	EFR3A	8
ATP11B	23200	ATPase, class VI, type 11B	ATP11B	8
PLCB1	23236	phospholipase C, beta 1 (phosphoinositide-specific)	PLCB1	8
PSD3	23362	pleckstrin and Sec7 domain containing 3	PSD3	8
ARHGEF18	23370	Rho/Rac guanine nucleotide exchange factor (GEF) 18	ARHGEF18	8
ZFPM2	23414	zinc finger protein, multitype 2	ZFPM2	8
HEY2	23493	hairy/enhancer-of-split related with YRPW motif 2	HEY2	8
TTC9	23508	tetratricopeptide repeat domain 9	TTC9	8
LEMD3	23592	LEM domain containing 3	LEMD3	8
CD2AP	23607	CD2-associated protein	CD2AP	8
OSBP2	23762	oxysterol binding protein 2	OSBP2	8
GCA	25801	grancalcin, EF-hand calcium binding protein	GCA	8
NIPBL	25836	Nipped-B homolog (Drosophila)	NIPBL	8
ABI3BP	25890	ABI family, member 3 (NESH) binding protein	ABI3BP	8
ZDHHC5	25921	zinc finger, DHHC-type containing 5	ZDHHC5	8
NECAP1	25977	NECAP endocytosis associated 1	NECAP1	8
OSBPL3	26031	oxysterol binding protein-like 3	OSBPL3	8
CHORDC1	26973	cysteine and histidine-rich domain (CHORD) containing 1	CHORDC1	8
PDLIM3	27295	PDZ and LIM domain 3	PDLIM3	8
BHLHE22	27319	basic helix-loop-helix family, member e22	BHLHE22	8
HIPK2	28996	homeodomain interacting protein kinase 2	HIPK2	8
MRPL18	29074	mitochondrial ribosomal protein L18	MRPL18	8
DNAJC15	29103	DnaJ (Hsp40) homolog, subfamily C, member 15	DNAJC15	8
TMOD2	29767	tropomodulin 2 (neuronal)	TMOD2	8
LRP12	29967	low density lipoprotein receptor-related protein 12	LRP12	8
TMED5	50999	transmembrane emp24 protein transport domain containing 5	TMED5	8
RRP15	51018	ribosomal RNA processing 15 homolog (S. cerevisiae)	RRP15	8
DESI2	51029	desumoylating isopeptidase 2	DESI2	8
ST8SIA3	51046	ST8 alpha-N-acetyl-neuraminide alpha-2,8-sialyltransferase 3	ST8SIA3	8
PHF20L1	51105	PHD finger protein 20-like 1	PHF20L1	8
SAR1B	51128	SAR1 homolog B (S. cerevisiae)	SAR1B	8
PHF20	51230	PHD finger protein 20	PHF20	8
ZBTB7A	51341	zinc finger and BTB domain containing 7A	ZBTB7A	8
MBTPS2	51360	membrane-bound transcription factor peptidase, site 2	MBTPS2	8
RNF138	51444	ring finger protein 138, E3 ubiquitin protein ligase	RNF138	8
CCZ1	51622	CCZ1 vacuolar protein trafficking and biogenesis associated homolog (S. cerevisiae)	CCZ1	8
FXYD6	53826	FXYD domain containing ion transport regulator 6	FXYD6	8
BRWD1	54014	bromodomain and WD repeat domain containing 1	BRWD1	8
GPR88	54112	G protein-coupled receptor 88	GPR88	8
C21orf91	54149	chromosome 21 open reading frame 91	C21orf91	8
GPR85	54329	G protein-coupled receptor 85	GPR85	8
SLC38A2	54407	solute carrier family 38, member 2	SLC38A2	8
SGTB	54557	small glutamine-rich tetratricopeptide repeat (TPR)-containing, beta	SGTB	8
DIRAS2	54769	DIRAS family, GTP-binding RAS-like 2	DIRAS2	8
BNC2	54796	basonuclin 2	BNC2	8
SWT1	54823	SWT1 RNA endoribonuclease homolog (S. cerevisiae)	SWT1	8
WBP1L	54838	WW domain binding protein 1-like	WBP1L	8
ZNF770	54989	zinc finger protein 770	ZNF770	8
OXR1	55074	oxidation resistance 1	OXR1	8
UACA	55075	uveal autoantigen with coiled-coil domains and ankyrin repeats	UACA	8
PRPF38B	55119	PRP38 pre-mRNA processing factor 38 (yeast) domain containing B	PRPF38B	8
APPL2	55198	adaptor protein, phosphotyrosine interaction, PH domain and leucine zipper containing 2	APPL2	8
LGI2	55203	leucine-rich repeat LGI family, member 2	LGI2	8
C11orf57	55216	chromosome 11 open reading frame 57	C11orf57	8
TMLHE	55217	trimethyllysine hydroxylase, epsilon	TMLHE	8
IMPACT	55364	Impact homolog (mouse)	IMPACT	8
TMEM55A	55529	transmembrane protein 55A	TMEM55A	8
CDC37L1	55664	cell division cycle 37 homolog (S. cerevisiae)-like 1	CDC37L1	8
LMBR1L	55716	limb region 1 homolog (mouse)-like	LMBR1L	8
CISD1	55847	CDGSH iron sulfur domain 1	CISD1	8
ASH1L	55870	ash1 (absent, small, or homeotic)-like (Drosophila)	ASH1L	8
ERBB2IP	55914	erbb2 interacting protein	ERBB2IP	8
CTTNBP2NL	55917	CTTNBP2 N-terminal like	CTTNBP2NL	8
BAIAP2L1	55971	BAI1-associated protein 2-like 1	BAIAP2L1	8
PCDHB7	56129	protocadherin beta 7	PCDHB7	8
GPCPD1	56261	glycerophosphocholine phosphodiesterase GDE1 homolog (S. cerevisiae)	GPCPD1	8
OTUD7B	56957	OTU domain containing 7B	OTUD7B	8
BBX	56987	bobby sox homolog (Drosophila)	BBX	8
TWSG1	57045	twisted gastrulation homolog 1 (Drosophila)	TWSG1	8
PHTF2	57157	putative homeodomain transcription factor 2	PHTF2	8
RCN3	57333	reticulocalbin 3, EF-hand calcium binding domain	RCN3	8
ABHD6	57406	abhydrolase domain containing 6	ABHD6	8
DSCAML1	57453	Down syndrome cell adhesion molecule like 1	DSCAML1	8
SLC12A5	57468	solute carrier family 12 (potassium/chloride transporter), member 5	SLC12A5	8
USP31	57478	ubiquitin specific peptidase 31	USP31	8
MIB1	57534	mindbomb E3 ubiquitin protein ligase 1	MIB1	8
ALPK3	57538	alpha-kinase 3	ALPK3	8
UNC79	57578	unc-79 homolog (C. elegans)	UNC79	8
C6orf47	57827	chromosome 6 open reading frame 47	C6orf47	8
RRAGD	58528	Ras-related GTP binding D	RRAGD	8
NECAB3	63941	N-terminal EF-hand calcium binding protein 3	NECAB3	8
IKZF4	64375	IKAROS family zinc finger 4 (Eos)	IKZF4	8
RAPH1	65059	Ras association (RalGDS/AF-6) and pleckstrin homology domains 1	RAPH1	8
UBE2Z	65264	ubiquitin-conjugating enzyme E2Z	UBE2Z	8
ZNF343	79175	zinc finger protein 343	ZNF343	8
MSANTD2	79684	Myb/SANT-like DNA-binding domain containing 2	MSANTD2	8
TBL1XR1	79718	transducin (beta)-like 1 X-linked receptor 1	TBL1XR1	8
VASH2	79805	vasohibin 2	VASH2	8
WDR76	79968	WD repeat domain 76	WDR76	8
NAA25	80018	N(alpha)-acetyltransferase 25, NatB auxiliary subunit	NAA25	8
LRRTM4	80059	leucine rich repeat transmembrane neuronal 4	LRRTM4	8
CHD9	80205	chromodomain helicase DNA binding protein 9	CHD9	8
PLEKHO2	80301	pleckstrin homology domain containing, family O member 2	PLEKHO2	8
CXXC4	80319	CXXC finger protein 4	CXXC4	8
SETD7	80854	SET domain containing (lysine methyltransferase) 7	SETD7	8
DOCK8	81704	dedicator of cytokinesis 8	DOCK8	8
CABLES2	81928	Cdk5 and Abl enzyme substrate 2	CABLES2	8
CHST9	83539	carbohydrate (N-acetylgalactosamine 4-0) sulfotransferase 9	CHST9	8
SNX25	83891	sorting nexin 25	SNX25	8
TMPRSS13	84000	transmembrane protease, serine 13	TMPRSS13	8
PCGF5	84333	polycomb group ring finger 5	PCGF5	8
LCOR	84458	ligand dependent nuclear receptor corepressor	LCOR	8
MEGF11	84465	multiple EGF-like-domains 11	MEGF11	8
GLIS2	84662	GLIS family zinc finger 2	GLIS2	8
TXNDC17	84817	thioredoxin domain containing 17	TXNDC17	8
ADO	84890	2-aminoethanethiol (cysteamine) dioxygenase	ADO	8
SCRT2	85508	scratch homolog 2, zinc finger protein (Drosophila)	SCRT2	8
IFT20	90410	intraflagellar transport 20 homolog (Chlamydomonas)	IFT20	8
SESTD1	91404	SEC14 and spectrin domains 1	SESTD1	8
YTHDC1	91746	YTH domain containing 1	YTHDC1	8
MTDH	92140	metadherin	MTDH	8
SLC35A4	113829	solute carrier family 35, member A4	SLC35A4	8
RNF157	114804	ring finger protein 157	RNF157	8
PWWP2A	114825	PWWP domain containing 2A	PWWP2A	8
CYYR1	116159	cysteine/tyrosine-rich 1	CYYR1	8
TRIM6	117854	tripartite motif containing 6	TRIM6	8
FAT3	120114	FAT tumor suppressor homolog 3 (Drosophila)	FAT3	8
JDP2	122953	Jun dimerization protein 2	JDP2	8
NIPA1	123606	non imprinted in Prader-Willi/Angelman syndrome 1	NIPA1	8
JMY	133746	junction mediating and regulatory protein, p53 cofactor	JMY	8
UBLCP1	134510	ubiquitin-like domain containing CTD phosphatase 1	UBLCP1	8
MTPN	136319	myotrophin	MTPN	8
FAM76B	143684	family with sequence similarity 76, member B	FAM76B	8
ARHGAP42	143872	Rho GTPase activating protein 42	ARHGAP42	8
SPTY2D1	144108	SPT2, Suppressor of Ty, domain containing 1 (S. cerevisiae)	SPTY2D1	8
C18orf25	147339	chromosome 18 open reading frame 25	C18orf25	8
TMEM56	148534	transmembrane protein 56	TMEM56	8
TMEM229B	161145	transmembrane protein 229B	TMEM229B	8
SPRED1	161742	sprouty-related, EVH1 domain containing 1	SPRED1	8
DENND1B	163486	DENN/MADD domain containing 1B	DENND1B	8
EIF2C4	192670	eukaryotic translation initiation factor 2C, 4	AGO4	8
CC2D1B	200014	coiled-coil and C2 domain containing 1B	CC2D1B	8
ZNF449	203523	zinc finger protein 449	ZNF449	8
MSRB3	253827	methionine sulfoxide reductase B3	MSRB3	8
UBN2	254048	ubinuclein 2	UBN2	8
BRWD3	254065	bromodomain and WD repeat domain containing 3	BRWD3	8
C17orf103	256302	chromosome 17 open reading frame 103	C17orf103	8
SLC9C1	285335	solute carrier family 9, subfamily C (Na+-transporting carboxylic acid decarboxylase), member 1	SLC9C1	8
SH3PXD2B	285590	SH3 and PX domains 2B	SH3PXD2B	8
FAM78A	286336	family with sequence similarity 78, member A	FAM78A	8
LURAP1L	286343	leucine rich adaptor protein 1-like	LURAP1L	8
KIAA2022	340533	KIAA2022	KIAA2022	8
NCKAP5	344148	NCK-associated protein 5	NCKAP5	8
MIA3	375056	melanoma inhibitory activity family, member 3	MIA3	8
ZC3H6	376940	zinc finger CCCH-type containing 6	ZC3H6	8
VGLL3	389136	vestigial like 3 (Drosophila)	VGLL3	8
ZNF793	390927	zinc finger protein 793	ZNF793	8
C11orf87	399947	chromosome 11 open reading frame 87	C11orf87	8
RGS7BP	401190	regulator of G-protein signaling 7 binding protein	RGS7BP	8
TMEM170B	100113407	transmembrane protein 170B	TMEM170B	8
ZNF605	100289635	zinc finger protein 605	ZNF605	8
SERPINA3	12	serpin peptidase inhibitor, clade A (alpha-1 antiproteinase, antitrypsin), member 3	SERPINA3	7
ACADSB	36	acyl-CoA dehydrogenase, short/branched chain	ACADSB	7
ACTN2	88	actinin, alpha 2	ACTN2	7
PARP4	143	poly (ADP-ribose) polymerase family, member 4	PARP4	7
ADRB1	153	adrenoceptor beta 1	ADRB1	7
ALPPL2	251	alkaline phosphatase, placental-like 2	ALPPL2	7
ANGPT1	284	angiopoietin 1	ANGPT1	7
XIAP	331	X-linked inhibitor of apoptosis	XIAP	7
ARHGAP5	394	Rho GTPase activating protein 5	ARHGAP5	7
ASPH	444	aspartate beta-hydroxylase	ASPH	7
BCAT1	586	branched chain amino-acid transaminase 1, cytosolic	BCAT1	7
PRDM1	639	PR domain containing 1, with ZNF domain	PRDM1	7
DST	667	dystonin	DST	7
MPPED2	744	metallophosphoesterase domain containing 2	MPPED2	7
CACNA1D	776	calcium channel, voltage-dependent, L type, alpha 1D subunit	CACNA1D	7
CACNB2	783	calcium channel, voltage-dependent, beta 2 subunit	CACNB2	7
CALM3	808	calmodulin 3 (phosphorylase kinase, delta)	CALM3	7
CASP3	836	caspase 3, apoptosis-related cysteine peptidase	CASP3	7
COL19A1	1310	collagen, type XIX, alpha 1	COL19A1	7
MAP3K8	1326	mitogen-activated protein kinase kinase kinase 8	MAP3K8	7
CREM	1390	cAMP responsive element modulator	CREM	7
CSNK1A1	1452	casein kinase 1, alpha 1	CSNK1A1	7
CTBP1	1487	C-terminal binding protein 1	CTBP1	7
CXADR	1525	coxsackie virus and adenovirus receptor	CXADR	7
CYP24A1	1591	cytochrome P450, family 24, subfamily A, polypeptide 1	CYP24A1	7
DAG1	1605	dystroglycan 1 (dystrophin-associated glycoprotein 1)	DAG1	7
COCH	1690	coagulation factor C homolog, cochlin (Limulus polyphemus)	COCH	7
DSG3	1830	desmoglein 3	DSG3	7
SLC26A2	1836	solute carrier family 26 (sulfate transporter), member 2	SLC26A2	7
DTNA	1837	dystrobrevin, alpha	DTNA	7
DUSP5	1847	dual specificity phosphatase 5	DUSP5	7
DUT	1854	deoxyuridine triphosphatase	DUT	7
E2F6	1876	E2F transcription factor 6	E2F6	7
EGFR	1956	epidermal growth factor receptor	EGFR	7
EIF2S3	1968	eukaryotic translation initiation factor 2, subunit 3 gamma, 52kDa	EIF2S3	7
ELAVL1	1994	ELAV (embryonic lethal, abnormal vision, Drosophila)-like 1 (Hu antigen R)	ELAVL1	7
EN2	2020	engrailed homeobox 2	EN2	7
EPHA8	2046	EPH receptor A8	EPHA8	7
EPHB3	2049	EPH receptor B3	EPHB3	7
ETV5	2119	ets variant 5	ETV5	7
EZH2	2146	enhancer of zeste homolog 2 (Drosophila)	EZH2	7
F9	2158	coagulation factor IX	F9	7
FHL3	2275	four and a half LIM domains 3	FHL3	7
FKBP1A	2280	FK506 binding protein 1A, 12kDa	FKBP1A	7
FKBP4	2288	FK506 binding protein 4, 59kDa	FKBP4	7
FLI1	2313	Friend leukemia virus integration 1	FLI1	7
FMO2	2327	flavin containing monooxygenase 2 (non-functional)	FMO2	7
FRZB	2487	frizzled-related protein	FRZB	7
GBP3	2635	guanylate binding protein 3	GBP3	7
GLO1	2739	glyoxalase I	GLO1	7
GLS	2744	glutaminase	GLS	7
GNAT1	2779	guanine nucleotide binding protein (G protein), alpha transducing activity polypeptide 1	GNAT1	7
GP5	2814	glycoprotein V (platelet)	GP5	7
GPD2	2820	glycerol-3-phosphate dehydrogenase 2 (mitochondrial)	GPD2	7
GRK6	2870	G protein-coupled receptor kinase 6	GRK6	7
GRM5	2915	glutamate receptor, metabotropic 5	GRM5	7
GSK3B	2932	glycogen synthase kinase 3 beta	GSK3B	7
GUCY1A2	2977	guanylate cyclase 1, soluble, alpha 2	GUCY1A2	7
HIC1	3090	hypermethylated in cancer 1	HIC1	7
UBE2K	3093	ubiquitin-conjugating enzyme E2K	UBE2K	7
HLA-DQA1	3117	major histocompatibility complex, class II, DQ alpha 1	HLA-DQA1	7
HNRNPU	3192	heterogeneous nuclear ribonucleoprotein U (scaffold attachment factor A)	HNRNPU	7
HOXD10	3236	homeobox D10	HOXD10	7
HSD3B2	3284	hydroxy-delta-5-steroid dehydrogenase, 3 beta- and steroid delta-isomerase 2	HSD3B2	7
NDST1	3340	N-deacetylase/N-sulfotransferase (heparan glucosaminyl) 1	NDST1	7
IFIT3	3437	interferon-induced protein with tetratricopeptide repeats 3	IFIT3	7
IMPA2	3613	inositol(myo)-1(or 4)-monophosphatase 2	IMPA2	7
ITGA5	3678	integrin, alpha 5 (fibronectin receptor, alpha polypeptide)	ITGA5	7
ITPR3	3710	inositol 1,4,5-trisphosphate receptor, type 3	ITPR3	7
KCNC1	3746	potassium voltage-gated channel, Shaw-related subfamily, member 1	KCNC1	7
KCND1	3750	potassium voltage-gated channel, Shal-related subfamily, member 1	KCND1	7
KCNJ3	3760	potassium inwardly-rectifying channel, subfamily J, member 3	KCNJ3	7
KCNK1	3775	potassium channel, subfamily K, member 1	KCNK1	7
TNPO1	3842	transportin 1	TNPO1	7
KRT1	3848	keratin 1	KRT1	7
LAMP2	3920	lysosomal-associated membrane protein 2	LAMP2	7
LCP2	3937	lymphocyte cytosolic protein 2 (SH2 domain containing leukocyte protein of 76kDa)	LCP2	7
LIFR	3977	leukemia inhibitory factor receptor alpha	LIFR	7
MAGEA3	4102	melanoma antigen family A, 3	MAGEA3	7
MAN2A1	4124	mannosidase, alpha, class 2A, member 1	MAN2A1	7
MAX	4149	MYC associated factor X	MAX	7
MC2R	4158	melanocortin 2 receptor (adrenocorticotropic hormone)	MC2R	7
MECP2	4204	methyl CpG binding protein 2 (Rett syndrome)	MECP2	7
RAB8A	4218	RAB8A, member RAS oncogene family	RAB8A	7
CXCL9	4283	chemokine (C-X-C motif) ligand 9	CXCL9	7
MYO1B	4430	myosin IB	MYO1B	7
MTF1	4520	metal-regulatory transcription factor 1	MTF1	7
NEUROD2	4761	neuronal differentiation 2	NEUROD2	7
NFATC2	4773	nuclear factor of activated T-cells, cytoplasmic, calcineurin-dependent 2	NFATC2	7
NFIA	4774	nuclear factor I/A	NFIA	7
NFIB	4781	nuclear factor I/B	NFIB	7
NFIX	4784	nuclear factor I/X (CCAAT-binding transcription factor)	NFIX	7
NOTCH1	4851	notch 1	NOTCH1	7
NOVA1	4857	neuro-oncological ventral antigen 1	NOVA1	7
FURIN	5045	furin (paired basic amino acid cleaving enzyme)	FURIN	7
PAK2	5062	p21 protein (Cdc42/Rac)-activated kinase 2	PAK2	7
PDCL	5082	phosducin-like	PDCL	7
PDE4D	5144	phosphodiesterase 4D, cAMP-specific	PDE4D	7
PDE1B	5153	phosphodiesterase 1B, calmodulin-dependent	PDE1B	7
PDGFRA	5156	platelet-derived growth factor receptor, alpha polypeptide	PDGFRA	7
PFAS	5198	phosphoribosylformylglycinamidine synthase	PFAS	7
PLAGL1	5325	pleiomorphic adenoma gene-like 1	PLAGL1	7
POLR2D	5433	polymerase (RNA) II (DNA directed) polypeptide D	POLR2D	7
POU2AF1	5450	POU class 2 associating factor 1	POU2AF1	7
PPP1R7	5510	protein phosphatase 1, regulatory subunit 7	PPP1R7	7
PPP2R1B	5519	protein phosphatase 2, regulatory subunit A, beta	PPP2R1B	7
MAPK10	5602	mitogen-activated protein kinase 10	MAPK10	7
PROX1	5629	prospero homeobox 1	PROX1	7
PRRG1	5638	proline rich Gla (G-carboxyglutamic acid) 1	PRRG1	7
MASP1	5648	mannan-binding lectin serine peptidase 1 (C4/C2 activating component of Ra-reactive factor)	MASP1	7
TMPRSS15	5651	transmembrane protease, serine 15	TMPRSS15	7
PTPN1	5770	protein tyrosine phosphatase, non-receptor type 1	PTPN1	7
PTPRO	5800	protein tyrosine phosphatase, receptor type, O	PTPRO	7
PVRL1	5818	poliovirus receptor-related 1 (herpesvirus entry mediator C)	PVRL1	7
PXN	5829	paxillin	PXN	7
RAC1	5879	ras-related C3 botulinum toxin substrate 1 (rho family, small GTP binding protein Rac1)	RAC1	7
RAD51B	5890	RAD51 homolog B (S. cerevisiae)	RAD51B	7
RECQL	5965	RecQ protein-like (DNA helicase Q1-like)	RECQL	7
REST	5978	RE1-silencing transcription factor	REST	7
RNF4	6047	ring finger protein 4	RNF4	7
RPL28	6158	ribosomal protein L28	RPL28	7
RPS6KA3	6197	ribosomal protein S6 kinase, 90kDa, polypeptide 3	RPS6KA3	7
RPS13	6207	ribosomal protein S13	RPS13	7
RREB1	6239	ras responsive element binding protein 1	RREB1	7
RYR2	6262	ryanodine receptor 2 (cardiac)	RYR2	7
RYR3	6263	ryanodine receptor 3	RYR3	7
SCN2B	6327	sodium channel, voltage-gated, type II, beta subunit	SCN2B	7
SH3BGRL	6451	SH3 domain binding glutamic acid-rich protein like	SH3BGRL	7
SHOX	6473	short stature homeobox	SHOX	7
ST3GAL3	6487	ST3 beta-galactoside alpha-2,3-sialyltransferase 3	ST3GAL3	7
SLC1A2	6506	solute carrier family 1 (glial high affinity glutamate transporter), member 2	SLC1A2	7
SLC5A1	6523	solute carrier family 5 (sodium/glucose cotransporter), member 1	SLC5A1	7
SLC7A2	6542	solute carrier family 7 (cationic amino acid transporter, y+ system), member 2	SLC7A2	7
SLC8A1	6546	solute carrier family 8 (sodium/calcium exchanger), member 1	SLC8A1	7
SLC22A3	6581	solute carrier family 22 (extraneuronal monoamine transporter), member 3	SLC22A3	7
SON	6651	SON DNA binding protein	SON	7
SP1	6667	Sp1 transcription factor	SP1	7
SP4	6671	Sp4 transcription factor	SP4	7
AKR1D1	6718	aldo-keto reductase family 1, member D1 (delta 4-3-ketosteroid-5-beta-reductase)	AKR1D1	7
SRPR	6734	signal recognition particle receptor (docking protein)	SRPR	7
SSFA2	6744	sperm specific antigen 2	SSFA2	7
SSR3	6747	signal sequence receptor, gamma (translocon-associated protein gamma)	SSR3	7
SS18	6760	synovial sarcoma translocation, chromosome 18	SS18	7
ST13	6767	suppression of tumorigenicity 13 (colon carcinoma) (Hsp70 interacting protein)	ST13	7
STK3	6788	serine/threonine kinase 3	STK3	7
STRN	6801	striatin, calmodulin binding protein	STRN	7
TAF7	6879	TAF7 RNA polymerase II, TATA box binding protein (TBP)-associated factor, 55kDa	TAF7	7
TAF12	6883	TAF12 RNA polymerase II, TATA box binding protein (TBP)-associated factor, 20kDa	TAF12	7
TAP2	6891	transporter 2, ATP-binding cassette, sub-family B (MDR/TAP)	TAP2	7
TCEA3	6920	transcription elongation factor A (SII), 3	TCEA3	7
TCF12	6938	transcription factor 12	TCF12	7
DYNLT3	6990	dynein, light chain, Tctex-type 3	DYNLT3	7
TEF	7008	thyrotrophic embryonic factor	TEF	7
TEK	7010	TEK tyrosine kinase, endothelial	TEK	7
TFAP2A	7020	transcription factor AP-2 alpha (activating enhancer binding protein 2 alpha)	TFAP2A	7
TGFA	7039	transforming growth factor, alpha	TGFA	7
THBS4	7060	thrombospondin 4	THBS4	7
TLE4	7091	transducin-like enhancer of split 4 (E(sp1) homolog, Drosophila)	TLE4	7
TNFAIP1	7126	tumor necrosis factor, alpha-induced protein 1 (endothelial)	TNFAIP1	7
TNFAIP6	7130	tumor necrosis factor, alpha-induced protein 6	TNFAIP6	7
TRAF1	7185	TNF receptor-associated factor 1	TRAF1	7
TRAF3	7187	TNF receptor-associated factor 3	TRAF3	7
TSHR	7253	thyroid stimulating hormone receptor	TSHR	7
TULP3	7289	tubby like protein 3	TULP3	7
UBE2B	7320	ubiquitin-conjugating enzyme E2B	UBE2B	7
UGP2	7360	UDP-glucose pyrophosphorylase 2	UGP2	7
USF2	7392	upstream transcription factor 2, c-fos interacting	USF2	7
VARS	7407	valyl-tRNA synthetase	VARS	7
WNT5A	7474	wingless-type MMTV integration site family, member 5A	WNT5A	7
ZNF76	7629	zinc finger protein 76	ZNF76	7
ZNF80	7634	zinc finger protein 80	ZNF80	7
ZNF124	7678	zinc finger protein 124	ZNF124	7
TRIM25	7706	tripartite motif containing 25	TRIM25	7
LUZP1	7798	leucine zipper protein 1	LUZP1	7
MAFK	7975	v-maf musculoaponeurotic fibrosarcoma oncogene homolog K (avian)	MAFK	7
FZD3	7976	frizzled family receptor 3	FZD3	7
SMC1A	8243	structural maintenance of chromosomes 1A	SMC1A	7
SNN	8303	stannin	SNN	7
SOAT2	8435	sterol O-acyltransferase 2	SOAT2	7
NCK2	8440	NCK adaptor protein 2	NCK2	7
CUL4A	8451	cullin 4A	CUL4A	7
KLF11	8462	Kruppel-like factor 11	KLF11	7
SORBS2	8470	sorbin and SH3 domain containing 2	SORBS2	7
GEMIN2	8487	gem (nuclear organelle) associated protein 2	GEMIN2	7
PIK3R3	8503	phosphoinositide-3-kinase, regulatory subunit 3 (gamma)	PIK3R3	7
KLF7	8609	Kruppel-like factor 7 (ubiquitous)	KLF7	7
IRS2	8660	insulin receptor substrate 2	IRS2	7
VAMP4	8674	vesicle-associated membrane protein 4	VAMP4	7
ADAM23	8745	ADAM metallopeptidase domain 23	ADAM23	7
RAB11A	8766	RAB11A, member RAS oncogene family	RAB11A	7
IQGAP1	8826	IQ motif containing GTPase activating protein 1	IQGAP1	7
APLN	8862	apelin	APLN	7
ARHGEF7	8874	Rho guanine nucleotide exchange factor (GEF) 7	ARHGEF7	7
MBD2	8932	methyl-CpG binding domain protein 2	MBD2	7
PAPSS2	9060	3'-phosphoadenosine 5'-phosphosulfate synthase 2	PAPSS2	7
MTMR4	9110	myotubularin related protein 4	MTMR4	7
SLC16A6	9120	solute carrier family 16, member 6 (monocarboxylic acid transporter 7)	SLC16A6	7
DCLK1	9201	doublecortin-like kinase 1	DCLK1	7
ZMYM5	9205	zinc finger, MYM-type 5	ZMYM5	7
VAPA	9218	VAMP (vesicle-associated membrane protein)-associated protein A, 33kDa	VAPA	7
DLGAP1	9229	discs, large (Drosophila) homolog-associated protein 1	DLGAP1	7
RAB11B	9230	RAB11B, member RAS oncogene family	RAB11B	7
AIMP1	9255	aminoacyl tRNA synthetase complex-interacting multifunctional protein 1	AIMP1	7
MED14	9282	mediator complex subunit 14	MED14	7
SOCS6	9306	suppressor of cytokine signaling 6	SOCS6	7
CD83	9308	CD83 molecule	CD83	7
KLF4	9314	Kruppel-like factor 4 (gut)	KLF4	7
NREP	9315	neuronal regeneration related protein homolog (rat)	NREP	7
KIF3B	9371	kinesin family member 3B	KIF3B	7
RASAL2	9462	RAS protein activator like 2	RASAL2	7
ATG5	9474	autophagy related 5	ATG5	7
SLC4A7	9497	solute carrier family 4, sodium bicarbonate cotransporter, member 7	SLC4A7	7
ADAMTS3	9508	ADAM metallopeptidase with thrombospondin type 1 motif, 3	ADAMTS3	7
SPTLC2	9517	serine palmitoyltransferase, long chain base subunit 2	SPTLC2	7
NRG2	9542	neuregulin 2	NRG2	7
GABBR2	9568	gamma-aminobutyric acid (GABA) B receptor, 2	GABBR2	7
ENTPD4	9583	ectonucleoside triphosphate diphosphohydrolase 4	ENTPD4	7
RGS6	9628	regulator of G-protein signaling 6	RGS6	7
MTFR1	9650	mitochondrial fission regulator 1	MTFR1	7
CLINT1	9685	clathrin interactor 1	CLINT1	7
TRAM2	9697	translocation associated membrane protein 2	TRAM2	7
ARHGAP32	9743	Rho GTPase activating protein 32	ARHGAP32	7
ZFYVE16	9765	zinc finger, FYVE domain containing 16	ZFYVE16	7
GIT2	9815	G protein-coupled receptor kinase interacting ArfGAP 2	GIT2	7
ARHGAP11A	9824	Rho GTPase activating protein 11A	ARHGAP11A	7
EPM2AIP1	9852	EPM2A (laforin) interacting protein 1	EPM2AIP1	7
LPPR4	9890	lipid phosphate phosphatase-related protein type 4	LPPR4	7
LPGAT1	9926	lysophosphatidylglycerol acyltransferase 1	LPGAT1	7
OXSR1	9943	oxidative-stress responsive 1	OXSR1	7
HS3ST1	9957	heparan sulfate (glucosamine) 3-O-sulfotransferase 1	HS3ST1	7
NAALAD2	10003	N-acetylated alpha-linked acidic dipeptidase 2	NAALAD2	7
INSL5	10022	insulin-like 5	INSL5	7
RANBP9	10048	RAN binding protein 9	RANBP9	7
ABCC9	10060	ATP-binding cassette, sub-family C (CFTR/MRP), member 9	ABCC9	7
CLEC3A	10143	C-type lectin domain family 3, member A	CLEC3A	7
MBNL2	10150	muscleblind-like splicing regulator 2	MBNL2	7
LHFPL2	10184	lipoma HMGIC fusion partner-like 2	LHFPL2	7
EIF1	10209	eukaryotic translation initiation factor 1	EIF1	7
CTDSPL	10217	CTD (carboxy-terminal domain, RNA polymerase II, polypeptide A) small phosphatase-like	CTDSPL	7
GDF11	10220	growth differentiation factor 11	GDF11	7
RCAN2	10231	regulator of calcineurin 2	RCAN2	7
SPRY3	10251	sprouty homolog 3 (Drosophila)	SPRY3	7
PRSS16	10279	protease, serine, 16 (thymus)	PRSS16	7
SAP18	10284	Sin3A-associated protein, 18kDa	SAP18	7
KLF2	10365	Kruppel-like factor 2 (lung)	KLF2	7
SEMA4D	10507	sema domain, immunoglobulin domain (Ig), transmembrane domain (TM) and short cytoplasmic domain, (semaphorin) 4D	SEMA4D	7
ATG7	10533	autophagy related 7	ATG7	7
CDC42EP3	10602	CDC42 effector protein (Rho GTPase binding) 3	CDC42EP3	7
PAIP1	10605	poly(A) binding protein interacting protein 1	PAIP1	7
CELF2	10659	CUGBP, Elav-like family member 2	CELF2	7
FUT9	10690	fucosyltransferase 9 (alpha (1,3) fucosyltransferase)	FUT9	7
MAP3K2	10746	mitogen-activated protein kinase kinase kinase 2	MAP3K2	7
PLK2	10769	polo-like kinase 2	PLK2	7
SEC24A	10802	SEC24 family, member A (S. cerevisiae)	SEC24A	7
FGL2	10875	fibrinogen-like 2	FGL2	7
CCNI	10983	cyclin I	CCNI	7
KDELR3	11015	KDEL (Lys-Asp-Glu-Leu) endoplasmic reticulum protein retention receptor 3	KDELR3	7
RAB35	11021	RAB35, member RAS oncogene family	RAB35	7
ABHD2	11057	abhydrolase domain containing 2	ABHD2	7
WWP2	11060	WW domain containing E3 ubiquitin protein ligase 2	WWP2	7
CACFD1	11094	calcium channel flower domain containing 1	CACFD1	7
BTN3A1	11119	butyrophilin, subfamily 3, member A1	BTN3A1	7
MAP4K5	11183	mitogen-activated protein kinase kinase kinase kinase 5	MAP4K5	7
AKAP10	11216	A kinase (PRKA) anchor protein 10	AKAP10	7
MGLL	11343	monoglyceride lipase	MGLL	7
PPM1E	22843	protein phosphatase, Mg2+/Mn2+ dependent, 1E	PPM1E	7
ATG14	22863	autophagy related 14	ATG14	7
ARHGEF15	22899	Rho guanine nucleotide exchange factor (GEF) 15	ARHGEF15	7
SHANK2	22941	SH3 and multiple ankyrin repeat domains 2	SHANK2	7
DIP2C	22982	DIP2 disco-interacting protein 2 homolog C (Drosophila)	DIP2C	7
KDM2A	22992	lysine (K)-specific demethylase 2A	KDM2A	7
DAAM1	23002	dishevelled associated activator of morphogenesis 1	DAAM1	7
PDS5B	23047	PDS5, regulator of cohesion maintenance, homolog B (S. cerevisiae)	PDS5B	7
CDK19	23097	cyclin-dependent kinase 19	CDK19	7
ZZEF1	23140	zinc finger, ZZ-type with EF-hand domain 1	ZZEF1	7
ZC3H3	23144	zinc finger CCCH-type containing 3	ZC3H3	7
FRMD4B	23150	FERM domain containing 4B	FRMD4B	7
UBXN4	23190	UBX domain protein 4	UBXN4	7
FBXL7	23194	F-box and leucine-rich repeat protein 7	FBXL7	7
MLC1	23209	megalencephalic leukoencephalopathy with subcortical cysts 1	MLC1	7
TBC1D1	23216	TBC1 (tre-2/USP6, BUB2, cdc16) domain family, member 1	TBC1D1	7
FBXO28	23219	F-box protein 28	FBXO28	7
TBC1D12	23232	TBC1 domain family, member 12	TBC1D12	7
KIAA1024	23251	KIAA1024	KIAA1024	7
DNMBP	23268	dynamin binding protein	DNMBP	7
CLEC16A	23274	C-type lectin domain family 16, member A	CLEC16A	7
CSTF2T	23283	cleavage stimulation factor, 3' pre-RNA, subunit 2, 64kDa, tau variant	CSTF2T	7
ACSL6	23305	acyl-CoA synthetase long-chain family member 6	ACSL6	7
GRIP1	23426	glutamate receptor interacting protein 1	GRIP1	7
ANGPTL2	23452	angiopoietin-like 2	ANGPTL2	7
ICMT	23463	isoprenylcysteine carboxyl methyltransferase	ICMT	7
SUZ12	23512	suppressor of zeste 12 homolog (Drosophila)	SUZ12	7
KAT6B	23522	K(lysine) acetyltransferase 6B	KAT6B	7
ACAP2	23527	ArfGAP with coiled-coil, ankyrin repeat and PH domains 2	ACAP2	7
MKRN2	23609	makorin ring finger protein 2	MKRN2	7
PLA2G15	23659	phospholipase A2, group XV	PLA2G15	7
PRKD3	23683	protein kinase D3	PRKD3	7
SLC39A6	25800	solute carrier family 39 (zinc transporter), member 6	SLC39A6	7
C2CD2	25966	C2 calcium-dependent domain containing 2	C2CD2	7
IBTK	25998	inhibitor of Bruton agammaglobulinemia tyrosine kinase	IBTK	7
ZNF451	26036	zinc finger protein 451	ZNF451	7
SETBP1	26040	SET binding protein 1	SETBP1	7
PPP1R16B	26051	protein phosphatase 1, regulatory subunit 16B	PPP1R16B	7
SZRD1	26099	SUZ RNA binding domain containing 1	SZRD1	7
WSB1	26118	WD repeat and SOCS box containing 1	WSB1	7
EPC2	26122	enhancer of polycomb homolog 2 (Drosophila)	EPC2	7
TCTN3	26123	tectonic family member 3	TCTN3	7
PHGDH	26227	phosphoglycerate dehydrogenase	PHGDH	7
PPP1R14B	26472	protein phosphatase 1, regulatory (inhibitor) subunit 14B	PPP1R14B	7
FXC1	26515	fracture callus 1 homolog (rat)	TIMM10B	7
NSG1	27065	neuron specific gene family member 1	NSG1	7
FOXP1	27086	forkhead box P1	FOXP1	7
TAF5L	27097	TAF5-like RNA polymerase II, p300/CBP-associated factor (PCAF)-associated factor, 65kDa	TAF5L	7
DESI1	27351	desumoylating isopeptidase 1	DESI1	7
DEXI	28955	Dexi homolog (mouse)	DEXI	7
CCDC113	29070	coiled-coil domain containing 113	CCDC113	7
LGALSL	29094	lectin, galactoside-binding-like	LGALSL	7
ZDHHC1	29800	zinc finger, DHHC-type containing 1	ZDHHC1	7
ZNF295	49854	zinc finger protein 295	ZBTB21	7
RRM2B	50484	ribonucleotide reductase M2 B (TP53 inducible)	RRM2B	7
NOX4	50507	NADPH oxidase 4	NOX4	7
DCAF8	50717	DDB1 and CUL4 associated factor 8	DCAF8	7
RNF141	50862	ring finger protein 141	RNF141	7
ZBTB7B	51043	zinc finger and BTB domain containing 7B	ZBTB7B	7
PI15	51050	peptidase inhibitor 15	PI15	7
METTL9	51108	methyltransferase like 9	METTL9	7
CYB5R4	51167	cytochrome b5 reductase 4	CYB5R4	7
HSD17B11	51170	hydroxysteroid (17-beta) dehydrogenase 11	HSD17B11	7
CLDN18	51208	claudin 18	CLDN18	7
CEND1	51286	cell cycle exit and neuronal differentiation 1	CEND1	7
WNT16	51384	wingless-type MMTV integration site family, member 16	WNT16	7
TRIM33	51592	tripartite motif containing 33	TRIM33	7
TRMT6	51605	tRNA methyltransferase 6 homolog (S. cerevisiae)	TRMT6	7
KLF13	51621	Kruppel-like factor 13	KLF13	7
MPC1	51660	mitochondrial pyruvate carrier 1	MPC1	7
EMCN	51705	endomucin	EMCN	7
BCL11A	53335	B-cell CLL/lymphoma 11A (zinc finger protein)	BCL11A	7
CSNK1G1	53944	casein kinase 1, gamma 1	CSNK1G1	7
GDAP1	54332	ganglioside induced differentiation associated protein 1	GDAP1	7
SH3TC1	54436	SH3 domain and tetratricopeptide repeats 1	SH3TC1	7
RBM27	54439	RNA binding motif protein 27	RBM27	7
SASH3	54440	SAM and SH3 domain containing 3	SASH3	7
XRN1	54464	5'-3' exoribonuclease 1	XRN1	7
PLEKHA5	54477	pleckstrin homology domain containing, family A member 5	PLEKHA5	7
FAM105A	54491	family with sequence similarity 105, member A	FAM105A	7
HMGCLL1	54511	3-hydroxymethyl-3-methylglutaryl-CoA lyase-like 1	HMGCLL1	7
MTMR12	54545	myotubularin related protein 12	MTMR12	7
TMEM106B	54664	transmembrane protein 106B	TMEM106B	7
ZNHIT6	54680	zinc finger, HIT-type containing 6	ZNHIT6	7
IL17RD	54756	interleukin 17 receptor D	IL17RD	7
DNAJB12	54788	DnaJ (Hsp40) homolog, subfamily B, member 12	DNAJB12	7
SNRK	54861	SNF related kinase	SNRK	7
LPCAT2	54947	lysophosphatidylcholine acyltransferase 2	LPCAT2	7
WDYHV1	55093	WDYHV motif containing 1	WDYHV1	7
AGGF1	55109	angiogenic factor with G patch and FHA domains 1	AGGF1	7
RIC8B	55188	resistance to inhibitors of cholinesterase 8 homolog B (C. elegans)	RIC8B	7
SBNO1	55206	strawberry notch homolog 1 (Drosophila)	SBNO1	7
C20orf20	55257	chromosome 20 open reading frame 20	MRGBP	7
PGM2	55276	phosphoglucomutase 2	PGM2	7
UBE2W	55284	ubiquitin-conjugating enzyme E2W (putative)	UBE2W	7
RNLS	55328	renalase, FAD-dependent amine oxidase	RNLS	7
SOX6	55553	SRY (sex determining region Y)-box 6	SOX6	7
CHD7	55636	chromodomain helicase DNA binding protein 7	CHD7	7
FLVCR2	55640	feline leukemia virus subgroup C cellular receptor family, member 2	FLVCR2	7
OSGEP	55644	O-sialoglycoprotein endopeptidase	OSGEP	7
BDP1	55814	B double prime 1, subunit of RNA polymerase III transcription initiation factor IIIB	BDP1	7
SEPT3	55964	septin 3	SEPT3	7
TEX15	56154	testis expressed 15	TEX15	7
JPH1	56704	junctophilin 1	JPH1	7
AGPAT3	56894	1-acylglycerol-3-phosphate O-acyltransferase 3	AGPAT3	7
PAPOLB	56903	poly(A) polymerase beta (testis specific)	PAPOLB	7
C11orf30	56946	chromosome 11 open reading frame 30	C11orf30	7
CEACAM19	56971	carcinoembryonic antigen-related cell adhesion molecule 19	CEACAM19	7
CCDC47	57003	coiled-coil domain containing 47	CCDC47	7
ENTPD7	57089	ectonucleoside triphosphate diphosphohydrolase 7	ENTPD7	7
LPAR5	57121	lysophosphatidic acid receptor 5	LPAR5	7
RALGAPB	57148	Ral GTPase activating protein, beta subunit (non-catalytic)	RALGAPB	7
JPH2	57158	junctophilin 2	JPH2	7
KIAA1147	57189	KIAA1147	KIAA1147	7
SLC24A3	57419	solute carrier family 24 (sodium/potassium/calcium exchanger), member 3	SLC24A3	7
KIAA1143	57456	KIAA1143	KIAA1143	7
NLGN4X	57502	neuroligin 4, X-linked	NLGN4X	7
INTS2	57508	integrator complex subunit 2	INTS2	7
MTUS1	57509	microtubule associated tumor suppressor 1	MTUS1	7
GPR158	57512	G protein-coupled receptor 158	GPR158	7
ARHGAP31	57514	Rho GTPase activating protein 31	ARHGAP31	7
KIAA1377	57562	KIAA1377	KIAA1377	7
SIPA1L2	57568	signal-induced proliferation-associated 1 like 2	SIPA1L2	7
WDR48	57599	WD repeat domain 48	WDR48	7
PITPNM2	57605	phosphatidylinositol transfer protein, membrane-associated 2	PITPNM2	7
CALCOCO1	57658	calcium binding and coiled-coil domain 1	CALCOCO1	7
ZBTB4	57659	zinc finger and BTB domain containing 4	ZBTB4	7
BEND3	57673	BEN domain containing 3	BEND3	7
SFMBT2	57713	Scm-like with four mbt domains 2	SFMBT2	7
ANO8	57719	anoctamin 8	ANO8	7
SRPRB	58477	signal recognition particle receptor, B subunit	SRPRB	7
RPRD1B	58490	regulation of nuclear pre-mRNA domain containing 1B	RPRD1B	7
GPBP1L1	60313	GC-rich promoter binding protein 1-like 1	GPBP1L1	7
SLC22A23	63027	solute carrier family 22, member 23	SLC22A23	7
PIEZO2	63895	piezo-type mechanosensitive ion channel component 2	PIEZO2	7
CHP2	63928	calcineurin-like EF hand protein 2	CHP2	7
LRRC4	64101	leucine rich repeat containing 4	LRRC4	7
ABCG4	64137	ATP-binding cassette, sub-family G (WHITE), member 4	ABCG4	7
SUDS3	64426	suppressor of defective silencing 3 homolog (S. cerevisiae)	SUDS3	7
CSMD1	64478	CUB and Sushi multiple domains 1	CSMD1	7
FAM160B2	64760	family with sequence similarity 160, member B2	FAM160B2	7
FNDC3B	64778	fibronectin type III domain containing 3B	FNDC3B	7
MARCH7	64844	membrane-associated ring finger (C3HC4) 7, E3 ubiquitin protein ligase	MARCH7	7
AIDA	64853	axin interactor, dorsalization associated	AIDA	7
NABP1	64859	nucleic acid binding protein 1	NABP1	7
TMEM237	65062	transmembrane protein 237	TMEM237	7
AACS	65985	acetoacetyl-CoA synthetase	AACS	7
LRRC2	79442	leucine rich repeat containing 2	LRRC2	7
NKAIN1	79570	Na+/K+ transporting ATPase interacting 1	NKAIN1	7
ATP13A3	79572	ATPase type 13A3	ATP13A3	7
PARP8	79668	poly (ADP-ribose) polymerase family, member 8	PARP8	7
SMC6	79677	structural maintenance of chromosomes 6	SMC6	7
C22orf29	79680	chromosome 22 open reading frame 29	C22orf29	7
MORC4	79710	MORC family CW-type zinc finger 4	MORC4	7
MOB3B	79817	MOB kinase activator 3B	MOB3B	7
PIP4K2C	79837	phosphatidylinositol-5-phosphate 4-kinase, type II, gamma	PIP4K2C	7
TREML2	79865	triggering receptor expressed on myeloid cells-like 2	TREML2	7
CPSF7	79869	cleavage and polyadenylation specific factor 7, 59kDa	CPSF7	7
PHF17	79960	PHD finger protein 17	PHF17	7
TTC26	79989	tetratricopeptide repeat domain 26	TTC26	7
PHC3	80012	polyhomeotic homolog 3 (Drosophila)	PHC3	7
WWC2	80014	WW and C2 domain containing 2	WWC2	7
ATF7IP2	80063	activating transcription factor 7 interacting protein 2	ATF7IP2	7
CCDC170	80129	coiled-coil domain containing 170	CCDC170	7
NAA15	80155	N(alpha)-acetyltransferase 15, NatA auxiliary subunit	NAA15	7
KIAA0226L	80183	KIAA0226-like	KIAA0226L	7
OPA3	80207	optic atrophy 3 (autosomal recessive, with chorea and spastic paraplegia)	OPA3	7
WNT10A	80326	wingless-type MMTV integration site family, member 10A	WNT10A	7
TUBB1	81027	tubulin, beta 1 class VI	TUBB1	7
TMX1	81542	thioredoxin-related transmembrane protein 1	TMX1	7
CDADC1	81602	cytidine and dCMP deaminase domain containing 1	CDADC1	7
LBH	81606	limb bud and heart development homolog (mouse)	LBH	7
SNX27	81609	sorting nexin family member 27	SNX27	7
ACSBG2	81616	acyl-CoA synthetase bubblegum family member 2	ACSBG2	7
UNC93B1	81622	unc-93 homolog B1 (C. elegans)	UNC93B1	7
CCNL2	81669	cyclin L2	CCNL2	7
NETO1	81832	neuropilin (NRP) and tolloid (TLL)-like 1	NETO1	7
SLC25A31	83447	solute carrier family 25 (mitochondrial carrier; adenine nucleotide translocator), member 31	SLC25A31	7
ARHGAP24	83478	Rho GTPase activating protein 24	ARHGAP24	7
SCRT1	83482	scratch homolog 1, zinc finger protein (Drosophila)	SCRT1	7
CALN1	83698	calneuron 1	CALN1	7
SPATA16	83893	spermatogenesis associated 16	SPATA16	7
TSSK6	83983	testis-specific serine kinase 6	TSSK6	7
FAM172A	83989	family with sequence similarity 172, member A	FAM172A	7
CTTNBP2	83992	cortactin binding protein 2	CTTNBP2	7
TKTL2	84076	transketolase-like 2	TKTL2	7
LRRC8C	84230	leucine rich repeat containing 8 family, member C	LRRC8C	7
CCDC77	84318	coiled-coil domain containing 77	CCDC77	7
SLX4	84464	SLX4 structure-specific endonuclease subunit homolog (S. cerevisiae)	SLX4	7
MCM8	84515	minichromosome maintenance complex component 8	MCM8	7
MRPL43	84545	mitochondrial ribosomal protein L43	MRPL43	7
FAM126A	84668	family with sequence similarity 126, member A	FAM126A	7
USP30	84749	ubiquitin specific peptidase 30	USP30	7
AGPAT9	84803	1-acylglycerol-3-phosphate O-acyltransferase 9	AGPAT9	7
TMTC4	84899	transmembrane and tetratricopeptide repeat containing 4	TMTC4	7
ATG4C	84938	autophagy related 4C, cysteine peptidase	ATG4C	7
ABHD13	84945	abhydrolase domain containing 13	ABHD13	7
ARHGAP19	84986	Rho GTPase activating protein 19	ARHGAP19	7
KIAA1671	85379	KIAA1671	KIAA1671	7
ZC3H12C	85463	zinc finger CCCH-type containing 12C	ZC3H12C	7
GTPBP10	85865	GTP-binding protein 10 (putative)	GTPBP10	7
ANKRD13A	88455	ankyrin repeat domain 13A	ANKRD13A	7
L3MBTL4	91133	l(3)mbt-like 4 (Drosophila)	L3MBTL4	7
SLC39A13	91252	solute carrier family 39 (zinc transporter), member 13	SLC39A13	7
RNF185	91445	ring finger protein 185	RNF185	7
ZNF804A	91752	zinc finger protein 804A	ZNF804A	7
MARCH9	92979	membrane-associated ring finger (C3HC4) 9	MARCH9	7
ZBTB47	92999	zinc finger and BTB domain containing 47	ZBTB47	7
FNIP1	96459	folliculin interacting protein 1	FNIP1	7
STX1B	112755	syntaxin 1B	STX1B	7
ZIM3	114026	zinc finger, imprinted 3	ZIM3	7
SLC2A13	114134	solute carrier family 2 (facilitated glucose transporter), member 13	SLC2A13	7
MBD6	114785	methyl-CpG binding domain protein 6	MBD6	7
FMNL2	114793	formin-like 2	FMNL2	7
ELFN2	114794	extracellular leucine-rich repeat and fibronectin type III domain containing 2	ELFN2	7
OSBPL8	114882	oxysterol binding protein-like 8	OSBPL8	7
OSBPL11	114885	oxysterol binding protein-like 11	OSBPL11	7
C1QTNF7	114905	C1q and tumor necrosis factor related protein 7	C1QTNF7	7
TRMT61A	115708	tRNA methyltransferase 61 homolog A (S. cerevisiae)	TRMT61A	7
CCDC151	115948	coiled-coil domain containing 151	CCDC151	7
IL22RA2	116379	interleukin 22 receptor, alpha 2	IL22RA2	7
PNLIPRP3	119548	pancreatic lipase-related protein 3	PNLIPRP3	7
FGD4	121512	FYVE, RhoGEF and PH domain containing 4	FGD4	7
C16orf46	123775	chromosome 16 open reading frame 46	C16orf46	7
UHMK1	127933	U2AF homology motif (UHM) kinase 1	UHMK1	7
ICA1L	130026	islet cell autoantigen 1,69kDa-like	ICA1L	7
AP1S3	130340	adaptor-related protein complex 1, sigma 3 subunit	AP1S3	7
PABPC4L	132430	poly(A) binding protein, cytoplasmic 4-like	PABPC4L	7
PPARGC1B	133522	peroxisome proliferator-activated receptor gamma, coactivator 1 beta	PPARGC1B	7
VPS37A	137492	vacuolar protein sorting 37 homolog A (S. cerevisiae)	VPS37A	7
PXDNL	137902	peroxidasin homolog (Drosophila)-like	PXDNL	7
PIP5KL1	138429	phosphatidylinositol-4-phosphate 5-kinase-like 1	PIP5KL1	7
FAM199X	139231	family with sequence similarity 199, X-linked	FAM199X	7
RIMS4	140730	regulating synaptic membrane exocytosis 4	RIMS4	7
HECTD2	143279	HECT domain containing E3 ubiquitin protein ligase 2	HECTD2	7
AMDHD1	144193	amidohydrolase domain containing 1	AMDHD1	7
ZNF664	144348	zinc finger protein 664	ZNF664	7
ISM2	145501	isthmin 2 homolog (zebrafish)	ISM2	7
CEP128	145508	centrosomal protein 128kDa	CEP128	7
MGAT5B	146664	mannosyl (alpha-1,6-)-glycoprotein beta-1,6-N-acetyl-glucosaminyltransferase, isozyme B	MGAT5B	7
DIRAS1	148252	DIRAS family, GTP-binding RAS-like 1	DIRAS1	7
SAMD13	148418	sterile alpha motif domain containing 13	SAMD13	7
GCSAML	148823	germinal center-associated, signaling and motility-like	GCSAML	7
TTL	150465	tubulin tyrosine ligase	TTL	7
ZNF385B	151126	zinc finger protein 385B	ZNF385B	7
CCDC167	154467	coiled-coil domain containing 167	CCDC167	7
C7orf60	154743	chromosome 7 open reading frame 60	C7orf60	7
SBSPON	157869	somatomedin B and thrombospondin, type 1 domain containing	SBSPON	7
LINGO2	158038	leucine rich repeat and Ig domain containing 2	LINGO2	7
FAM134C	162427	family with sequence similarity 134, member C	FAM134C	7
ZNF100	163227	zinc finger protein 100	ZNF100	7
CNST	163882	consortin, connexin sorting protein	CNST	7
LONRF2	164832	LON peptidase N-terminal domain and ring finger 2	LONRF2	7
LIX1	167410	Lix1 homolog (chicken)	LIX1	7
SNX31	169166	sorting nexin 31	SNX31	7
ASXL1	171023	additional sex combs like 1 (Drosophila)	ASXL1	7
DNAJC18	202052	DnaJ (Hsp40) homolog, subfamily C, member 18	DNAJC18	7
LGI3	203190	leucine-rich repeat LGI family, member 3	LGI3	7
NAIF1	203245	nuclear apoptosis inducing factor 1	NAIF1	7
SUSD3	203328	sushi domain containing 3	SUSD3	7
AQPEP	206338	laeverin	AQPEP	7
TMEM218	219854	transmembrane protein 218	TMEM218	7
CCDC89	220388	coiled-coil domain containing 89	CCDC89	7
SLC16A9	220963	solute carrier family 16, member 9 (monocarboxylic acid transporter 9)	SLC16A9	7
SPATA13	221178	spermatogenesis associated 13	SPATA13	7
FNDC5	252995	fibronectin type III domain containing 5	FNDC5	7
RICTOR	253260	RPTOR independent companion of MTOR, complex 2	RICTOR	7
ZBTB38	253461	zinc finger and BTB domain containing 38	ZBTB38	7
YTHDF3	253943	YTH domain family, member 3	YTHDF3	7
SLC41A1	254428	solute carrier family 41, member 1	SLC41A1	7
TMCO4	255104	transmembrane and coiled-coil domains 4	TMCO4	7
CNEP1R1	255919	CTD nuclear envelope phosphatase 1 regulatory subunit 1	CNEP1R1	7
TCERG1L	256536	transcription elongation regulator 1-like	TCERG1L	7
NEGR1	257194	neuronal growth regulator 1	NEGR1	7
TAB3	257397	TGF-beta activated kinase 1/MAP3K7 binding protein 3	TAB3	7
OTOGL	283310	otogelin-like	OTOGL	7
SLC39A5	283375	solute carrier family 39 (metal ion transporter), member 5	SLC39A5	7
PRTG	283659	protogenin	PRTG	7
PGP	283871	phosphoglycolate phosphatase	PGP	7
PPP1R37	284352	protein phosphatase 1, regulatory subunit 37	PPP1R37	7
NKPD1	284353	NTPase, KAP family P-loop domain containing 1	NKPD1	7
EOGT	285203	EGF domain-specific O-linked N-acetylglucosamine (GlcNAc) transferase	EOGT	7
ZNF619	285267	zinc finger protein 619	ZNF619	7
FRYL	285527	FRY-like	FRYL	7
RELL2	285613	RELT-like 2	RELL2	7
SREK1IP1	285672	SREK1-interacting protein 1	SREK1IP1	7
ZNF789	285989	zinc finger protein 789	ZNF789	7
C9orf47	286223	chromosome 9 open reading frame 47	C9orf47	7
KLHL10	317719	kelch-like 10 (Drosophila)	KLHL10	7
CCDC85C	317762	coiled-coil domain containing 85C	CCDC85C	7
ZNF260	339324	zinc finger protein 260	ZNF260	7
KLHL17	339451	kelch-like 17 (Drosophila)	KLHL17	7
SPOPL	339745	speckle-type POZ protein-like	SPOPL	7
ZDHHC21	340481	zinc finger, DHHC-type containing 21	ZDHHC21	7
FREM2	341640	FRAS1 related extracellular matrix protein 2	FREM2	7
ATXN1L	342371	ataxin 1-like	ATXN1L	7
PLCXD3	345557	phosphatidylinositol-specific phospholipase C, X domain containing 3	PLCXD3	7
NMNAT3	349565	nicotinamide nucleotide adenylyltransferase 3	NMNAT3	7
SLCO4C1	353189	solute carrier organic anion transporter family, member 4C1	SLCO4C1	7
ZNF233	353355	zinc finger protein 233	ZNF233	7
ZNF710	374655	zinc finger protein 710	ZNF710	7
PEAR1	375033	platelet endothelial aggregation receptor 1	PEAR1	7
SLC6A17	388662	solute carrier family 6, member 17	SLC6A17	7
BEND4	389206	BEN domain containing 4	BEND4	7
LRRC10B	390205	leucine rich repeat containing 10B	LRRC10B	7
GDF6	392255	growth differentiation factor 6	GDF6	7
MED11	400569	mediator complex subunit 11	MED11	7
ZNF772	400720	zinc finger protein 772	ZNF772	7
FAM177B	400823	family with sequence similarity 177, member B	FAM177B	7
PRRT4	401399	proline-rich transmembrane protein 4	PRRT4	7
IGLON5	402665	IgLON family member 5	IGLON5	7
ZBTB34	403341	zinc finger and BTB domain containing 34	ZBTB34	7
MXRA7	439921	matrix-remodelling associated 7	MXRA7	7
PLEKHG7	440107	pleckstrin homology domain containing, family G (with RhoGef domain) member 7	PLEKHG7	7
TRIM67	440730	tripartite motif containing 67	TRIM67	7
KIAA0754	643314	KIAA0754	KIAA0754	7
TMPPE	643853	transmembrane protein with metallophosphoesterase domain	TMPPE	7
SLC35E2B	728661	solute carrier family 35, member E2B	SLC35E2B	7
SHISA9	729993	shisa homolog 9 (Xenopus laevis)	SHISA9	7
ACTC1	70	actin, alpha, cardiac muscle 1	ACTC1	6
ADCY9	115	adenylate cyclase 9	ADCY9	6
ADH1B	125	alcohol dehydrogenase 1B (class I), beta polypeptide	ADH1B	6
ADK	132	adenosine kinase	ADK	6
AFM	173	afamin	AFM	6
ALDH1A3	220	aldehyde dehydrogenase 1 family, member A3	ALDH1A3	6
ABCD2	225	ATP-binding cassette, sub-family D (ALD), member 2	ABCD2	6
ALPI	248	alkaline phosphatase, intestinal	ALPI	6
ALPP	250	alkaline phosphatase, placental	ALPP	6
AMD1	262	adenosylmethionine decarboxylase 1	AMD1	6
ANXA7	310	annexin A7	ANXA7	6
AQP8	343	aquaporin 8	AQP8	6
ARF6	382	ADP-ribosylation factor 6	ARF6	6
ATOX1	475	ATX1 antioxidant protein 1 homolog (yeast)	ATOX1	6
ATP2A2	488	ATPase, Ca++ transporting, cardiac muscle, slow twitch 2	ATP2A2	6
ATP2B2	491	ATPase, Ca++ transporting, plasma membrane 2	ATP2B2	6
BAI3	577	brain-specific angiogenesis inhibitor 3	BAI3	6
HCN2	610	hyperpolarization activated cyclic nucleotide-gated potassium channel 2	HCN2	6
BLK	640	B lymphoid tyrosine kinase	BLK	6
BLVRB	645	biliverdin reductase B (flavin reductase (NADPH))	BLVRB	6
BNIP2	663	BCL2/adenovirus E1B 19kDa interacting protein 2	BNIP2	6
BNIP3L	665	BCL2/adenovirus E1B 19kDa interacting protein 3-like	BNIP3L	6
CAPN5	726	calpain 5	CAPN5	6
TMEM50B	757	transmembrane protein 50B	TMEM50B	6
CALD1	800	caldesmon 1	CALD1	6
CAMK2A	815	calcium/calmodulin-dependent protein kinase II alpha	CAMK2A	6
CAPN2	824	calpain 2, (m/II) large subunit	CAPN2	6
CD1B	910	CD1b molecule	CD1B	6
CD80	941	CD80 molecule	CD80	6
SCARB2	950	scavenger receptor class B, member 2	SCARB2	6
CD69	969	CD69 molecule	CD69	6
CDC42	998	cell division cycle 42 (GTP binding protein, 25kDa)	CDC42	6
CDH6	1004	cadherin 6, type 2, K-cadherin (fetal kidney)	CDH6	6
CDH8	1006	cadherin 8, type 2	CDH8	6
CDKN2B	1030	cyclin-dependent kinase inhibitor 2B (p15, inhibits CDK4)	CDKN2B	6
CENPE	1062	centromere protein E, 312kDa	CENPE	6
CFL2	1073	cofilin 2 (muscle)	CFL2	6
FOXN3	1112	forkhead box N3	FOXN3	6
CHGA	1113	chromogranin A (parathyroid secretory protein 1)	CHGA	6
CHML	1122	choroideremia-like (Rab escort protein 2)	CHML	6
COL8A1	1295	collagen, type VIII, alpha 1	COL8A1	6
COL10A1	1300	collagen, type X, alpha 1	COL10A1	6
CPE	1363	carboxypeptidase E	CPE	6
CRP	1401	C-reactive protein, pentraxin-related	CRP	6
CSNK1G3	1456	casein kinase 1, gamma 3	CSNK1G3	6
NCAN	1463	neurocan	NCAN	6
DBN1	1627	drebrin 1	DBN1	6
DDX3X	1654	DEAD (Asp-Glu-Ala-Asp) box polypeptide 3, X-linked	DDX3X	6
DNMT3A	1788	DNA (cytosine-5-)-methyltransferase 3 alpha	DNMT3A	6
DRD5	1816	dopamine receptor D5	DRD5	6
DUSP1	1843	dual specificity phosphatase 1	DUSP1	6
DVL2	1856	dishevelled, dsh homolog 2 (Drosophila)	DVL2	6
DYRK1A	1859	dual-specificity tyrosine-(Y)-phosphorylation regulated kinase 1A	DYRK1A	6
EDA	1896	ectodysplasin A	EDA	6
EDNRA	1909	endothelin receptor type A	EDNRA	6
EDNRB	1910	endothelin receptor type B	EDNRB	6
EFNB2	1948	ephrin-B2	EFNB2	6
EIF4EBP2	1979	eukaryotic translation initiation factor 4E binding protein 2	EIF4EBP2	6
EIF4G2	1982	eukaryotic translation initiation factor 4 gamma, 2	EIF4G2	6
ELAVL3	1995	ELAV (embryonic lethal, abnormal vision, Drosophila)-like 3 (Hu antigen C)	ELAVL3	6
EMP2	2013	epithelial membrane protein 2	EMP2	6
EPHA4	2043	EPH receptor A4	EPHA4	6
ERBB3	2065	v-erb-b2 erythroblastic leukemia viral oncogene homolog 3 (avian)	ERBB3	6
ERBB4	2066	v-erb-a erythroblastic leukemia viral oncogene homolog 4 (avian)	ERBB4	6
EYA4	2070	eyes absent homolog 4 (Drosophila)	EYA4	6
FGF1	2246	fibroblast growth factor 1 (acidic)	FGF1	6
FGF5	2250	fibroblast growth factor 5	FGF5	6
FHL2	2274	four and a half LIM domains 2	FHL2	6
FOXL1	2300	forkhead box L1	FOXL1	6
GABRA2	2555	gamma-aminobutyric acid (GABA) A receptor, alpha 2	GABRA2	6
GART	2618	phosphoribosylglycinamide formyltransferase, phosphoribosylglycinamide synthetase, phosphoribosylaminoimidazole synthetase	GART	6
GJA3	2700	gap junction protein, alpha 3, 46kDa	GJA3	6
GK	2710	glycerol kinase	GK	6
GM2A	2760	GM2 ganglioside activator	GM2A	6
GNB3	2784	guanine nucleotide binding protein (G protein), beta polypeptide 3	GNB3	6
GNL1	2794	guanine nucleotide binding protein-like 1	GNL1	6
GPR1	2825	G protein-coupled receptor 1	GPR1	6
GPR26	2849	G protein-coupled receptor 26	GPR26	6
GRIA1	2890	glutamate receptor, ionotropic, AMPA 1	GRIA1	6
GRIA4	2893	glutamate receptor, ionotropic, AMPA 4	GRIA4	6
GRIK3	2899	glutamate receptor, ionotropic, kainate 3	GRIK3	6
NR3C1	2908	nuclear receptor subfamily 3, group C, member 1 (glucocorticoid receptor)	NR3C1	6
GRM2	2912	glutamate receptor, metabotropic 2	GRM2	6
GRM7	2917	glutamate receptor, metabotropic 7	GRM7	6
GTF2A1	2957	general transcription factor IIA, 1, 19/37kDa	GTF2A1	6
HAL	3034	histidine ammonia-lyase	HAL	6
HAS3	3038	hyaluronan synthase 3	HAS3	6
HCRT	3060	hypocretin (orexin) neuropeptide precursor	HCRT	6
HK3	3101	hexokinase 3 (white cell)	HK3	6
HLA-DQB1	3119	major histocompatibility complex, class II, DQ beta 1	HLA-DQB1	6
HLCS	3141	holocarboxylase synthetase (biotin-(proprionyl-CoA-carboxylase (ATP-hydrolysing)) ligase)	HLCS	6
HOXC8	3224	homeobox C8	HOXC8	6
PRMT2	3275	protein arginine methyltransferase 2	PRMT2	6
DNAJC4	3338	DnaJ (Hsp40) homolog, subfamily C, member 4	DNAJC4	6
TNC	3371	tenascin C	TNC	6
IDH1	3417	isocitrate dehydrogenase 1 (NADP+), soluble	IDH1	6
IL1R1	3554	interleukin 1 receptor, type I	IL1R1	6
IL7	3574	interleukin 7	IL7	6
IL7R	3575	interleukin 7 receptor	IL7R	6
ING2	3622	inhibitor of growth family, member 2	ING2	6
ITGAV	3685	integrin, alpha V	ITGAV	6
KCNC2	3747	potassium voltage-gated channel, Shaw-related subfamily, member 2	KCNC2	6
KCNMA1	3778	potassium large conductance calcium-activated channel, subfamily M, alpha member 1	KCNMA1	6
KISS1	3814	KiSS-1 metastasis-suppressor	KISS1	6
KRT82	3888	keratin 82	KRT82	6
LAMC2	3918	laminin, gamma 2	LAMC2	6
LGALS8	3964	lectin, galactoside-binding, soluble, 8	LGALS8	6
MAGEA6	4105	melanoma antigen family A, 6	MAGEA6	6
MAP1B	4131	microtubule-associated protein 1B	MAP1B	6
MARK1	4139	MAP/microtubule affinity-regulating kinase 1	MARK1	6
MBL2	4153	mannose-binding lectin (protein C) 2, soluble	MBL2	6
MCC	4163	mutated in colorectal cancers	MCC	6
MCM4	4173	minichromosome maintenance complex component 4	MCM4	6
SMCP	4184	sperm mitochondria-associated cysteine-rich protein	SMCP	6
ME1	4199	malic enzyme 1, NADP(+)-dependent, cytosolic	ME1	6
MGAT3	4248	mannosyl (beta-1,4-)-glycoprotein beta-1,4-N-acetylglucosaminyltransferase	MGAT3	6
MGAT5	4249	mannosyl (alpha-1,6-)-glycoprotein beta-1,6-N-acetyl-glucosaminyltransferase	MGAT5	6
MKLN1	4289	muskelin 1, intracellular mediator containing kelch motifs	MKLN1	6
MYO1F	4542	myosin IF	MYO1F	6
MYH3	4621	myosin, heavy chain 3, skeletal muscle, embryonic	MYH3	6
NAP1L2	4674	nucleosome assembly protein 1-like 2	NAP1L2	6
NCBP1	4686	nuclear cap binding protein subunit 1, 80kDa	NCBP1	6
NFATC1	4772	nuclear factor of activated T-cells, cytoplasmic, calcineurin-dependent 1	NFATC1	6
NFKBIE	4794	nuclear factor of kappa light polypeptide gene enhancer in B-cells inhibitor, epsilon	NFKBIE	6
NFYB	4801	nuclear transcription factor Y, beta	NFYB	6
NFYC	4802	nuclear transcription factor Y, gamma	NFYC	6
NHS	4810	Nance-Horan syndrome (congenital cataracts and dental anomalies)	NHS	6
NOS1	4842	nitric oxide synthase 1 (neuronal)	NOS1	6
NPC1	4864	Niemann-Pick disease, type C1	NPC1	6
SLC11A2	4891	solute carrier family 11 (proton-coupled divalent metal ion transporters), member 2	SLC11A2	6
NRAS	4893	neuroblastoma RAS viral (v-ras) oncogene homolog	NRAS	6
NSF	4905	N-ethylmaleimide-sensitive factor	NSF	6
OCRL	4952	oculocerebrorenal syndrome of Lowe	OCRL	6
OPCML	4978	opioid binding protein/cell adhesion molecule-like	OPCML	6
OPHN1	4983	oligophrenin 1	OPHN1	6
CLDN11	5010	claudin 11	CLDN11	6
PBX1	5087	pre-B-cell leukemia homeobox 1	PBX1	6
PCDH9	5101	protocadherin 9	PCDH9	6
PDE3A	5139	phosphodiesterase 3A, cGMP-inhibited	PDE3A	6
PDE4A	5141	phosphodiesterase 4A, cAMP-specific	PDE4A	6
PDE7A	5150	phosphodiesterase 7A	PDE7A	6
PEPD	5184	peptidase D	PEPD	6
PFKFB4	5210	6-phosphofructo-2-kinase/fructose-2,6-biphosphatase 4	PFKFB4	6
PGAM2	5224	phosphoglycerate mutase 2 (muscle)	PGAM2	6
PGR	5241	progesterone receptor	PGR	6
PIK3CG	5294	phosphatidylinositol-4,5-bisphosphate 3-kinase, catalytic subunit gamma	PIK3CG	6
PLS1	5357	plastin 1	PLS1	6
PPP2R5C	5527	protein phosphatase 2, regulatory subunit B', gamma	PPP2R5C	6
PPP6C	5537	protein phosphatase 6, catalytic subunit	PPP6C	6
PRKAA2	5563	protein kinase, AMP-activated, alpha 2 catalytic subunit	PRKAA2	6
PRKCB	5579	protein kinase C, beta	PRKCB	6
PRKCQ	5588	protein kinase C, theta	PRKCQ	6
MAPK8	5599	mitogen-activated protein kinase 8	MAPK8	6
PRLR	5618	prolactin receptor	PRLR	6
PTBP1	5725	polypyrimidine tract binding protein 1	PTBP1	6
PTGDR	5729	prostaglandin D2 receptor (DP)	PTGDR	6
ABCD4	5826	ATP-binding cassette, sub-family D (ALD), member 4	ABCD4	6
RAB3B	5865	RAB3B, member RAS oncogene family	RAB3B	6
RAB6A	5870	RAB6A, member RAS oncogene family	RAB6A	6
RAB27B	5874	RAB27B, member RAS oncogene family	RAB27B	6
RAD52	5893	RAD52 homolog (S. cerevisiae)	RAD52	6
RAG1	5896	recombination activating gene 1	RAG1	6
RASGRF1	5923	Ras protein-specific guanine nucleotide-releasing factor 1	RASGRF1	6
RBBP6	5930	retinoblastoma binding protein 6	RBBP6	6
RDX	5962	radixin	RDX	6
RLBP1	6017	retinaldehyde binding protein 1	RLBP1	6
RNASEL	6041	ribonuclease L (2',5'-oligoisoadenylate synthetase-dependent)	RNASEL	6
RNF6	6049	ring finger protein (C3H2C3 type) 6	RNF6	6
ROBO2	6092	roundabout, axon guidance receptor, homolog 2 (Drosophila)	ROBO2	6
RPL11	6135	ribosomal protein L11	RPL11	6
RPS6KB1	6198	ribosomal protein S6 kinase, 70kDa, polypeptide 1	RPS6KB1	6
SORT1	6272	sortilin 1	SORT1	6
ATXN2	6311	ataxin 2	ATXN2	6
SCN2A	6326	sodium channel, voltage-gated, type II, alpha subunit	SCN2A	6
SRL	6345	sarcalumenin	SRL	6
SDC2	6383	syndecan 2	SDC2	6
MAP2K4	6416	mitogen-activated protein kinase kinase 4	MAP2K4	6
SRSF2	6427	serine/arginine-rich splicing factor 2	SRSF2	6
SGK1	6446	serum/glucocorticoid regulated kinase 1	SGK1	6
SKIL	6498	SKI-like oncogene	SKIL	6
SLC1A1	6505	solute carrier family 1 (neuronal/epithelial high affinity glutamate transporter, system Xag), member 1	SLC1A1	6
SLC2A2	6514	solute carrier family 2 (facilitated glucose transporter), member 2	SLC2A2	6
SLC2A3	6515	solute carrier family 2 (facilitated glucose transporter), member 3	SLC2A3	6
SLC6A1	6529	solute carrier family 6 (neurotransmitter transporter, GABA), member 1	SLC6A1	6
SLC6A3	6531	solute carrier family 6 (neurotransmitter transporter, dopamine), member 3	SLC6A3	6
SLC6A9	6536	solute carrier family 6 (neurotransmitter transporter, glycine), member 9	SLC6A9	6
SLC9A2	6549	solute carrier family 9, subfamily A (NHE2, cation proton antiporter 2), member 2	SLC9A2	6
SNAI2	6591	snail homolog 2 (Drosophila)	SNAI2	6
SNAI1	6615	snail homolog 1 (Drosophila)	SNAI1	6
SNAPC1	6617	small nuclear RNA activating complex, polypeptide 1, 43kDa	SNAPC1	6
SP100	6672	SP100 nuclear antigen	SP100	6
SPAST	6683	spastin	SPAST	6
SPOCK1	6695	sparc/osteonectin, cwcv and kazal-like domains proteoglycan (testican) 1	SPOCK1	6
SPTB	6710	spectrin, beta, erythrocytic	SPTB	6
SRC	6714	v-src sarcoma (Schmidt-Ruppin A-2) viral oncogene homolog (avian)	SRC	6
SRP14	6727	signal recognition particle 14kDa (homologous Alu RNA binding protein)	SRP14	6
SRPK2	6733	SRSF protein kinase 2	SRPK2	6
STAC	6769	SH3 and cysteine rich domain	STAC	6
STATH	6779	statherin	STATH	6
STK11	6794	serine/threonine kinase 11	STK11	6
SVIL	6840	supervillin	SVIL	6
TBCE	6905	tubulin folding cofactor E	TBCE	6
TBX15	6913	T-box 15	TBX15	6
TBX3	6926	T-box 3	TBX3	6
TCF3	6929	transcription factor 3 (E2A immunoglobulin enhancer binding factors E12/E47)	TCF3	6
TCOF1	6949	Treacher Collins-Franceschetti syndrome 1	TCOF1	6
TFPI	7035	tissue factor pathway inhibitor (lipoprotein-associated coagulation inhibitor)	TFPI	6
THPO	7066	thrombopoietin	THPO	6
THRB	7068	thyroid hormone receptor, beta	THRB	6
TK2	7084	thymidine kinase 2, mitochondrial	TK2	6
TNXB	7148	tenascin XB	TNXB	6
TOP1	7150	topoisomerase (DNA) I	TOP1	6
TPD52L1	7164	tumor protein D52-like 1	TPD52L1	6
TRPC3	7222	transient receptor potential cation channel, subfamily C, member 3	TRPC3	6
TWIST1	7291	twist homolog 1 (Drosophila)	TWIST1	6
UBE2G2	7327	ubiquitin-conjugating enzyme E2G 2	UBE2G2	6
UBE2H	7328	ubiquitin-conjugating enzyme E2H	UBE2H	6
VIM	7431	vimentin	VIM	6
VSNL1	7447	visinin-like 1	VSNL1	6
YWHAB	7529	tyrosine 3-monooxygenase/tryptophan 5-monooxygenase activation protein, beta polypeptide	YWHAB	6
ZNF24	7572	zinc finger protein 24	ZNF24	6
ZNF26	7574	zinc finger protein 26	ZNF26	6
ZNF28	7576	zinc finger protein 28	ZNF28	6
ZSCAN20	7579	zinc finger and SCAN domain containing 20	ZSCAN20	6
ZNF135	7694	zinc finger protein 135	ZNF135	6
ZNF136	7695	zinc finger protein 136	ZNF136	6
ZNF143	7702	zinc finger protein 143	ZNF143	6
ZNF154	7710	zinc finger protein 154	ZNF154	6
ZFAND5	7763	zinc finger, AN1-type domain 5	ZFAND5	6
ZNF230	7773	zinc finger protein 230	ZNF230	6
EVI5	7813	ecotropic viral integration site 5	EVI5	6
PAX8	7849	paired box 8	PAX8	6
TUSC3	7991	tumor suppressor candidate 3	TUSC3	6
CSRP3	8048	cysteine and glycine-rich protein 3 (cardiac LIM protein)	CSRP3	6
CUL5	8065	cullin 5	CUL5	6
MFAP5	8076	microfibrillar associated protein 5	MFAP5	6
FXR1	8087	fragile X mental retardation, autosomal homolog 1	FXR1	6
DPF3	8110	D4, zinc and double PHD fingers, family 3	DPF3	6
NRIP1	8204	nuclear receptor interacting protein 1	NRIP1	6
SYN3	8224	synapsin III	SYN3	6
AXIN1	8312	axin 1	AXIN1	6
CDC42BPA	8476	CDC42 binding protein kinase alpha (DMPK-like)	CDC42BPA	6
GCM1	8521	glial cells missing homolog 1 (Drosophila)	GCM1	6
API5	8539	apoptosis inhibitor 5	API5	6
AGPS	8540	alkylglycerone phosphate synthase	AGPS	6
TCAP	8557	titin-cap	TCAP	6
STK16	8576	serine/threonine kinase 16	STK16	6
CADPS	8618	Ca++-dependent secretion activator	CADPS	6
TP63	8626	tumor protein p63	TP63	6
RNMT	8731	RNA (guanine-7-) methyltransferase	RNMT	6
TNFRSF11A	8792	tumor necrosis factor receptor superfamily, member 11a, NFKB activator	TNFRSF11A	6
SCEL	8796	sciellin	SCEL	6
INPP4B	8821	inositol polyphosphate-4-phosphatase, type II, 105kDa	INPP4B	6
CD84	8832	CD84 molecule	CD84	6
KAT2B	8850	K(lysine) acetyltransferase 2B	KAT2B	6
MTMR2	8898	myotubularin related protein 2	MTMR2	6
CACNA1H	8912	calcium channel, voltage-dependent, T type, alpha 1H subunit	CACNA1H	6
CACNA1G	8913	calcium channel, voltage-dependent, T type, alpha 1G subunit	CACNA1G	6
BSN	8927	bassoon (presynaptic cytomatrix protein)	BSN	6
FUBP3	8939	far upstream element (FUSE) binding protein 3	FUBP3	6
WASL	8976	Wiskott-Aldrich syndrome-like	WASL	6
RNF8	9025	ring finger protein 8, E3 ubiquitin protein ligase	RNF8	6
HIP1R	9026	huntingtin interacting protein 1 related	HIP1R	6
SYT7	9066	synaptotagmin VII	SYT7	6
BPY2	9083	basic charge, Y-linked, 2	BPY2	6
TMSB4Y	9087	thymosin beta 4, Y-linked	TMSB4Y	6
CBFA2T2	9139	core-binding factor, runt domain, alpha subunit 2; translocated to, 2	CBFA2T2	6
EXO1	9156	exonuclease 1	EXO1	6
EBAG9	9166	estrogen receptor binding site associated, antigen, 9	EBAG9	6
MAP3K13	9175	mitogen-activated protein kinase kinase kinase 13	MAP3K13	6
REPS2	9185	RALBP1 associated Eps domain containing 2	REPS2	6
KCNAB3	9196	potassium voltage-gated channel, shaker-related subfamily, beta member 3	KCNAB3	6
LRAT	9227	lecithin retinol acyltransferase (phosphatidylcholine--retinol O-acyltransferase)	LRAT	6
COPS2	9318	COP9 constitutive photomorphogenic homolog subunit 2 (Arabidopsis)	COPS2	6
GTF3C3	9330	general transcription factor IIIC, polypeptide 3, 102kDa	GTF3C3	6
SLC9A3R2	9351	solute carrier family 9, subfamily A (NHE3, cation proton antiporter 3), member 3 regulator 2	SLC9A3R2	6
RAB9A	9367	RAB9A, member RAS oncogene family	RAB9A	6
AKAP6	9472	A kinase (PRKA) anchor protein 6	AKAP6	6
SCAMP1	9522	secretory carrier membrane protein 1	SCAMP1	6
VPS4B	9525	vacuolar protein sorting 4 homolog B (S. cerevisiae)	VPS4B	6
CXCL14	9547	chemokine (C-X-C motif) ligand 14	CXCL14	6
PRDX6	9588	peroxiredoxin 6	PRDX6	6
CYTIP	9595	cytohesin 1 interacting protein	CYTIP	6
HS2ST1	9653	heparan sulfate 2-O-sulfotransferase 1	HS2ST1	6
EIF5B	9669	eukaryotic translation initiation factor 5B	EIF5B	6
PPP6R2	9701	protein phosphatase 6, regulatory subunit 2	PPP6R2	6
SEMA3E	9723	sema domain, immunoglobulin domain (Ig), short basic domain, secreted, (semaphorin) 3E	SEMA3E	6
UTP14C	9724	UTP14, U3 small nucleolar ribonucleoprotein, homolog C (yeast)	UTP14C	6
SECISBP2L	9728	SECIS binding protein 2-like	SECISBP2L	6
SLK	9748	STE20-like kinase	SLK	6
BCLAF1	9774	BCL2-associated transcription factor 1	BCLAF1	6
SPOCK2	9806	sparc/osteonectin, cwcv and kazal-like domains proteoglycan (testican) 2	SPOCK2	6
NUPL1	9818	nucleoporin like 1	NUPL1	6
TSC22D2	9819	TSC22 domain family, member 2	TSC22D2	6
JAKMIP2	9832	janus kinase and microtubule interacting protein 2	JAKMIP2	6
ZC3H11A	9877	zinc finger CCCH-type containing 11A	ZC3H11A	6
SNAP91	9892	synaptosomal-associated protein, 91kDa homolog (mouse)	SNAP91	6
TECPR2	9895	tectonin beta-propeller repeat containing 2	TECPR2	6
SRGAP3	9901	SLIT-ROBO Rho GTPase activating protein 3	SRGAP3	6
RABGAP1L	9910	RAB GTPase activating protein 1-like	RABGAP1L	6
XYLB	9942	xylulokinase homolog (H. influenzae)	XYLB	6
AMMECR1	9949	Alport syndrome, mental retardation, midface hypoplasia and elliptocytosis chromosomal region gene 1	AMMECR1	6
NR1H4	9971	nuclear receptor subfamily 1, group H, member 4	NR1H4	6
PDCD6IP	10015	programmed cell death 6 interacting protein	PDCD6IP	6
BCL2L11	10018	BCL2-like 11 (apoptosis facilitator)	BCL2L11	6
FRAT1	10023	frequently rearranged in advanced T-cell lymphomas	FRAT1	6
ACTR3	10096	ARP3 actin-related protein 3 homolog (yeast)	ACTR3	6
ENAM	10117	enamelin	ENAM	6
ZNF263	10127	zinc finger protein 263	ZNF263	6
BCAP31	10134	B-cell receptor-associated protein 31	BCAP31	6
RBM12	10137	RNA binding motif protein 12	RBM12	6
AASS	10157	aminoadipate-semialdehyde synthase	AASS	6
COQ7	10229	coenzyme Q7 homolog, ubiquinone (yeast)	COQ7	6
WARS2	10352	tryptophanyl tRNA synthetase 2, mitochondrial	WARS2	6
MICU1	10367	mitochondrial calcium uptake 1	MICU1	6
BTN3A3	10384	butyrophilin, subfamily 3, member A3	BTN3A3	6
CDC42EP2	10435	CDC42 effector protein (Rho GTPase binding) 2	CDC42EP2	6
ZNF238	10472	zinc finger protein 238	ZBTB18	6
HOXB13	10481	homeobox B13	HOXB13	6
SEC23A	10484	Sec23 homolog A (S. cerevisiae)	SEC23A	6
LEPREL2	10536	leprecan-like 2	LEPREL2	6
GLRX3	10539	glutaredoxin 3	GLRX3	6
RPP30	10556	ribonuclease P/MRP 30kDa subunit	RPP30	6
SPTLC1	10558	serine palmitoyltransferase, long chain base subunit 1	SPTLC1	6
SLC19A2	10560	solute carrier family 19 (thiamine transporter), member 2	SLC19A2	6
OLFM4	10562	olfactomedin 4	OLFM4	6
IGF2BP1	10642	insulin-like growth factor 2 mRNA binding protein 1	IGF2BP1	6
CAMKK2	10645	calcium/calmodulin-dependent protein kinase kinase 2, beta	CAMKK2	6
LBX1	10660	ladybird homeobox 1	LBX1	6
CLDN16	10686	claudin 16	CLDN16	6
CORIN	10699	corin, serine peptidase	CORIN	6
RBBP9	10741	retinoblastoma binding protein 9	RBBP9	6
FRS2	10818	fibroblast growth factor receptor substrate 2	FRS2	6
PDE10A	10846	phosphodiesterase 10A	PDE10A	6
HPSE	10855	heparanase	HPSE	6
GPR83	10888	G protein-coupled receptor 83	GPR83	6
RALBP1	10928	ralA binding protein 1	RALBP1	6
EHD1	10938	EH-domain containing 1	EHD1	6
GLIPR1	11010	GLI pathogenesis-related 1	GLIPR1	6
ATF7	11016	activating transcription factor 7	ATF7	6
DIDO1	11083	death inducer-obliterator 1	DIDO1	6
ERLIN2	11160	ER lipid raft associated 2	ERLIN2	6
FSTL1	11167	follistatin-like 1	FSTL1	6
DDX20	11218	DEAD (Asp-Glu-Ala-Asp) box polypeptide 20	DDX20	6
DUSP10	11221	dual specificity phosphatase 10	DUSP10	6
ZNF652	22834	zinc finger protein 652	ZNF652	6
COBLL1	22837	COBL-like 1	COBLL1	6
RNF44	22838	ring finger protein 44	RNF44	6
ICK	22858	intestinal cell (MAK-like) kinase	ICK	6
MLXIP	22877	MLX interacting protein	MLXIP	6
FBXO21	23014	F-box protein 21	FBXO21	6
GOLGA8A	23015	golgin A8 family, member A	GOLGA8A	6
KDM1A	23028	lysine (K)-specific demethylase 1A	KDM1A	6
PHLPP2	23035	PH domain and leucine rich repeat protein phosphatase 2	PHLPP2	6
RRP1B	23076	ribosomal RNA processing 1 homolog B (S. cerevisiae)	RRP1B	6
VWA8	23078	von Willebrand factor A domain containing 8	VWA8	6
SIPA1L3	23094	signal-induced proliferation-associated 1 like 3	SIPA1L3	6
TNRC6B	23112	trinucleotide repeat containing 6B	TNRC6B	6
GPATCH8	23131	G patch domain containing 8	GPATCH8	6
GRAMD4	23151	GRAM domain containing 4	GRAMD4	6
ZCCHC14	23174	zinc finger, CCHC domain containing 14	ZCCHC14	6
RFTN1	23180	raftlin, lipid raft linker 1	RFTN1	6
FAM168A	23201	family with sequence similarity 168, member A	FAM168A	6
SULF1	23213	sulfatase 1	SULF1	6
NBEAL2	23218	neurobeachin-like 2	NBEAL2	6
DTX4	23220	deltex homolog 4 (Drosophila)	DTX4	6
SIK2	23235	salt-inducible kinase 2	SIK2	6
ANKRD28	23243	ankyrin repeat domain 28	ANKRD28	6
PDS5A	23244	PDS5, regulator of cohesion maintenance, homolog A (S. cerevisiae)	PDS5A	6
ATP11A	23250	ATPase, class VI, type 11A	ATP11A	6
WWC1	23286	WW and C2 domain containing 1	WWC1	6
SATB2	23314	SATB homeobox 2	SATB2	6
TTC28	23331	tetratricopeptide repeat domain 28	TTC28	6
PHF15	23338	PHD finger protein 15	PHF15	6
VPS39	23339	vacuolar protein sorting 39 homolog (S. cerevisiae)	VPS39	6
U2SURP	23350	U2 snRNP-associated SURP domain containing	U2SURP	6
NUDCD3	23386	NudC domain containing 3	NUDCD3	6
DICER1	23405	dicer 1, ribonuclease type III	DICER1	6
AP4E1	23431	adaptor-related protein complex 4, epsilon 1 subunit	AP4E1	6
TARDBP	23435	TAR DNA binding protein	TARDBP	6
SLC44A1	23446	solute carrier family 44, member 1	SLC44A1	6
PHF3	23469	PHD finger protein 3	PHF3	6
MMD	23531	monocyte to macrophage differentiation-associated	MMD	6
TSPAN12	23554	tetraspanin 12	TSPAN12	6
PADI4	23569	peptidyl arginine deiminase, type IV	PADI4	6
CDC42EP4	23580	CDC42 effector protein (Rho GTPase binding) 4	CDC42EP4	6
PRND	23627	prion protein 2 (dublet)	PRND	6
SSBP2	23635	single-stranded DNA binding protein 2	SSBP2	6
PLXNB2	23654	plexin B2	PLXNB2	6
KCNE4	23704	potassium voltage-gated channel, Isk-related family, member 4	KCNE4	6
FLRT2	23768	fibronectin leucine rich transmembrane protein 2	FLRT2	6
BRD1	23774	bromodomain containing 1	BRD1	6
BCL2L13	23786	BCL2-like 13 (apoptosis facilitator)	BCL2L13	6
LAMP5	24141	lysosomal-associated membrane protein family, member 5	LAMP5	6
PANX1	24145	pannexin 1	PANX1	6
RASGRP3	25780	RAS guanyl releasing protein 3 (calcium and DAG-regulated)	RASGRP3	6
DNAJB5	25822	DnaJ (Hsp40) homolog, subfamily B, member 5	DNAJB5	6
ARMC8	25852	armadillo repeat containing 8	ARMC8	6
USP49	25862	ubiquitin specific peptidase 49	USP49	6
PNKD	25953	paroxysmal nonkinesigenic dyskinesia	PNKD	6
PNISR	25957	PNN-interacting serine/arginine-rich protein	PNISR	6
NGDN	25983	neuroguidin, EIF4E binding protein	NGDN	6
UPF2	26019	UPF2 regulator of nonsense transcripts homolog (yeast)	UPF2	6
GLCE	26035	glucuronic acid epimerase	GLCE	6
CNTNAP2	26047	contactin associated protein-like 2	CNTNAP2	6
LSM14A	26065	LSM14A, SCD6 homolog A (S. cerevisiae)	LSM14A	6
C20orf26	26074	chromosome 20 open reading frame 26	C20orf26	6
ARHGEF26	26084	Rho guanine nucleotide exchange factor (GEF) 26	ARHGEF26	6
SERBP1	26135	SERPINE1 mRNA binding protein 1	SERBP1	6
FBXL4	26235	F-box and leucine-rich repeat protein 4	FBXL4	6
KLHL3	26249	kelch-like 3 (Drosophila)	KLHL3	6
EHF	26298	ets homologous factor	EHF	6
EIF2C1	26523	eukaryotic translation initiation factor 2C, 1	AGO1	6
LATS2	26524	LATS, large tumor suppressor, homolog 2 (Drosophila)	LATS2	6
ZBTB11	27107	zinc finger and BTB domain containing 11	ZBTB11	6
CSDC2	27254	cold shock domain containing C2, RNA binding	CSDC2	6
TINAG	27283	tubulointerstitial nephritis antigen	TINAG	6
RBMS3	27303	RNA binding motif, single stranded interacting protein 3	RBMS3	6
ANGPTL3	27329	angiopoietin-like 3	ANGPTL3	6
TOR1B	27348	torsin family 1, member B (torsin B)	TOR1B	6
CDH20	28316	cadherin 20, type 2	CDH20	6
OSTM1	28962	osteopetrosis associated transmembrane protein 1	OSTM1	6
TMPRSS11E	28983	transmembrane protease, serine 11E	TMPRSS11E	6
ZBTB44	29068	zinc finger and BTB domain containing 44	ZBTB44	6
CTNNA3	29119	catenin (cadherin-associated protein), alpha 3	CTNNA3	6
REPIN1	29803	replication initiator 1	REPIN1	6
TFCP2L1	29842	transcription factor CP2-like 1	TFCP2L1	6
DSE	29940	dermatan sulfate epimerase	DSE	6
MDFIC	29969	MyoD family inhibitor domain containing	MDFIC	6
GEMIN4	50628	gem (nuclear organelle) associated protein 4	GEMIN4	6
MRPS16	51021	mitochondrial ribosomal protein S16	MRPS16	6
VPS36	51028	vacuolar protein sorting 36 homolog (S. cerevisiae)	VPS36	6
FAM135B	51059	family with sequence similarity 135, member B	FAM135B	6
MRPL4	51073	mitochondrial ribosomal protein L4	MRPL4	6
ADIPOR1	51094	adiponectin receptor 1	ADIPOR1	6
ABHD5	51099	abhydrolase domain containing 5	ABHD5	6
GOLGA7	51125	golgin A7	GOLGA7	6
NAGPA	51172	N-acetylglucosamine-1-phosphodiester alpha-N-acetylglucosaminidase	NAGPA	6
DNAJC27	51277	DnaJ (Hsp40) homolog, subfamily C, member 27	DNAJC27	6
UCHL5	51377	ubiquitin carboxyl-terminal hydrolase L5	UCHL5	6
PRKAG2	51422	protein kinase, AMP-activated, gamma 2 non-catalytic subunit	PRKAG2	6
SIRT6	51548	sirtuin 6	SIRT6	6
LGSN	51557	lengsin, lens protein with glutamine synthetase domain	LGSN	6
SELT	51714	selenoprotein T	SELT	6
BTBD1	53339	BTB (POZ) domain containing 1	BTBD1	6
LRP1B	53353	low density lipoprotein receptor-related protein 1B	LRP1B	6
TPCN1	53373	two pore segment channel 1	TPCN1	6
FTHL17	53940	ferritin, heavy polypeptide-like 17	FTHL17	6
ATAD2B	54454	ATPase family, AAA domain containing 2B	ATAD2B	6
FAM134B	54463	family with sequence similarity 134, member B	FAM134B	6
TRMT13	54482	tRNA methyltransferase 13 homolog (S. cerevisiae)	TRMT13	6
PCDH18	54510	protocadherin 18	PCDH18	6
LZTFL1	54585	leucine zipper transcription factor-like 1	LZTFL1	6
CCNJ	54619	cyclin J	CCNJ	6
LRRN3	54674	leucine rich repeat neuronal 3	LRRN3	6
RRN3	54700	RRN3 RNA polymerase I transcription factor homolog (S. cerevisiae)	RRN3	6
CNGB3	54714	cyclic nucleotide gated channel beta 3	CNGB3	6
SLC6A20	54716	solute carrier family 6 (proline IMINO transporter), member 20	SLC6A20	6
OTUD4	54726	OTU domain containing 4	OTUD4	6
LEPROT	54741	leptin receptor overlapping transcript	LEPROT	6
ZRANB1	54764	zinc finger, RAN-binding domain containing 1	ZRANB1	6
TET2	54790	tet methylcytosine dioxygenase 2	TET2	6
SAMD9	54809	sterile alpha motif domain containing 9	SAMD9	6
KLHL28	54813	kelch-like 28 (Drosophila)	KLHL28	6
BSPRY	54836	B-box and SPRY domain containing	BSPRY	6
CNTLN	54875	centlein, centrosomal protein	CNTLN	6
DPP8	54878	dipeptidyl-peptidase 8	DPP8	6
UHRF1BP1	54887	UHRF1 binding protein 1	UHRF1BP1	6
DUS2L	54920	dihydrouridine synthase 2-like, SMM1 homolog (S. cerevisiae)	DUS2	6
RASIP1	54922	Ras interacting protein 1	RASIP1	6
ADPRHL2	54936	ADP-ribosylhydrolase like 2	ADPRHL2	6
PTCD3	55037	pentatricopeptide repeat domain 3	PTCD3	6
PLEKHB2	55041	pleckstrin homology domain containing, family B (evectins) member 2	PLEKHB2	6
PDPR	55066	pyruvate dehydrogenase phosphatase regulatory subunit	PDPR	6
SLC6A15	55117	solute carrier family 6 (neutral amino acid transporter), member 15	SLC6A15	6
SRBD1	55133	S1 RNA binding domain 1	SRBD1	6
ARMC1	55156	armadillo repeat containing 1	ARMC1	6
ZNF532	55205	zinc finger protein 532	ZNF532	6
LRRC20	55222	leucine rich repeat containing 20	LRRC20	6
ASXL2	55252	additional sex combs like 2 (Drosophila)	ASXL2	6
ZNF654	55279	zinc finger protein 654	ZNF654	6
MCOLN3	55283	mucolipin 3	MCOLN3	6
FBXW7	55294	F-box and WD repeat domain containing 7, E3 ubiquitin protein ligase	FBXW7	6
TMA16	55319	translation machinery associated 16 homolog (S. cerevisiae)	TMA16	6
LAPTM4B	55353	lysosomal protein transmembrane 4 beta	LAPTM4B	6
TRIM36	55521	tripartite motif containing 36	TRIM36	6
CDCA7L	55536	cell division cycle associated 7-like	CDCA7L	6
PLXNA3	55558	plexin A3	PLXNA3	6
VEZT	55591	vezatin, adherens junctions transmembrane protein	VEZT	6
PPP1R9A	55607	protein phosphatase 1, regulatory subunit 9A	PPP1R9A	6
ZNF280C	55609	zinc finger protein 280C	ZNF280C	6
IPO9	55705	importin 9	IPO9	6
BTBD7	55727	BTB (POZ) domain containing 7	BTBD7	6
FAM222B	55731	family with sequence similarity 222, member B	FAM222B	6
PARVA	55742	parvin, alpha	PARVA	6
SEPT11	55752	septin 11	SEPT11	6
INTS9	55756	integrator complex subunit 9	INTS9	6
NGLY1	55768	N-glycanase 1	NGLY1	6
FGD6	55785	FYVE, RhoGEF and PH domain containing 6	FGD6	6
SCN3B	55800	sodium channel, voltage-gated, type III, beta subunit	SCN3B	6
DCP1A	55802	DCP1 decapping enzyme homolog A (S. cerevisiae)	DCP1A	6
PECR	55825	peroxisomal trans-2-enoyl-CoA reductase	PECR	6
ACOT13	55856	acyl-CoA thioesterase 13	ACOT13	6
BCAP29	55973	B-cell receptor-associated protein 29	BCAP29	6
PCDHB10	56126	protocadherin beta 10	PCDHB10	6
TMX4	56255	thioredoxin-related transmembrane protein 4	TMX4	6
PARD3	56288	par-3 partitioning defective 3 homolog (C. elegans)	PARD3	6
EIF5A2	56648	eukaryotic translation initiation factor 5A2	EIF5A2	6
PANX2	56666	pannexin 2	PANX2	6
MUC13	56667	mucin 13, cell surface associated	MUC13	6
TMEM9B	56674	TMEM9 domain family, member B	TMEM9B	6
SPHK2	56848	sphingosine kinase 2	SPHK2	6
C8orf4	56892	chromosome 8 open reading frame 4	C8orf4	6
C1GALT1	56913	core 1 synthase, glycoprotein-N-acetylgalactosamine 3-beta-galactosyltransferase, 1	C1GALT1	6
NCLN	56926	nicalin	NCLN	6
PMEPA1	56937	prostate transmembrane protein, androgen induced 1	PMEPA1	6
CDC42SE2	56990	CDC42 small effector 2	CDC42SE2	6
CABP4	57010	calcium binding protein 4	CABP4	6
UTP3	57050	UTP3, small subunit (SSU) processome component, homolog (S. cerevisiae)	UTP3	6
C12orf4	57102	chromosome 12 open reading frame 4	C12orf4	6
PLXDC1	57125	plexin domain containing 1	PLXDC1	6
SMURF1	57154	SMAD specific E3 ubiquitin protein ligase 1	SMURF1	6
SLC39A10	57181	solute carrier family 39 (zinc transporter), member 10	SLC39A10	6
ATP10A	57194	ATPase, class V, type 10A	ATP10A	6
SLC4A10	57282	solute carrier family 4, sodium bicarbonate transporter, member 10	SLC4A10	6
ZNF304	57343	zinc finger protein 304	ZNF304	6
CNOT6	57472	CCR4-NOT transcription complex, subunit 6	CNOT6	6
PLEKHG1	57480	pleckstrin homology domain containing, family G (with RhoGef domain) member 1	PLEKHG1	6
RNF150	57484	ring finger protein 150	RNF150	6
RIMKLB	57494	ribosomal modification protein rimK-like family member B	RIMKLB	6
MTA3	57504	metastasis associated 1 family, member 3	MTA3	6
COG6	57511	component of oligomeric golgi complex 6	COG6	6
CGN	57530	cingulin	CGN	6
WDFY1	57590	WD repeat and FYVE domain containing 1	WDFY1	6
FNIP2	57600	folliculin interacting protein 2	FNIP2	6
USP36	57602	ubiquitin specific peptidase 36	USP36	6
KIAA1456	57604	KIAA1456	KIAA1456	6
USP28	57646	ubiquitin specific peptidase 28	USP28	6
RNF213	57674	ring finger protein 213	RNF213	6
GPAM	57678	glycerol-3-phosphate acyltransferase, mitochondrial	GPAM	6
DENND1A	57706	DENN/MADD domain containing 1A	DENND1A	6
SPTBN4	57731	spectrin, beta, non-erythrocytic 4	SPTBN4	6
RAP2C	57826	RAP2C, member of RAS oncogene family	RAP2C	6
MPP4	58538	membrane protein, palmitoylated 4 (MAGUK p55 subfamily member 4)	MPP4	6
SLC5A7	60482	solute carrier family 5 (choline transporter), member 7	SLC5A7	6
HAPLN2	60484	hyaluronan and proteoglycan link protein 2	HAPLN2	6
SPCS3	60559	signal peptidase complex subunit 3 homolog (S. cerevisiae)	SPCS3	6
BCORL1	63035	BCL6 corepressor-like 1	BCORL1	6
NAPB	63908	N-ethylmaleimide-sensitive factor attachment protein, beta	NAPB	6
BLOC1S5	63915	biogenesis of lysosomal organelles complex-1, subunit 5, muted	BLOC1S5	6
ZNF667	63934	zinc finger protein 667	ZNF667	6
PRDM16	63976	PR domain containing 16	PRDM16	6
PBLD	64081	phenazine biosynthesis-like protein domain containing	PBLD	6
RNF25	64320	ring finger protein 25	RNF25	6
GREM2	64388	gremlin 2	GREM2	6
ZMAT3	64393	zinc finger, matrin-type 3	ZMAT3	6
ALDH8A1	64577	aldehyde dehydrogenase 8 family, member A1	ALDH8A1	6
GIGYF1	64599	GRB10 interacting GYF protein 1	GIGYF1	6
FAM59A	64762	family with sequence similarity 59, member A	GAREM	6
CERK	64781	ceramide kinase	CERK	6
RMND5A	64795	required for meiotic nuclear division 5 homolog A (S. cerevisiae)	RMND5A	6
ELOVL1	64834	ELOVL fatty acid elongase 1	ELOVL1	6
GNPNAT1	64841	glucosamine-phosphate N-acetyltransferase 1	GNPNAT1	6
USP46	64854	ubiquitin specific peptidase 46	USP46	6
RFX7	64864	regulatory factor X, 7	RFX7	6
CDCP1	64866	CUB domain containing protein 1	CDCP1	6
BCL11B	64919	B-cell CLL/lymphoma 11B (zinc finger protein)	BCL11B	6
NT5DC2	64943	5'-nucleotidase domain containing 2	NT5DC2	6
PRAMEF1	65121	PRAME family member 1	PRAMEF1	6
SPATS2	65244	spermatogenesis associated, serine-rich 2	SPATS2	6
C8orf33	65265	chromosome 8 open reading frame 33	C8orf33	6
GRAMD3	65983	GRAM domain containing 3	GRAMD3	6
ZBTB10	65986	zinc finger and BTB domain containing 10	ZBTB10	6
MRP63	78988	mitochondrial ribosomal protein 63	MRP63	6
ELOVL6	79071	ELOVL fatty acid elongase 6	ELOVL6	6
DERL1	79139	derlin 1	DERL1	6
TTPAL	79183	tocopherol (alpha) transfer protein-like	TTPAL	6
FYCO1	79443	FYVE and coiled-coil domain containing 1	FYCO1	6
CEP97	79598	centrosomal protein 97kDa	CEP97	6
HMBOX1	79618	homeobox containing 1	HMBOX1	6
QTRTD1	79691	queuine tRNA-ribosyltransferase domain containing 1	QTRTD1	6
YRDC	79693	yrdC domain containing (E. coli)	YRDC	6
MANEA	79694	mannosidase, endo-alpha	MANEA	6
PPCS	79717	phosphopantothenoylcysteine synthetase	PPCS	6
PALB2	79728	partner and localizer of BRCA2	PALB2	6
TXNDC15	79770	thioredoxin domain containing 15	TXNDC15	6
MAP9	79884	microtubule-associated protein 9	MAP9	6
MCMBP	79892	minichromosome maintenance complex binding protein	MCMBP	6
THNSL1	79896	threonine synthase-like 1 (S. cerevisiae)	THNSL1	6
SETD6	79918	SET domain containing 6	SETD6	6
PLEKHS1	79949	pleckstrin homology domain containing, family S member 1	PLEKHS1	6
SYNDIG1	79953	synapse differentiation inducing 1	SYNDIG1	6
DCAF17	80067	DDB1 and CUL4 associated factor 17	DCAF17	6
ZNF614	80110	zinc finger protein 614	ZNF614	6
CEP63	80254	centrosomal protein 63kDa	CEP63	6
EFHC2	80258	EF-hand domain (C-terminal) containing 2	EFHC2	6
KLHL15	80311	kelch-like 15 (Drosophila)	KLHL15	6
ABTB1	80325	ankyrin repeat and BTB (POZ) domain containing 1	ABTB1	6
DDHD1	80821	DDHD domain containing 1	DDHD1	6
C1orf21	81563	chromosome 1 open reading frame 21	C1orf21	6
PCDH11Y	83259	protocadherin 11 Y-linked	PCDH11Y	6
FCRL4	83417	Fc receptor-like 4	FCRL4	6
COG3	83548	component of oligomeric golgi complex 3	COG3	6
FAM167A	83648	family with sequence similarity 167, member A	FAM167A	6
MRO	83876	maestro	MRO	6
RAB6C	84084	RAB6C, member RAS oncogene family	RAB6C	6
ZNRF3	84133	zinc and ring finger 3	ZNRF3	6
FAM175A	84142	family with sequence similarity 175, member A	FAM175A	6
RNASEH2C	84153	ribonuclease H2, subunit C	RNASEH2C	6
SLITRK6	84189	SLIT and NTRK-like family, member 6	SLITRK6	6
USP48	84196	ubiquitin specific peptidase 48	USP48	6
ATP13A4	84239	ATPase type 13A4	ATP13A4	6
ZCCHC9	84240	zinc finger, CCHC domain containing 9	ZCCHC9	6
TCHP	84260	trichoplein, keratin filament binding	TCHP	6
ZNF512	84450	zinc finger protein 512	ZNF512	6
PHYHIPL	84457	phytanoyl-CoA 2-hydroxylase interacting protein-like	PHYHIPL	6
PPAPDC1B	84513	phosphatidic acid phosphatase type 2 domain containing 1B	PPAPDC1B	6
ST6GAL2	84620	ST6 beta-galactosamide alpha-2,6-sialyltranferase 2	ST6GAL2	6
RNASE7	84659	ribonuclease, RNase A family, 7	RNASE7	6
EFCAB4B	84766	EF-hand calcium binding domain 4B	EFCAB4B	6
SFT2D3	84826	SFT2 domain containing 3	SFT2D3	6
ZNF496	84838	zinc finger protein 496	ZNF496	6
PTPN5	84867	protein tyrosine phosphatase, non-receptor type 5 (striatum-enriched)	PTPN5	6
C1orf198	84886	chromosome 1 open reading frame 198	C1orf198	6
ATOH8	84913	atonal homolog 8 (Drosophila)	ATOH8	6
ZNF566	84924	zinc finger protein 566	ZNF566	6
UBASH3B	84959	ubiquitin associated and SH3 domain containing B	UBASH3B	6
USP45	85015	ubiquitin specific peptidase 45	USP45	6
KIAA1644	85352	KIAA1644	KIAA1644	6
EAF1	85403	ELL associated factor 1	EAF1	6
SLC45A3	85414	solute carrier family 45, member 3	SLC45A3	6
ZCRB1	85437	zinc finger CCHC-type and RNA binding motif 1	ZCRB1	6
FCHSD1	89848	FCH and double SH3 domains 1	FCHSD1	6
FAM125B	89853	family with sequence similarity 125, member B	MVB12B	6
SLAMF9	89886	SLAM family member 9	SLAMF9	6
VWA5B2	90113	von Willebrand factor A domain containing 5B2	VWA5B2	6
SHF	90525	Src homology 2 domain containing F	SHF	6
IL33	90865	interleukin 33	IL33	6
C12orf29	91298	chromosome 12 open reading frame 29	C12orf29	6
ANKRD44	91526	ankyrin repeat domain 44	ANKRD44	6
MYLK3	91807	myosin light chain kinase 3	MYLK3	6
UBTD2	92181	ubiquitin domain containing 2	UBTD2	6
CADPS2	93664	Ca++-dependent secretion activator 2	CADPS2	6
ATPIF1	93974	ATPase inhibitory factor 1	ATPIF1	6
SFXN5	94097	sideroflexin 5	SFXN5	6
H2AFV	94239	H2A histone family, member V	H2AFV	6
LIMS3	96626	LIM and senescent cell antigen-like domains 3	LIMS3	6
AHNAK2	113146	AHNAK nucleoprotein 2	AHNAK2	6
GLCCI1	113263	glucocorticoid induced transcript 1	GLCCI1	6
DTX2	113878	deltex homolog 2 (Drosophila)	DTX2	6
CSMD3	114788	CUB and Sushi multiple domains 3	CSMD3	6
TMEM132B	114795	transmembrane protein 132B	TMEM132B	6
FBXO32	114907	F-box protein 32	FBXO32	6
DDIT4L	115265	DNA-damage-inducible transcript 4-like	DDIT4L	6
PCMTD1	115294	protein-L-isoaspartate (D-aspartate) O-methyltransferase domain containing 1	PCMTD1	6
FCHO2	115548	FCH domain only 2	FCHO2	6
ARL11	115761	ADP-ribosylation factor-like 11	ARL11	6
LRRC58	116064	leucine rich repeat containing 58	LRRC58	6
NUS1	116150	nuclear undecaprenyl pyrophosphate synthase 1 homolog (S. cerevisiae)	NUS1	6
RAB39B	116442	RAB39B, member RAS oncogene family	RAB39B	6
TMC1	117531	transmembrane channel-like 1	TMC1	6
FAM24A	118670	family with sequence similarity 24, member A	FAM24A	6
SLC36A4	120103	solute carrier family 36 (proton/amino acid symporter), member 4	SLC36A4	6
PRR20A	122183	proline rich 20A	PRR20A	6
C14orf28	122525	chromosome 14 open reading frame 28	C14orf28	6
TRAPPC6B	122553	trafficking protein particle complex 6B	TRAPPC6B	6
FRMD6	122786	FERM domain containing 6	FRMD6	6
MSI2	124540	musashi homolog 2 (Drosophila)	MSI2	6
CYB5D2	124936	cytochrome b5 domain containing 2	CYB5D2	6
ZFP3	124961	zinc finger protein 3 homolog (mouse)	ZFP3	6
ZSWIM7	125150	zinc finger, SWIM-type containing 7	ZSWIM7	6
ZNF491	126069	zinc finger protein 491	ZNF491	6
ZNF792	126375	zinc finger protein 792	ZNF792	6
C2CD4C	126567	C2 calcium-dependent domain containing 4C	C2CD4C	6
ZPLD1	131368	zona pellucida-like domain containing 1	ZPLD1	6
DCBLD2	131566	discoidin, CUB and LCCL domain containing 2	DCBLD2	6
LIN54	132660	lin-54 homolog (C. elegans)	LIN54	6
SPATA18	132671	spermatogenesis associated 18	SPATA18	6
C4orf32	132720	chromosome 4 open reading frame 32	C4orf32	6
WDR36	134430	WD repeat domain 36	WDR36	6
C7orf31	136895	chromosome 7 open reading frame 31	C7orf31	6
HDX	139324	highly divergent homeobox	HDX	6
MAGEE2	139599	melanoma antigen family E, 2	MAGEE2	6
UBE2F	140739	ubiquitin-conjugating enzyme E2F (putative)	UBE2F	6
KRT72	140807	keratin 72	KRT72	6
ZNF280B	140883	zinc finger protein 280B	ZNF280B	6
TRUB1	142940	TruB pseudouridine (psi) synthase homolog 1 (E. coli)	TRUB1	6
MPP7	143098	membrane protein, palmitoylated 7 (MAGUK p55 subfamily member 7)	MPP7	6
DYDC1	143241	DPY30 domain containing 1	DYDC1	6
EIF5AL1	143244	eukaryotic translation initiation factor 5A-like 1	EIF5AL1	6
C10orf82	143379	chromosome 10 open reading frame 82	C10orf82	6
XRRA1	143570	X-ray radiation resistance associated 1	XRRA1	6
UBQLNL	143630	ubiquilin-like	UBQLNL	6
FAM81A	145773	family with sequence similarity 81, member A	FAM81A	6
CMTM2	146225	CKLF-like MARVEL transmembrane domain containing 2	CMTM2	6
TMED6	146456	transmembrane emp24 protein transport domain containing 6	TMED6	6
ZNF418	147686	zinc finger protein 418	ZNF418	6
ZNF555	148254	zinc finger protein 555	ZNF555	6
SLC30A7	148867	solute carrier family 30 (zinc transporter), member 7	SLC30A7	6
MOB3C	148932	MOB kinase activator 3C	MOB3C	6
FBXO41	150726	F-box protein 41	FBXO41	6
FAM84A	151354	family with sequence similarity 84, member A	FAM84A	6
SGOL1	151648	shugoshin-like 1 (S. pombe)	SGOL1	6
RNF38	152006	ring finger protein 38	RNF38	6
FGD5	152273	FYVE, RhoGEF and PH domain containing 5	FGD5	6
DAB2IP	153090	DAB2 interacting protein	DAB2IP	6
CREBRF	153222	CREB3 regulatory factor	CREBRF	6
SRFBP1	153443	serum response factor binding protein 1	SRFBP1	6
SNRNP48	154007	small nuclear ribonucleoprotein 48kDa (U11/U12)	SNRNP48	6
NKAIN2	154215	Na+/K+ transporting ATPase interacting 2	NKAIN2	6
C8orf37	157657	chromosome 8 open reading frame 37	C8orf37	6
VPS13B	157680	vacuolar protein sorting 13 homolog B (yeast)	VPS13B	6
KIAA1958	158405	KIAA1958	KIAA1958	6
SLC5A12	159963	solute carrier family 5 (sodium/glucose cotransporter), member 12	SLC5A12	6
DENND5B	160518	DENN/MADD domain containing 5B	DENND5B	6
GPR180	160897	G protein-coupled receptor 180	GPR180	6
TMEM30B	161291	transmembrane protein 30B	TMEM30B	6
LPPR5	163404	lipid phosphate phosphatase-related protein type 5	LPPR5	6
PAQR7	164091	progestin and adipoQ receptor family member VII	PAQR7	6
C2orf57	165100	chromosome 2 open reading frame 57	C2orf57	6
DCLK2	166614	doublecortin-like kinase 2	DCLK2	6
RBM46	166863	RNA binding motif protein 46	RBM46	6
PAPD4	167153	PAP associated domain containing 4	PAPD4	6
DCP2	167227	DCP2 decapping enzyme homolog (S. cerevisiae)	DCP2	6
FAM71C	196472	family with sequence similarity 71, member C	FAM71C	6
PLD5	200150	phospholipase D family, member 5	PLD5	6
SPRED2	200734	sprouty-related, EVH1 domain containing 2	SPRED2	6
ARL13B	200894	ADP-ribosylation factor-like 13B	ARL13B	6
TMEM192	201931	transmembrane protein 192	TMEM192	6
SAMD9L	219285	sterile alpha motif domain containing 9-like	SAMD9L	6
FAM123A	219287	family with sequence similarity 123A	amer2	6
CCNY	219771	cyclin Y	CCNY	6
DOK6	220164	docking protein 6	DOK6	6
RNF152	220441	ring finger protein 152	RNF152	6
MARCH8	220972	membrane-associated ring finger (C3HC4) 8, E3 ubiquitin protein ligase	MARCH8	6
BEND6	221336	BEN domain containing 6	BEND6	6
FOXK1	221937	forkhead box K1	FOXK1	6
ATXN7L1	222255	ataxin 7-like 1	ATXN7L1	6
CADM2	253559	cell adhesion molecule 2	CADM2	6
FBXO33	254170	F-box protein 33	FBXO33	6
C19orf26	255057	chromosome 19 open reading frame 26	C19orf26	6
COL24A1	255631	collagen, type XXIV, alpha 1	COL24A1	6
PRR24	255783	proline rich 24	PRR24	6
GK5	256356	glycerol kinase 5 (putative)	GK5	6
EML3	256364	echinoderm microtubule associated protein like 3	EML3	6
HSPA12A	259217	heat shock 70kDa protein 12A	HSPA12A	6
MAGI3	260425	membrane associated guanylate kinase, WW and PDZ domain containing 3	MAGI3	6
IGSF22	283284	immunoglobulin superfamily, member 22	IGSF22	6
KSR2	283455	kinase suppressor of ras 2	KSR2	6
GPR137C	283554	G protein-coupled receptor 137C	GPR137C	6
C17orf58	284018	chromosome 17 open reading frame 58	C17orf58	6
GDPD1	284161	glycerophosphodiester phosphodiesterase domain containing 1	GDPD1	6
RABL3	285282	RAB, member of RAS oncogene family-like 3	RABL3	6
GPRIN3	285513	GPRIN family member 3	GPRIN3	6
RNF180	285671	ring finger protein 180	RNF180	6
RGMB	285704	RGM domain family, member B	RGMB	6
TUSC1	286319	tumor suppressor candidate 1	TUSC1	6
TMSB15B	286527	thymosin beta 15B	TMSB15B	6
KRT73	319101	keratin 73	KRT73	6
SNAI3	333929	snail homolog 3 (Drosophila)	SNAI3	6
NLRP9	338321	NLR family, pyrin domain containing 9	NLRP9	6
C1orf110	339512	chromosome 1 open reading frame 110	C1orf110	6
NAT8L	339983	N-acetyltransferase 8-like (GCN5-related, putative)	NAT8L	6
RGAG4	340526	retrotransposon gag domain containing 4	RGAG4	6
ZKSCAN2	342357	zinc finger with KRAB and SCAN domains 2	ZSCAN31	6
STAC2	342667	SH3 and cysteine rich domain 2	STAC2	6
ACTBL2	345651	actin, beta-like 2	ACTBL2	6
LANCL3	347404	LanC lantibiotic synthetase component C-like 3 (bacterial)	LANCL3	6
SKA2	348235	spindle and kinetochore associated complex subunit 2	SKA2	6
NUP43	348995	nucleoporin 43kDa	NUP43	6
LCE1E	353135	late cornified envelope 1E	LCE1E	6
ZNF445	353274	zinc finger protein 445	ZNF445	6
ZNF829	374899	zinc finger protein 829	ZNF829	6
MAST4	375449	microtubule associated serine/threonine kinase family member 4	MAST4	6
ENHO	375704	energy homeostasis associated	ENHO	6
PTAR1	375743	protein prenyltransferase alpha subunit repeat containing 1	PTAR1	6
SOGA3	387104	SOGA family member 3	SOGA3	6
CEP85L	387119	centrosomal protein 85kDa-like	CEP85L	6
FAM21A	387680	family with sequence similarity 21, member A	FAM21A	6
SH2D4B	387694	SH2 domain containing 4B	SH2D4B	6
FIBIN	387758	fin bud initiation factor homolog (zebrafish)	FIBIN	6
CLEC12B	387837	C-type lectin domain family 12, member B	CLEC12B	6
SBK1	388228	SH3-binding domain kinase 1	SBK1	6
ZNF470	388566	zinc finger protein 470	ZNF470	6
C2orf68	388969	chromosome 2 open reading frame 68	C2orf68	6
SLC9A4	389015	solute carrier family 9, subfamily A (NHE4, cation proton antiporter 4), member 4	SLC9A4	6
SAMD5	389432	sterile alpha motif domain containing 5	SAMD5	6
FAM221B	392307	family with sequence similarity 221, member B	FAM221B	6
FOXI2	399823	forkhead box I2	FOXI2	6
EML6	400954	echinoderm microtubule associated protein like 6	EML6	6
C9orf170	401535	chromosome 9 open reading frame 170	C9orf170	6
SLC25A53	401612	solute carrier family 25, member 53	SLC25A53	6
PPAPDC2	403313	phosphatidic acid phosphatase type 2 domain containing 2	PPAPDC2	6
APOBEC4	403314	apolipoprotein B mRNA editing enzyme, catalytic polypeptide-like 4 (putative)	APOBEC4	6
DDI1	414301	DNA-damage inducible 1 homolog 1 (S. cerevisiae)	DDI1	6
MTHFD2L	441024	methylenetetrahydrofolate dehydrogenase (NADP+ dependent) 2-like	MTHFD2L	6
PTCHD4	442213	patched domain containing 4	PTCHD4	6
BPY2B	442867	basic charge, Y-linked, 2B	BPY2B	6
BPY2C	442868	basic charge, Y-linked, 2C	BPY2C	6
FBXO48	554251	F-box protein 48	FBXO48	6
ZNF704	619279	zinc finger protein 704	ZNF704	6
HEPN1	641654	hepatocellular carcinoma, down-regulated 1	HEPN1	6
TXNRD3NB	645840	thioredoxin reductase 3 neighbor	TXNRD3NB	6
PRR20B	729233	proline rich 20B	PRR20B	6
PRR20E	729250	proline rich 20E	PRR20E	6
TMEM242	729515	transmembrane protein 242	TMEM242	6
C16orf52	730094	chromosome 16 open reading frame 52	C16orf52	6
CCDC152	100129792	coiled-coil domain containing 152	CCDC152	6
PYURF	100996939	PIGY upstream reading frame	PYURF	6
ABL2	27	v-abl Abelson murine leukemia viral oncogene homolog 2	ABL2	5
ACVRL1	94	activin A receptor type II-like 1	ACVRL1	5
ADAR	103	adenosine deaminase, RNA-specific	ADAR	5
ADCYAP1R1	117	adenylate cyclase activating polypeptide 1 (pituitary) receptor type I	ADCYAP1R1	5
ADD2	119	adducin 2 (beta)	ADD2	5
AP1G1	164	adaptor-related protein complex 1, gamma 1 subunit	AP1G1	5
AK4	205	adenylate kinase 4	AK4	5
ALAD	210	aminolevulinate dehydratase	ALAD	5
ANGPT2	285	angiopoietin 2	ANGPT2	5
AQP4	361	aquaporin 4	AQP4	5
ABCC6	368	ATP-binding cassette, sub-family C (CFTR/MRP), member 6	ABCC6	5
ARG2	384	arginase, type II	ARG2	5
STS	412	steroid sulfatase (microsomal), isozyme S	STS	5
ATP5F1	515	ATP synthase, H+ transporting, mitochondrial Fo complex, subunit B1	ATP5F1	5
ATP6V1B2	526	ATPase, H+ transporting, lysosomal 56/58kDa, V1 subunit B2	ATP6V1B2	5
BAAT	570	bile acid CoA: amino acid N-acyltransferase (glycine N-choloyltransferase)	BAAT	5
BACH1	571	BTB and CNC homology 1, basic leucine zipper transcription factor 1	BACH1	5
BCL2	596	B-cell CLL/lymphoma 2	BCL2	5
BCL2A1	597	BCL2-related protein A1	BCL2A1	5
BMI1	648	BMI1 polycomb ring finger oncogene	BMI1	5
BMP7	655	bone morphogenetic protein 7	BMP7	5
BMPR2	659	bone morphogenetic protein receptor, type II (serine/threonine kinase)	BMPR2	5
KLF5	688	Kruppel-like factor 5 (intestinal)	KLF5	5
CACNA1C	775	calcium channel, voltage-dependent, L type, alpha 1C subunit	CACNA1C	5
CAMK4	814	calcium/calmodulin-dependent protein kinase IV	CAMK4	5
CASP8	841	caspase 8, apoptosis-related cysteine peptidase	CASP8	5
CASQ2	845	calsequestrin 2 (cardiac muscle)	CASQ2	5
CCND2	894	cyclin D2	CCND2	5
CCT6A	908	chaperonin containing TCP1, subunit 6A (zeta 1)	CCT6A	5
CD2	914	CD2 molecule	CD2	5
CD8B	926	CD8b molecule	CD8B	5
MS4A1	931	membrane-spanning 4-domains, subfamily A, member 1	MS4A1	5
CD28	940	CD28 molecule	CD28	5
CDK3	1018	cyclin-dependent kinase 3	CDK3	5
CDS1	1040	CDP-diacylglycerol synthase (phosphatidate cytidylyltransferase) 1	CDS1	5
CLGN	1047	calmegin	CLGN	5
CFTR	1080	cystic fibrosis transmembrane conductance regulator (ATP-binding cassette sub-family C, member 7)	CFTR	5
RCC1	1104	regulator of chromosome condensation 1	RCC1	5
CHD1	1105	chromodomain helicase DNA binding protein 1	CHD1	5
CHRM3	1131	cholinergic receptor, muscarinic 3	CHRM3	5
CNN2	1265	calponin 2	CNN2	5
COL5A2	1290	collagen, type V, alpha 2	COL5A2	5
CRYZ	1429	crystallin, zeta (quinone reductase)	CRYZ	5
CSF2RB	1439	colony stimulating factor 2 receptor, beta, low-affinity (granulocyte-macrophage)	CSF2RB	5
CST3	1471	cystatin C	CST3	5
CTNNA1	1495	catenin (cadherin-associated protein), alpha 1, 102kDa	CTNNA1	5
CTPS1	1503	CTP synthase 1	CTPS1	5
CTSZ	1522	cathepsin Z	CTSZ	5
CYBA	1535	cytochrome b-245, alpha polypeptide	CYBA	5
CYP1B1	1545	cytochrome P450, family 1, subfamily B, polypeptide 1	CYP1B1	5
CYP3A4	1576	cytochrome P450, family 3, subfamily A, polypeptide 4	CYP3A4	5
DCX	1641	doublecortin	DCX	5
DMXL1	1657	Dmx-like 1	DMXL1	5
DPEP1	1800	dipeptidase 1 (renal)	DPEP1	5
DSC2	1824	desmocollin 2	DSC2	5
DSP	1832	desmoplakin	DSP	5
EIF5	1983	eukaryotic translation initiation factor 5	EIF5	5
ELK4	2005	ELK4, ETS-domain protein (SRF accessory protein 1)	ELK4	5
EPB41	2035	erythrocyte membrane protein band 4.1 (elliptocytosis 1, RH-linked)	EPB41	5
ACSL3	2181	acyl-CoA synthetase long-chain family member 3	ACSL3	5
FANCF	2188	Fanconi anemia, complementation group F	FANCF	5
MS4A2	2206	membrane-spanning 4-domains, subfamily A, member 2	MS4A2	5
FMO1	2326	flavin containing monooxygenase 1	FMO1	5
FMR1	2332	fragile X mental retardation 1	FMR1	5
FOS	2353	FBJ murine osteosarcoma viral oncogene homolog	FOS	5
FPR3	2359	formyl peptide receptor 3	FPR3	5
GABRA4	2557	gamma-aminobutyric acid (GABA) A receptor, alpha 4	GABRA4	5
GALNT2	2590	UDP-N-acetyl-alpha-D-galactosamine:polypeptide N-acetylgalactosaminyltransferase 2 (GalNAc-T2)	GALNT2	5
GCNT2	2651	glucosaminyl (N-acetyl) transferase 2, I-branching enzyme (I blood group)	GCNT2	5
GHR	2690	growth hormone receptor	GHR	5
GCLC	2729	glutamate-cysteine ligase, catalytic subunit	GCLC	5
GLE1	2733	GLE1 RNA export mediator homolog (yeast)	GLE1	5
GMFB	2764	glia maturation factor, beta	GMFB	5
GNAI3	2773	guanine nucleotide binding protein (G protein), alpha inhibiting activity polypeptide 3	GNAI3	5
GNG7	2788	guanine nucleotide binding protein (G protein), gamma 7	GNG7	5
GNS	2799	glucosamine (N-acetyl)-6-sulfatase	GNS	5
GRID2	2895	glutamate receptor, ionotropic, delta 2	GRID2	5
GSPT1	2935	G1 to S phase transition 1	GSPT1	5
GTF2A2	2958	general transcription factor IIA, 2, 12kDa	GTF2A2	5
GUCA1B	2979	guanylate cyclase activator 1B (retina)	GUCA1B	5
GUCY1A3	2982	guanylate cyclase 1, soluble, alpha 3	GUCY1A3	5
HDAC2	3066	histone deacetylase 2	HDAC2	5
HLA-DMA	3108	major histocompatibility complex, class II, DM alpha	HLA-DMA	5
HLA-DOA	3111	major histocompatibility complex, class II, DO alpha	HLA-DOA	5
HLA-DQA2	3118	major histocompatibility complex, class II, DQ alpha 2	HLA-DQA2	5
HNRNPH1	3187	heterogeneous nuclear ribonucleoprotein H1 (H)	HNRNPH1	5
TLX2	3196	T-cell leukemia homeobox 2	TLX2	5
HSBP1	3281	heat shock factor binding protein 1	HSBP1	5
HSPA5	3309	heat shock 70kDa protein 5 (glucose-regulated protein, 78kDa)	HSPA5	5
HTR1F	3355	5-hydroxytryptamine (serotonin) receptor 1F, G protein-coupled	HTR1F	5
HTR5A	3361	5-hydroxytryptamine (serotonin) receptor 5A, G protein-coupled	HTR5A	5
IGF1	3479	insulin-like growth factor 1 (somatomedin C)	IGF1	5
IL6R	3570	interleukin 6 receptor	IL6R	5
INPP4A	3631	inositol polyphosphate-4-phosphatase, type I, 107kDa	INPP4A	5
ITGA9	3680	integrin, alpha 9	ITGA9	5
ITGB6	3694	integrin, beta 6	ITGB6	5
JUN	3725	jun proto-oncogene	JUN	5
KCNA3	3738	potassium voltage-gated channel, shaker-related subfamily, member 3	KCNA3	5
KPNB1	3837	karyopherin (importin) beta 1	KPNB1	5
KPNA4	3840	karyopherin alpha 4 (importin alpha 3)	KPNA4	5
AFF3	3899	AF4/FMR2 family, member 3	AFF3	5
LIMK2	3985	LIM domain kinase 2	LIMK2	5
LIMS1	3987	LIM and senescent cell antigen-like domains 1	LIMS1	5
LIPC	3990	lipase, hepatic	LIPC	5
LPP	4026	LIM domain containing preferred translocation partner in lipoma	LPP	5
LRCH4	4034	leucine-rich repeats and calponin homology (CH) domain containing 4	LRCH4	5
LRP4	4038	low density lipoprotein receptor-related protein 4	LRP4	5
CYP4F3	4051	cytochrome P450, family 4, subfamily F, polypeptide 3	CYP4F3	5
SMAD2	4087	SMAD family member 2	SMAD2	5
SMAD4	4089	SMAD family member 4	SMAD4	5
MAGEB4	4115	melanoma antigen family B, 4	MAGEB4	5
MARK3	4140	MAP/microtubule affinity-regulating kinase 3	MARK3	5
CHST6	4166	carbohydrate (N-acetylglucosamine 6-O) sulfotransferase 6	CHST6	5
MEF2D	4209	myocyte enhancer factor 2D	MEF2D	5
MET	4233	met proto-oncogene (hepatocyte growth factor receptor)	MET	5
MFAP3	4238	microfibrillar-associated protein 3	MFAP3	5
MSH2	4436	mutS homolog 2, colon cancer, nonpolyposis type 1 (E. coli)	MSH2	5
MSR1	4481	macrophage scavenger receptor 1	MSR1	5
MT1X	4501	metallothionein 1X	MT1X	5
MTHFR	4524	methylenetetrahydrofolate reductase (NAD(P)H)	MTHFR	5
MTM1	4534	myotubularin 1	MTM1	5
MTR	4548	5-methyltetrahydrofolate-homocysteine methyltransferase	MTR	5
MYO5A	4644	myosin VA (heavy chain 12, myoxin)	MYO5A	5
[truncated: 715 more rows]
