# Supplementary material for: Transgenic mice overexpressing miR-137 in the brain show schizophrenia-associated behavioral deficits and transcriptome profiles
Source: PLoS One. 2019 Jul 30;14(7):e0220389. doi: 10.1371/journal.pone.0220389 (PMC6667145; doi:10.1371/journal.pone.0220389)
Supplement: S6 Table — (XLSX) [file pone.0220389.s006.xlsx]

## Sheet: Long DOI
hsa-miR-137 predicted genes(Genes:2714) vs. Prefrontal cortex Brodmann area 46 - schizophrenics with long DOI _vs_ healthy controls(Genes:245) Common Genes:(40)
Gene	EntrezGene ID	Description	Bioset1 Imported ID	Bioset1 Rank	SUM 1	Bioset2 Imported ID	Bioset2 Rank	Fold Change 2
KCTD12	115207	potassium channel tetramerisation domain containing 12	KCTD12	38	9	212188_at	32	1.42
SLC17A6	57084	solute carrier family 17 (sodium-dependent inorganic phosphate cotransporter), member 6	SLC17A6	38	9	220551_at	194	-1.22
SSR1	6745	signal sequence receptor, alpha	SSR1	38	9	200890_s_at	121	1.27
ZMAT4	79698	zinc finger, matrin-type 4	ZMAT4	38	9	219877_at	182	-1.23
LRP12	29967	low density lipoprotein receptor-related protein 12	LRP12	168	8	220254_at	36	1.41
OSBPL3	26031	oxysterol binding protein-like 3	OSBPL3	168	8	209627_s_at	95	-1.29
PTGS2	5743	prostaglandin-endoperoxide synthase 2 (prostaglandin G/H synthase and cyclooxygenase)	PTGS2	168	8	204748_at	20	-1.47
RAPGEF5	9771	Rap guanine nucleotide exchange factor (GEF) 5	RAPGEF5	168	8	204680_s_at	66	1.33
TMED5	50999	transmembrane emp24 protein transport domain containing 5	TMED5	168	8	202194_at	72	1.32
ASPH	444	aspartate beta-hydroxylase	ASPH	484	7	210896_s_at	13	1.53
CACNA1D	776	calcium channel, voltage-dependent, L type, alpha 1D subunit	CACNA1D	484	7	210108_at	149	-1.25
EIF2S3	1968	eukaryotic translation initiation factor 2, subunit 3 gamma, 52kDa	EIF2S3	484	7	205321_at	29	1.43
EMCN	51705	endomucin	EMCN	484	7	227874_at	134	-1.26
LBH	81606	limb bud and heart development homolog (mouse)	LBH	484	7	221011_s_at	65	-1.34
MAP3K2	10746	mitogen-activated protein kinase kinase kinase 2	MAP3K2	484	7	221695_s_at	95	1.29
NAALAD2	10003	N-acetylated alpha-linked acidic dipeptidase 2	NAALAD2	484	7	233815_at	149	-1.25
NREP	9315	neuronal regeneration related protein homolog (rat)	NREP	484	7	201310_s_at	215	-1.21
OTOGL	283310	otogelin-like	OTOGL	484	7	1553746_a_at	66	-1.33
SCRT1	83482	scratch homolog 1, zinc finger protein (Drosophila)	SCRT1	484	7	228761_at	240	-1.2
SPTLC2	9517	serine palmitoyltransferase, long chain base subunit 2	SPTLC2	484	7	203127_s_at	36	1.41
TCERG1L	256536	transcription elongation regulator 1-like	TCERG1L	484	7	231257_at	149	-1.25
TRAM2	9697	translocation associated membrane protein 2	TRAM2	484	7	202368_s_at	194	1.22
ABHD5	51099	abhydrolase domain containing 5	ABHD5	1068	6	218739_at	121	1.27
CAMKK2	10645	calcium/calmodulin-dependent protein kinase kinase 2, beta	CAMKK2	1068	6	213812_s_at	5	-1.68
COL24A1	255631	collagen, type XXIV, alpha 1	COL24A1	1068	6	238732_at	61	-1.35
DERL1	79139	derlin 1	DERL1	1068	6	219402_s_at	149	1.25
DTX4	23220	deltex homolog 4 (Drosophila)	DTX4	1068	6	212611_at	84	-1.31
DUSP1	1843	dual specificity phosphatase 1	DUSP1	1068	6	201041_s_at	72	-1.32
EML6	400954	echinoderm microtubule associated protein like 6	EML6	1068	6	229656_s_at	121	-1.27
HLA-DQB1	3119	major histocompatibility complex, class II, DQ beta 1	HLA-DQB1	1068	6	209823_x_at	1	2.03
TPD52L1	7164	tumor protein D52-like 1	TPD52L1	1068	6	203786_s_at	32	1.42
CPLX1	10815	complexin 1	CPLX1	1877	5	223500_at	168	-1.24
FBXO9	26268	F-box protein 9	FBXO9	1877	5	212991_at	168	-1.24
NFX1	4799	nuclear transcription factor, X-box binding 1	NFX1	1877	5	1553348_a_at	194	1.22
NKTR	4820	natural killer-tumor recognition sequence	NKTR	1877	5	215338_s_at	240	1.2
PDGFD	80310	platelet derived growth factor D	PDGFD	1877	5	219304_s_at	32	-1.42
TRAK1	22906	trafficking protein, kinesin binding 1	TRAK1	1877	5	201283_s_at	194	1.22
VANGL1	81839	vang-like 1 (van gogh, Drosophila)	VANGL1	1877	5	229997_at	84	1.31
XKR6	286046	XK, Kell blood group complex subunit-related family, member 6	XKR6	1877	5	1553640_at	240	-1.2
ZNF160	90338	zinc finger protein 160	ZNF160	1877	5	1567032_s_at	215	1.21

## Sheet: Intermediate DOI
hsa-miR-137 predicted genes(Genes:2714) vs. Prefrontal cortex Brodmann area 46 - schizophrenics with intermediate DOI _vs_ healthy controls(Genes:1732) Common Genes:(301)
Gene	EntrezGene ID	Description	Bioset1 Imported ID	Bioset1 Rank	SUM 1	Bioset2 Imported ID	Bioset2 Rank	Fold Change 2
QSER1	79832	glutamine and serine rich 1	QSER1	2	10	226265_at	785	1.32
ZAK	51776	sterile alpha motif and leucine zipper containing kinase AZK	ZAK	2	10	225662_at	1003	1.29
ANKRD12	23253	ankyrin repeat domain 12	ANKRD12	38	9	241508_at	1927	1.2
ARHGAP44	9912	Rho GTPase activating protein 44	ARHGAP44	38	9	205414_s_at	1679	-1.22
B3GALT2	8707	UDP-Gal:betaGlcNAc beta 1,3-galactosyltransferase, polypeptide 2	B3GALT2	38	9	217452_s_at	731	-1.33
FAM126B	285172	family with sequence similarity 126, member B	FAM126B	38	9	1558959_at	330	-1.44
KIAA1462	57608	KIAA1462	KIAA1462	38	9	231841_s_at	157	-1.54
KLF15	28999	Kruppel-like factor 15	KLF15	38	9	231015_at	785	1.32
NBEA	26960	neurobeachin	NBEA	38	9	221207_s_at	731	-1.33
NXT2	55916	nuclear transport factor 2-like export factor 2	NXT2	38	9	209628_at	307	1.45
SHROOM2	357	shroom family member 2	SHROOM2	38	9	204967_at	1144	-1.27
SLC25A5	292	solute carrier family 25 (mitochondrial carrier; adenine nucleotide translocator), member 5	SLC25A5	38	9	200657_at	1252	-1.26
STK38	11329	serine/threonine kinase 38	STK38	38	9	202951_at	850	1.31
STRBP	55342	spermatid perinuclear RNA binding protein	STRBP	38	9	223245_at	936	-1.3
TBC1D19	55296	TBC1 domain family, member 19	TBC1D19	38	9	220260_at	936	-1.3
ZNF326	284695	zinc finger protein 326	ZNF326	38	9	227680_at	936	1.3
ABHD6	57406	abhydrolase domain containing 6	ABHD6	168	8	221679_s_at	433	-1.4
ABI3BP	25890	ABI family, member 3 (NESH) binding protein	ABI3BP	168	8	223395_at	1003	1.29
AHCYL1	10768	adenosylhomocysteinase-like 1	AHCYL1	168	8	200849_s_at	850	1.31
BAZ1A	11177	bromodomain adjacent to zinc finger domain, 1A	BAZ1A	168	8	217985_s_at	1144	1.27
BBX	56987	bobby sox homolog (Drosophila)	BBX	168	8	223134_at	350	1.43
CTTNBP2NL	55917	CTTNBP2 N-terminal like	CTTNBP2NL	168	8	231822_at	785	-1.32
EFR3A	23167	EFR3 homolog A (S. cerevisiae)	EFR3A	168	8	212150_at	850	-1.31
ERBB2IP	55914	erbb2 interacting protein	ERBB2IP	168	8	222473_s_at	370	1.42
ESRRG	2104	estrogen-related receptor gamma	ESRRG	168	8	207981_s_at	1457	-1.24
FAT3	120114	FAT tumor suppressor homolog 3 (Drosophila)	FAT3	168	8	1558964_at	936	1.3
FGF9	2254	fibroblast growth factor 9 (glia-activating factor)	FGF9	168	8	206404_at	850	-1.31
FXYD6	53826	FXYD domain containing ion transport regulator 6	FXYD6	168	8	217897_at	1457	-1.24
GABRA1	2554	gamma-aminobutyric acid (GABA) A receptor, alpha 1	GABRA1	168	8	244118_at	103	-1.61
GRIN2A	2903	glutamate receptor, ionotropic, N-methyl D-aspartate 2A	GRIN2A	168	8	206534_at	227	-1.49
HBS1L	10767	HBS1-like (S. cerevisiae)	HBS1L	168	8	209315_at	1252	1.26
IDE	3416	insulin-degrading enzyme	IDE	168	8	217496_s_at	1679	-1.22
KCNA1	3736	potassium voltage-gated channel, shaker-related subfamily, member 1 (episodic ataxia with myokymia)	KCNA1	168	8	230849_at	544	-1.37
KCNA2	3737	potassium voltage-gated channel, shaker-related subfamily, member 2	KCNA2	168	8	239118_at	1561	-1.23
KMO	8564	kynurenine 3-monooxygenase (kynurenine 3-hydroxylase)	KMO	168	8	205306_x_at	1360	-1.25
MLL	4297	myeloid/lymphoid or mixed-lineage leukemia (trithorax homolog, Drosophila)	KMT2A	168	8	212079_s_at	850	1.31
MIA3	375056	melanoma inhibitory activity family, member 3	MIA3	168	8	1569057_s_at	850	-1.31
NEFH	4744	neurofilament, heavy polypeptide	NEFH	168	8	33767_at	330	-1.44
NIPBL	25836	Nipped-B homolog (Drosophila)	NIPBL	168	8	242352_at	217	1.5
NRXN1	9378	neurexin 1	NRXN1	168	8	209915_s_at	679	-1.34
OXR1	55074	oxidation resistance 1	OXR1	168	8	222553_x_at	509	-1.38
PCGF5	84333	polycomb group ring finger 5	PCGF5	168	8	229194_at	632	1.35
PDCD6	10016	programmed cell death 6	PDCD6	168	8	203415_at	1144	-1.27
PDE1A	5136	phosphodiesterase 1A, calmodulin-dependent	PDE1A	168	8	242789_at	15	-1.84
PIAS2	9063	protein inhibitor of activated STAT, 2	PIAS2	168	8	1555514_a_at	1144	-1.27
PITPNA	5306	phosphatidylinositol transfer protein, alpha	PITPNA	168	8	201191_at	1144	-1.27
PKN2	5586	protein kinase N2	PKN2	168	8	212629_s_at	509	1.38
POLR2C	5432	polymerase (RNA) II (DNA directed) polypeptide C, 33kDa	POLR2C	168	8	208996_s_at	1790	-1.21
PPP1CB	5500	protein phosphatase 1, catalytic subunit, beta isozyme	PPP1CB	168	8	228222_at	463	-1.39
PPP5C	5536	protein phosphatase 5, catalytic subunit	PPP5C	168	8	201979_s_at	1679	-1.22
PRKAB1	5564	protein kinase, AMP-activated, beta 1 non-catalytic subunit	PRKAB1	168	8	201835_s_at	1679	-1.22
PTN	5764	pleiotrophin	PTN	168	8	209466_x_at	590	1.36
PVALB	5816	parvalbumin	PVALB	168	8	205336_at	28	-1.75
QKI	9444	QKI, KH domain containing, RNA binding	QKI	168	8	212636_at	785	1.32
SAR1B	51128	SAR1 homolog B (S. cerevisiae)	SAR1B	168	8	218254_s_at	1561	1.23
SNX25	83891	sorting nexin 25	SNX25	168	8	227408_s_at	1457	-1.24
SV2B	9899	synaptic vesicle glycoprotein 2B	SV2B	168	8	232426_at	785	-1.32
SYNJ1	8867	synaptojanin 1	SYNJ1	168	8	207594_s_at	5	-1.97
TJP1	7082	tight junction protein 1	TJP1	168	8	243184_at	275	1.46
TRIM23	373	tripartite motif containing 23	TRIM23	168	8	210995_s_at	84	-1.64
UBE2Z	65264	ubiquitin-conjugating enzyme E2Z	UBE2Z	168	8	217750_s_at	1927	-1.2
UBLCP1	134510	ubiquitin-like domain containing CTD phosphatase 1	UBLCP1	168	8	227413_at	679	-1.34
ADAM23	8745	ADAM metallopeptidase domain 23	ADAM23	484	7	206046_at	1078	-1.28
AGGF1	55109	angiogenic factor with G patch and FHA domains 1	AGGF1	484	7	218534_s_at	1457	-1.24
ARHGAP5	394	Rho GTPase activating protein 5	ARHGAP5	484	7	217936_at	1457	1.24
ARHGEF7	8874	Rho guanine nucleotide exchange factor (GEF) 7	ARHGEF7	484	7	229642_at	509	-1.38
ATG5	9474	autophagy related 5	ATG5	484	7	210639_s_at	157	-1.54
BCAT1	586	branched chain amino-acid transaminase 1, cytosolic	BCAT1	484	7	214452_at	1457	-1.24
BDP1	55814	B double prime 1, subunit of RNA polymerase III transcription initiation factor IIIB	BDP1	484	7	224227_s_at	785	1.32
CACNB2	783	calcium channel, voltage-dependent, beta 2 subunit	CACNB2	484	7	207776_s_at	463	-1.39
CCNI	10983	cyclin I	CCNI	484	7	208656_s_at	1561	-1.23
CDK19	23097	cyclin-dependent kinase 19	CDK19	484	7	212897_at	1457	1.24
CHD7	55636	chromodomain helicase DNA binding protein 7	CHD7	484	7	218829_s_at	1790	1.21
CNST	163882	consortin, connexin sorting protein	CNST	484	7	1554661_s_at	850	-1.31
DAAM1	23002	dishevelled associated activator of morphogenesis 1	DAAM1	484	7	244062_at	1561	1.23
DCLK1	9201	doublecortin-like kinase 1	DCLK1	484	7	215303_at	399	-1.41
DLGAP1	9229	discs, large (Drosophila) homolog-associated protein 1	DLGAP1	484	7	206489_s_at	590	-1.36
DNAJC18	202052	DnaJ (Hsp40) homolog, subfamily C, member 18	DNAJC18	484	7	227169_at	1003	-1.29
DTNA	1837	dystrobrevin, alpha	DTNA	484	7	205741_s_at	84	1.64
ENTPD4	9583	ectonucleoside triphosphate diphosphohydrolase 4	ENTPD4	484	7	1555358_a_at	936	-1.3
FBXL7	23194	F-box and leucine-rich repeat protein 7	FBXL7	484	7	213249_at	1144	1.27
FKBP1A	2280	FK506 binding protein 1A, 12kDa	FKBP1A	484	7	210186_s_at	509	-1.38
FKBP4	2288	FK506 binding protein 4, 59kDa	FKBP4	484	7	200894_s_at	1003	-1.29
FMNL2	114793	formin-like 2	FMNL2	484	7	242665_at	463	1.39
FNDC3B	64778	fibronectin type III domain containing 3B	FNDC3B	484	7	218618_s_at	1790	1.21
GABBR2	9568	gamma-aminobutyric acid (GABA) B receptor, 2	GABBR2	484	7	209991_x_at	399	-1.41
GEMIN2	8487	gem (nuclear organelle) associated protein 2	GEMIN2	484	7	210779_x_at	1252	-1.26
GLS	2744	glutaminase	GLS	484	7	203157_s_at	135	-1.57
GTPBP10	85865	GTP-binding protein 10 (putative)	GTPBP10	484	7	234311_s_at	1561	-1.23
GUCY1A2	2977	guanylate cyclase 1, soluble, alpha 2	GUCY1A2	484	7	228732_at	936	-1.3
HSD17B11	51170	hydroxysteroid (17-beta) dehydrogenase 11	HSD17B11	484	7	217989_at	1144	-1.27
KCNJ3	3760	potassium inwardly-rectifying channel, subfamily J, member 3	KCNJ3	484	7	207142_at	307	-1.45
KCNK1	3775	potassium channel, subfamily K, member 1	KCNK1	484	7	204678_s_at	244	-1.48
LCP2	3937	lymphocyte cytosolic protein 2 (SH2 domain containing leukocyte protein of 76kDa)	LCP2	484	7	205270_s_at	1790	-1.21
LRRC4	64101	leucine rich repeat containing 4	LRRC4	484	7	223552_at	936	-1.3
MAPK10	5602	mitogen-activated protein kinase 10	MAPK10	484	7	204813_at	1457	-1.24
NEGR1	257194	neuronal growth regulator 1	NEGR1	484	7	1553194_at	103	-1.61
NFIB	4781	nuclear factor I/B	NFIB	484	7	243933_at	370	1.42
NLGN4X	57502	neuroligin 4, X-linked	NLGN4X	484	7	1554689_a_at	785	-1.32
NREP	9315	neuronal regeneration related protein homolog (rat)	NREP	484	7	201309_x_at	57	-1.68
NSG1	27065	neuron specific gene family member 1	NSG1	484	7	209569_x_at	261	-1.47
OSBPL11	114885	oxysterol binding protein-like 11	OSBPL11	484	7	222586_s_at	198	1.51
PDE4D	5144	phosphodiesterase 4D, cAMP-specific	PDE4D	484	7	228962_at	1457	-1.24
PHGDH	26227	phosphoglycerate dehydrogenase	PHGDH	484	7	201397_at	1003	1.29
PLCXD3	345557	phosphatidylinositol-specific phospholipase C, X domain containing 3	PLCXD3	484	7	230081_at	850	-1.31
PPM1E	22843	protein phosphatase, Mg2+/Mn2+ dependent, 1E	PPM1E	484	7	205938_at	139	-1.56
RAB11A	8766	RAB11A, member RAS oncogene family	RAB11A	484	7	200863_s_at	1561	-1.23
RANBP9	10048	RAN binding protein 9	RANBP9	484	7	216125_s_at	330	-1.44
RCAN2	10231	regulator of calcineurin 2	RCAN2	484	7	203498_at	679	-1.34
RECQL	5965	RecQ protein-like (DNA helicase Q1-like)	RECQL	484	7	212917_x_at	936	1.3
RELL2	285613	RELT-like 2	RELL2	484	7	1564031_a_at	1003	-1.29
RPS6KA3	6197	ribosomal protein S6 kinase, 90kDa, polypeptide 3	RPS6KA3	484	7	203843_at	590	-1.36
SCN2B	6327	sodium channel, voltage-gated, type II, beta subunit	SCN2B	484	7	210363_s_at	103	-1.61
SLC6A17	388662	solute carrier family 6, member 17	SLC6A17	484	7	229925_at	1457	-1.24
SP1	6667	Sp1 transcription factor	SP1	484	7	224760_at	1457	1.24
SRPR	6734	signal recognition particle receptor (docking protein)	SRPR	484	7	200918_s_at	1360	-1.25
STK3	6788	serine/threonine kinase 3	STK3	484	7	204068_at	850	1.31
TCF12	6938	transcription factor 12	TCF12	484	7	208986_at	590	1.36
UBE2B	7320	ubiquitin-conjugating enzyme E2B	UBE2B	484	7	239163_at	850	1.31
UGP2	7360	UDP-glucose pyrophosphorylase 2	UGP2	484	7	205480_s_at	1003	-1.29
WDYHV1	55093	WDYHV motif containing 1	WDYHV1	484	7	219060_at	1003	-1.29
ZFYVE16	9765	zinc finger, FYVE domain containing 16	ZFYVE16	484	7	203651_at	679	1.34
ZNF385B	151126	zinc finger protein 385B	ZNF385B	484	7	1555800_at	32	-1.73
ABTB1	80325	ankyrin repeat and BTB (POZ) domain containing 1	ABTB1	1068	6	226442_at	936	-1.3
ALDH1A3	220	aldehyde dehydrogenase 1 family, member A3	ALDH1A3	1068	6	203180_at	1144	-1.27
ALDH8A1	64577	aldehyde dehydrogenase 8 family, member A1	ALDH8A1	1068	6	220148_at	850	1.31
API5	8539	apoptosis inhibitor 5	API5	1068	6	214959_s_at	275	-1.46
ARMC8	25852	armadillo repeat containing 8	ARMC8	1068	6	1555279_at	433	-1.4
ATP2A2	488	ATPase, Ca++ transporting, cardiac muscle, slow twitch 2	ATP2A2	1068	6	212361_s_at	1561	-1.23
ATP2B2	491	ATPase, Ca++ transporting, plasma membrane 2	ATP2B2	1068	6	216120_s_at	330	-1.44
BCAP29	55973	B-cell receptor-associated protein 29	BCAP29	1068	6	225677_at	1679	-1.22
BEND6	221336	BEN domain containing 6	BEND6	1068	6	231175_at	1144	-1.27
C12orf4	57102	chromosome 12 open reading frame 4	C12orf4	1068	6	218374_s_at	1561	-1.23
C16orf52	730094	chromosome 16 open reading frame 52	C16orf52	1068	6	227351_at	1144	-1.27
C1orf198	84886	chromosome 1 open reading frame 198	C1orf198	1068	6	223063_at	1457	1.24
C2orf68	388969	chromosome 2 open reading frame 68	C2orf68	1068	6	238768_at	1144	1.27
CADPS	8618	Ca++-dependent secretion activator	CADPS	1068	6	1568603_at	50	-1.69
CADPS2	93664	Ca++-dependent secretion activator 2	CADPS2	1068	6	219572_at	731	-1.33
CALD1	800	caldesmon 1	CALD1	1068	6	212077_at	1360	1.25
CBFA2T2	9139	core-binding factor, runt domain, alpha subunit 2; translocated to, 2	CBFA2T2	1068	6	233243_at	1144	1.27
CCDC152	100129792	coiled-coil domain containing 152	CCDC152	1068	6	237475_x_at	1003	1.29
CCNY	219771	cyclin Y	CCNY	1068	6	224647_at	1561	-1.23
CDC42	998	cell division cycle 42 (GTP binding protein, 25kDa)	CDC42	1068	6	210232_at	129	-1.58
CDC42BPA	8476	CDC42 binding protein kinase alpha (DMPK-like)	CDC42BPA	1068	6	215296_at	936	1.3
CDC42SE2	56990	CDC42 small effector 2	CDC42SE2	1068	6	1552613_s_at	227	-1.49
CERK	64781	ceramide kinase	CERK	1068	6	218421_at	1144	-1.27
DICER1	23405	dicer 1, ribonuclease type III	DICER1	1068	6	213229_at	850	1.31
DNAJC27	51277	DnaJ (Hsp40) homolog, subfamily C, member 27	DNAJC27	1068	6	227859_at	850	-1.31
EIF5B	9669	eukaryotic translation initiation factor 5B	EIF5B	1068	6	214314_s_at	632	1.35
EPHA4	2043	EPH receptor A4	EPHA4	1068	6	229374_at	275	-1.46
ERLIN2	11160	ER lipid raft associated 2	ERLIN2	1068	6	221543_s_at	679	1.34
FBXO33	254170	F-box protein 33	FBXO33	1068	6	227521_at	1003	-1.29
FHL2	2274	four and a half LIM domains 2	FHL2	1068	6	202949_s_at	275	-1.46
FNIP2	57600	folliculin interacting protein 2	FNIP2	1068	6	226460_at	731	-1.33
FUBP3	8939	far upstream element (FUSE) binding protein 3	FUBP3	1068	6	212824_at	1561	1.23
GDPD1	284161	glycerophosphodiester phosphodiesterase domain containing 1	GDPD1	1068	6	1555606_a_at	1927	-1.2
GLCCI1	113263	glucocorticoid induced transcript 1	GLCCI1	1068	6	1560316_s_at	350	-1.43
GLIPR1	11010	GLI pathogenesis-related 1	GLIPR1	1068	6	214085_x_at	64	-1.67
GLRX3	10539	glutaredoxin 3	GLRX3	1068	6	209080_x_at	850	-1.31
GNL1	2794	guanine nucleotide binding protein-like 1	GNL1	1068	6	238487_at	544	-1.37
GPR137C	283554	G protein-coupled receptor 137C	GPR137C	1068	6	242592_at	185	-1.52
H2AFV	94239	H2A histone family, member V	H2AFV	1068	6	227085_at	1927	1.2
HSPA12A	259217	heat shock 70kDa protein 12A	HSPA12A	1068	6	214434_at	850	-1.31
ITGAV	3685	integrin, alpha V	ITGAV	1068	6	202351_at	544	1.37
KAT2B	8850	K(lysine) acetyltransferase 2B	KAT2B	1068	6	203845_at	509	1.38
KCNC2	3747	potassium voltage-gated channel, Shaw-related subfamily, member 2	KCNC2	1068	6	240614_at	1003	-1.29
LAPTM4B	55353	lysosomal protein transmembrane 4 beta	LAPTM4B	1068	6	1554679_a_at	71	-1.66
LEPROT	54741	leptin receptor overlapping transcript	LEPROT	1068	6	202377_at	370	1.42
LGALS8	3964	lectin, galactoside-binding, soluble, 8	LGALS8	1068	6	210732_s_at	71	-1.66
LRRC58	116064	leucine rich repeat containing 58	LRRC58	1068	6	225479_at	1360	1.25
LRRN3	54674	leucine rich repeat neuronal 3	LRRN3	1068	6	209840_s_at	1790	-1.21
MAP2K4	6416	mitogen-activated protein kinase kinase 4	MAP2K4	1068	6	203265_s_at	14	-1.86
MAP3K13	9175	mitogen-activated protein kinase kinase kinase 13	MAP3K13	1068	6	206249_at	1790	-1.21
MAPK8	5599	mitogen-activated protein kinase 8	MAPK8	1068	6	226048_at	1003	-1.29
MARK1	4139	MAP/microtubule affinity-regulating kinase 1	MARK1	1068	6	221047_s_at	936	-1.3
MRPL4	51073	mitochondrial ribosomal protein L4	MRPL4	1068	6	223743_s_at	1252	-1.26
MSI2	124540	musashi homolog 2 (Drosophila)	MSI2	1068	6	243010_at	679	1.34
NFYC	4802	nuclear transcription factor Y, gamma	NFYC	1068	6	211797_s_at	679	-1.34
NGLY1	55768	N-glycanase 1	NGLY1	1068	6	220742_s_at	1457	-1.24
NOS1	4842	nitric oxide synthase 1 (neuronal)	NOS1	1068	6	239132_at	1003	-1.29
NR3C1	2908	nuclear receptor subfamily 3, group C, member 1 (glucocorticoid receptor)	NR3C1	1068	6	201866_s_at	509	-1.38
NUS1	116150	nuclear undecaprenyl pyrophosphate synthase 1 homolog (S. cerevisiae)	NUS1	1068	6	225070_at	463	-1.39
OCRL	4952	oculocerebrorenal syndrome of Lowe	OCRL	1068	6	208316_s_at	590	-1.36
PDE7A	5150	phosphodiesterase 7A	PDE7A	1068	6	224046_s_at	1457	-1.24
PHF3	23469	PHD finger protein 3	PHF3	1068	6	217951_s_at	1790	1.21
PHYHIPL	84457	phytanoyl-CoA 2-hydroxylase interacting protein-like	PHYHIPL	1068	6	226623_at	1078	-1.28
PLXDC1	57125	plexin domain containing 1	PLXDC1	1068	6	219700_at	544	-1.37
PRDX6	9588	peroxiredoxin 6	PRDX6	1068	6	200845_s_at	850	1.31
PTAR1	375743	protein prenyltransferase alpha subunit repeat containing 1	PTAR1	1068	6	243995_at	1360	1.25
PTBP1	5725	polypyrimidine tract binding protein 1	PTBP1	1068	6	211270_x_at	1790	1.21
PTCD3	55037	pentatricopeptide repeat domain 3	PTCD3	1068	6	228590_at	1457	1.24
PTPN5	84867	protein tyrosine phosphatase, non-receptor type 5 (striatum-enriched)	PTPN5	1068	6	233471_at	261	-1.47
RAB39B	116442	RAB39B, member RAS oncogene family	RAB39B	1068	6	238695_s_at	399	-1.41
RAB3B	5865	RAB3B, member RAS oncogene family	RAB3B	1068	6	227123_at	679	-1.34
RAB6A	5870	RAB6A, member RAS oncogene family	RAB6A	1068	6	201048_x_at	22	-1.81
RASGRF1	5923	Ras protein-specific guanine nucleotide-releasing factor 1	RASGRF1	1068	6	210550_s_at	71	-1.66
SCAMP1	9522	secretory carrier membrane protein 1	SCAMP1	1068	6	206667_s_at	28	-1.75
SLC1A1	6505	solute carrier family 1 (neuronal/epithelial high affinity glutamate transporter, system Xag), member 1	SLC1A1	1068	6	206396_at	198	-1.51
SLC30A7	148867	solute carrier family 30 (zinc transporter), member 7	SLC30A7	1068	6	226217_at	850	1.31
SLC44A1	23446	solute carrier family 44, member 1	SLC44A1	1068	6	222364_at	850	1.31
SLC6A15	55117	solute carrier family 6 (neutral amino acid transporter), member 15	SLC6A15	1068	6	206376_at	307	-1.45
SPATS2	65244	spermatogenesis associated, serine-rich 2	SPATS2	1068	6	222593_s_at	1679	-1.22
SPOCK2	9806	sparc/osteonectin, cwcv and kazal-like domains proteoglycan (testican) 2	SPOCK2	1068	6	202523_s_at	1679	-1.22
SSBP2	23635	single-stranded DNA binding protein 2	SSBP2	1068	6	210829_s_at	1360	-1.25
SULF1	23213	sulfatase 1	SULF1	1068	6	212354_at	1360	-1.25
SYNDIG1	79953	synapse differentiation inducing 1	SYNDIG1	1068	6	219310_at	1252	-1.26
TMX4	56255	thioredoxin-related transmembrane protein 4	TMX4	1068	6	201580_s_at	590	-1.36
TSC22D2	9819	TSC22 domain family, member 2	TSC22D2	1068	6	210954_s_at	1790	-1.21
TTPAL	79183	tocopherol (alpha) transfer protein-like	TTPAL	1068	6	219633_at	850	-1.31
TUSC3	7991	tumor suppressor candidate 3	TUSC3	1068	6	209228_x_at	157	-1.54
UBASH3B	84959	ubiquitin associated and SH3 domain containing B	UBASH3B	1068	6	238462_at	785	-1.32
UCHL5	51377	ubiquitin carboxyl-terminal hydrolase L5	UCHL5	1068	6	219960_s_at	509	-1.38
VIM	7431	vimentin	VIM	1068	6	201426_s_at	198	1.51
VSNL1	7447	visinin-like 1	VSNL1	1068	6	203798_s_at	146	-1.55
YRDC	79693	yrdC domain containing (E. coli)	YRDC	1068	6	222703_s_at	1457	-1.24
ZMAT3	64393	zinc finger, matrin-type 3	ZMAT3	1068	6	1555609_a_at	185	-1.52
ZNF652	22834	zinc finger protein 652	ZNF652	1068	6	225266_at	1927	1.2
ABI2	10152	abl-interactor 2	ABI2	1877	5	211793_s_at	590	-1.36
AFF3	3899	AF4/FMR2 family, member 3	AFF3	1877	5	243967_at	1561	-1.23
AHCTF1	25909	AT hook containing transcription factor 1	AHCTF1	1877	5	226115_at	1078	1.28
AKTIP	64400	AKT interacting protein	AKTIP	1877	5	223894_s_at	850	-1.31
ANAPC1	64682	anaphase promoting complex subunit 1	ANAPC1	1877	5	231973_s_at	1144	-1.27
ARG2	384	arginase, type II	ARG2	1877	5	203946_s_at	198	-1.51
ARHGAP20	57569	Rho GTPase activating protein 20	ARHGAP20	1877	5	228368_at	370	-1.42
ARRDC4	91947	arrestin domain containing 4	ARRDC4	1877	5	225283_at	1679	1.22
ATP6V1B2	526	ATPase, H+ transporting, lysosomal 56/58kDa, V1 subunit B2	ATP6V1B2	1877	5	201089_at	275	-1.46
B4GALT6	9331	UDP-Gal:betaGlcNAc beta 1,4- galactosyltransferase, polypeptide 6	B4GALT6	1877	5	206233_at	244	-1.48
BMPR2	659	bone morphogenetic protein receptor, type II (serine/threonine kinase)	BMPR2	1877	5	225144_at	590	-1.36
C12orf5	57103	chromosome 12 open reading frame 5	C12orf5	1877	5	219099_at	433	-1.4
CBR4	84869	carbonyl reductase 4	CBR4	1877	5	1553693_s_at	590	1.36
CDS1	1040	CDP-diacylglycerol synthase (phosphatidate cytidylyltransferase) 1	CDS1	1877	5	226185_at	850	-1.31
CHD1	1105	chromodomain helicase DNA binding protein 1	CHD1	1877	5	204258_at	1144	1.27
CHRM3	1131	cholinergic receptor, muscarinic 3	CHRM3	1877	5	1559633_a_at	8	-1.92
CLGN	1047	calmegin	CLGN	1877	5	205830_at	850	-1.31
CLUL1	27098	clusterin-like 1 (retinal)	CLUL1	1877	5	206556_at	275	-1.46
DPY19L1	23333	dpy-19-like 1 (C. elegans)	DPY19L1	1877	5	212792_at	936	-1.3
DZIP1	22873	DAZ interacting protein 1	DZIP1	1877	5	204557_s_at	1679	1.22
EFEMP2	30008	EGF containing fibulin-like extracellular matrix protein 2	EFEMP2	1877	5	209356_x_at	1561	1.23
EIF5	1983	eukaryotic translation initiation factor 5	EIF5	1877	5	208290_s_at	307	-1.45
EPDR1	54749	ependymin related protein 1 (zebrafish)	EPDR1	1877	5	223253_at	509	-1.38
FAIM2	23017	Fas apoptotic inhibitory molecule 2	FAIM2	1877	5	203619_s_at	1252	-1.26
FAM120C	54954	family with sequence similarity 120C	FAM120C	1877	5	229512_at	1790	1.21
FAM178A	55719	family with sequence similarity 178, member A	FAM178A	1877	5	203482_at	1144	1.27
FAM3C	10447	family with sequence similarity 3, member C	FAM3C	1877	5	201889_at	1360	-1.25
FASTKD2	22868	FAST kinase domains 2	FASTKD2	1877	5	216996_s_at	1360	-1.25
FBXO9	26268	F-box protein 9	FBXO9	1877	5	210638_s_at	785	-1.32
FOXP2	93986	forkhead box P2	FOXP2	1877	5	235201_at	1252	-1.26
FRA10AC1	118924	fragile site, folic acid type, rare, fra(10)(q23.3) or fra(10)(q24.2) candidate 1	FRA10AC1	1877	5	226398_s_at	463	1.39
GLIS3	169792	GLIS family zinc finger 3	GLIS3	1877	5	229435_at	168	1.53
GNA13	10672	guanine nucleotide binding protein (G protein), alpha 13	GNA13	1877	5	227539_at	168	1.53
GNAI3	2773	guanine nucleotide binding protein (G protein), alpha inhibiting activity polypeptide 3	GNAI3	1877	5	201180_s_at	1790	1.21
GNS	2799	glucosamine (N-acetyl)-6-sulfatase	GNS	1877	5	212335_at	731	-1.33
GUCY1A3	2982	guanylate cyclase 1, soluble, alpha 3	GUCY1A3	1877	5	221942_s_at	1078	-1.28
GULP1	51454	GULP, engulfment adaptor PTB domain containing 1	GULP1	1877	5	215913_s_at	509	-1.38
HERC3	8916	HECT and RLD domain containing E3 ubiquitin protein ligase 3	HERC3	1877	5	1554290_at	1144	-1.27
HTR5A	3361	5-hydroxytryptamine (serotonin) receptor 5A, G protein-coupled	HTR5A	1877	5	221362_at	1457	-1.24
INO80D	54891	INO80 complex subunit D	INO80D	1877	5	227931_at	139	1.56
INPP4A	3631	inositol polyphosphate-4-phosphatase, type I, 107kDa	INPP4A	1877	5	204552_at	433	-1.4
LRP10	26020	low density lipoprotein receptor-related protein 10	LRP10	1877	5	201412_at	509	1.38
METAP1	23173	methionyl aminopeptidase 1	METAP1	1877	5	212673_at	1790	-1.21
MFSD6	54842	major facilitator superfamily domain containing 6	MFSD6	1877	5	219858_s_at	84	-1.64
MTO1	25821	mitochondrial translation optimization 1 homolog (S. cerevisiae)	MTO1	1877	5	233665_x_at	1927	-1.2
MTR	4548	5-methyltetrahydrofolate-homocysteine methyltransferase	MTR	1877	5	203774_at	1078	1.28
NPAS3	64067	neuronal PAS domain protein 3	NPAS3	1877	5	229281_at	146	1.55
NRXN3	9369	neurexin 3	NRXN3	1877	5	215020_at	146	-1.55
NSUN4	387338	NOP2/Sun domain family, member 4	NSUN4	1877	5	226351_at	1457	-1.24
OAS2	4939	2'-5'-oligoadenylate synthetase 2, 69/71kDa	OAS2	1877	5	204972_at	1927	-1.2
PFN2	5217	profilin 2	PFN2	1877	5	204992_s_at	1927	-1.2
PMP2	5375	peripheral myelin protein 2	PMP2	1877	5	206826_at	370	1.42
PRPF40A	55660	PRP40 pre-mRNA processing factor 40 homolog A (S. cerevisiae)	PRPF40A	1877	5	218053_at	1561	1.23
RASSF2	9770	Ras association (RalGDS/AF-6) domain family member 2	RASSF2	1877	5	203185_at	1561	1.23
RET	5979	ret proto-oncogene	RET	1877	5	211421_s_at	1561	-1.23
RNPC3	55599	RNA-binding region (RNP1, RRM) containing 3	RNPC3	1877	5	226975_at	370	1.42
RSF1	51773	remodeling and spacing factor 1	RSF1	1877	5	222540_s_at	1078	1.28
RSL1D1	26156	ribosomal L1 domain containing 1	RSL1D1	1877	5	213750_at	1927	-1.2
RUFY3	22902	RUN and FYVE domain containing 3	RUFY3	1877	5	213437_at	1252	1.26
SH3GLB1	51100	SH3-domain GRB2-like endophilin B1	SH3GLB1	1877	5	209090_s_at	1003	1.29
SKP2	6502	S-phase kinase-associated protein 2, E3 ubiquitin protein ligase	SKP2	1877	5	203625_x_at	1144	1.27
SLC2A14	144195	solute carrier family 2 (facilitated glucose transporter), member 14	SLC2A14	1877	5	216236_s_at	679	-1.34
SLC35B4	84912	solute carrier family 35, member B4	SLC35B4	1877	5	238418_at	1561	-1.23
SLC35E2	9906	solute carrier family 35, member E2	SLC35E2	1877	5	215169_at	114	1.6
SLC4A8	9498	solute carrier family 4, sodium bicarbonate cotransporter, member 8	SLC4A8	1877	5	1554113_a_at	1561	-1.23
SMURF2	64750	SMAD specific E3 ubiquitin protein ligase 2	SMURF2	1877	5	205596_s_at	307	1.45
SSBP3	23648	single stranded DNA binding protein 3	SSBP3	1877	5	223635_s_at	1252	-1.26
SYN2	6854	synapsin II	SYN2	1877	5	210315_at	23	-1.79
SYT2	127833	synaptotagmin II	SYT2	1877	5	214903_at	1144	-1.27
TBC1D4	9882	TBC1 domain family, member 4	TBC1D4	1877	5	203387_s_at	731	-1.33
TCFL5	10732	transcription factor-like 5 (basic helix-loop-helix)	TCFL5	1877	5	235694_at	731	1.33
TIGD1	200765	tigger transposable element derived 1	TIGD1	1877	5	1553099_at	1457	1.24
TMCC1	23023	transmembrane and coiled-coil domain family 1	TMCC1	1877	5	213352_at	590	-1.36
TMEM170A	124491	transmembrane protein 170A	TMEM170A	1877	5	227586_at	1078	1.28
TMEM245	23731	transmembrane protein 245	TMEM245	1877	5	223005_s_at	275	-1.46
TRIM3	10612	tripartite motif containing 3	TRIM3	1877	5	213884_s_at	1561	-1.23
TRMT2B	79979	tRNA methyltransferase 2 homolog B (S. cerevisiae)	TRMT2B	1877	5	205238_at	1790	-1.21
UBE2QL1	134111	ubiquitin-conjugating enzyme E2Q family-like 1	UBE2QL1	1877	5	226618_at	244	-1.48
UGCG	7357	UDP-glucose ceramide glucosyltransferase	UGCG	1877	5	224967_at	433	-1.4
ZC3HAV1	56829	zinc finger CCCH-type, antiviral 1	ZC3HAV1	1877	5	225634_at	1360	1.25
ZDHHC3	51304	zinc finger, DHHC-type containing 3	ZDHHC3	1877	5	218078_s_at	1078	-1.28
ZEB2	9839	zinc finger E-box binding homeobox 2	ZEB2	1877	5	203603_s_at	679	1.34
ZNF329	79673	zinc finger protein 329	ZNF329	1877	5	219765_at	1790	-1.21
ZNF385D	79750	zinc finger protein 385D	ZNF385D	1877	5	220117_at	463	-1.39

## Sheet: Short DOI
hsa-miR-137 predicted genes(Genes:2714) vs. Prefrontal cortex Brodmann area 46 - schizophrenics with short DOI _vs_ healthy controls(Genes:2417) Common Genes:(416)
Gene	EntrezGene ID	Description	Bioset1 Imported ID	Bioset1 Rank	SUM 1	Bioset2 Imported ID	Bioset2 Rank	Fold Change 2
CSE1L	1434	CSE1 chromosome segregation 1-like (yeast)	CSE1L	2	10	201112_s_at	450	-1.59
DR1	1810	down-regulator of transcription 1, TBP-binding (negative cofactor 2)	DR1	2	10	207654_x_at	631	-1.5
EPHA7	2045	EPH receptor A7	EPHA7	2	10	238533_at	996	-1.4
TMEM33	55161	transmembrane protein 33	TMEM33	2	10	235907_at	2083	-1.25
ANKRD12	23253	ankyrin repeat domain 12	ANKRD12	38	9	212286_at	631	-1.5
BAZ2A	11176	bromodomain adjacent to zinc finger domain, 2A	BAZ2A	38	9	201355_s_at	1636	1.3
CCNG2	901	cyclin G2	CCNG2	38	9	211559_s_at	267	-1.74
CHM	1121	choroideremia (Rab escort protein 1)	CHM	38	9	207099_s_at	194	-1.83
DHX40	79665	DEAH (Asp-Glu-Ala-His) box polypeptide 40	DHX40	38	9	222574_s_at	1888	-1.27
EDIL3	10085	EGF-like repeats and discoidin I-like domains 3	EDIL3	38	9	207379_at	345	-1.67
ENKUR	219670	enkurin, TRPC channel interacting protein	ENKUR	38	9	237314_at	2696	1.2
ENPP4	22875	ectonucleotide pyrophosphatase/phosphodiesterase 4 (putative)	ENPP4	38	9	204160_s_at	213	-1.81
FAM126B	285172	family with sequence similarity 126, member B	FAM126B	38	9	1558959_at	73	-2.15
GFPT1	2673	glutamine--fructose-6-phosphate transaminase 1	GFPT1	38	9	202722_s_at	134	-1.94
GORASP2	26003	golgi reassembly stacking protein 2, 55kDa	GORASP2	38	9	208842_s_at	1348	-1.34
IGFBP5	3488	insulin-like growth factor binding protein 5	IGFBP5	38	9	203424_s_at	2434	1.22
KANK4	163782	KN motif and ankyrin repeat domains 4	KANK4	38	9	229125_at	2319	1.23
NAB1	4664	NGFI-A binding protein 1 (EGR1 binding protein 1)	NAB1	38	9	211139_s_at	916	-1.42
NUCKS1	64710	nuclear casein kinase and cyclin-dependent kinase substrate 1	NUCKS1	38	9	224582_s_at	600	-1.51
PLEKHF2	79666	pleckstrin homology domain containing, family F (with FYVE domain) member 2	PLEKHF2	38	9	222699_s_at	1728	-1.29
RORA	6095	RAR-related orphan receptor A	RORA	38	9	210426_x_at	1348	1.34
RSBN1	54665	round spermatid basic protein 1	RSBN1	38	9	222789_at	600	-1.51
SLC12A2	6558	solute carrier family 12 (sodium/potassium/chloride transporters), member 2	SLC12A2	38	9	204404_at	950	-1.41
SMEK1	55671	SMEK homolog 1, suppressor of mek1 (Dictyostelium)	SMEK1	38	9	220368_s_at	553	-1.53
SRPK1	6732	SRSF protein kinase 1	SRPK1	38	9	202199_s_at	870	-1.43
SSR1	6745	signal sequence receptor, alpha	SSR1	38	9	200889_s_at	1550	-1.31
TMF1	7110	TATA element modulatory factor 1	TMF1	38	9	235566_at	631	-1.5
ZNF516	9658	zinc finger protein 516	ZNF516	38	9	203604_at	1728	1.29
ABHD6	57406	abhydrolase domain containing 6	ABHD6	168	8	221679_s_at	394	-1.63
ADO	84890	2-aminoethanethiol (cysteamine) dioxygenase	ADO	168	8	212502_at	1403	-1.33
BAG4	9530	BCL2-associated athanogene 4	BAG4	168	8	219624_at	2551	-1.21
C18orf25	147339	chromosome 18 open reading frame 25	C18orf25	168	8	217539_at	2319	-1.23
C21orf91	54149	chromosome 21 open reading frame 91	C21orf91	168	8	226109_at	89	-2.07
CISD1	55847	CDGSH iron sulfur domain 1	CISD1	168	8	218597_s_at	1282	-1.35
CLASP2	23122	cytoplasmic linker associated protein 2	CLASP2	168	8	1555469_a_at	152	-1.9
CPD	1362	carboxypeptidase D	CPD	168	8	201943_s_at	311	-1.69
CUX1	1523	cut-like homeobox 1	CUX1	168	8	225935_at	1728	1.29
HBS1L	10767	HBS1-like (S. cerevisiae)	HBS1L	168	8	209316_s_at	600	-1.51
HTR2C	3358	5-hydroxytryptamine (serotonin) receptor 2C, G protein-coupled	HTR2C	168	8	211479_s_at	834	-1.44
IDE	3416	insulin-degrading enzyme	IDE	168	8	217496_s_at	1221	-1.36
IKZF4	64375	IKAROS family zinc finger 4 (Eos)	IKZF4	168	8	229752_at	2319	1.23
JDP2	122953	Jun dimerization protein 2	JDP2	168	8	226267_at	2203	1.24
MLL	4297	myeloid/lymphoid or mixed-lineage leukemia (trithorax homolog, Drosophila)	KMT2A	168	8	212079_s_at	600	1.51
LIMCH1	22998	LIM and calponin homology domains 1	LIMCH1	168	8	212325_at	797	-1.45
LRP12	29967	low density lipoprotein receptor-related protein 12	LRP12	168	8	220253_s_at	553	-1.53
LRP6	4040	low density lipoprotein receptor-related protein 6	LRP6	168	8	205606_at	2551	1.21
MAP3K7	6885	mitogen-activated protein kinase kinase kinase 7	MAP3K7	168	8	211536_x_at	576	-1.52
MAPK1	5594	mitogen-activated protein kinase 1	MAPK1	168	8	208351_s_at	118	-1.97
MBTPS2	51360	membrane-bound transcription factor peptidase, site 2	MBTPS2	168	8	206473_at	996	-1.4
MIB1	57534	mindbomb E3 ubiquitin protein ligase 1	MIB1	168	8	224725_at	1403	-1.33
NCK1	4690	NCK adaptor protein 1	NCK1	168	8	229895_s_at	2551	-1.21
NCOA2	10499	nuclear receptor coactivator 2	NCOA2	168	8	205732_s_at	499	-1.56
NF1	4763	neurofibromin 1	NF1	168	8	211914_x_at	2083	-1.25
NIPA1	123606	non imprinted in Prader-Willi/Angelman syndrome 1	NIPA1	168	8	1552696_at	1480	-1.32
NIPBL	25836	Nipped-B homolog (Drosophila)	NIPBL	168	8	207108_s_at	2319	-1.23
OSBP2	23762	oxysterol binding protein 2	OSBP2	168	8	1569617_at	2203	1.24
OXR1	55074	oxidation resistance 1	OXR1	168	8	223879_s_at	50	-2.3
PDE1A	5136	phosphodiesterase 1A, calmodulin-dependent	PDE1A	168	8	233547_x_at	37	-2.35
PHF20	51230	PHD finger protein 20	PHF20	168	8	206567_s_at	1728	1.29
PHF20L1	51105	PHD finger protein 20-like 1	PHF20L1	168	8	226942_at	1728	-1.29
PITPNA	5306	phosphatidylinositol transfer protein, alpha	PITPNA	168	8	201192_s_at	631	-1.5
PLCB1	23236	phospholipase C, beta 1 (phosphoinositide-specific)	PLCB1	168	8	215687_x_at	148	-1.91
POLR2C	5432	polymerase (RNA) II (DNA directed) polypeptide C, 33kDa	POLR2C	168	8	208996_s_at	1403	-1.33
PPP1CB	5500	protein phosphatase 1, catalytic subunit, beta isozyme	PPP1CB	168	8	228222_at	294	-1.71
PRKAA1	5562	protein kinase, AMP-activated, alpha 1 catalytic subunit	PRKAA1	168	8	209799_at	1403	-1.33
QKI	9444	QKI, KH domain containing, RNA binding	QKI	168	8	1555154_a_at	1636	-1.3
RANBP2	5903	RAN binding protein 2	RANBP2	168	8	201711_x_at	950	-1.41
RAPH1	65059	Ras association (RalGDS/AF-6) and pleckstrin homology domains 1	RAPH1	168	8	1552482_at	763	1.46
SAR1B	51128	SAR1 homolog B (S. cerevisiae)	SAR1B	168	8	230397_at	1480	-1.32
SCN1A	6323	sodium channel, voltage-gated, type I, alpha subunit	SCN1A	168	8	1555246_a_at	870	-1.43
SLC5A3	6526	solute carrier family 5 (sodium/myo-inositol cotransporter), member 3	SLC5A3	168	8	1553313_s_at	2083	1.25
SLMAP	7871	sarcolemma associated protein	SLMAP	168	8	224149_x_at	1050	-1.39
SMARCA5	8467	SWI/SNF related, matrix associated, actin dependent regulator of chromatin, subfamily a, member 5	SMARCA5	168	8	202303_x_at	1728	-1.29
SYNCRIP	10492	synaptotagmin binding, cytoplasmic RNA interacting protein	SYNCRIP	168	8	1555427_s_at	996	-1.4
SYNJ1	8867	synaptojanin 1	SYNJ1	168	8	207594_s_at	2	-3.06
TJP1	7082	tight junction protein 1	TJP1	168	8	214168_s_at	1728	-1.29
TMED5	50999	transmembrane emp24 protein transport domain containing 5	TMED5	168	8	202195_s_at	1983	-1.26
TMOD2	29767	tropomodulin 2 (neuronal)	TMOD2	168	8	226186_at	2696	-1.2
TRIM23	373	tripartite motif containing 23	TRIM23	168	8	210995_s_at	40	-2.34
WNT7A	7476	wingless-type MMTV integration site family, member 7A	WNT7A	168	8	210248_at	1807	1.28
ZMYND11	10771	zinc finger, MYND-type containing 11	ZMYND11	168	8	1554159_a_at	283	-1.72
ABHD2	11057	abhydrolase domain containing 2	ABHD2	484	7	87100_at	406	-1.62
AIDA	64853	axin interactor, dorsalization associated	AIDA	484	7	220199_s_at	1100	-1.38
AIMP1	9255	aminoacyl tRNA synthetase complex-interacting multifunctional protein 1	AIMP1	484	7	202542_s_at	1100	-1.38
ASXL1	171023	additional sex combs like 1 (Drosophila)	ASXL1	484	7	212237_at	2203	-1.24
ATG14	22863	autophagy related 14	ATG14	484	7	204568_at	2434	-1.22
CACFD1	11094	calcium channel flower domain containing 1	CACFD1	484	7	219223_at	2319	1.23
CALCOCO1	57658	calcium binding and coiled-coil domain 1	CALCOCO1	484	7	209002_s_at	2551	-1.21
CCNI	10983	cyclin I	CCNI	484	7	227299_at	394	-1.63
CNST	163882	consortin, connexin sorting protein	CNST	484	7	1554661_s_at	631	-1.5
CSNK1A1	1452	casein kinase 1, alpha 1	CSNK1A1	484	7	208867_s_at	996	-1.4
CTDSPL	10217	CTD (carboxy-terminal domain, RNA polymerase II, polypeptide A) small phosphatase-like	CTDSPL	484	7	201904_s_at	1348	1.34
CUL4A	8451	cullin 4A	CUL4A	484	7	242194_at	1282	1.35
CYB5R4	51167	cytochrome b5 reductase 4	CYB5R4	484	7	219079_at	870	-1.43
DIP2C	22982	DIP2 disco-interacting protein 2 homolog C (Drosophila)	DIP2C	484	7	1565681_s_at	797	-1.45
DNAJC18	202052	DnaJ (Hsp40) homolog, subfamily C, member 18	DNAJC18	484	7	227166_at	194	-1.83
DST	667	dystonin	DST	484	7	212253_x_at	1983	-1.26
DTNA	1837	dystrobrevin, alpha	DTNA	484	7	211493_x_at	697	-1.48
EGFR	1956	epidermal growth factor receptor	EGFR	484	7	1565483_at	253	1.76
EIF1	10209	eukaryotic translation initiation factor 1	EIF1	484	7	211956_s_at	2434	-1.22
FBXO28	23219	F-box protein 28	FBXO28	484	7	202272_s_at	1050	-1.39
FNIP1	96459	folliculin interacting protein 1	FNIP1	484	7	228250_at	950	-1.41
FRYL	285527	FRY-like	FRYL	484	7	1563687_a_at	870	-1.43
GDAP1	54332	ganglioside induced differentiation associated protein 1	GDAP1	484	7	221279_at	55	-2.29
GDF11	10220	growth differentiation factor 11	GDF11	484	7	216860_s_at	1403	1.33
GEMIN2	8487	gem (nuclear organelle) associated protein 2	GEMIN2	484	7	210779_x_at	996	-1.4
GIT2	9815	G protein-coupled receptor kinase interacting ArfGAP 2	GIT2	484	7	209876_at	2083	-1.25
GLS	2744	glutaminase	GLS	484	7	203158_s_at	158	-1.88
GPD2	2820	glycerol-3-phosphate dehydrogenase 2 (mitochondrial)	GPD2	484	7	210007_s_at	2551	-1.21
GSK3B	2932	glycogen synthase kinase 3 beta	GSK3B	484	7	242336_at	576	-1.52
GTPBP10	85865	GTP-binding protein 10 (putative)	GTPBP10	484	7	239773_at	1983	-1.26
HNRNPU	3192	heterogeneous nuclear ribonucleoprotein U (scaffold attachment factor A)	HNRNPU	484	7	200593_s_at	2203	-1.24
ICA1L	130026	islet cell autoantigen 1,69kDa-like	ICA1L	484	7	1554205_s_at	2551	-1.21
IFIT3	3437	interferon-induced protein with tetratricopeptide repeats 3	IFIT3	484	7	229450_at	1100	-1.38
IRS2	8660	insulin receptor substrate 2	IRS2	484	7	236338_at	950	1.41
ISM2	145501	isthmin 2 homolog (zebrafish)	ISM2	484	7	228212_at	2551	1.21
KLF7	8609	Kruppel-like factor 7 (ubiquitous)	KLF7	484	7	238482_at	1151	1.37
LAMP2	3920	lysosomal-associated membrane protein 2	LAMP2	484	7	203041_s_at	236	-1.78
LPAR5	57121	lysophosphatidic acid receptor 5	LPAR5	484	7	230252_at	1550	-1.31
LPGAT1	9926	lysophosphatidylglycerol acyltransferase 1	LPGAT1	484	7	202651_at	294	-1.71
LUZP1	7798	leucine zipper protein 1	LUZP1	484	7	1558173_a_at	2083	1.25
MAN2A1	4124	mannosidase, alpha, class 2A, member 1	MAN2A1	484	7	235103_at	178	-1.86
MAP3K2	10746	mitogen-activated protein kinase kinase kinase 2	MAP3K2	484	7	221695_s_at	1050	-1.39
MAP4K5	11183	mitogen-activated protein kinase kinase kinase kinase 5	MAP4K5	484	7	203553_s_at	283	-1.72
MAPK10	5602	mitogen-activated protein kinase 10	MAPK10	484	7	204813_at	996	-1.4
MARCH7	64844	membrane-associated ring finger (C3HC4) 7, E3 ubiquitin protein ligase	MARCH7	484	7	202654_x_at	406	-1.62
MBNL2	10150	muscleblind-like splicing regulator 2	MBNL2	484	7	205018_s_at	61	-2.26
MPPED2	744	metallophosphoesterase domain containing 2	MPPED2	484	7	205413_at	870	-1.43
MRPL43	84545	mitochondrial ribosomal protein L43	MRPL43	484	7	230027_s_at	916	-1.42
MTUS1	57509	microtubule associated tumor suppressor 1	MTUS1	484	7	212093_s_at	283	-1.72
NAALAD2	10003	N-acetylated alpha-linked acidic dipeptidase 2	NAALAD2	484	7	222161_at	1807	-1.28
NABP1	64859	nucleic acid binding protein 1	NABP1	484	7	222872_x_at	2696	-1.2
NEGR1	257194	neuronal growth regulator 1	NEGR1	484	7	1553194_at	98	-2.04
NFIB	4781	nuclear factor I/B	NFIB	484	7	230291_s_at	668	-1.49
NREP	9315	neuronal regeneration related protein homolog (rat)	NREP	484	7	201309_x_at	118	-1.97
PAK2	5062	p21 protein (Cdc42/Rac)-activated kinase 2	PAK2	484	7	1559052_s_at	797	-1.45
PDS5B	23047	PDS5, regulator of cohesion maintenance, homolog B (S. cerevisiae)	PDS5B	484	7	207956_x_at	278	-1.73
PPM1E	22843	protein phosphatase, Mg2+/Mn2+ dependent, 1E	PPM1E	484	7	205938_at	73	-2.15
PPP1R37	284352	protein phosphatase 1, regulatory subunit 37	PPP1R37	484	7	229262_at	1983	1.26
PRKD3	23683	protein kinase D3	PRKD3	484	7	211084_x_at	950	-1.41
PROX1	5629	prospero homeobox 1	PROX1	484	7	207401_at	1728	-1.29
RAB11A	8766	RAB11A, member RAS oncogene family	RAB11A	484	7	200863_s_at	2203	-1.24
RAB11B	9230	RAB11B, member RAS oncogene family	RAB11B	484	7	217793_at	1282	1.35
RAC1	5879	ras-related C3 botulinum toxin substrate 1 (rho family, small GTP binding protein Rac1)	RAC1	484	7	1567458_s_at	668	-1.49
RECQL	5965	RecQ protein-like (DNA helicase Q1-like)	RECQL	484	7	210568_s_at	2696	-1.2
RICTOR	253260	RPTOR independent companion of MTOR, complex 2	RICTOR	484	7	226310_at	1550	-1.31
RIMS4	140730	regulating synaptic membrane exocytosis 4	RIMS4	484	7	227644_at	2203	1.24
RNF141	50862	ring finger protein 141	RNF141	484	7	219104_at	1983	-1.26
RNLS	55328	renalase, FAD-dependent amine oxidase	RNLS	484	7	220564_at	2083	1.25
RYR3	6263	ryanodine receptor 3	RYR3	484	7	233129_at	1221	1.36
SH3BGRL	6451	SH3 domain binding glutamic acid-rich protein like	SH3BGRL	484	7	201311_s_at	1480	-1.32
SH3TC1	54436	SH3 domain and tetratricopeptide repeats 1	SH3TC1	484	7	219256_s_at	916	1.42
SLC39A6	25800	solute carrier family 39 (zinc transporter), member 6	SLC39A6	484	7	1555460_a_at	178	-1.86
SLC8A1	6546	solute carrier family 8 (sodium/calcium exchanger), member 1	SLC8A1	484	7	241752_at	469	-1.58
SMC6	79677	structural maintenance of chromosomes 6	SMC6	484	7	218781_at	2319	-1.23
SNRK	54861	SNF related kinase	SNRK	484	7	209481_at	2319	-1.23
SON	6651	SON DNA binding protein	SON	484	7	201086_x_at	1100	-1.38
SORBS2	8470	sorbin and SH3 domain containing 2	SORBS2	484	7	237285_at	1151	1.37
SPOPL	339745	speckle-type POZ protein-like	SPOPL	484	7	225659_at	1282	-1.35
SPTLC2	9517	serine palmitoyltransferase, long chain base subunit 2	SPTLC2	484	7	203128_at	1888	-1.27
SS18	6760	synovial sarcoma translocation, chromosome 18	SS18	484	7	202816_s_at	950	-1.41
ST13	6767	suppression of tumorigenicity 13 (colon carcinoma) (Hsp70 interacting protein)	ST13	484	7	208666_s_at	1282	-1.35
STRN	6801	striatin, calmodulin binding protein	STRN	484	7	236388_at	1403	-1.33
TBC1D12	23232	TBC1 domain family, member 12	TBC1D12	484	7	221858_at	515	-1.55
TCEA3	6920	transcription elongation factor A (SII), 3	TCEA3	484	7	226388_at	1807	1.28
TLE4	7091	transducin-like enhancer of split 4 (E(sp1) homolog, Drosophila)	TLE4	484	7	216997_x_at	553	-1.53
TMTC4	84899	transmembrane and tetratricopeptide repeat containing 4	TMTC4	484	7	1554102_a_at	372	-1.65
TNPO1	3842	transportin 1	TNPO1	484	7	209225_x_at	1728	1.29
UBXN4	23190	UBX domain protein 4	UBXN4	484	7	212008_at	294	-1.71
UGP2	7360	UDP-glucose pyrophosphorylase 2	UGP2	484	7	205480_s_at	996	-1.4
USP30	84749	ubiquitin specific peptidase 30	USP30	484	7	223602_at	834	-1.44
VPS37A	137492	vacuolar protein sorting 37 homolog A (S. cerevisiae)	VPS37A	484	7	228024_at	1983	-1.26
WDR48	57599	WD repeat domain 48	WDR48	484	7	222157_s_at	1348	-1.34
WSB1	26118	WD repeat and SOCS box containing 1	WSB1	484	7	201294_s_at	1282	-1.35
WWP2	11060	WW domain containing E3 ubiquitin protein ligase 2	WWP2	484	7	210200_at	2319	1.23
XIAP	331	X-linked inhibitor of apoptosis	XIAP	484	7	243026_x_at	1728	-1.29
YTHDF3	253943	YTH domain family, member 3	YTHDF3	484	7	1564053_a_at	44	-2.33
ZBTB38	253461	zinc finger and BTB domain containing 38	ZBTB38	484	7	1558733_at	1050	-1.39
ZDHHC1	29800	zinc finger, DHHC-type containing 1	ZDHHC1	484	7	228637_at	1282	1.35
ZDHHC21	340481	zinc finger, DHHC-type containing 21	ZDHHC21	484	7	241946_at	553	-1.53
ZNF233	353355	zinc finger protein 233	ZNF233	484	7	232986_at	385	-1.64
ZNF385B	151126	zinc finger protein 385B	ZNF385B	484	7	1555800_at	194	-1.83
ABHD5	51099	abhydrolase domain containing 5	ABHD5	1068	6	218739_at	2434	-1.22
ABTB1	80325	ankyrin repeat and BTB (POZ) domain containing 1	ABTB1	1068	6	229164_s_at	2551	-1.21
AGPS	8540	alkylglycerone phosphate synthase	AGPS	1068	6	205401_at	1348	-1.34
ANKRD28	23243	ankyrin repeat domain 28	ANKRD28	1068	6	226025_at	916	-1.42
API5	8539	apoptosis inhibitor 5	API5	1068	6	214959_s_at	178	-1.86
ASXL2	55252	additional sex combs like 2 (Drosophila)	ASXL2	1068	6	1555266_a_at	996	-1.4
ATP13A4	84239	ATPase type 13A4	ATP13A4	1068	6	1557136_at	1550	1.31
ATP2A2	488	ATPase, Ca++ transporting, cardiac muscle, slow twitch 2	ATP2A2	1068	6	209186_at	697	-1.48
ATP2B2	491	ATPase, Ca++ transporting, plasma membrane 2	ATP2B2	1068	6	211586_s_at	187	-1.85
BCAP29	55973	B-cell receptor-associated protein 29	BCAP29	1068	6	205084_at	228	-1.79
BCL2L11	10018	BCL2-like 11 (apoptosis facilitator)	BCL2L11	1068	6	208536_s_at	2203	1.24
BCL2L13	23786	BCL2-like 13 (apoptosis facilitator)	BCL2L13	1068	6	223664_x_at	2434	-1.22
BCLAF1	9774	BCL2-associated transcription factor 1	BCLAF1	1068	6	214499_s_at	356	-1.66
BCORL1	63035	BCL6 corepressor-like 1	BCORL1	1068	6	233572_s_at	2203	1.24
C12orf4	57102	chromosome 12 open reading frame 4	C12orf4	1068	6	218374_s_at	553	-1.53
C1orf21	81563	chromosome 1 open reading frame 21	C1orf21	1068	6	223127_s_at	916	-1.42
CADM2	253559	cell adhesion molecule 2	CADM2	1068	6	1555544_a_at	258	-1.75
CADPS	8618	Ca++-dependent secretion activator	CADPS	1068	6	233950_at	668	-1.49
CDC42SE2	56990	CDC42 small effector 2	CDC42SE2	1068	6	1552612_at	71	-2.18
CEP97	79598	centrosomal protein 97kDa	CEP97	1068	6	219886_at	1728	-1.29
CFL2	1073	cofilin 2 (muscle)	CFL2	1068	6	233496_s_at	194	-1.83
CHGA	1113	chromogranin A (parathyroid secretory protein 1)	CHGA	1068	6	204697_s_at	1807	-1.28
CLDN11	5010	claudin 11	CLDN11	1068	6	228335_at	3	-2.99
CNOT6	57472	CCR4-NOT transcription complex, subunit 6	CNOT6	1068	6	217970_s_at	2434	-1.22
COG3	83548	component of oligomeric golgi complex 3	COG3	1068	6	223450_s_at	1151	-1.37
COG6	57511	component of oligomeric golgi complex 6	COG6	1068	6	225769_at	797	-1.45
CREBRF	153222	CREB3 regulatory factor	CREBRF	1068	6	238476_at	916	-1.42
CSNK1G3	1456	casein kinase 1, gamma 3	CSNK1G3	1068	6	220768_s_at	631	-1.5
CUL5	8065	cullin 5	CUL5	1068	6	230393_at	1100	1.38
DCAF17	80067	DDB1 and CUL4 associated factor 17	DCAF17	1068	6	231921_at	1151	-1.37
DDX3X	1654	DEAD (Asp-Glu-Ala-Asp) box polypeptide 3, X-linked	DDX3X	1068	6	212514_x_at	213	-1.81
DIDO1	11083	death inducer-obliterator 1	DIDO1	1068	6	227335_at	576	-1.52
DNAJC27	51277	DnaJ (Hsp40) homolog, subfamily C, member 27	DNAJC27	1068	6	233368_s_at	1100	-1.38
DPF3	8110	D4, zinc and double PHD fingers, family 3	DPF3	1068	6	236442_at	1807	1.28
EDA	1896	ectodysplasin A	EDA	1068	6	206217_at	1807	1.28
EIF5B	9669	eukaryotic translation initiation factor 5B	EIF5B	1068	6	214314_s_at	1282	1.35
ELOVL1	64834	ELOVL fatty acid elongase 1	ELOVL1	1068	6	218028_at	553	-1.53
EPHA4	2043	EPH receptor A4	EPHA4	1068	6	229374_at	178	-1.86
ERBB3	2065	v-erb-b2 erythroblastic leukemia viral oncogene homolog 3 (avian)	ERBB3	1068	6	202454_s_at	205	-1.82
FAM21A	387680	family with sequence similarity 21, member A	FAM21A	1068	6	212370_x_at	1348	-1.34
FRS2	10818	fibroblast growth factor receptor substrate 2	FRS2	1068	6	238486_at	2434	-1.22
GLCCI1	113263	glucocorticoid induced transcript 1	GLCCI1	1068	6	1560316_s_at	726	-1.47
GOLGA7	51125	golgin A7	GOLGA7	1068	6	1554167_a_at	763	-1.46
GPR137C	283554	G protein-coupled receptor 137C	GPR137C	1068	6	242592_at	142	-1.92
IL1R1	3554	interleukin 1 receptor, type I	IL1R1	1068	6	202948_at	916	1.42
ING2	3622	inhibitor of growth family, member 2	ING2	1068	6	205981_s_at	2203	-1.24
JAKMIP2	9832	janus kinase and microtubule interacting protein 2	JAKMIP2	1068	6	205888_s_at	2551	-1.21
LAPTM4B	55353	lysosomal protein transmembrane 4 beta	LAPTM4B	1068	6	1554679_a_at	152	-1.9
MAGI3	260425	membrane associated guanylate kinase, WW and PDZ domain containing 3	MAGI3	1068	6	224307_x_at	1100	-1.38
MAP1B	4131	microtubule-associated protein 1B	MAP1B	1068	6	214577_at	327	-1.68
MAP2K4	6416	mitogen-activated protein kinase kinase 4	MAP2K4	1068	6	203265_s_at	18	-2.53
MAPK8	5599	mitogen-activated protein kinase 8	MAPK8	1068	6	210671_x_at	1480	-1.32
MAST4	375449	microtubule associated serine/threonine kinase family member 4	MAST4	1068	6	40016_g_at	1151	1.37
MCMBP	79892	minichromosome maintenance complex binding protein	MCMBP	1068	6	222464_s_at	996	-1.4
MSI2	124540	musashi homolog 2 (Drosophila)	MSI2	1068	6	243579_at	1348	1.34
MTMR2	8898	myotubularin related protein 2	MTMR2	1068	6	214649_s_at	1221	-1.36
NFATC1	4772	nuclear factor of activated T-cells, cytoplasmic, calcineurin-dependent 1	NFATC1	1068	6	209664_x_at	2551	1.21
NFYB	4801	nuclear transcription factor Y, beta	NFYB	1068	6	218129_s_at	1100	-1.38
NHS	4810	Nance-Horan syndrome (congenital cataracts and dental anomalies)	NHS	1068	6	228933_at	1983	1.26
NR3C1	2908	nuclear receptor subfamily 3, group C, member 1 (glucocorticoid receptor)	NR3C1	1068	6	201866_s_at	450	-1.59
OCRL	4952	oculocerebrorenal syndrome of Lowe	OCRL	1068	6	208316_s_at	600	-1.51
OSTM1	28962	osteopetrosis associated transmembrane protein 1	OSTM1	1068	6	235197_s_at	1983	-1.26
PANX1	24145	pannexin 1	PANX1	1068	6	204715_at	600	-1.51
PAPD4	167153	PAP associated domain containing 4	PAPD4	1068	6	225761_at	1151	-1.37
PARD3	56288	par-3 partitioning defective 3 homolog (C. elegans)	PARD3	1068	6	221526_x_at	2083	1.25
PDCD6IP	10015	programmed cell death 6 interacting protein	PDCD6IP	1068	6	217746_s_at	1151	-1.37
PDS5A	23244	PDS5, regulator of cohesion maintenance, homolog A (S. cerevisiae)	PDS5A	1068	6	212138_at	2319	-1.23
PEPD	5184	peptidase D	PEPD	1068	6	202108_at	2083	-1.25
PHYHIPL	84457	phytanoyl-CoA 2-hydroxylase interacting protein-like	PHYHIPL	1068	6	226623_at	916	-1.42
PPP2R5C	5527	protein phosphatase 2, regulatory subunit B', gamma	PPP2R5C	1068	6	1554365_a_at	950	-1.41
PPP6C	5537	protein phosphatase 6, catalytic subunit	PPP6C	1068	6	206174_s_at	1151	-1.37
PRKAG2	51422	protein kinase, AMP-activated, gamma 2 non-catalytic subunit	PRKAG2	1068	6	233748_x_at	2319	-1.23
PRKCB	5579	protein kinase C, beta	PRKCB	1068	6	227824_at	104	-2.02
PRMT2	3275	protein arginine methyltransferase 2	PRMT2	1068	6	228725_x_at	726	-1.47
RAB3B	5865	RAB3B, member RAS oncogene family	RAB3B	1068	6	205924_at	178	-1.86
RAB6A	5870	RAB6A, member RAS oncogene family	RAB6A	1068	6	201048_x_at	34	-2.38
RABGAP1L	9910	RAB GTPase activating protein 1-like	RABGAP1L	1068	6	232702_at	2083	-1.25
RABL3	285282	RAB, member of RAS oncogene family-like 3	RABL3	1068	6	226089_at	1983	-1.26
RBM12	10137	RNA binding motif protein 12	RBM12	1068	6	212168_at	2083	-1.25
RDX	5962	radixin	RDX	1068	6	204969_s_at	950	-1.41
REPS2	9185	RALBP1 associated Eps domain containing 2	REPS2	1068	6	242571_at	118	-1.97
RGMB	285704	RGM domain family, member B	RGMB	1068	6	227339_at	2551	-1.21
RNF180	285671	ring finger protein 180	RNF180	1068	6	242985_x_at	1151	-1.37
RNF6	6049	ring finger protein (C3H2C3 type) 6	RNF6	1068	6	210932_s_at	668	-1.49
RPS6KB1	6198	ribosomal protein S6 kinase, 70kDa, polypeptide 1	RPS6KB1	1068	6	211578_s_at	1282	-1.35
SCAMP1	9522	secretory carrier membrane protein 1	SCAMP1	1068	6	206667_s_at	61	-2.26
SCARB2	950	scavenger receptor class B, member 2	SCARB2	1068	6	201647_s_at	40	-2.34
SELT	51714	selenoprotein T	SELT	1068	6	225561_at	1807	-1.28
SEPT11	55752	septin 11	SEPT11	1068	6	201308_s_at	631	-1.5
SERBP1	26135	SERPINE1 mRNA binding protein 1	SERBP1	1068	6	217725_x_at	668	-1.49
SLC11A2	4891	solute carrier family 11 (proton-coupled divalent metal ion transporters), member 2	SLC11A2	1068	6	203125_x_at	870	-1.43
SLC1A1	6505	solute carrier family 1 (neuronal/epithelial high affinity glutamate transporter, system Xag), member 1	SLC1A1	1068	6	206396_at	469	-1.58
SLC2A3	6515	solute carrier family 2 (facilitated glucose transporter), member 3	SLC2A3	1068	6	202498_s_at	834	-1.44
SLC39A10	57181	solute carrier family 39 (zinc transporter), member 10	SLC39A10	1068	6	225295_at	996	-1.4
SLC44A1	23446	solute carrier family 44, member 1	SLC44A1	1068	6	228485_s_at	178	-1.86
SMURF1	57154	SMAD specific E3 ubiquitin protein ligase 1	SMURF1	1068	6	215458_s_at	1151	-1.37
SORT1	6272	sortilin 1	SORT1	1068	6	212797_at	126	-1.96
SPTLC1	10558	serine palmitoyltransferase, long chain base subunit 1	SPTLC1	1068	6	202278_s_at	631	-1.5
SRPK2	6733	SRSF protein kinase 2	SRPK2	1068	6	214931_s_at	246	-1.77
SSBP2	23635	single-stranded DNA binding protein 2	SSBP2	1068	6	238861_at	600	-1.51
STK11	6794	serine/threonine kinase 11	STK11	1068	6	204292_x_at	1983	1.26
SULF1	23213	sulfatase 1	SULF1	1068	6	212354_at	228	-1.79
SYN3	8224	synapsin III	SYN3	1068	6	206322_at	2319	1.23
SYT7	9066	synaptotagmin VII	SYT7	1068	6	226167_at	1728	1.29
TBX3	6926	T-box 3	TBX3	1068	6	222917_s_at	2434	1.22
TMEM30B	161291	transmembrane protein 30B	TMEM30B	1068	6	230471_at	1480	1.32
TMEM50B	757	transmembrane protein 50B	TMEM50B	1068	6	219600_s_at	916	-1.42
TRMT13	54482	tRNA methyltransferase 13 homolog (S. cerevisiae)	TRMT13	1068	6	232489_at	668	-1.49
TWIST1	7291	twist homolog 1 (Drosophila)	TWIST1	1068	6	213943_at	996	1.4
TXNDC15	79770	thioredoxin domain containing 15	TXNDC15	1068	6	220495_s_at	1221	-1.36
UBE2H	7328	ubiquitin-conjugating enzyme E2H	UBE2H	1068	6	221962_s_at	668	-1.49
UBQLNL	143630	ubiquilin-like	UBQLNL	1068	6	236965_at	2551	1.21
USP36	57602	ubiquitin specific peptidase 36	USP36	1068	6	224979_s_at	1282	1.35
USP46	64854	ubiquitin specific peptidase 46	USP46	1068	6	203869_at	631	-1.5
VPS4B	9525	vacuolar protein sorting 4 homolog B (S. cerevisiae)	VPS4B	1068	6	218171_at	950	-1.41
WARS2	10352	tryptophanyl tRNA synthetase 2, mitochondrial	WARS2	1068	6	222734_at	600	-1.51
WASL	8976	Wiskott-Aldrich syndrome-like	WASL	1068	6	205810_s_at	870	-1.43
ZFAND5	7763	zinc finger, AN1-type domain 5	ZFAND5	1068	6	217741_s_at	499	-1.56
ZMAT3	64393	zinc finger, matrin-type 3	ZMAT3	1068	6	227221_at	1403	-1.33
ZNF24	7572	zinc finger protein 24	ZNF24	1068	6	203248_at	2434	-1.22
ZNF445	353274	zinc finger protein 445	ZNF445	1068	6	233992_x_at	2696	-1.2
ZNF512	84450	zinc finger protein 512	ZNF512	1068	6	1553218_a_at	576	-1.52
ZNF654	55279	zinc finger protein 654	ZNF654	1068	6	222851_at	797	-1.45
ZRANB1	54764	zinc finger, RAN-binding domain containing 1	ZRANB1	1068	6	225131_at	1282	-1.35
ABI2	10152	abl-interactor 2	ABI2	1877	5	211793_s_at	294	-1.71
ACSL3	2181	acyl-CoA synthetase long-chain family member 3	ACSL3	1877	5	201662_s_at	1151	-1.37
ADD2	119	adducin 2 (beta)	ADD2	1877	5	205268_s_at	916	-1.42
AFF3	3899	AF4/FMR2 family, member 3	AFF3	1877	5	243967_at	515	-1.55
ANO4	121601	anoctamin 4	ANO4	1877	5	236420_s_at	499	-1.56
AP1G1	164	adaptor-related protein complex 1, gamma 1 subunit	AP1G1	1877	5	225754_at	1050	-1.39
ARHGAP20	57569	Rho GTPase activating protein 20	ARHGAP20	1877	5	1555020_a_at	1100	-1.38
ATG2B	55102	autophagy related 2B	ATG2B	1877	5	222840_at	726	-1.47
ATP5F1	515	ATP synthase, H+ transporting, mitochondrial Fo complex, subunit B1	ATP5F1	1877	5	211755_s_at	1480	-1.32
B4GALT6	9331	UDP-Gal:betaGlcNAc beta 1,4- galactosyltransferase, polypeptide 6	B4GALT6	1877	5	206232_s_at	406	-1.62
BACH1	571	BTB and CNC homology 1, basic leucine zipper transcription factor 1	BACH1	1877	5	204194_at	1888	-1.27
C1orf86	199990	chromosome 1 open reading frame 86	C1orf86	1877	5	236498_s_at	1636	1.3
CBR4	84869	carbonyl reductase 4	CBR4	1877	5	244052_at	2551	-1.21
CCSAP	126731	centriole, cilia and spindle-associated protein	CCSAP	1877	5	1553698_a_at	134	-1.94
CCT6A	908	chaperonin containing TCP1, subunit 6A (zeta 1)	CCT6A	1877	5	201327_s_at	1888	-1.27
CHIC1	53344	cysteine-rich hydrophobic domain 1	CHIC1	1877	5	1559481_at	1983	-1.26
COX20	116228	COX20 Cox2 chaperone homolog (S. cerevisiae)	COX20	1877	5	224824_at	2083	-1.25
CSRNP3	80034	cysteine-serine-rich nuclear protein 3	CSRNP3	1877	5	1558122_s_at	302	-1.7
CST3	1471	cystatin C	CST3	1877	5	237623_at	2203	1.24
CTNNA1	1495	catenin (cadherin-associated protein), alpha 1, 102kDa	CTNNA1	1877	5	1558214_s_at	1151	-1.37
CYBA	1535	cytochrome b-245, alpha polypeptide	CYBA	1877	5	229445_at	2696	1.2
DHX36	170506	DEAH (Asp-Glu-Ala-His) box polypeptide 36	DHX36	1877	5	223139_s_at	2319	-1.23
DSC2	1824	desmocollin 2	DSC2	1877	5	226817_at	2434	1.22
EDEM1	9695	ER degradation enhancer, mannosidase alpha-like 1	EDEM1	1877	5	230659_at	437	-1.6
EIF5	1983	eukaryotic translation initiation factor 5	EIF5	1877	5	208290_s_at	372	-1.65
EXOC5	10640	exocyst complex component 5	EXOC5	1877	5	218748_s_at	84	-2.08
FAM178A	55719	family with sequence similarity 178, member A	FAM178A	1877	5	203481_at	2203	-1.24
FAM21C	253725	family with sequence similarity 21, member C	FAM21C	1877	5	211068_x_at	1480	-1.32
FANCF	2188	Fanconi anemia, complementation group F	FANCF	1877	5	222713_s_at	2203	-1.24
FBXO9	26268	F-box protein 9	FBXO9	1877	5	1559094_at	1221	-1.36
FLJ22184	80164	putative uncharacterized protein FLJ22184	FLJ22184	1877	5	220584_at	2203	1.24
FOXP2	93986	forkhead box P2	FOXP2	1877	5	1552902_a_at	1636	-1.3
FPGT	8790	fucose-1-phosphate guanylyltransferase	FPGT	1877	5	205140_at	1403	-1.33
FRY	10129	furry homolog (Drosophila)	FRY	1877	5	214318_s_at	916	-1.42
G2E3	55632	G2/M-phase specific E3 ubiquitin protein ligase	G2E3	1877	5	223256_at	996	-1.4
GCLC	2729	glutamate-cysteine ligase, catalytic subunit	GCLC	1877	5	202922_at	534	-1.54
GFPT2	9945	glutamine-fructose-6-phosphate transaminase 2	GFPT2	1877	5	237352_at	2319	1.23
GLIS3	169792	GLIS family zinc finger 3	GLIS3	1877	5	230258_at	870	1.43
GMFB	2764	glia maturation factor, beta	GMFB	1877	5	202543_s_at	47	-2.31
GNS	2799	glucosamine (N-acetyl)-6-sulfatase	GNS	1877	5	212335_at	482	-1.57
GOSR1	9527	golgi SNAP receptor complex member 1	GOSR1	1877	5	213021_at	1050	-1.39
GSPT1	2935	G1 to S phase transition 1	GSPT1	1877	5	201912_s_at	1348	-1.34
GUCA1B	2979	guanylate cyclase activator 1B (retina)	GUCA1B	1877	5	235528_at	1636	1.3
GULP1	51454	GULP, engulfment adaptor PTB domain containing 1	GULP1	1877	5	215913_s_at	631	-1.5
HAUS6	54801	HAUS augmin-like complex, subunit 6	HAUS6	1877	5	233655_s_at	1151	-1.37
HP1BP3	50809	heterochromatin protein 1, binding protein 3	HP1BP3	1877	5	220633_s_at	2319	-1.23
HTR1F	3355	5-hydroxytryptamine (serotonin) receptor 1F, G protein-coupled	HTR1F	1877	5	221458_at	2551	-1.21
IFIT5	24138	interferon-induced protein with tetratricopeptide repeats 5	IFIT5	1877	5	203596_s_at	950	-1.41
IMPAD1	54928	inositol monophosphatase domain containing 1	IMPAD1	1877	5	224744_at	118	-1.97
JAZF1	221895	JAZF zinc finger 1	JAZF1	1877	5	225800_at	450	-1.59
JUN	3725	jun proto-oncogene	JUN	1877	5	201465_s_at	1728	1.29
KLF3	51274	Kruppel-like factor 3 (basic)	KLF3	1877	5	225140_at	1282	-1.35
LPP	4026	LIM domain containing preferred translocation partner in lipoma	LPP	1877	5	202821_s_at	2203	1.24
LYPLAL1	127018	lysophospholipase-like 1	LYPLAL1	1877	5	226851_at	2083	-1.25
MFSD6	54842	major facilitator superfamily domain containing 6	MFSD6	1877	5	219858_s_at	95	-2.05
MOB4	25843	MOB family member 4, phocein	MOB4	1877	5	202918_s_at	345	-1.67
MYSM1	114803	Myb-like, SWIRM and MPN domains 1	MYSM1	1877	5	238644_at	797	-1.45
NAA38	51691	N(alpha)-acetyltransferase 38, NatC auxiliary subunit	NAA38	1877	5	228529_at	1221	-1.36
NCOA1	8648	nuclear receptor coactivator 1	NCOA1	1877	5	209105_at	1282	-1.35
NFX1	4799	nuclear transcription factor, X-box binding 1	NFX1	1877	5	1553348_a_at	950	-1.41
NXPE3	91775	neurexophilin and PC-esterase domain family, member 3	NXPE3	1877	5	217540_at	482	-1.57
PAPOLA	10914	poly(A) polymerase alpha	PAPOLA	1877	5	222035_s_at	697	-1.48
PEX3	8504	peroxisomal biogenesis factor 3	PEX3	1877	5	203972_s_at	437	-1.6
PFKFB2	5208	6-phosphofructo-2-kinase/fructose-2,6-biphosphatase 2	PFKFB2	1877	5	209992_at	1100	-1.38
PIK3C2A	5286	phosphatidylinositol-4-phosphate 3-kinase, catalytic subunit type 2 alpha	PIK3C2A	1877	5	1553694_a_at	437	-1.6
PLD1	5337	phospholipase D1, phosphatidylcholine-specific	PLD1	1877	5	226636_at	1636	-1.3
PLP1	5354	proteolipid protein 1	PLP1	1877	5	210198_s_at	600	-1.51
POLR2M	81488	polymerase (RNA) II (DNA directed) polypeptide M	POLR2M	1877	5	212241_at	763	-1.46
PPP1R3C	5507	protein phosphatase 1, regulatory subunit 3C	PPP1R3C	1877	5	240187_at	2551	1.21
PPP3CB	5532	protein phosphatase 3, catalytic subunit, beta isozyme	PPP3CB	1877	5	209817_at	600	-1.51
PRPF40A	55660	PRP40 pre-mRNA processing factor 40 homolog A (S. cerevisiae)	PRPF40A	1877	5	233080_s_at	2083	-1.25
PSMC2	5701	proteasome (prosome, macropain) 26S subunit, ATPase, 2	PSMC2	1877	5	201068_s_at	996	-1.4
PTGES3	10728	prostaglandin E synthase 3 (cytosolic)	PTGES3	1877	5	200627_at	1221	-1.36
PTPRD	5789	protein tyrosine phosphatase, receptor type, D	PTPRD	1877	5	205712_at	72	-2.16
RAB30	27314	RAB30, member RAS oncogene family	RAB30	1877	5	227842_at	2203	-1.24
RAD21	5885	RAD21 homolog (S. pombe)	RAD21	1877	5	200607_s_at	870	-1.43
RFC3	5983	replication factor C (activator 1) 3, 38kDa	RFC3	1877	5	204127_at	950	-1.41
RIC3	79608	resistance to inhibitors of cholinesterase 3 homolog (C. elegans)	RIC3	1877	5	220282_at	327	-1.68
RORB	6096	RAR-related orphan receptor B	RORB	1877	5	206443_at	600	-1.51
RPA1	6117	replication protein A1, 70kDa	RPA1	1877	5	201529_s_at	996	-1.4
RPL15	6138	ribosomal protein L15	RPL15	1877	5	221475_s_at	2551	-1.21
RSF1	51773	remodeling and spacing factor 1	RSF1	1877	5	222540_s_at	1151	1.37
SCD5	79966	stearoyl-CoA desaturase 5	SCD5	1877	5	224018_s_at	482	-1.57
SETD5	55209	SET domain containing 5	SETD5	1877	5	1569106_s_at	726	-1.47
SLC28A3	64078	solute carrier family 28 (sodium-coupled nucleoside transporter), member 3	SLC28A3	1877	5	220475_at	2434	1.22
SLC35A3	23443	solute carrier family 35 (UDP-N-acetylglucosamine (UDP-GlcNAc) transporter), member A3	SLC35A3	1877	5	206770_s_at	916	-1.42
SLC39A14	23516	solute carrier family 39 (zinc transporter), member 14	SLC39A14	1877	5	1555434_a_at	1807	-1.28
SMAD4	4089	SMAD family member 4	SMAD4	1877	5	202527_s_at	1050	-1.39
SNX1	6642	sorting nexin 1	SNX1	1877	5	214531_s_at	1550	-1.31
SNX2	6643	sorting nexin 2	SNX2	1877	5	202113_s_at	236	-1.78
SOX21	11166	SRY (sex determining region Y)-box 21	SOX21	1877	5	208468_at	1728	1.29
SOX4	6659	SRY (sex determining region Y)-box 4	SOX4	1877	5	213668_s_at	1550	1.31
SPEF2	79925	sperm flagellar 2	SPEF2	1877	5	1552716_at	1807	-1.28
SPOCK3	50859	sparc/osteonectin, cwcv and kazal-like domains proteoglycan (testican) 3	SPOCK3	1877	5	235342_at	142	-1.92
STS	412	steroid sulfatase (microsomal), isozyme S	STS	1877	5	203768_s_at	1807	-1.28
STX17	55014	syntaxin 17	STX17	1877	5	226655_at	2434	-1.22
SUPT7L	9913	suppressor of Ty 7 (S. cerevisiae)-like	SUPT7L	1877	5	201836_s_at	631	-1.5
SYN2	6854	synapsin II	SYN2	1877	5	210315_at	67	-2.21
TCAIM	285343	T cell activation inhibitor, mitochondrial	TCAIM	1877	5	241666_at	2083	-1.25
TCEB1	6921	transcription elongation factor B (SIII), polypeptide 1 (15kDa, elongin C)	TCEB1	1877	5	202824_s_at	1221	-1.36
THAP1	55145	THAP domain containing, apoptosis associated protein 1	THAP1	1877	5	219292_at	1807	-1.28
TIA1	7072	TIA1 cytotoxic granule-associated RNA binding protein	TIA1	1877	5	201448_at	726	-1.47
TIAL1	7073	TIA1 cytotoxic granule-associated RNA binding protein-like 1	TIAL1	1877	5	217500_at	2551	1.21
TMEM135	65084	transmembrane protein 135	TMEM135	1877	5	222209_s_at	1050	-1.39
TTC37	9652	tetratricopeptide repeat domain 37	TTC37	1877	5	1554029_a_at	499	-1.56
UBA6	55236	ubiquitin-like modifier activating enzyme 6	UBA6	1877	5	218340_s_at	37	-2.35
UEVLD	55293	UEV and lactate/malate dehyrogenase domains	UEVLD	1877	5	1554397_s_at	726	-1.47
USP38	84640	ubiquitin specific peptidase 38	USP38	1877	5	223289_s_at	1100	-1.38
ZDHHC3	51304	zinc finger, DHHC-type containing 3	ZDHHC3	1877	5	218077_s_at	2551	-1.21
ZNF160	90338	zinc finger protein 160	ZNF160	1877	5	1567032_s_at	2319	-1.23
