# Supplementary material for: Transgenic mice overexpressing miR-137 in the brain show schizophrenia-associated behavioral deficits and transcriptome profiles
Source: PLoS One. 2019 Jul 30;14(7):e0220389. doi: 10.1371/journal.pone.0220389 (PMC6667145; doi:10.1371/journal.pone.0220389)
Supplement: S7 Table — (XLSX) [file pone.0220389.s007.xlsx]

## Sheet: Common canonical pathways
© 2000-2019 QIAGEN. All rights reserved.
	Pathway activation z-score
Common canonical Pathways	miR-137 Tg mice	Patients with schizophrenia with short DOI
Synaptogenesis Signaling Pathway	-3.55	-3.474
Cardiac Hypertrophy Signaling	-3.578	-3.042
Cardiac Hypertrophy Signaling (Enhanced)	-3.889	-2.692
CXCR4 Signaling	-2.828	-3.657
AMPK Signaling	-3	-3.307
Gαq Signaling	-3.13	-3.157
P2Y Purigenic Receptor Signaling Pathway	-3.357	-2.858
Aldosterone Signaling in Epithelial Cells	-3.051	-3.153
Ephrin Receptor Signaling	-2.53	-3.656
Integrin Signaling	-2.837	-3.333
CREB Signaling in Neurons	-2.982	-3.128
IL-8 Signaling	-2.828	-3.182
Signaling by Rho Family GTPases	-2.4	-3.569
Role of NFAT in Cardiac Hypertrophy	-3	-2.967
Neuropathic Pain Signaling In Dorsal Horn Neurons	-2.668	-3.273
NF-κB Signaling	-3.441	-2.449
Apelin Endothelial Signaling Pathway	-3	-2.887
GNRH Signaling	-2.121	-3.651
Adrenomedullin signaling pathway	-3.13	-2.611
Rac Signaling	-1.941	-3.772
Nitric Oxide Signaling in the Cardiovascular System	-2.309	-3.4
Apelin Cardiomyocyte Signaling Pathway	-2.714	-2.985
fMLP Signaling in Neutrophils	-2.84	-2.858
14-3-3-mediated Signaling	-2.673	-2.985
CCR3 Signaling in Eosinophils	-2.887	-2.668
Renin-Angiotensin Signaling	-2.111	-3.413
Sperm Motility	-2	-3.5
Endothelin-1 Signaling	-2.673	-2.785
Thrombin Signaling	-2.668	-2.746
NGF Signaling	-2.138	-3.266
PAK Signaling	-2.496	-2.858
IL-3 Signaling	-2.309	-2.985
LPS-stimulated MAPK Signaling	-2.111	-3.128
Endocannabinoid Developing Neuron Pathway	-2.496	-2.711
Relaxin Signaling	-2.496	-2.668
ErbB Signaling	-2.496	-2.646
HGF Signaling	-1.732	-3.402
Synaptic Long Term Potentiation	-2.714	-2.4
Oxidative Phosphorylation	0.707	-4.359
Cholecystokinin/Gastrin-mediated Signaling	-2.333	-2.711
Role of Pattern Recognition Receptors in Recognition of Bacteria and Viruses	-2.333	-2.683
IL-17A Signaling in Airway Cells	-2.333	-2.683
Macropinocytosis Signaling	-2.333	-2.673
Melatonin Signaling	-2	-3
p70S6K Signaling	-2.324	-2.6
IL-6 Signaling	-2.84	-2.041
Acute Myeloid Leukemia Signaling	-3.051	-1.807
Renal Cell Carcinoma Signaling	-2.714	-2.138
VEGF Family Ligand-Receptor Interactions	-2.714	-2.138
CNTF Signaling	-2.53	-2.309
RANK Signaling in Osteoclasts	-2.309	-2.502
NF-κB Activation by Viruses	-2.673	-2.138
Superpathway of Inositol Phosphate Compounds	-1.219	-3.528
GDNF Family Ligand-Receptor Interactions	-2.53	-2.183
FGF Signaling	-2.333	-2.357
eNOS Signaling	-2.887	-1.8
D-myo-inositol (1,4,5)-trisphosphate Degradation	-2.236	-2.449
Melanocyte Development and Pigmentation Signaling	-2.496	-2.183
PDGF Signaling	-2.111	-2.524
Glioma Invasiveness Signaling	-2.714	-1.897
CD28 Signaling in T Helper Cells	-2.309	-2.294
FLT3 Signaling in Hematopoietic Progenitor Cells	-2.496	-2.065
IGF-1 Signaling	-2.111	-2.449
SAPK/JNK Signaling	-2.138	-2.4
Dopamine-DARPP32 Feedback in cAMP Signaling	-1.89	-2.646
Type II Diabetes Mellitus Signaling	-1.508	-2.982
ErbB4 Signaling	-2.53	-1.941
Paxillin Signaling	-1.941	-2.502
Role of NFAT in Regulation of the Immune Response	-3.13	-1.3
Melanoma Signaling	-2.53	-1.897
Glioma Signaling	-2.53	-1.886
RhoGDI Signaling	2.138	2.236
Role of NANOG in Mammalian Embryonic Stem Cell Pluripotency	-2.53	-1.807
Phospholipase C Signaling	-1.897	-2.414
Sphingosine-1-phosphate Signaling	-1.941	-2.357
FcγRIIB Signaling in B Lymphocytes	-2.333	-1.941
Antiproliferative Role of Somatostatin Receptor 2	-2.111	-2.111
PKCθ Signaling in T Lymphocytes	-2.673	-1.528
D-myo-inositol-5-phosphate Metabolism	-0.426	-3.771
3-phosphoinositide Biosynthesis	-0.784	-3.4
Colorectal Cancer Metastasis Signaling	-3	-1.183
UVA-Induced MAPK Signaling	-2.673	-1.508
Pancreatic Adenocarcinoma Signaling	-2.111	-2.041
PI3K Signaling in B Lymphocytes	-2.357	-1.789
ILK Signaling	-1.5	-2.646
Thrombopoietin Signaling	-2.333	-1.807
Glioblastoma Multiforme Signaling	-2.673	-1.4
Amyotrophic Lateral Sclerosis Signaling	-2.065	-2
Role of PI3K/AKT Signaling in the Pathogenesis of Influenza	-2.121	-1.941
IL-2 Signaling	-2.111	-1.941
Prolactin Signaling	-2.333	-1.698
Insulin Receptor Signaling	-2.673	-1.257
Mouse Embryonic Stem Cell Pluripotency	-2.887	-1.043
Estrogen-Dependent Breast Cancer Signaling	-2.111	-1.807
Fc Epsilon RI Signaling	-2.111	-1.8
JAK/Stat Signaling	-2.111	-1.789
Leptin Signaling in Obesity	-2.121	-1.732
CD40 Signaling	-1.667	-2.183
Fcγ Receptor-mediated Phagocytosis in Macrophages and Monocytes	-0.707	-3.13
Neurotrophin/TRK Signaling	-2.333	-1.5
Gα12/13 Signaling	-1.528	-2.294
Opioid Signaling Pathway	-0.853	-2.959
Tec Kinase Signaling	-1.155	-2.646
RhoA Signaling	-0.378	-3.411
Angiopoietin Signaling	-1.89	-1.897
IL-9 Signaling	-1.89	-1.897
Lymphotoxin β Receptor Signaling	-2.333	-1.387
B Cell Receptor Signaling	-2.183	-1.508
Non-Small Cell Lung Cancer Signaling	-2.53	-1.155
Leukocyte Extravasation Signaling	-1.414	-2.263
D-myo-inositol (1,4,5,6)-Tetrakisphosphate Biosynthesis	0.229	-3.357
D-myo-inositol (3,4,5,6)-tetrakisphosphate Biosynthesis	0.229	-3.357
G Beta Gamma Signaling	-1.508	-2.065
GM-CSF Signaling	-1.732	-1.807
3-phosphoinositide Degradation	0.229	-3.3
Neuregulin Signaling	-1	-2.496
Calcium Signaling	-1.698	-1.789
Actin Cytoskeleton Signaling	-1.698	-1.761
Endocannabinoid Neuronal Synapse Pathway	-2.324	-1.091
IL-23 Signaling Pathway	-2.121	-1.265
GP6 Signaling Pathway	-2.53	-0.853
UVB-Induced MAPK Signaling	-1.414	-1.964
Regulation of Actin-based Motility by Rho	-1	-2.324
Agrin Interactions at Neuromuscular Junction	-0.816	-2.5
Neuroinflammation Signaling Pathway	-1.606	-1.667
EGF Signaling	-1.667	-1.606
Endometrial Cancer Signaling	-2.111	-1.155
Growth Hormone Signaling	-0.905	-2.324
ErbB2-ErbB3 Signaling	-1.897	-1.291
Chemokine Signaling	-2.236	-0.943
Superpathway of Cholesterol Biosynthesis	0	-3.162
Activation of IRF by Cytosolic Pattern Recognition Receptors	-1.633	-1.508
mTOR Signaling	-0.943	-2.191
p53 Signaling	2.333	0.728
Telomerase Signaling	-2.138	-0.894
Superpathway of D-myo-inositol (1,4,5)-trisphosphate Metabolism	-1.134	-1.89
IL-7 Signaling Pathway	-1.667	-1.342
Type I Diabetes Mellitus Signaling	-1	-2
Corticotropin Releasing Hormone Signaling	-0.632	-2.357
Production of Nitric Oxide and Reactive Oxygen Species in Macrophages	-1.508	-1.48
VEGF Signaling	-2.138	-0.775
NRF2-mediated Oxidative Stress Response	-0.378	-2.5
Small Cell Lung Cancer Signaling	-2.333	-0.535
ERK/MAPK Signaling	-1.5	-1.333
Protein Kinase A Signaling	-2.132	-0.7
BMP signaling pathway	N/A	-2.828
TCA Cycle II (Eukaryotic)	N/A	-2.828
PEDF Signaling	-1.807	-0.943
Huntington's Disease Signaling	-2	-0.707
Gluconeogenesis I	N/A	-2.646
Regulation of eIF4 and p70S6K Signaling	-1.387	-1.213
Apelin Pancreas Signaling Pathway	-2.333	0.258
IL-22 Signaling	N/A	-2.53
EIF2 Signaling	0.408	-2.065
Cholesterol Biosynthesis III (via Desmosterol)	N/A	-2.449
Role of Wnt/GSK-3β Signaling in the Pathogenesis of Influenza	N/A	2.449
Cholesterol Biosynthesis II (via 24,25-dihydrolanosterol)	N/A	-2.449
Cholesterol Biosynthesis I	N/A	-2.449
Cdc42 Signaling	N/A	-2.449
Role of p14/p19ARF in Tumor Suppression	1	1.414
Pyrimidine Ribonucleotides De Novo Biosynthesis	0.707	-1.633
Pyrimidine Ribonucleotides Interconversion	0.707	-1.633
IL-1 Signaling	N/A	-2.324
Sirtuin Signaling Pathway	-1.732	-0.507
Superpathway of Geranylgeranyldiphosphate Biosynthesis I (via Mevalonate)	N/A	-2.236
Remodeling of Epithelial Adherens Junctions	0	-2.236
CDK5 Signaling	-2	0.229
CCR5 Signaling in Macrophages	N/A	-2.138
tRNA Charging	N/A	-2.121
PPARα/RXRα Activation	0.905	1.177
Dopamine Receptor Signaling	N/A	-2
Induction of Apoptosis by HIV1	-0.447	-1.508
PI3K/AKT Signaling	-1.069	-0.853
Wnt/β-catenin Signaling	0.378	1.528
Inhibition of Angiogenesis by TSP1	N/A	-1.897
α-Adrenergic Signaling	N/A	-1.897
TGF-β Signaling	N/A	-1.807
Apelin Adipocyte Signaling Pathway	0	-1.807
Endocannabinoid Cancer Inhibition Pathway	1.414	-0.354
UVC-Induced MAPK Signaling	N/A	-1.732
Gαs Signaling	-1.134	-0.535
4-1BB Signaling in T Lymphocytes	N/A	-1.667
VDR/RXR Activation	N/A	1.667
Apelin Liver Signaling Pathway	N/A	-1.633
Ephrin B Signaling	N/A	-1.604
ATM Signaling	0	-1.528
Apoptosis Signaling	1	-0.5
April Mediated Signaling	N/A	-1.265
PTEN Signaling	1.265	0
B Cell Activating Factor Signaling	N/A	-1.265
STAT3 Pathway	N/A	-1.213
Sumoylation Pathway	0.447	0.728
Amyloid Processing	N/A	-1.134
iNOS Signaling	N/A	-1.134
Ceramide Signaling	0.577	0.535
BAG2 Signaling Pathway	0.447	-0.632
Androgen Signaling	0	-1
Glycogen Degradation III	-1	N/A
D-myo-inositol (1,3,4)-trisphosphate Biosynthesis	0	-1
nNOS Signaling in Neurons	N/A	-1
1D-myo-inositol Hexakisphosphate Biosynthesis II (Mammalian)	0	-1
Role of CHK Proteins in Cell Cycle Checkpoint Control	N/A	-0.816
Cardiac β-adrenergic Signaling	0	-0.775
Oncostatin M Signaling	N/A	-0.707
IL-17A Signaling in Gastric Cells	N/A	-0.632
CD27 Signaling in Lymphocytes	N/A	-0.632
PCP pathway	N/A	-0.5
HIPPO signaling	0.447	0
Erythropoietin Signaling	N/A	N/A
Semaphorin Signaling in Neurons	N/A	N/A
Role of JAK1 and JAK3 in γc Cytokine Signaling	N/A	N/A
HIF1α Signaling	N/A	N/A
Role of Tissue Factor in Cancer	N/A	N/A
Endoplasmic Reticulum Stress Pathway	N/A	N/A
GABA Receptor Signaling	N/A	N/A
Mechanisms of Viral Exit from Host Cells	N/A	N/A
Branched-chain α-keto acid Dehydrogenase Complex	N/A	N/A
T Cell Receptor Signaling	N/A	N/A
Regulation of IL-2 Expression in Activated and Anergic T Lymphocytes	N/A	N/A
Role of JAK2 in Hormone-like Cytokine Signaling	N/A	N/A
Myo-inositol Biosynthesis	N/A	N/A
Polyamine Regulation in Colon Cancer	N/A	N/A
Role of JAK family kinases in IL-6-type Cytokine Signaling	N/A	N/A
Molecular Mechanisms of Cancer	N/A	N/A
2-oxobutanoate Degradation I	N/A	N/A
Xenobiotic Metabolism Signaling	N/A	N/A
Mitochondrial Dysfunction	N/A	N/A
Virus Entry via Endocytic Pathways	N/A	N/A
Germ Cell-Sertoli Cell Junction Signaling	N/A	N/A
Human Embryonic Stem Cell Pluripotency	N/A	N/A
DNA Double-Strand Break Repair by Non-Homologous End Joining	N/A	N/A
RAR Activation	N/A	N/A
Iron homeostasis signaling pathway	N/A	N/A
Epoxysqualene Biosynthesis	N/A	N/A
Reelin Signaling in Neurons	N/A	N/A
Axonal Guidance Signaling	N/A	N/A
Parkinson's Signaling	N/A	N/A
Methylmalonyl Pathway	N/A	N/A
Telomere Extension by Telomerase	N/A	N/A
Netrin Signaling	N/A	N/A
Glutathione Biosynthesis	N/A	N/A
Chronic Myeloid Leukemia Signaling	N/A	N/A
Tight Junction Signaling	N/A	N/A
Phagosome Maturation	N/A	N/A
Estrogen Receptor Signaling	N/A	N/A
Autophagy	N/A	N/A
TR/RXR Activation	N/A	N/A
Sertoli Cell-Sertoli Cell Junction Signaling	N/A	N/A
Hypusine Biosynthesis	N/A	N/A
IL-10 Signaling	N/A	N/A
Arginine Degradation I (Arginase Pathway)	N/A	N/A
Glucocorticoid Receptor Signaling	N/A	N/A
Unfolded protein response	N/A	N/A
IL-12 Signaling and Production in Macrophages	N/A	N/A
Hypoxia Signaling in the Cardiovascular System	N/A	N/A
IL-15 Production	N/A	N/A
Role of Macrophages, Fibroblasts and Endothelial Cells in Rheumatoid Arthritis	N/A	N/A
Role of IL-17A in Arthritis	N/A	N/A
HER-2 Signaling in Breast Cancer	N/A	N/A
Acetyl-CoA Biosynthesis I (Pyruvate Dehydrogenase Complex)	N/A	N/A
Sphingosine and Sphingosine-1-phosphate Metabolism	N/A	N/A
Caveolar-mediated Endocytosis Signaling	N/A	N/A
Acetate Conversion to Acetyl-CoA	N/A	N/A
IL-17A Signaling in Fibroblasts	N/A	N/A
Assembly of RNA Polymerase III Complex	N/A	N/A
G-Protein Coupled Receptor Signaling	N/A	N/A
Gap Junction Signaling	N/A	N/A
IL-15 Signaling	N/A	N/A
Role of PKR in Interferon Induction and Antiviral Response	N/A	N/A
Regulation of the Epithelial-Mesenchymal Transition Pathway	N/A	N/A
Hereditary Breast Cancer Signaling	N/A	N/A
Myc Mediated Apoptosis Signaling	N/A	N/A
Docosahexaenoic Acid (DHA) Signaling	N/A	N/A
Prostate Cancer Signaling	N/A	N/A
Protein Ubiquitination Pathway	N/A	N/A
Cancer Drug Resistance By Drug Efflux	N/A	N/A
Role of Osteoblasts, Osteoclasts and Chondrocytes in Rheumatoid Arthritis	N/A	N/A
CTLA4 Signaling in Cytotoxic T Lymphocytes	N/A	N/A
Clathrin-mediated Endocytosis Signaling	N/A	N/A
Natural Killer Cell Signaling	N/A	N/A
Factors Promoting Cardiogenesis in Vertebrates	N/A	N/A
Assembly of RNA Polymerase II Complex	N/A	N/A
IL-17 Signaling	N/A	N/A
Ephrin A Signaling	N/A	N/A
G Protein Signaling Mediated by Tubby	N/A	N/A
FAK Signaling	N/A	N/A
IL-4 Signaling	N/A	N/A
Breast Cancer Regulation by Stathmin1	N/A	N/A
